# Supplementary material for: An RBPMS-driven splicing regulatory axis including MBNL1, RBFOX2, and QK promotes smooth muscle cell contractile identity
Source: Nucleic Acids Res. 2025 Dec 22;53(22):gkaf1386. doi: 10.1093/nar/gkaf1386 (PMC12721327; doi:10.1093/nar/gkaf1386)
Supplement: gkaf1386_Supplemental_Files [file gkaf1386_supplemental_files.zip]

Archive with 6 entries (6 files):
- Huang et al Supplementary Figures.pdf
- Supplementary File 1. Oligonucleotides and antibodies used in this study.xlsx
- Supplementary File 2. Significant alternative splicing changes in RNA-seq.xlsx
- Supplementary File 3. List of SE events shown in Figure 4 A&B.xlsx
- Supplementary File 4. List of AS events shown in Supplementary Figure S4.xlsx
- Supplementary File 5. GO terms associated with alternatively spliced genes.xlsx
