# Supplementary material for: An RBPMS-driven splicing regulatory axis including MBNL1, RBFOX2, and QK promotes smooth muscle cell contractile identity
Source: Nucleic Acids Res. 2025 Dec 22;53(22):gkaf1386. doi: 10.1093/nar/gkaf1386 (PMC12721327; doi:10.1093/nar/gkaf1386)
Supplement: gkaf1386_Supplemental_Files [file gkaf1386_supplemental_files.zip › Supplementary File 1. Oligonucleotides and antibodies used in this study.xlsx]

## Sheet: siRNA 
Gene and identifier	Source	Sense
C2	Thermo Fisher Scientific, custom	AAGGUCCGGCUCCCCCAAAUG
RBPMS	Thermo Fisher Scientific,RSS363828	GGCGGCAAAGCCGAGAAGGCGAACA
MBNL1 THH2	Dharmacon	CACGGAAUGUAAAUUUGCAUU
MBNL2	Dharmacon	GAAGAGUAAUUGCCUGCUUUU
RBFOX2	Thermo Fisher Scientific, ID: s96621	GCAAUGGUUCAGCCUUUUA
QK	Thermo Fisher Scientific, custom	GGACUUACAGCUAAACAAC

## Sheet: Cloning
Construct	5’-3’ Oligonucleotide Sequence	Vector	Cloning method	Experiment
RBFOX2 1B40 fragment 1	GAAGGACCAAGGGACCGAG;	pGEM Teasy		PAC1 PCR
	TGACTGTTGTCCGTCTGTCTG,
RBFOX2 1B40 fragment 2	AACAACTCCTGACGCAATGG;	pGEM Teasy		PAC1 PCR
	CAATAGCCAGGCCTCATGAAC
RBFOX2 1B40 fragment 1	AAAAAGCAGGCTTAGCCACCGCGGAAGGCGGCCAGGCAC;	Entry vector	Gateway	PCR
	TGACTGTTGTCCGTCTGTCTG
RBFOX2 1B40 fragment 2	AACAACTCCTGACGCAATGG;	Entry vector	Gateway	PCR
	CCTTCGACCTTTCTCTTC TTTTTTGGAGG GTAGGGGGCAAATCGGCTG
RBFOX2 1B40	GAATTCGCACCTAGGACGCGTCCTCAGTTCGAGAAAGCGGAAG;	V5-TEV	Mlul-Xhol	In vitro OE
	GAGTGGAGGCTCGAGTGCGTAGGGGGCAAATCGGCTG
QK-5	GCCTGAATATGGTCGGGGAAATG;	pGEM Teasy		PAC1 PCR
	CATAGGTTAGTTGCCGGTGGCGG
RBFOX2 YS mutant fragment 1	CCTCTCCTCGGTCTCGATTCTAC , AACCACACCTGGATAGGCGG	V5-TEV	NEBuilder	In vitro OE
RBFOX2-10YS fragment 3	GCTACTGCAACCGCAGCCACAGCTGTTGCAGCCGCTGCAGCCGCTTCCAGCGACGGTTCCGGCAGGGTGTCCACAGCTGACCCCTCCCATGCCCTCGCCCCTGCCGCCAGCT; AGCTGGCGGCAGGGGCGAGGGCATGGGAGGGGTCAGCTGTGGACACCCTGCCGGAACCGTCGCTGGAAGCGGCTGCAGCGGCTGCAACAGCTGTGGCTGCGGTTGCAGTAGC;	V5-TEV	NEBuilder	In vitro OE
RBFOX2-10YS fragment 4	CATGCCCTCGCCCCTG, GAGGATCCCCCCTTCGAC	V5-TEV	NEBuilder	In vitro OE
RBFOX2-10YS fragment 2	CAGCCATCCCCGCCTATCCAGGTGTGGTTTCCCAGGACGGATTTTCC GGTGCTGACCTCTCCGGTGGATCCGCAGCCTCCAGATCCGCACAGCC TGCTACTGCAACCGCAGCCACAGCTG; CAGCTGTGGCTGCGGTTGCAGTAGCAGGCTGTGCGGATCTGGAGGC TGCGGATCCACCGGAGAGGTCAGCACCGGAAAATCCGTCCTGGGAA ACCACACCTGGATAGGCGGGGATGGCTG	V5-TEV	NEBuilder	In vitro OE

## Sheet: qPCR
Target	Specie	Forward	Reverse	Note
Rbpms	Rattus norvegicus	AAAGCCGAGAAGGAGAACACC	TTGAATGGCCTGAAGAGCAG
Mbnl1	Rattus norvegicus	TGAAAATGGACGAGTAATCGCC	AAACATTGGCACGGGCTGCAG
Rbfox 2	Rattus norvegicus	GCCTACAGATATGCACAGCCT	CTGTGTACACCCTGCCGTAA
Qk-all	Rattus norvegicus	TTGGACCTAGAGGACTTACAGC	TCATTTAGATGCTCCCAATTGGG
Acta2	Rattus norvegicus	TGAAGAGGAAGACAGCACAGC	AAACAGCCCTGGGAGCATC	SMC marker
Myh11	Rattus norvegicus	TCTCCACCTTGAACATTCAGC	CCTCCATCTCTTTCTGCAACC	SMC marker
Mki67	Rattus norvegicus	ACAGTGGCCAAACAGACTTG	TTCAAAGGCACTCCCTCACTC	Proliferative marker
Gapdh	Rattus norvegicus	GCCTTCTCTTGTGACAAAGTGGA	CCGTGGGTAGAGTCATACTGGAA	Housekeeper
CanX	Rattus norvegicus	TGAAGCTGCTATCCAAGACCTC	TGGGGTTTTTGTGGCGAAAG	Housekeeper

## Sheet: RT-PCR
Gene name	Genome	AS type	chr	strand	Exon Start	Exon End	Forward	Reverse
Actn1	rn7	MXE	6	-	99003576	84184177	ATCAGCCAGGAACAGATG	ACATGAAGTCAATGAAGGCTG
Myocd	rn7	SE	10	-	49891883	51729471	CAGTTACGGCTTCAACAGAGAA	TTTTCCTCGGGTCATGGAAC
Smtn	rn7	SE	14	-	78403048	78398811	TTCTTCCCTGAGGCTTTTGA	TGGTTGTACAGCGATTGCAC
Tns1	rn7	SE	9	-	75519095	75509968	TCTGGCTAAGACACCCCTGT	TGCTGTCCTTGCAACAGACT
Cald1	rn7	SE	4	+	63413807	63421253	CAGGATGCTGAAGACAAAAAGA / AGGCACAAGACGACAGACTG	TGTGGGTCATGAATTCTCCA
TPM1	hs1	MXE	15	-	60847538	60860864	GAGCTGGCAGAGAAAAAG / AGGAGGACATCGCGGCCA	TCCAACTCTTCCTCAACCAG
ACTN1	hs1	MXE	14	-	69345705	69345786	ATCAGCCAGGAACAGATG	ACATGAAGTCAATGAAGGCYTG
FLNB	hs1	SE	3	+	58178746	58183155	ATCGCCTCCACTGTGAAAAC	AATCCCAGGCCGTTCATGTC
SMTN	hs1	SE	22	+	31099805	31104406	GTGCACAACTTCTTCCCTGAG	AGGTGGTTGTAGAGCGACTGC
VCL	hs1	SE	10	+	74109132	74114320	TGAAGCTCGCAAATGGTCCAGCAAG	ACCTCATCTGAGGCCTTGGCGATGT
PPFIBP1	hs1	SE	12	+	27656687	27532634	GGTTTGCAAGATGAAAGGAGAAGG	GCCATCAAGGACTCCACAGC
Mcial3	hs1	SE	22	-	17816713	17810783	CAGCGACGATGTCCTTGA	CATTCAGTTCCTCCTCCGTG

## Sheet: Antibodies
Gene name	Host	Antibody	WB	Co-IP	IF
RBPMS	Rabbit	GeneTex, GTX118619	1:1,000	na	1:200
RBFOX2	Rabbit	Bethyl, A300-864A	1:2,000	na	1:200
QKI-(Pan)	Mouse	Antibodiesinc, N147/6	1:500	na	1:200
MBNL1	Mouse	CIND, MB1a 4A8	1:2,000	na	1:200
FLAG	Mouse	Sigma Aldrich, F1804-1MG	1:2,000	1:300	na
GFP (Venus)	Rabbit	Invitrogen, A-11122	1:1,500	na	na
V5	Mouse	Invitrogen, R961-25	1:2,000	1:1,000	na
MYC	Rabbit	Cell signaling, 71D10	1:1,000	na	na
Paxillin	Rabbit	Abcam, ab32115	na	na	1:100
GAPDH	Rabbit	Abcam, ab181602	1:10,000	na	na
TUBULIN	Rat	Abcam, ab6160	1: 10,000	na	na
