# Supplementary material for: An RBPMS-driven splicing regulatory axis including MBNL1, RBFOX2, and QK promotes smooth muscle cell contractile identity
Source: Nucleic Acids Res. 2025 Dec 22;53(22):gkaf1386. doi: 10.1093/nar/gkaf1386 (PMC12721327; doi:10.1093/nar/gkaf1386)
Supplement: gkaf1386_Supplemental_Files [file gkaf1386_supplemental_files.zip › Supplementary File 2. Significant alternative splicing changes in RNA-seq.xlsx]

## Sheet: Summary
Genes with significant changes in mRNA splicing (junction read counts ≥50, FDR < 0.05, Delta PSI ≥ 10%)
Samples
D1	Control differentiated PAC1 in experiment 1
P	Control proliferative PAC1 in experiment 1
RBPMS KD1	RBPMS KD in differentiated PAC1 in experiment 1
MBNL KD	MBNL1 and MBNL2 KD in differentiated PAC1 in experiment 1
D2	Control differentiated PAC1 in experiment 2
RBPMS KD2	RBPMS KD in differentiated PAC1 in experiment 2
RBFOX2 KD	RBFOX2 KD in differentiated PAC1 in experiment 2
QK KD	QK KD in differentiated PAC1 in experiment 2

## Sheet: D1-P
ID	GeneID	geneSymbol	chr	strand	ID.1	IJC_SAMPLE_1.1	IJC_SAMPLE_1.2	IJC_SAMPLE_1.3	SJC_SAMPLE_1.1	SJC_SAMPLE_1.2	SJC_SAMPLE_1.3	IJC_SAMPLE_2.1	IJC_SAMPLE_2.2	IJC_SAMPLE_2.3	SJC_SAMPLE_2.1	SJC_SAMPLE_2.2	SJC_SAMPLE_2.3	IncFormLen	SkipFormLen	PValue	FDR	IncLevel1	IncLevel2	IncLevelDifference	EventType	EventID	Sum_SAMPLE_1_IJC_SJC	Sum_SAMPLE_2_IJC_SJC
7452	Actn1	Actn1	chr6	-	7452	476	469	438	1853	2104	1833	506	511	441	158	127	124	230	149	0	0	0.143,0.126,0.134	0.675,0.723,0.697	-0.564	SE	chr6:99002503:99002584:99001997:99002063:99003542:99003689	7173	1867
51215	Zfp148	Zfp148	chr11	-	51215	7	3	11	16	10	13	23	25	23	10	4	6	298	149	9.64387e-07	0.000112888	0.179,0.13,0.297	0.535,0.758,0.657	-0.448	SE	chr11:67371466:67371848:67352337:67352419:67385372:67385436	60	91
54891	Piezo1	Piezo1	chr19	-	54891	105	69	80	138	146	113	244	281	219	73	62	48	221	149	0	0	0.339,0.242,0.323	0.693,0.753,0.755	-0.432	SE	chr19:50552812:50552884:50552373:50552474:50553289:50553378	651	927
1374	Stk16	Stk16	chr9	+	1374	70	55	81	52	48	56	129	112	106	9	10	16	265	149	0	0	0.431,0.392,0.449	0.89,0.863,0.788	-0.423	SE	chr9:76707721:76707837:76707494:76707615:76708198:76708252	362	382
47521	Ankrd13b	Ankrd13b	chr10	-	47521	9	13	6	7	13	14	64	72	66	14	11	14	229	149	1.84663e-07	2.67571e-05	0.456,0.394,0.218	0.748,0.81,0.754	-0.415	SE	chr10:62321184:62321264:62320937:62321049:62321480:62321557	62	241
21482	Axl	Axl	chr1	-	21482	40	41	37	137	134	123	80	79	61	40	37	39	176	149	0	0	0.198,0.206,0.203	0.629,0.644,0.57	-0.412	SE	chr1:81281931:81281958:81279129:81279262:81283354:81283565	512	336
8163	Cnksr2	Cnksr2	chrX	+	8163	20	32	18	18	21	13	24	16	15	2	0	6	296	149	0.000248963	0.011277	0.359,0.434,0.411	0.858,1.0,0.557	-0.404	SE	chrX:37047190:37047337:37031941:37032010:37057192:37057326	122	63
56973	Postn	Postn	chr2	+	56973	19	10	15	36	26	40	264	237	235	101	102	88	233	149	0	0	0.252,0.197,0.193	0.626,0.598,0.631	-0.404	SE	chr2:138553746:138553830:138553296:138553374:138557446:138557488	146	1027
15579	Abi3bp	Abi3bp	chr11	-	15579	55	46	49	44	67	57	32	22	20	3	13	1	224	149	3.82921e-05	0.00256294	0.454,0.314,0.364	0.876,0.53,0.93	-0.401	SE	chr11:44004219:44004294:44003178:44003250:44005241:44005316	318	91
3316	Tpm1	Tpm1	chr8	-	3316	2482	2660	2630	5426	5885	6054	401	420	411	150	146	169	275	149	0	0	0.199,0.197,0.191	0.592,0.609,0.569	-0.394	SE	chr8:67660786:67660912:67649007:67649141:67661127:67661253	25137	1697
50743	Mbnl1	Mbnl1	chr2	+	50743	41	46	46	263	243	263	106	90	106	104	60	71	185	149	0	0	0.112,0.132,0.123	0.451,0.547,0.546	-0.392	SE	chr2:144805677:144805713:144799897:144800051:144809310:144809385	902	537
1524	Raph1	Raph1	chr9	-	1524	100	80	87	136	147	138	19	13	20	1	10	7	298	149	0.000580574	0.0220437	0.269,0.214,0.24	0.905,0.394,0.588	-0.388	SE	chr9:61912698:61914819:61907730:61907863:61918192:61918335	688	70
18574	Clcn2	Clcn2	chr11	+	18574	15	17	17	11	10	10	37	35	31	4	3	4	298	149	6.24159e-07	7.87327e-05	0.405,0.459,0.459	0.822,0.854,0.795	-0.383	SE	chr11:80206840:80207000:80206655:80206732:80207135:80207174	80	114
57465	Atp11c	Atp11c	chrX	-	57465	24	31	30	36	42	36	57	91	86	24	22	17	254	149	2.04713e-11	6.61149e-09	0.281,0.302,0.328	0.582,0.708,0.748	-0.376	SE	chrX:138569991:138570096:138564458:138566939:138576923:138577077	199	297
34954	Gphn	Gphn	chr6	+	34954	61	59	30	32	21	29	396	381	391	37	38	28	257	149	8.8618e-13	3.39356e-10	0.525,0.62,0.375	0.861,0.853,0.89	-0.361	SE	chr6:97225756:97225864:97223718:97223991:97250881:97251016	232	1271
55236	Fam172a	Fam172a	chr2	+	55236	9	23	18	13	19	11	28	25	27	5	5	6	273	149	2.58122e-05	0.00183777	0.274,0.398,0.472	0.753,0.732,0.711	-0.351	SE	chr2:7586873:7586997:7553873:7554051:7600355:7600457	93	96
48355	Gmip	Gmip	chr16	-	48355	46	52	56	14	29	17	122	112	144	5	4	7	298	149	7.01661e-14	3.16113e-11	0.622,0.473,0.622	0.924,0.933,0.911	-0.35	SE	chr16:19605102:19605299:19604423:19604811:19605391:19605529	214	394
21485	Axl	Axl	chr1	-	21485	215	200	223	137	134	123	293	312	302	40	37	39	298	149	0	0	0.44,0.427,0.475	0.786,0.808,0.795	-0.349	SE	chr1:81282168:81282319:81279129:81279262:81283354:81283565	1032	1023
48461	Slc26a11	Slc26a11	chr10	+	48461	17	16	9	10	8	6	20	29	28	3	3	1	229	149	7.19747e-06	0.000647434	0.525,0.565,0.494	0.813,0.863,0.948	-0.347	SE	chr10:104619209:104619289:104616949:104617035:104624588:104624764	66	84
50746	Mbnl1	Mbnl1	chr2	+	50746	453	428	522	263	243	263	828	833	756	104	60	71	244	149	0	0	0.513,0.518,0.548	0.829,0.894,0.867	-0.337	SE	chr2:144806393:144806488:144799897:144800051:144809310:144809367	2172	2652
50734	Mbnl1	Mbnl1	chr2	+	50734	15	19	13	3	9	7	48	42	51	0	0	2	203	149	1.84828e-10	5.02994e-08	0.786,0.608,0.577	1.0,1.0,0.949	-0.326	SE	chr2:144798971:144799025:144797557:144797815:144809310:144809367	66	143
36446	Arhgap17	Arhgap17	chr1	-	36446	17	26	26	24	8	15	26	42	28	3	4	4	197	149	2.55612e-05	0.00182718	0.349,0.711,0.567	0.868,0.888,0.841	-0.323	SE	chr1:177813670:177813718:177812089:177812138:177814706:177815258	116	107
31526	Supt5h	Supt5h	chr1	-	31526	38	27	32	53	33	50	44	37	34	13	10	19	161	149	7.68905e-08	1.2317e-05	0.399,0.431,0.372	0.758,0.774,0.624	-0.318	SE	chr1:83605727:83605739:83605254:83605324:83606285:83606351	233	157
43676	Wsb1	Wsb1	chr10	-	43676	257	241	236	217	196	204	267	245	222	50	61	53	298	149	0	0	0.372,0.381,0.366	0.728,0.668,0.677	-0.318	SE	chr10:64206408:64207521:64205926:64206060:64208379:64208480	1351	898
47520	Ankrd13b	Ankrd13b	chr10	-	47520	11	12	8	33	24	26	69	76	66	41	38	51	229	149	1.17173e-09	2.77959e-07	0.178,0.245,0.167	0.523,0.565,0.457	-0.318	SE	chr10:62321184:62321264:62320869:62320994:62321480:62321557	114	341
24973	Aga	Aga	chr16	-	24973	13	17	32	12	17	9	66	38	56	10	5	10	262	149	0.000228217	0.0105932	0.381,0.363,0.669	0.79,0.812,0.761	-0.317	SE	chr16:38513595:38513708:38507917:38508025:38516398:38516579	100	185
53905	Vps35	Vps35	chr19	+	53905	17	15	12	8	2	5	19	28	38	0	1	3	298	149	8.28762e-05	0.00470674	0.515,0.789,0.545	1.0,0.933,0.864	-0.316	SE	chr19:21778240:21778423:21770251:21770350:21782701:21782785	59	89
32548	Zfp655	Zfp655	chr12	-	32548	76	74	89	28	43	44	106	112	115	9	10	11	254	149	8.67084e-14	3.84183e-11	0.614,0.502,0.543	0.874,0.868,0.86	-0.314	SE	chr12:9362010:9362115:9349984:9352829:9372686:9372824	354	363
53009	Zfp532	Zfp532	chr18	+	53009	44	53	33	36	45	40	69	50	45	15	8	20	298	149	3.60232e-06	0.000354363	0.379,0.371,0.292	0.697,0.758,0.529	-0.314	SE	chr18:59175648:59175930:59144146:59146500:59197150:59197263	251	207
9876	Plppr2	Plppr2	chr8	+	9876	78	74	70	87	91	67	32	28	36	7	9	14	298	149	2.30549e-07	3.28729e-05	0.31,0.289,0.343	0.696,0.609,0.562	-0.308	SE	chr8:20470996:20471185:20469558:20469638:20471316:20471452	467	126
54134	Tecr	Tecr	chr19	+	54134	788	722	817	443	490	482	3581	3598	3722	430	448	444	194	149	0	0	0.577,0.531,0.566	0.865,0.86,0.866	-0.306	SE	chr19:24566410:24566455:24565948:24566000:24566542:24566646	3742	12223
43678	Wsb1	Wsb1	chr10	-	43678	288	262	255	217	196	204	279	244	233	50	61	53	298	149	0	0	0.399,0.401,0.385	0.736,0.667,0.687	-0.302	SE	chr10:64207345:64207521:64205887:64206060:64208379:64208480	1422	920
38167	Fbf1	Fbf1	chr10	-	38167	27	12	19	29	26	17	46	39	48	17	14	17	236	149	9.00101e-06	0.000779583	0.37,0.226,0.414	0.631,0.638,0.641	-0.3	SE	chr10:101384086:101384173:101383706:101383801:101385163:101385634	130	181
45497	Pnpla6	Pnpla6	chr12	+	45497	22	29	17	48	48	54	56	69	53	28	35	46	206	149	2.96795e-08	5.46796e-06	0.249,0.304,0.185	0.591,0.588,0.455	-0.299	SE	chr12:1575492:1575549:1574386:1574557:1575659:1575728	218	287
44661	Slc25a22	Slc25a22	chr1	-	44661	10	6	6	33	15	21	13	13	11	12	10	6	225	149	4.5593e-05	0.00295566	0.167,0.209,0.159	0.418,0.463,0.548	-0.298	SE	chr1:196533929:196534005:196532826:196532982:196536256:196536350	91	65
62440	Vps39	Vps39	chr3	-	62440	8	15	10	116	107	94	61	58	56	86	86	72	182	149	0	0	0.053,0.103,0.08	0.367,0.356,0.389	-0.292	SE	chr3:107298745:107298778:107298211:107298276:107301814:107301880	350	419
36040	Pex11a	Pex11a	chr1	-	36040	18	14	12	8	10	12	36	39	33	5	5	12	265	149	0.00138306	0.0425895	0.559,0.44,0.36	0.802,0.814,0.607	-0.288	SE	chr1:133684450:133684566:133680090:133682071:133687010:133687172	74	130
1375	Stk16	Stk16	chr9	+	1375	157	149	175	52	48	56	273	277	270	9	10	16	245	149	0	0	0.647,0.654,0.655	0.949,0.944,0.911	-0.283	SE	chr9:76707741:76707837:76707494:76707615:76708198:76708320	637	855
35129	Pld1	Pld1	chr2	+	35129	58	46	65	51	54	66	166	192	179	47	57	67	263	149	3.97904e-13	1.60394e-10	0.392,0.326,0.358	0.667,0.656,0.602	-0.283	SE	chr2:110979941:110980055:110978954:110979168:110986669:110986798	340	708
19791	LOC120096222	LOC120096222	chr13	-	19791	17	13	13	4	7	3	60	57	37	2	5	2	298	149	0.000337209	0.0143139	0.68,0.481,0.684	0.938,0.851,0.902	-0.282	SE	chr13:7450786:7452146:7446853:7447051:7462003:7462087	57	163
20761	Acox1	Acox1	chr10	-	20761	190	179	188	118	126	110	204	213	202	43	47	30	298	149	1.11022e-16	7.0025e-14	0.446,0.415,0.461	0.703,0.694,0.771	-0.282	SE	chr10:101416177:101416338:101415306:101415414:101421695:101421856	911	739
30857	Arhgef7	Arhgef7	chr16	-	30857	176	218	197	55	69	58	340	354	347	20	21	17	298	149	0	0	0.615,0.612,0.629	0.895,0.894,0.911	-0.281	SE	chr16:77688278:77688503:77686534:77686628:77691083:77691223	773	1099
44660	Slc25a22	Slc25a22	chr1	-	44660	11	6	6	33	36	38	12	13	11	13	11	11	225	149	2.23082e-06	0.000233135	0.181,0.099,0.095	0.379,0.439,0.398	-0.28	SE	chr1:196533929:196534005:196532826:196532982:196536242:196536384	130	71
13505	Fam185a	Fam185a	chr4	-	13505	20	24	15	12	7	7	38	45	54	7	4	2	245	149	7.90122e-05	0.00454995	0.503,0.676,0.566	0.768,0.872,0.943	-0.279	SE	chr4:13629774:13629870:13620477:13620612:13662307:13662926	85	150
43608	Aldoa	Aldoa	chr1	-	43608	57	35	43	36	30	34	186	172	171	35	46	47	298	149	1.63e-09	3.71863e-07	0.442,0.368,0.387	0.727,0.652,0.645	-0.276	SE	chr1:181405018:181405171:181404686:181404819:181407062:181407103	235	657
50250	Kdm6b	Kdm6b	chr10	-	50250	67	80	79	19	16	26	61	78	56	2	3	3	298	149	3.11509e-09	6.78886e-07	0.638,0.714,0.603	0.938,0.929,0.903	-0.272	SE	chr10:54128744:54128942:54128199:54128541:54129028:54129190	287	203
51735	Mtmr1	Mtmr1	chr18	+	51735	34	37	30	40	53	55	67	64	75	28	30	42	173	149	2.0452e-08	3.90204e-06	0.423,0.375,0.32	0.673,0.648,0.606	-0.27	SE	chr18:221535:221559:217220:217326:227617:227693	249	306
1298	Mff	Mff	chr9	+	1298	36	31	37	65	35	48	31	70	37	23	18	18	191	149	2.89267e-05	0.0020142	0.302,0.409,0.376	0.513,0.752,0.616	-0.265	SE	chr9:84025449:84025491:84020704:84020779:84030606:84030666	252	197
35	Flna	Flna	chrX	-	35	3774	3992	3692	5008	5240	5046	1752	1875	1679	796	817	824	173	149	0	0	0.394,0.396,0.387	0.655,0.664,0.637	-0.26	SE	chrX:152017265:152017289:152014795:152015043:152017447:152017637	26752	7743
28134	Actn4	Actn4	chr1	-	28134	72	76	68	88	108	101	16	19	20	11	8	7	215	149	0.000141146	0.0071931	0.362,0.328,0.318	0.502,0.622,0.664	-0.26	SE	chr1:84184727:84184793:84184086:84184245:84185717:84185864	513	81
38623	Chka	Chka	chr1	+	38623	9	16	4	43	40	40	20	27	19	26	14	23	276	149	3.15918e-06	0.00031423	0.102,0.178,0.051	0.293,0.51,0.308	-0.26	SE	chr1:201110431:201110558:201100871:201104111:201113037:201113151	152	129
49841	Fam193b	Fam193b	chr17	+	49841	61	63	38	14	17	22	75	54	60	2	7	6	298	149	3.04939e-05	0.00210779	0.685,0.649,0.463	0.949,0.794,0.833	-0.26	SE	chr17:9085329:9085717:9084124:9084356:9088422:9088606	215	204
4487	Tarbp2	Tarbp2	chr7	+	4487	79	59	85	28	40	29	56	68	59	3	13	9	273	149	5.29349e-05	0.00331535	0.606,0.446,0.615	0.911,0.741,0.782	-0.256	SE	chr7:133652376:133652500:133651831:133651924:133652689:133652807	320	208
14688	LOC120097728	LOC120097728	chr17	+	14688	23	21	18	10	4	3	10	18	22	1	0	0	266	149	9.26251e-07	0.000109379	0.563,0.746,0.771	0.849,1.0,1.0	-0.256	SE	chr17:52130750:52130867:52113762:52114950:52192030:52192203	79	51
53004	Zfp532	Zfp532	chr18	+	53004	43	33	41	36	45	40	48	43	27	15	8	20	298	149	0.00155623	0.0466365	0.374,0.268,0.339	0.615,0.729,0.403	-0.255	SE	chr18:59158983:59159165:59144146:59146500:59197150:59197263	238	161
23905	Mtdh	Mtdh	chr7	+	23905	29	17	25	3	8	5	96	93	124	4	1	6	298	149	7.77203e-05	0.00449002	0.829,0.515,0.714	0.923,0.979,0.912	-0.252	SE	chr7:65336064:65336241:65323609:65323711:65339033:65339270	87	324
41179	Ankrd10	Ankrd10	chr16	+	41179	26	38	37	67	78	65	57	52	77	36	47	34	298	149	3.88032e-08	6.98093e-06	0.163,0.196,0.222	0.442,0.356,0.531	-0.249	SE	chr16:77877458:77878574:77873747:77873839:77882809:77883045	311	303
31793	Erbb2	Erbb2	chr10	+	31793	62	63	81	14	18	13	187	207	225	4	5	7	282	149	3.00315e-13	1.2385e-10	0.701,0.649,0.767	0.961,0.956,0.944	-0.248	SE	chr10:83426988:83427121:83426101:83426192:83427210:83427301	251	635
51125	Mus81	Mus81	chr1	-	51125	58	46	57	14	20	18	52	44	68	7	3	3	281	149	7.77028e-06	0.000688563	0.687,0.549,0.627	0.798,0.886,0.923	-0.248	SE	chr1:202792883:202793015:202792664:202792786:202793109:202793247	213	177
18149	Plpp1	Plpp1	chr2	+	18149	48	42	56	31	18	27	74	76	67	7	17	15	298	149	3.97909e-05	0.00264345	0.436,0.538,0.509	0.841,0.691,0.691	-0.247	SE	chr2:44471097:44471252:44439001:44439525:44490173:44490454	222	256
36445	Arhgap17	Arhgap17	chr1	-	36445	43	75	66	203	226	202	79	118	102	105	95	105	197	149	1.24345e-14	6.17258e-12	0.138,0.201,0.198	0.363,0.484,0.424	-0.245	SE	chr1:177813670:177813718:177807578:177808415:177814706:177815258	815	604
10134	Dennd4c	Dennd4c	chr5	+	10134	90	125	133	34	41	42	184	178	175	17	16	18	296	149	2.69759e-11	8.55757e-09	0.571,0.605,0.614	0.845,0.848,0.83	-0.244	SE	chr5:101329432:101329579:101329042:101329187:101334712:101334832	465	588
23629	Dlg4	Dlg4	chr10	+	23629	103	149	171	52	45	40	72	89	67	6	6	6	259	149	8.30527e-08	1.31346e-05	0.533,0.656,0.711	0.873,0.895,0.865	-0.244	SE	chr10:54765297:54765407:54764221:54764394:54765884:54765976	560	246
3310	Tpm1	Tpm1	chr8	-	3310	112	118	115	56	67	55	32	56	40	13	6	2	228	149	0.000318701	0.0137238	0.567,0.535,0.577	0.617,0.859,0.929	-0.242	SE	chr8:67642780:67642859:67641019:67641297:67644173:67644243	523	149
20329	Hexd	Hexd	chr10	+	20329	4	2	4	29	25	51	12	10	11	15	17	10	298	149	1.56859e-08	3.01417e-06	0.065,0.038,0.038	0.286,0.227,0.355	-0.242	SE	chr10:106496725:106496920:106495965:106496048:106497106:106497185	115	75
38168	Fbf1	Fbf1	chr10	-	38168	42	33	44	29	26	17	76	72	82	17	14	17	251	149	4.0345e-05	0.00266705	0.462,0.43,0.606	0.726,0.753,0.741	-0.241	SE	chr10:101384086:101384188:101383706:101383801:101385163:101385631	191	278
16839	Rhbdd3	Rhbdd3	chr14	+	16839	34	32	37	83	92	101	93	111	101	75	82	76	298	149	6.55032e-15	3.40947e-12	0.17,0.148,0.155	0.383,0.404,0.399	-0.238	SE	chr14:79995006:79995232:79994736:79994884:79995387:79995591	379	538
41531	Pbrm1	Pbrm1	chr16	+	41531	162	183	179	127	132	170	247	264	245	83	74	76	298	149	1.80966e-14	8.66247e-12	0.389,0.409,0.345	0.598,0.641,0.617	-0.238	SE	chr16:6305211:6305367:6298496:6298698:6308282:6308353	953	989
48224	Mast3	Mast3	chr16	+	48224	2	6	3	29	34	26	10	8	8	23	12	13	170	149	7.64076e-05	0.0044381	0.057,0.134,0.092	0.276,0.369,0.35	-0.237	SE	chr16:18652497:18652518:18652284:18652357:18652885:18652964	100	74
32707	Cdip1	Cdip1	chr10	+	32707	20	14	13	31	24	38	7	25	24	8	12	13	262	149	0.000452834	0.0181445	0.268,0.249,0.163	0.332,0.542,0.512	-0.235	SE	chr10:10787390:10787503:10773538:10774478:10793168:10793235	140	89
59693	Tcf25	Tcf25	chr19	+	59693	548	579	602	136	154	145	1096	1138	1098	45	49	52	263	149	0	0	0.695,0.681,0.702	0.932,0.929,0.923	-0.235	SE	chr19:51446606:51446720:51446169:51446242:51449050:51449725	2164	3478
38173	Fbf1	Fbf1	chr10	-	38173	16	20	12	18	21	10	26	41	29	13	13	10	224	149	0.000540664	0.0209054	0.372,0.388,0.444	0.571,0.677,0.659	-0.234	SE	chr10:101398770:101398845:101397709:101397737:101400924:101401597	97	132
62780	RGD1311739	RGD1311739	chr3	-	62780	62	70	83	86	97	102	135	108	130	72	55	55	298	149	2.09136e-11	6.71389e-09	0.265,0.265,0.289	0.484,0.495,0.542	-0.234	SE	chr3:118374004:118374169:118371751:118371868:118378731:118378881	500	555
4761	Pphln1	Pphln1	chr7	+	4761	156	167	153	57	52	55	283	257	265	23	18	17	206	149	0	0	0.664,0.699,0.668	0.899,0.912,0.919	-0.233	SE	chr7:124593088:124593145:124579928:124580140:124596126:124596206	640	863
12187	Slc25a26	Slc25a26	chr4	+	12187	67	42	57	27	18	18	53	76	62	6	8	5	223	149	4.62488e-07	6.04754e-05	0.624,0.609,0.679	0.855,0.864,0.892	-0.233	SE	chr4:127125810:127125884:127125065:127125130:127129899:127130303	229	210
41180	Ankrd10	Ankrd10	chr16	+	41180	27	40	36	67	78	65	54	49	71	36	47	34	298	149	2.50939e-07	3.53107e-05	0.168,0.204,0.217	0.429,0.343,0.511	-0.231	SE	chr16:77878295:77878574:77873747:77873839:77882809:77883045	313	291
41181	Ankrd10	Ankrd10	chr16	+	41181	27	40	36	67	78	65	53	47	75	36	47	34	298	149	8.5243e-07	0.000101557	0.168,0.204,0.217	0.424,0.333,0.524	-0.231	SE	chr16:77878412:77878574:77873747:77873839:77882809:77883045	313	292
50742	Mbnl1	Mbnl1	chr2	+	50742	43	38	61	238	233	322	275	257	297	399	418	391	185	149	0	0	0.127,0.116,0.132	0.357,0.331,0.38	-0.231	SE	chr2:144805677:144805713:144799897:144800051:144806393:144806488	935	2037
6887	Sik2	Sik2	chr8	-	6887	52	32	35	15	14	5	58	38	66	7	0	3	239	149	5.72422e-05	0.00351934	0.684,0.588,0.814	0.838,1.0,0.932	-0.228	SE	chr8:51241975:51242065:51235014:51235243:51248375:51248528	153	172
40789	Irgm	Irgm	chr10	-	40789	116	93	84	41	50	50	134	95	121	21	17	24	290	149	6.25608e-07	7.87327e-05	0.592,0.489,0.463	0.766,0.742,0.721	-0.228	SE	chr10:33238326:33238467:33233512:33235203:33241158:33241594	434	412
18575	Clcn2	Clcn2	chr11	+	18575	26	28	43	11	10	10	57	66	40	4	3	4	209	149	7.66834e-06	0.000682915	0.628,0.666,0.754	0.91,0.94,0.877	-0.226	SE	chr11:80206940:80207000:80206655:80206732:80207135:80207174	128	174
25407	Git1	Git1	chr10	+	25407	19	20	32	212	189	203	150	106	109	239	217	207	176	149	0	0	0.071,0.082,0.118	0.347,0.293,0.308	-0.226	SE	chr10:62351301:62351328:62349680:62349723:62351497:62351546	675	1028
41156	Nhlrc3	Nhlrc3	chr2	-	41156	151	142	132	33	36	30	178	235	205	11	9	10	294	149	1.75748e-13	7.47795e-11	0.699,0.667,0.69	0.891,0.93,0.912	-0.226	SE	chr2:137541761:137541906:137541052:137541205:137542098:137542215	524	648
4506	Znf740	Znf740	chr7	+	4506	24	15	17	33	33	27	41	37	36	26	24	23	227	149	4.977e-05	0.00316897	0.323,0.23,0.292	0.509,0.503,0.507	-0.225	SE	chr7:133338611:133338689:133337944:133338467:133340942:133341092	149	187
6987	Vrk1	Vrk1	chr6	+	6987	68	47	49	24	22	13	124	100	91	19	10	10	297	149	1.90743e-05	0.0014105	0.587,0.517,0.654	0.766,0.834,0.82	-0.221	SE	chr6:124917907:124918055:124914831:124914968:124943654:124943819	223	354
40138	LOC102555148	LOC102555148	chr3	+	40138	2	6	7	30	44	33	27	17	38	38	41	26	298	149	2.48702e-07	3.5088e-05	0.032,0.064,0.096	0.262,0.172,0.422	-0.221	SE	chr3:56462227:56462432:56461411:56461560:56467827:56468036	122	187
41471	Arl13b	Arl13b	chr11	-	41471	23	28	35	12	7	2	67	56	51	3	2	4	298	149	0.0016397	0.0486482	0.489,0.667,0.897	0.918,0.933,0.864	-0.221	SE	chr11:155178:159285:150099:152988:160227:160344	107	183
40113	Zkscan1	Zkscan1	chr12	+	40113	22	21	14	11	9	3	31	30	36	2	4	5	241	149	0.00169357	0.0499151	0.553,0.591,0.743	0.906,0.823,0.817	-0.22	SE	chr12:16977350:16977442:16974612:16974763:16980790:16981012	80	108
54694	Nrp2	Nrp2	chr9	+	54694	31	16	29	22	15	12	289	269	307	63	82	67	200	149	0.000240872	0.0110185	0.512,0.443,0.643	0.774,0.71,0.773	-0.22	SE	chr9:64232074:64232125:64206827:64206848:64234703:64235287	125	1077
12590	St3gal5	St3gal5	chr4	+	12590	27	28	21	3	6	5	33	15	23	0	0	2	298	149	2.84575e-05	0.00199052	0.818,0.7,0.677	1.0,1.0,0.852	-0.219	SE	chr4:104162972:104163153:104134592:104134784:104181874:104182218	90	73
36327	Kdm6a	Kdm6a	chrX	-	36327	11	11	10	25	18	33	23	28	32	21	26	16	298	149	9.01201e-05	0.00500676	0.18,0.234,0.132	0.354,0.35,0.5	-0.219	SE	chrX:4381191:4381347:4380554:4380650:4381816:4381951	108	146
62783	RGD1311739	RGD1311739	chr3	-	62783	54	46	62	86	97	102	111	82	92	72	55	55	298	149	9.60783e-11	2.72537e-08	0.239,0.192,0.233	0.435,0.427,0.455	-0.218	SE	chr3:118374004:118374527:118371751:118371868:118378731:118378857	447	467
22822	Mroh1	Mroh1	chr7	+	22822	94	116	103	19	11	31	292	284	238	10	9	6	298	149	2.06614e-10	5.5385e-08	0.712,0.841,0.624	0.936,0.94,0.952	-0.217	SE	chr7:108170426:108170615:108170143:108170290:108170895:108171051	374	839
38883	Fyn	Fyn	chr20	+	38883	22	22	25	80	79	66	123	143	117	108	114	135	298	149	1.37779e-13	5.95693e-11	0.121,0.122,0.159	0.363,0.385,0.302	-0.216	SE	chr20:42926491:42926647:42925954:42926119:42929194:42929374	294	740
50387	Bphl	Bphl	chr17	-	50387	38	33	41	5	7	11	57	46	38	1	1	2	273	149	2.56342e-06	0.000262772	0.806,0.72,0.67	0.969,0.962,0.912	-0.216	SE	chr17:30810481:30810605:30800938:30801331:30813681:30813813	135	145
470	Arhgef9	Arhgef9	chrX	-	470	31	27	25	7	9	8	24	35	27	4	1	0	211	149	9.71486e-05	0.00533094	0.758,0.679,0.688	0.809,0.961,1.0	-0.215	SE	chrX:59924867:59924929:59919559:59922755:59925574:59925643	107	91
2625	Als2cl	Als2cl	chr8	+	2625	69	86	72	36	26	30	208	199	161	17	32	29	246	149	4.6973e-07	6.12729e-05	0.537,0.667,0.592	0.881,0.79,0.771	-0.215	SE	chr8:110878354:110878451:110878071:110878245:110878634:110878792	319	646
49863	Pdlim7	Pdlim7	chr17	+	49863	1527	1580	1623	466	480	534	507	506	502	39	56	49	268	149	0	0	0.646,0.647,0.628	0.878,0.834,0.851	-0.214	SE	chr17:9129828:9129947:9129363:9129394:9130308:9130325	6210	1659
60834	Entr1	Entr1	chr3	-	60834	32	30	33	17	14	32	82	94	74	14	25	26	298	149	0.000964325	0.0324134	0.485,0.517,0.34	0.745,0.653,0.587	-0.214	SE	chr3:9207287:9207437:9206857:9206926:9207520:9207663	158	315
15793	Uap1	Uap1	chr13	-	15793	111	87	107	79	73	60	153	135	173	48	34	45	200	149	1.04239e-08	2.05459e-06	0.511,0.47,0.571	0.704,0.747,0.741	-0.213	SE	chr13:82349209:82349260:82344321:82344388:82350772:82350961	517	588
44662	Spata5l1	Spata5l1	chr3	+	44662	77	62	67	20	18	21	90	69	87	12	4	7	298	149	1.62417e-05	0.00124571	0.658,0.633,0.615	0.789,0.896,0.861	-0.213	SE	chr3:109703652:109703845:109702703:109702913:109705517:109705648	265	269
27971	Cuta	Cuta	chr20	-	27971	115	142	104	140	113	159	179	182	174	80	102	77	201	149	2.63789e-07	3.6638e-05	0.378,0.482,0.327	0.624,0.569,0.626	-0.211	SE	chr20:5024318:5024370:5023894:5024103:5024453:5024580	773	794
45377	Ssc5d	Ssc5d	chr1	-	45377	264	237	278	295	253	272	130	127	140	67	61	47	298	149	1.46098e-09	3.40548e-07	0.309,0.319,0.338	0.492,0.51,0.598	-0.211	SE	chr1:68899828:68900143:68899376:68899544:68900224:68900788	1599	572
46216	Rcbtb1	Rcbtb1	chr15	+	46216	11	15	17	31	37	41	28	35	39	38	32	26	222	149	0.00011555	0.0061103	0.192,0.214,0.218	0.331,0.423,0.502	-0.211	SE	chr15:33323854:33323927:33319708:33319909:33334913:33334984	152	198
5461	Pvt1	Pvt1	chr7	+	5461	1	6	6	21	42	21	7	8	10	14	10	15	221	149	0.000245768	0.0111852	0.031,0.088,0.162	0.252,0.35,0.31	-0.21	SE	chr7:93767113:93767185:93732733:93732853:93799475:93799561	97	64
50147	Atxn1	Atxn1	chr17	+	50147	2	0	1	19	20	12	11	7	11	16	17	16	276	149	9.82541e-08	1.52684e-05	0.054,0.0,0.043	0.271,0.182,0.271	-0.209	SE	chr17:19048575:19048702:18963088:18963152:19127128:19129130	54	78
8621	Mib2	Mib2	chr5	-	8621	103	81	78	30	41	26	131	130	119	19	19	10	245	149	9.50635e-07	0.000112012	0.676,0.546,0.646	0.807,0.806,0.879	-0.208	SE	chr5:166247897:166247993:166246871:166246976:166248127:166248270	359	428
60832	Entr1	Entr1	chr3	-	60832	9	6	10	17	14	32	23	39	15	14	25	26	261	149	0.00141875	0.0432663	0.232,0.197,0.151	0.484,0.471,0.248	-0.208	SE	chr3:9207287:9207399:9206857:9206926:9207520:9207662	88	142
44303	Smtn	Smtn	chr14	-	44303	1294	1280	1226	165	165	177	379	328	325	0	0	2	298	149	0	0	0.797,0.795,0.776	1.0,1.0,0.988	-0.207	SE	chr14:78401907:78402072:78398594:78398899:78402984:78403136	4307	1034
45496	Pnpla6	Pnpla6	chr12	+	45496	26	33	26	48	48	54	54	61	34	28	35	46	209	149	0.00107792	0.0351812	0.279,0.329,0.256	0.579,0.554,0.345	-0.205	SE	chr12:1575489:1575549:1574386:1574557:1575659:1575728	235	258
53405	Zfp516	Zfp516	chr18	+	53405	46	45	55	41	47	54	84	105	66	39	36	31	254	149	3.84709e-06	0.000372966	0.397,0.36,0.374	0.558,0.631,0.555	-0.204	SE	chr18:76374902:76375007:76369164:76370616:76382425:76386526	288	361
53573	Kifc3	Kifc3	chr19	+	53573	63	60	70	64	57	54	104	104	88	46	34	37	288	149	9.21307e-07	0.000109036	0.337,0.353,0.401	0.539,0.613,0.552	-0.204	SE	chr19:9899331:9899470:9893980:9894123:9909762:9909828	368	413
10224	Cdk5rap2	Cdk5rap2	chr5	-	10224	79	80	74	74	76	57	130	119	121	40	55	48	298	149	4.15287e-07	5.52466e-05	0.348,0.345,0.394	0.619,0.52,0.558	-0.203	SE	chr5:83810355:83810604:83808547:83808625:83811710:83811835	440	513
55861	Tssc4	Tssc4	chr1	+	55861	45	71	61	11	14	16	77	67	55	2	9	0	244	149	1.3493e-05	0.00107327	0.714,0.756,0.7	0.959,0.82,1.0	-0.203	SE	chr1:198253477:198253572:198253110:198253228:198253652:198254810	218	210
56040	Cttn	Cttn	chr1	-	56040	42	45	31	13	5	4	220	222	194	0	7	4	260	149	7.56533e-09	1.53054e-06	0.649,0.838,0.816	1.0,0.948,0.965	-0.203	SE	chr1:199616849:199616960:199614508:199614564:199620704:199620759	140	647
42787	Hectd1	Hectd1	chr6	-	42787	320	306	306	97	79	106	482	570	503	55	62	48	298	149	2.55351e-15	1.39693e-12	0.623,0.659,0.591	0.814,0.821,0.84	-0.201	SE	chr6:69192523:69192706:69191879:69192087:69194630:69194685	1214	1720
22853	Slfn13	Slfn13	chr10	-	22853	5	7	5	39	34	53	23	21	16	34	36	22	259	149	3.42685e-08	6.20676e-06	0.069,0.106,0.051	0.28,0.251,0.295	-0.2	SE	chr10:67920355:67920465:67918970:67920037:67925180:67925470	143	152
25985	Akt2	Akt2	chr1	+	25985	4	2	7	14	20	17	13	8	10	14	12	9	282	149	0.000960241	0.0323167	0.131,0.05,0.179	0.329,0.26,0.37	-0.2	SE	chr1:82910933:82911066:82883520:82883717:82911151:82911280	64	66
60141	Mtcl1	Mtcl1	chr9	-	60141	16	21	13	72	66	41	29	44	36	37	41	39	272	149	2.3978e-08	4.51911e-06	0.109,0.148,0.148	0.3,0.37,0.336	-0.2	SE	chr9:106355122:106355245:106351896:106352127:106362509:106362665	229	226
22291	Dzip1	Dzip1	chr15	-	22291	107	113	99	152	133	115	114	112	129	59	66	72	195	149	7.10356e-09	1.44361e-06	0.35,0.394,0.397	0.596,0.565,0.578	-0.199	SE	chr15:96009489:96009535:96008980:96009074:96009690:96009974	719	552
22357	Ankrd29	Ankrd29	chr18	-	22357	30	34	36	49	36	56	45	41	38	27	19	26	298	149	5.01076e-05	0.00317913	0.234,0.321,0.243	0.455,0.519,0.422	-0.199	SE	chr18:3468159:3468339:3465192:3465291:3470390:3470489	241	196
59541	Bag6	Bag6	chr20	-	59541	646	660	691	181	175	159	991	1066	1107	70	70	83	257	149	0	0	0.674,0.686,0.716	0.891,0.898,0.885	-0.199	SE	chr20:3680682:3680790:3680448:3680561:3680903:3680981	2512	3387
40226	Shoc2	Shoc2	chr1	+	40226	97	75	68	34	22	30	107	121	125	19	15	12	258	149	3.15913e-06	0.00031423	0.622,0.663,0.567	0.765,0.823,0.857	-0.198	SE	chr1:252984648:252984757:252959043:252959177:252995999:252996911	326	399
197	Stag2	Stag2	chrX	+	197	81	95	92	77	71	77	162	168	151	67	56	59	284	149	7.16393e-08	1.17095e-05	0.356,0.412,0.385	0.559,0.611,0.573	-0.197	SE	chrX:120976198:120976333:120974856:120975217:121031423:121031562	493	663
21080	Bptf	Bptf	chr10	-	21080	35	47	34	32	50	43	53	55	46	22	24	26	298	149	5.02025e-05	0.00318139	0.354,0.32,0.283	0.546,0.534,0.469	-0.197	SE	chr10:92035635:92035833:92031132:92031320:92043546:92043729	241	226
38314	Phldb1	Phldb1	chr8	-	38314	90	104	98	192	168	201	141	157	185	123	130	141	194	149	1.97288e-11	6.4103e-09	0.265,0.322,0.272	0.468,0.481,0.502	-0.197	SE	chr8:45015866:45015911:45014961:45015256:45016354:45016457	853	877
19182	LOC120096183	LOC120096183	chr13	-	19182	27	13	17	5	3	3	65	79	73	3	1	4	262	149	0.00140502	0.0429316	0.754,0.711,0.763	0.925,0.978,0.912	-0.196	SE	chr13:4217021:4217134:4204870:4205008:4220758:4220969	68	225
40456	Socs7	Socs7	chr10	+	40456	4	0	0	22	13	25	3	7	9	13	15	10	251	149	1.97114e-05	0.00145415	0.097,0.0,0.0	0.12,0.217,0.348	-0.196	SE	chr10:82364823:82364925:82361027:82361092:82365774:82365905	64	57
46776	Pkig	Pkig	chr3	+	46776	153	148	163	26	37	39	71	62	43	0	2	3	218	149	3.14027e-10	8.09404e-08	0.801,0.732,0.741	1.0,0.955,0.907	-0.196	SE	chr3:152375827:152375896:152366814:152366954:152393026:152393200	566	181
7315	Ltbp2	Ltbp2	chr6	-	7315	9	1	12	25	29	19	242	257	265	273	235	288	281	149	1.87085e-05	0.00139112	0.16,0.018,0.251	0.32,0.367,0.328	-0.195	SE	chr6:104437089:104437221:104436622:104436748:104441675:104441798	95	1560
10171	Nfib	Nfib	chr5	-	10171	98	109	82	171	170	144	77	89	113	59	57	74	288	149	4.00237e-10	1.00269e-07	0.229,0.249,0.228	0.403,0.447,0.441	-0.195	SE	chr5:96793737:96793876:96759207:96765744:96797706:96797891	774	469
36692	Lcor	Lcor	chr1	+	36692	33	19	19	1	4	4	29	24	39	1	0	0	298	149	3.60898e-05	0.00243991	0.943,0.704,0.704	0.935,1.0,1.0	-0.195	SE	chr1:240364261:240364549:240357829:240357962:240370004:240371290	80	93
41399	L3mbtl3	L3mbtl3	chr1	+	41399	30	31	34	12	13	7	44	45	40	4	4	6	230	149	0.000970772	0.0325893	0.618,0.607,0.759	0.877,0.879,0.812	-0.195	SE	chr1:18992686:18992767:18988843:18988912:19013783:19013900	127	143
46699	Rbm42	Rbm42	chr1	-	46699	121	105	126	200	232	242	185	181	190	160	158	134	215	149	1.77014e-12	6.41422e-10	0.295,0.239,0.265	0.445,0.443,0.496	-0.195	SE	chr1:85904525:85904591:85904273:85904428:85906094:85906169	1026	1008
50733	Mbnl1	Mbnl1	chr2	+	50733	15	19	13	31	35	25	50	44	57	56	32	40	203	149	0.000344769	0.0145349	0.262,0.285,0.276	0.396,0.502,0.511	-0.195	SE	chr2:144798971:144799025:144797557:144797815:144800002:144800051	138	279
54823	Zfyve19	Zfyve19	chr3	+	54823	12	11	13	44	38	45	15	28	17	24	19	23	273	149	0.000112173	0.00598986	0.13,0.136,0.136	0.254,0.446,0.287	-0.195	SE	chr3:106198046:106198170:106197924:106197975:106198300:106198419	163	126
15396	NEWGENE_1310139	NEWGENE_1310139	chr2	-	15396	13	24	14	61	72	57	13	9	14	17	16	16	185	149	0.000632007	0.0236376	0.146,0.212,0.165	0.381,0.312,0.413	-0.194	SE	chr2:34164321:34164357:34005962:34006051:34180506:34180538	241	85
15792	Uap1	Uap1	chr13	-	15792	122	94	106	79	73	60	155	128	165	48	34	45	197	149	5.01859e-08	8.72291e-06	0.539,0.493,0.572	0.71,0.74,0.735	-0.194	SE	chr13:82349209:82349257:82344321:82344388:82350772:82350961	534	575
36834	Kif1c	Kif1c	chr10	+	36834	355	387	481	139	128	164	534	483	514	72	52	77	255	149	4.44089e-16	2.61632e-13	0.599,0.639,0.632	0.813,0.844,0.796	-0.194	SE	chr10:55416440:55416546:55414475:55414636:55416766:55416899	1654	1732
37612	LOC120098765	LOC120098765	chr1	+	37612	51	69	50	42	50	56	116	122	138	34	60	58	298	149	4.06871e-05	0.00268635	0.378,0.408,0.309	0.63,0.504,0.543	-0.194	SE	chr1:1451589:1451838:1437819:1438391:1452275:1452542	318	528
340	Cstf2	Cstf2	chrX	+	340	16	12	11	71	66	56	118	113	114	184	183	161	209	149	3.39566e-10	8.66897e-08	0.138,0.115,0.123	0.314,0.306,0.335	-0.193	SE	chrX:97265993:97266053:97263565:97263628:97266727:97266865	232	873
10170	Nfib	Nfib	chr5	-	10170	99	110	83	171	170	144	77	89	115	59	57	74	298	149	4.48819e-10	1.10376e-07	0.224,0.244,0.224	0.395,0.438,0.437	-0.193	SE	chr5:96793710:96793876:96759207:96765744:96797706:96797891	777	471
11558	Itfg2	Itfg2	chr4	-	11558	57	33	45	12	7	5	59	41	44	0	0	0	203	149	4.21619e-10	1.04647e-07	0.777,0.776,0.869	1.0,1.0,1.0	-0.193	SE	chr4:161688471:161688525:161688257:161688349:161688610:161688708	159	144
12198	Magi1	Magi1	chr4	-	12198	48	66	62	62	66	64	150	135	138	77	55	82	233	149	1.23014e-06	0.000137971	0.331,0.39,0.383	0.555,0.611,0.518	-0.193	SE	chr4:126234249:126234333:126231339:126231431:126237866:126238080	368	637
23715	Tspan9	Tspan9	chr4	-	23715	143	139	142	106	140	119	42	34	41	21	16	10	298	149	0.00120033	0.0382819	0.403,0.332,0.374	0.5,0.515,0.672	-0.193	SE	chr4:160955584:160955768:160936425:160936529:160977296:160977494	789	164
19225	Capn15	Capn15	chr10	-	19225	25	30	23	2	2	8	13	21	20	0	0	1	298	149	3.88036e-05	0.00258749	0.862,0.882,0.59	1.0,1.0,0.909	-0.192	SE	chr10:14974529:14974696:14974271:14974450:14974801:14975028	90	55
22651	Camk2g	Camk2g	chr15	+	22651	91	112	98	182	196	183	57	83	71	51	67	51	218	149	1.52105e-08	2.93332e-06	0.255,0.281,0.268	0.433,0.458,0.488	-0.192	SE	chr15:3551129:3551198:3541638:3541682:3552314:3552359	862	380
7944	Bnip2	Bnip2	chr8	+	7944	249	255	269	534	521	560	337	337	337	348	270	309	185	149	8.88178e-16	5.01232e-13	0.273,0.283,0.279	0.438,0.501,0.468	-0.191	SE	chr8:70654166:70654202:70653391:70653490:70657045:70661782	2388	1938
36832	Kif1c	Kif1c	chr10	+	36832	424	427	497	139	128	164	585	520	593	72	52	77	269	149	3.33067e-16	1.98404e-13	0.628,0.649,0.627	0.818,0.847,0.81	-0.19	SE	chr10:55416426:55416546:55414411:55414636:55416766:55416899	1779	1899
40474	Kmt5a	Kmt5a	chr12	-	40474	260	228	228	200	207	191	280	285	274	119	105	102	265	149	6.63667e-11	1.92327e-08	0.422,0.382,0.402	0.57,0.604,0.602	-0.19	SE	chr12:32156467:32156583:32155212:32155369:32156810:32156949	1314	1165
53354	Rab6a	Rab6a	chr1	+	53354	453	450	466	220	202	190	626	585	628	102	130	119	255	149	1.44329e-14	7.03433e-12	0.546,0.566,0.589	0.782,0.724,0.755	-0.187	SE	chr1:154982178:154982284:154982006:154982112:154984216:154984328	1981	2190
18978	Tnk2	Tnk2	chr11	-	18978	86	82	96	21	8	20	126	142	107	2	5	2	239	149	3.85021e-10	9.69096e-08	0.719,0.865,0.75	0.975,0.947,0.971	-0.186	SE	chr11:68117141:68117231:68116855:68116987:68117327:68118676	313	384
22123	Pibf1	Pibf1	chr15	+	22123	28	36	30	7	6	7	42	39	32	2	1	2	234	149	0.000150581	0.00757312	0.718,0.793,0.732	0.93,0.961,0.911	-0.186	SE	chr15:75990654:75990739:75965796:75965899:76009101:76009275	114	118
53576	Kifc3	Kifc3	chr19	+	53576	84	74	89	64	57	54	118	119	111	46	34	37	298	149	5.5486e-06	0.000515549	0.396,0.394,0.452	0.562,0.636,0.6	-0.185	SE	chr19:9902106:9902288:9893980:9894123:9909762:9909828	422	465
62649	Robo1	Robo1	chr11	+	62649	49	58	56	69	83	74	50	74	66	38	46	39	176	149	1.05369e-05	0.000877181	0.375,0.372,0.39	0.527,0.577,0.589	-0.185	SE	chr11:11564920:11564947:11560940:11561138:11566354:11566397	389	313
16375	Hdac7	Hdac7	chr7	-	16375	113	118	101	169	163	195	179	159	163	110	107	136	260	149	1.59998e-10	4.39888e-08	0.277,0.293,0.229	0.483,0.46,0.407	-0.184	SE	chr7:128938931:128939042:128938623:128938804:128939257:128939349	859	854
26447	Nfix	Nfix	chr19	+	26447	750	878	754	477	525	463	1743	1843	1942	534	521	540	272	149	3.33067e-16	1.98404e-13	0.463,0.478,0.471	0.641,0.66,0.663	-0.184	SE	chr19:23433370:23433493:23430577:23430714:23435472:23435648	3847	7123
32035	Dennd5b	Dennd5b	chr4	-	32035	5	11	6	52	52	56	9	12	4	20	13	13	215	149	0.000422298	0.0171387	0.062,0.128,0.069	0.238,0.39,0.176	-0.182	SE	chr4:182067867:182067933:182063527:182063637:182088849:182089656	182	71
36598	Tsc2	Tsc2	chr10	-	36598	115	143	106	45	37	37	131	173	136	15	23	21	278	149	2.9848e-06	0.000302498	0.578,0.674,0.606	0.824,0.801,0.776	-0.181	SE	chr10:13631101:13631230:13629674:13629839:13632255:13632350	483	499
55860	Tssc4	Tssc4	chr1	+	55860	58	55	64	11	14	16	68	66	61	2	9	0	214	149	1.42737e-05	0.0011226	0.786,0.732,0.736	0.959,0.836,1.0	-0.18	SE	chr1:198253477:198253542:198253110:198253228:198253652:198254810	218	206
8838	LOC691280	LOC691280	chr5	-	8838	196	161	163	44	79	91	262	212	284	49	41	47	298	149	0.000311575	0.0134494	0.69,0.505,0.472	0.728,0.721,0.751	-0.178	SE	chr5:158272588:158272745:158269908:158270035:158284880:158285036	734	895
6847	Traf3	Traf3	chr6	+	6847	24	19	23	29	27	60	42	53	58	43	41	29	258	149	0.000977177	0.0327428	0.323,0.289,0.181	0.361,0.427,0.536	-0.177	SE	chr6:130206484:130206593:130205835:130206080:130259670:130259781	182	266
8622	Mib2	Mib2	chr5	-	8622	116	100	113	30	41	26	155	146	130	19	19	10	257	149	7.10939e-06	0.000640586	0.692,0.586,0.716	0.825,0.817,0.883	-0.177	SE	chr5:166247897:166248005:166246871:166246976:166248127:166248270	426	479
13517	Fam185a	Fam185a	chr4	-	13517	43	36	18	3	8	5	90	87	52	2	2	5	288	149	0.00150853	0.045461	0.881,0.7,0.651	0.959,0.957,0.843	-0.176	SE	chr4:13644168:13644307:13607668:13609333:13648941:13649034	113	238
22854	Slfn13	Slfn13	chr10	-	22854	36	32	32	39	34	53	42	70	48	34	36	22	298	149	0.00056641	0.0215977	0.316,0.32,0.232	0.382,0.493,0.522	-0.176	SE	chr10:67924608:67924811:67918970:67920037:67925180:67925470	226	252
61628	Atf2	Atf2	chr3	-	61628	87	103	96	50	74	44	111	145	103	40	23	35	264	149	0.000543993	0.0209817	0.495,0.44,0.552	0.61,0.781,0.624	-0.176	SE	chr3:58746931:58747046:58744047:58744134:58752051:58752180	454	457
2946	Slc25a36	Slc25a36	chr8	-	2946	28	33	29	6	11	9	54	41	44	4	5	4	227	149	0.00128344	0.0403329	0.754,0.663,0.679	0.899,0.843,0.878	-0.175	SE	chr8:97678924:97679002:97675086:97675187:97693483:97693733	116	152
13537	Fam185a	Fam185a	chr4	-	13537	32	46	40	12	7	7	65	57	72	7	4	2	259	149	0.00118764	0.0380129	0.605,0.791,0.767	0.842,0.891,0.954	-0.175	SE	chr4:13659447:13659557:13620477:13620612:13662307:13662926	144	207
15125	Rap1gds1	Rap1gds1	chr2	-	15125	333	320	314	112	100	97	442	442	437	61	54	65	296	149	4.86043e-11	1.43966e-08	0.599,0.617,0.62	0.785,0.805,0.772	-0.175	SE	chr2:227546496:227546643:227529268:227529397:227571974:227572100	1276	1501
32353	Ltbp3	Ltbp3	chr1	+	32353	523	618	567	997	1059	993	682	653	617	483	500	536	290	149	0	0	0.212,0.231,0.227	0.42,0.402,0.372	-0.175	SE	chr1:203044462:203044603:203044191:203044329:203044738:203044900	4757	3471
33841	Mink1	Mink1	chr10	+	33841	173	197	200	41	45	28	279	261	293	13	23	7	260	149	3.0957e-11	9.53832e-09	0.707,0.715,0.804	0.925,0.867,0.96	-0.175	SE	chr10:55325325:55325436:55325076:55325162:55325571:55325690	684	876
57736	Mllt10	Mllt10	chr17	+	57736	42	41	39	26	21	29	100	81	97	37	24	23	245	149	0.000726	0.02617	0.496,0.543,0.45	0.622,0.672,0.719	-0.175	SE	chr17:80876052:80876148:80873492:80873586:80894463:80894559	198	362
11846	Kctd18	Kctd18	chr9	-	11846	2	2	10	39	42	51	21	16	10	33	43	33	202	149	9.53711e-06	0.000816779	0.036,0.034,0.126	0.319,0.215,0.183	-0.174	SE	chr9:59515814:59515867:59514841:59515068:59517375:59517513	146	156
16477	Clasp1	Clasp1	chr13	+	16477	59	50	66	150	122	120	68	76	66	74	73	66	197	149	3.19005e-07	4.32974e-05	0.229,0.237,0.294	0.41,0.441,0.431	-0.174	SE	chr13:29621934:29621982:29620033:29620204:29629339:29629447	567	423
32245	Myo18a	Myo18a	chr10	+	32245	26	29	15	3	4	1	15	28	25	0	0	0	298	149	7.22154e-05	0.0042359	0.812,0.784,0.882	1.0,1.0,1.0	-0.174	SE	chr10:62702642:62703326:62700208:62700268:62708075:62708163	78	68
40790	Irgm	Irgm	chr10	-	40790	185	154	162	41	50	50	196	164	177	21	17	24	298	149	8.01252e-07	9.71872e-05	0.693,0.606,0.618	0.824,0.828,0.787	-0.174	SE	chr10:33238326:33238551:33233512:33235203:33241158:33241451	642	599
53043	Gpcpd1	Gpcpd1	chr3	-	53043	43	43	47	9	15	8	84	69	82	3	7	5	225	149	6.19643e-05	0.00375371	0.76,0.655,0.796	0.949,0.867,0.916	-0.174	SE	chr3:119813846:119813922:119812180:119812222:119819714:119819796	165	250
61993	Pacsin3	Pacsin3	chr3	+	61993	46	27	41	51	42	57	91	90	95	57	59	64	212	149	5.16431e-05	0.00324583	0.388,0.311,0.336	0.529,0.517,0.511	-0.174	SE	chr3:77230749:77230812:77227212:77227298:77231054:77231145	264	456
34832	Asmtl	Asmtl	chr12	+	34832	224	183	188	55	75	68	368	355	395	51	43	43	211	149	2.35166e-10	6.24144e-08	0.742,0.633,0.661	0.836,0.854,0.866	-0.173	SE	chr12:16317397:16317459:16317253:16317318:16317562:16317671	793	1255
44658	Slc25a22	Slc25a22	chr1	-	44658	169	164	191	22	21	23	115	112	116	2	1	0	275	149	2.88658e-13	1.19965e-10	0.806,0.809,0.818	0.969,0.984,1.0	-0.173	SE	chr1:196532575:196532701:196532271:196532327:196532826:196532982	590	346
50952	Alkbh3	Alkbh3	chr3	-	50952	210	224	240	86	94	103	320	358	328	85	51	52	238	149	4.75718e-08	8.3347e-06	0.605,0.599,0.593	0.702,0.815,0.798	-0.173	SE	chr3:79962497:79962586:79957028:79957238:79964032:79964136	957	1194
31571	Pabpc4	Pabpc4	chr5	+	31571	168	154	178	218	259	276	199	209	200	144	146	145	236	149	2.63546e-10	6.85884e-08	0.327,0.273,0.289	0.466,0.475,0.465	-0.172	SE	chr5:135575624:135575711:135575076:135575196:135575806:135575934	1253	1043
37887	Prr14	Prr14	chr1	+	37887	33	30	41	10	10	4	36	31	41	5	1	1	221	149	0.00161175	0.0480586	0.69,0.669,0.874	0.829,0.954,0.965	-0.172	SE	chr1:182084750:182084822:182083835:182083972:182084943:182085112	128	115
38213	Scaf8	Scaf8	chr1	+	38213	5	6	3	27	32	50	18	18	14	32	27	43	211	149	1.86268e-05	0.0013889	0.116,0.117,0.041	0.284,0.32,0.187	-0.172	SE	chr1:43733968:43734030:43727783:43728145:43754009:43754093	123	152
23169	R3hdm2	R3hdm2	chr7	+	23169	162	175	180	59	55	57	215	233	217	29	33	36	298	149	3.2505e-07	4.40065e-05	0.579,0.614,0.612	0.788,0.779,0.751	-0.171	SE	chr7:63305435:63305585:63302724:63302833:63308397:63308429	688	763
20330	Hexd	Hexd	chr10	+	20330	4	2	3	29	25	51	5	9	4	15	17	10	205	149	0.000194865	0.00938646	0.091,0.055,0.041	0.195,0.278,0.225	-0.17	SE	chr10:106496864:106496920:106495965:106496048:106497106:106497185	114	60
59283	Crem	Crem	chr17	+	59283	26	27	23	59	57	72	32	17	17	27	16	26	231	149	0.000731833	0.0262793	0.221,0.234,0.171	0.433,0.407,0.297	-0.17	SE	chr17:54294412:54294494:54288909:54289709:54297670:54297827	264	135
12531	Htra2	Htra2	chr4	-	12531	36	62	54	13	19	13	59	68	39	10	2	3	178	149	8.86875e-05	0.00495755	0.699,0.732,0.777	0.832,0.966,0.916	-0.169	SE	chr4:115558339:115558368:115558121:115558191:115558660:115558693	197	181
40835	Zbtb20	Zbtb20	chr11	-	40835	1	2	2	18	21	23	14	12	10	15	26	38	298	149	9.78612e-06	0.000835436	0.027,0.045,0.042	0.318,0.188,0.116	-0.169	SE	chr11:57185989:57186153:57125556:57125656:57230332:57230372	67	115
60821	Entr1	Entr1	chr3	-	60821	18	35	34	71	100	79	38	23	25	35	31	31	261	149	1.14914e-05	0.000943453	0.126,0.167,0.197	0.383,0.298,0.315	-0.169	SE	chr3:9203901:9204013:9203075:9203215:9205252:9205660	337	183
33923	Znf8	Znf8	chr1	+	33923	26	22	26	33	21	50	35	27	32	24	16	19	298	149	0.00157047	0.0469844	0.283,0.344,0.206	0.422,0.458,0.457	-0.168	SE	chr1:73498769:73499188:73498533:73498688:73501935:73502062	178	153
48462	Slc26a11	Slc26a11	chr10	+	48462	64	53	52	10	8	6	87	103	69	3	3	1	292	149	1.1736e-05	0.000962061	0.766,0.772,0.816	0.937,0.946,0.972	-0.167	SE	chr10:104620476:104620619:104616949:104617035:104624588:104624764	193	266
6988	Vrk1	Vrk1	chr6	+	6988	70	45	50	8	12	9	107	99	83	3	8	5	297	149	0.000506407	0.0198316	0.814,0.653,0.736	0.947,0.861,0.893	-0.166	SE	chr6:124917907:124918055:124914831:124915185:124943654:124943819	194	305
12073	Setd5	Setd5	chr4	+	12073	34	48	34	113	112	104	83	92	71	94	99	122	190	149	2.59779e-06	0.000265788	0.191,0.252,0.204	0.409,0.422,0.313	-0.166	SE	chr4:146254805:146254846:146254549:146254701:146255038:146255097	445	561
17609	Cox18	Cox18	chr14	+	17609	27	23	25	4	3	2	40	27	41	0	0	0	250	149	2.36424e-05	0.00170365	0.801,0.82,0.882	1.0,1.0,1.0	-0.166	SE	chr14:17867465:17867566:17864580:17866245:17874662:17874681	84	108
59052	Ifi44	Ifi44	chr2	-	59052	202	140	165	71	57	58	329	325	322	64	50	57	298	149	2.60152e-07	3.6321e-05	0.587,0.551,0.587	0.72,0.765,0.739	-0.166	SE	chr2:240627466:240627667:240626057:240626343:240633318:240633419	693	1147
57657	Adam15	Adam15	chr2	-	57657	7	6	7	33	32	31	31	43	36	55	59	71	221	149	3.05875e-05	0.00210779	0.125,0.112,0.132	0.275,0.329,0.255	-0.163	SE	chr2:174755873:174755945:174755397:174755469:174756503:174756573	116	295
40252	Nsun6	Nsun6	chr17	-	40252	3	5	3	34	18	37	14	10	15	30	33	16	253	149	0.000109776	0.00589121	0.049,0.141,0.046	0.216,0.151,0.356	-0.162	SE	chr17:77944377:77944481:77943745:77943825:77947885:77948041	100	118
36597	Tsc2	Tsc2	chr10	-	36597	86	123	107	39	47	52	121	153	122	24	40	24	278	149	8.1741e-05	0.00466698	0.542,0.584,0.524	0.73,0.672,0.732	-0.161	SE	chr10:13631101:13631230:13629674:13629836:13632255:13632350	454	484
55775	Erbin	Erbin	chr2	-	55775	71	88	74	64	64	81	141	150	145	63	64	76	266	149	2.62801e-05	0.00185874	0.383,0.435,0.339	0.556,0.568,0.517	-0.161	SE	chr2:34935563:34935680:34931058:34931151:34941393:34942927	442	639
19949	Lgals9	Lgals9	chr10	-	19949	6	2	6	21	11	22	34	41	45	63	49	68	245	149	0.000685253	0.0250428	0.148,0.1,0.142	0.247,0.337,0.287	-0.16	SE	chr10:63913908:63914004:63912012:63912048:63915476:63915587	68	300
13881	Lsm14b	Lsm14b	chr3	+	13881	143	113	129	46	59	59	122	109	109	18	30	21	227	149	0.00014451	0.00732276	0.671,0.557,0.589	0.816,0.705,0.773	-0.159	SE	chr3:167132772:167132850:167132363:167132531:167133021:167133183	549	409
7332	Abcd4	Abcd4	chr6	-	7332	52	45	33	5	4	8	133	129	133	4	1	1	241	149	1.89092e-06	0.000201543	0.865,0.874,0.718	0.954,0.988,0.988	-0.158	SE	chr6:104249662:104249754:104249215:104249252:104249887:104250096	147	401
13510	Fam185a	Fam185a	chr4	-	13510	14	19	11	4	0	3	28	31	23	0	0	1	191	149	0.000869267	0.0299121	0.732,1.0,0.741	1.0,1.0,0.947	-0.158	SE	chr4:13636617:13636659:13620477:13620612:13644168:13644307	51	83
20422	Clcn3	Clcn3	chr16	+	20422	77	96	108	24	25	22	139	144	145	16	17	14	298	149	0.000118156	0.00622869	0.616,0.658,0.711	0.813,0.809,0.838	-0.158	SE	chr16:29136372:29136548:29127418:29127607:29169084:29169242	352	475
26440	Ano8	Ano8	chr16	-	26440	93	104	87	9	6	13	238	232	228	0	0	0	282	149	1.4766e-14	7.13183e-12	0.845,0.902,0.78	1.0,1.0,1.0	-0.158	SE	chr16:18171945:18172078:18171636:18171775:18172196:18172307	312	698
56795	Dnajc5	Dnajc5	chr3	+	56795	158	174	228	323	314	305	441	399	382	327	356	351	224	149	4.28797e-10	1.05939e-07	0.246,0.269,0.332	0.473,0.427,0.42	-0.158	SE	chr3:168652013:168652088:168651757:168651929:168652361:168656570	1502	2256
13528	Fam185a	Fam185a	chr4	-	13528	39	25	31	4	5	3	69	51	49	1	1	0	242	149	9.24022e-06	0.00079901	0.857,0.755,0.864	0.977,0.969,1.0	-0.157	SE	chr4:13648941:13649034:13620477:13620612:13659447:13659557	107	171
48534	Ehbp1l1	Ehbp1l1	chr1	-	48534	34	53	48	7	1	4	29	19	36	0	0	0	298	149	1.26196e-05	0.00102046	0.708,0.964,0.857	1.0,1.0,1.0	-0.157	SE	chr1:203007127:203007842:203004519:203004677:203008244:203008313	147	84
24528	Csnk1d	Csnk1d	chr10	-	24528	599	730	683	208	235	237	900	885	920	128	144	117	212	149	1.11022e-15	6.13621e-13	0.669,0.686,0.669	0.832,0.812,0.847	-0.156	SE	chr10:106228786:106228849:106225623:106227740:106231834:106231974	2692	3094
41532	Pbrm1	Pbrm1	chr16	+	41532	123	132	123	18	29	16	188	218	184	3	13	14	298	149	1.18222e-06	0.000133153	0.774,0.695,0.794	0.969,0.893,0.868	-0.156	SE	chr16:6305211:6305367:6301809:6301974:6308282:6308353	441	620
61871	Zc3h4	Zc3h4	chr1	+	61871	3	4	3	20	30	28	14	10	8	30	20	21	211	149	0.000353012	0.0148088	0.096,0.086,0.07	0.248,0.261,0.212	-0.156	SE	chr1:77109210:77109272:77107605:77107721:77122582:77122802	88	103
42428	Trim26	Trim26	chr20	-	42428	34	30	24	58	38	50	64	54	58	65	47	36	253	149	0.000830628	0.0289329	0.257,0.317,0.22	0.367,0.404,0.487	-0.155	SE	chr20:1730715:1730819:1718151:1718654:1731016:1731174	234	324
394	Atrx	Atrx	chrX	-	394	6	8	2	24	27	26	21	17	16	26	38	22	298	149	0.00025277	0.0113974	0.111,0.129,0.037	0.288,0.183,0.267	-0.154	SE	chrX:70970923:70971108:70955200:70955313:70997053:70997330	93	140
20347	Ccdc57	Ccdc57	chr10	-	20347	60	45	29	7	1	8	92	108	86	3	0	3	298	149	0.000320343	0.0137724	0.811,0.957,0.644	0.939,1.0,0.935	-0.154	SE	chr10:106171610:106171811:106167685:106167844:106173092:106173167	150	292
41157	Nhlrc3	Nhlrc3	chr2	-	41157	145	143	136	9	19	23	175	235	208	2	7	3	294	149	1.53738e-09	3.55268e-07	0.891,0.792,0.75	0.978,0.944,0.972	-0.154	SE	chr2:137541761:137541906:137541052:137541205:137542119:137542258	475	630
41422	Map4k4	Map4k4	chr9	+	41422	1012	1053	1027	281	274	308	1363	1451	1377	169	174	194	298	149	1.16573e-14	5.84087e-12	0.643,0.658,0.625	0.801,0.807,0.78	-0.154	SE	chr9:42311340:42311532:42310283:42310404:42313801:42313919	3955	4728
17236	Armc8	Armc8	chr8	-	17236	112	87	118	38	22	26	106	106	105	9	14	10	226	149	1.72354e-05	0.00130697	0.66,0.723,0.75	0.886,0.833,0.874	-0.153	SE	chr8:100111412:100111489:100096078:100096150:100131255:100131390	403	350
34419	Prr14l	Prr14l	chr14	+	34419	24	29	32	6	1	4	30	29	23	1	0	1	298	149	0.000221941	0.0103828	0.667,0.935,0.8	0.938,1.0,0.92	-0.152	SE	chr14:77879707:77880228:77871997:77872156:77888589:77888662	96	84
60833	Entr1	Entr1	chr3	-	60833	40	35	45	141	154	135	71	86	70	96	127	81	298	149	1.99118e-10	5.36437e-08	0.124,0.102,0.143	0.27,0.253,0.302	-0.152	SE	chr3:9207287:9207437:9205896:9206012:9207520:9207663	550	531
38894	Ano1	Ano1	chr1	-	38894	31	22	29	57	71	69	113	78	97	98	107	125	215	149	7.0259e-05	0.00413472	0.274,0.177,0.226	0.444,0.336,0.35	-0.151	SE	chr1:199811611:199811677:199811061:199811117:199813482:199813534	279	618
41924	Fuz	Fuz	chr1	+	41924	33	34	36	1	6	10	72	63	68	0	2	3	233	149	7.24788e-05	0.00424207	0.955,0.784,0.697	1.0,0.953,0.935	-0.151	SE	chr1:95380711:95380795:95380404:95380451:95382595:95382691	120	208
5261	Fbxl6	Fbxl6	chr7	-	5261	112	140	150	20	23	16	367	366	352	14	15	17	298	149	3.07328e-08	5.62337e-06	0.737,0.753,0.824	0.929,0.924,0.912	-0.15	SE	chr7:108260414:108260646:108260086:108260333:108260720:108260834	461	1131
1288	Mff	Mff	chr9	+	1288	178	175	112	18	13	20	133	128	141	5	3	0	298	149	8.59137e-08	1.35073e-05	0.832,0.871,0.737	0.93,0.955,1.0	-0.148	SE	chr9:84025332:84025491:84019050:84019139:84029019:84029052	516	410
58473	Lrrc39	Lrrc39	chr2	+	58473	43	41	40	3	2	12	33	25	27	0	1	1	298	149	8.75407e-05	0.00490924	0.878,0.911,0.625	1.0,0.926,0.931	-0.148	SE	chr2:204518613:204518804:204516121:204516275:204521675:204521781	141	87
52248	Gtpbp8	Gtpbp8	chr11	+	52248	31	23	35	2	6	4	46	36	36	1	1	1	248	149	0.000470128	0.0186424	0.903,0.697,0.84	0.965,0.956,0.956	-0.146	SE	chr11:55946647:55946746:55945778:55946153:55952285:55952374	101	121
58755	Gstcd	Gstcd	chr2	-	58755	44	35	56	6	12	11	58	44	68	3	4	5	219	149	0.00141789	0.0432646	0.833,0.665,0.776	0.929,0.882,0.902	-0.146	SE	chr2:221503528:221503598:221499082:221500553:221507344:221507375	164	182
61135	Golga2	Golga2	chr3	+	61135	195	173	215	51	70	58	263	263	272	33	39	39	230	149	1.17058e-06	0.000132399	0.712,0.616,0.706	0.838,0.814,0.819	-0.146	SE	chr3:15593787:15593868:15593556:15593613:15594584:15594623	762	909
5437	Pvt1	Pvt1	chr7	+	5437	41	53	43	3	10	7	35	29	28	0	0	3	269	149	0.000179749	0.00876861	0.883,0.746,0.773	1.0,1.0,0.838	-0.145	SE	chr7:93732733:93732853:93731777:93732091:93835741:93835817	157	95
21135	Gabbr1	Gabbr1	chr20	-	21135	25	45	34	61	47	47	108	133	120	91	92	101	242	149	0.00127649	0.0402104	0.201,0.371,0.308	0.422,0.471,0.422	-0.145	SE	chr20:1468771:1468864:1468304:1468432:1469000:1469094	259	645
41414	Map4k4	Map4k4	chr9	+	41414	216	182	208	209	215	258	291	321	298	153	203	196	298	149	3.31066e-08	6.01666e-06	0.341,0.297,0.287	0.487,0.442,0.432	-0.145	SE	chr9:42301023:42301185:42300056:42300272:42303324:42303555	1288	1462
43060	Fnip1	Fnip1	chr10	+	43060	23	26	27	46	53	56	46	38	38	41	45	39	233	149	0.000643099	0.0239097	0.242,0.239,0.236	0.418,0.351,0.384	-0.145	SE	chr10:38619626:38619710:38614756:38614848:38621181:38621253	231	247
47411	Bard1	Bard1	chr9	-	47411	113	59	98	20	22	13	122	117	128	12	10	6	230	149	0.000366038	0.0152124	0.785,0.635,0.83	0.868,0.883,0.933	-0.145	SE	chr9:72659371:72659452:72657834:72658007:72666526:72667464	325	395
6324	Carm1	Carm1	chr8	+	6324	257	235	193	350	363	359	340	310	305	298	267	242	218	149	4.9934e-09	1.04678e-06	0.334,0.307,0.269	0.438,0.442,0.463	-0.144	SE	chr8:20140316:20140385:20139960:20140038:20140514:20141950	1757	1762
7316	Ltbp2	Ltbp2	chr6	-	7316	41	44	60	7	2	8	847	903	875	12	13	14	272	149	6.83593e-07	8.48352e-05	0.762,0.923,0.804	0.975,0.974,0.972	-0.144	SE	chr6:104442468:104442591:104442241:104442367:104443617:104443743	162	2664
22701	Synrg	Synrg	chr10	+	22701	20	15	23	108	128	118	66	61	58	114	157	157	185	149	7.51481e-08	1.21351e-05	0.13,0.086,0.136	0.318,0.238,0.229	-0.144	SE	chr10:68929315:68929351:68928840:68928951:68930454:68930586	412	613
51124	Mus81	Mus81	chr1	-	51124	145	106	111	14	20	18	119	133	161	7	3	3	245	149	1.18528e-07	1.79507e-05	0.863,0.763,0.789	0.912,0.964,0.97	-0.144	SE	chr1:202792883:202792979:202792664:202792786:202793109:202793247	414	426
54171	Il15	Il15	chr19	+	54171	32	27	34	8	2	0	26	11	15	0	0	0	271	149	5.65114e-05	0.00349043	0.687,0.881,1.0	1.0,1.0,1.0	-0.144	SE	chr19:25664456:25664578:25640078:25640415:25694743:25694842	103	52
41921	Fuz	Fuz	chr1	+	41921	32	34	36	1	6	10	72	61	64	0	2	3	218	149	7.60566e-05	0.0044225	0.956,0.795,0.711	1.0,0.954,0.936	-0.143	SE	chr1:95380711:95380780:95380366:95380451:95382595:95382691	119	202
52309	Cxxc5	Cxxc5	chr18	+	52309	5	10	5	42	32	30	14	22	23	37	37	35	235	149	0.000275652	0.0121432	0.07,0.165,0.096	0.193,0.274,0.294	-0.143	SE	chr18:27453743:27453829:27427844:27427983:27455293:27456359	124	168
58982	RGD1560065	RGD1560065	chr2	+	58982	41	69	78	108	101	84	78	73	72	59	63	58	276	149	0.000452436	0.0181421	0.17,0.269,0.334	0.416,0.385,0.401	-0.143	SE	chr2:234853916:234854043:234853377:234853726:234854267:234854466	481	403
56791	Dnajc5	Dnajc5	chr3	+	56791	21	22	21	3	6	2	32	47	39	0	2	2	202	149	0.00150549	0.0453949	0.838,0.73,0.886	1.0,0.945,0.935	-0.142	SE	chr3:168622660:168622713:168621904:168622126:168650525:168650739	75	122
57983	Mtmr11	Mtmr11	chr2	+	57983	42	41	42	5	4	4	30	48	38	0	0	0	237	149	3.58499e-06	0.000353306	0.841,0.866,0.868	1.0,1.0,1.0	-0.142	SE	chr2:183726216:183726304:183725880:183726016:183726599:183726724	138	116
16950	Spast	Spast	chr6	-	16950	183	208	230	50	49	53	422	395	416	40	51	38	245	149	2.40235e-08	4.51911e-06	0.69,0.721,0.725	0.865,0.825,0.869	-0.141	SE	chr6:21087409:21087505:21081597:21081785:21090916:21091000	773	1362
29380	Rgl1	Rgl1	chr13	-	29380	28	26	25	5	7	0	44	61	48	1	1	2	260	149	0.00119911	0.038266	0.762,0.68,1.0	0.962,0.972,0.932	-0.141	SE	chr13:64744906:64745017:64710738:64710947:64799627:64799791	91	157
30366	Ttc3	Ttc3	chr11	+	30366	26	31	16	3	2	3	29	19	19	0	0	0	204	149	0.000386467	0.0159625	0.864,0.919,0.796	1.0,1.0,1.0	-0.14	SE	chr11:33721910:33721965:33689188:33689355:33734533:33734594	81	67
48966	Macroh2a1	Macroh2a1	chr17	+	48966	302	316	316	122	125	102	775	770	736	141	145	153	249	149	1.03201e-08	2.04163e-06	0.597,0.602,0.65	0.767,0.761,0.742	-0.14	SE	chr17:8524164:8524264:8518107:8518218:8526015:8526102	1283	2720
21447	Wac	Wac	chr17	+	21447	395	376	418	165	197	153	425	431	396	104	98	98	298	149	1.01649e-06	0.000118213	0.545,0.488,0.577	0.671,0.687,0.669	-0.139	SE	chr17:55965960:55966269:55961614:55961727:55971391:55971637	1704	1552
27354	Nadsyn1	Nadsyn1	chr1	-	27354	32	48	31	5	7	3	142	163	135	5	7	2	266	149	0.000783986	0.0278351	0.782,0.793,0.853	0.941,0.929,0.974	-0.139	SE	chr1:199005586:199005703:199003689:199003743:199007968:199008029	126	454
36702	Rrp8	Rrp8	chr1	-	36702	84	103	87	16	21	14	113	129	104	7	10	9	298	149	0.000343685	0.0145268	0.724,0.71,0.757	0.89,0.866,0.852	-0.139	SE	chr1:160086886:160087253:160086223:160086677:160088482:160088640	325	372
40609	Smarca2	Smarca2	chr1	+	40609	411	496	516	560	637	601	224	214	210	163	150	151	203	149	1.16273e-07	1.77092e-05	0.35,0.364,0.387	0.502,0.512,0.505	-0.139	SE	chr1:224340575:224340629:224332852:224333050:224351213:224351319	3221	1112
59602	Fmnl2	Fmnl2	chr3	+	59602	37	26	48	6	6	3	28	41	22	1	1	1	243	149	0.000844584	0.0292884	0.791,0.727,0.907	0.945,0.962,0.931	-0.138	SE	chr3:37621288:37621382:37617719:37617843:37622788:37624746	126	94
1291	Mff	Mff	chr9	+	1291	193	197	173	23	24	17	154	168	145	6	5	1	298	149	5.78597e-08	9.81637e-06	0.808,0.804,0.836	0.928,0.944,0.986	-0.137	SE	chr9:84025332:84025491:84020704:84020779:84029019:84029052	627	479
3409	Ints14	Ints14	chr8	+	3409	129	114	143	54	45	55	172	180	192	35	46	40	298	149	0.000237578	0.0109237	0.544,0.559,0.565	0.711,0.662,0.706	-0.137	SE	chr8:65476108:65476258:65475787:65475938:65476704:65476996	540	665
21481	Axl	Axl	chr1	-	21481	250	271	264	210	199	223	636	656	687	293	310	300	176	149	7.46479e-08	1.20907e-05	0.502,0.536,0.501	0.648,0.642,0.66	-0.137	SE	chr1:81281931:81281958:81279129:81279262:81282168:81282319	1417	2882
35723	Cdc42ep5	Cdc42ep5	chr1	+	35723	200	150	150	63	66	62	211	175	165	51	41	25	256	149	0.00019881	0.00954218	0.649,0.569,0.585	0.707,0.713,0.793	-0.137	SE	chr1:70036617:70036724:70035923:70036341:70037701:70038990	691	668
39554	Mia2	Mia2	chr6	+	39554	111	104	95	33	22	21	280	253	275	25	19	36	221	149	3.1134e-06	0.000312576	0.694,0.761,0.753	0.883,0.9,0.837	-0.137	SE	chr6:76834206:76834278:76826953:76827042:76836343:76836454	386	888
47885	Nmt2	Nmt2	chr17	-	47885	160	129	117	74	87	63	546	572	506	158	169	162	199	149	6.23202e-06	0.00057113	0.618,0.526,0.582	0.721,0.717,0.7	-0.137	SE	chr17:74938713:74938763:74936006:74936151:74940308:74940351	630	2113
56972	Postn	Postn	chr2	+	56972	5	6	8	37	28	34	127	87	99	217	180	211	230	149	1.97189e-05	0.00145415	0.08,0.122,0.132	0.275,0.238,0.233	-0.137	SE	chr2:138548506:138548587:138545620:138545666:138551511:138551601	118	921
60285	P4ha1	P4ha1	chr20	+	60285	581	607	636	820	858	929	707	758	793	565	629	609	220	149	3.46535e-10	8.80495e-08	0.324,0.324,0.317	0.459,0.449,0.469	-0.137	SE	chr20:27334788:27334859:27333807:27333878:27342208:27342308	4431	4061
22095	Dnm2	Dnm2	chr8	+	22095	220	196	182	57	51	71	407	424	396	71	51	68	288	149	1.67674e-05	0.00127508	0.666,0.665,0.57	0.748,0.811,0.751	-0.136	SE	chr8:20030942:20031081:20030352:20030420:20032453:20032592	777	1417
61876	Zc3h4	Zc3h4	chr1	+	61876	60	79	60	80	79	75	124	100	105	64	78	73	298	149	0.000251769	0.0113618	0.273,0.333,0.286	0.492,0.391,0.418	-0.136	SE	chr1:77138987:77139236:77135734:77136114:77140201:77141691	433	544
61629	Atf2	Atf2	chr3	-	61629	139	158	143	50	74	44	147	161	161	40	23	35	298	149	0.00136114	0.0421081	0.582,0.516,0.619	0.648,0.778,0.697	-0.135	SE	chr3:58747715:58747894:58744047:58744134:58752051:58752180	608	567
8451	Slc8a1	Slc8a1	chr6	+	8451	92	77	79	186	184	143	48	61	52	65	54	58	218	149	0.000129344	0.00671935	0.253,0.222,0.274	0.335,0.436,0.38	-0.134	SE	chr6:13483513:13483582:13479467:13479485:13488248:13488280	761	338
13763	Arfrp1	Arfrp1	chr3	-	13763	137	137	127	68	61	72	161	182	210	35	61	67	279	149	0.000554178	0.0212827	0.518,0.545,0.485	0.711,0.614,0.626	-0.134	SE	chr3:168469709:168469839:168468327:168468428:168470098:168470180	602	716
16041	Mybl1	Mybl1	chr5	+	16041	145	168	162	91	98	90	117	81	93	32	35	31	298	149	0.00107308	0.0350794	0.443,0.462,0.474	0.646,0.536,0.6	-0.134	SE	chr5:9613741:9613921:9613210:9613315:9615590:9616755	754	389
59472	Arfip1	Arfip1	chr2	-	59472	211	227	235	127	130	130	354	327	329	110	130	95	245	149	4.7111e-06	0.00044598	0.503,0.515,0.524	0.662,0.605,0.678	-0.134	SE	chr2:169876320:169876416:169874875:169874988:169882661:169882770	1060	1345
6410	Midn	Midn	chr7	-	6410	225	204	174	425	420	452	333	284	274	296	332	331	278	149	5.74329e-11	1.69181e-08	0.221,0.207,0.171	0.376,0.314,0.307	-0.133	SE	chr7:9552688:9552817:9552274:9552592:9554749:9554812	1900	1850
17716	Epb41	Epb41	chr5	-	17716	5	14	15	54	29	58	25	15	18	26	31	30	298	149	0.00047002	0.0186424	0.044,0.194,0.115	0.325,0.195,0.231	-0.133	SE	chr5:144124592:144125051:144123299:144123428:144142072:144142108	175	145
25223	Ccdc163	Ccdc163	chr5	+	25223	47	27	39	1	6	1	41	31	33	0	0	0	298	149	0.000524971	0.0204244	0.959,0.692,0.951	1.0,1.0,1.0	-0.133	SE	chr5:130175012:130175196:130174655:130174737:130175885:130175953	121	105
41931	Fuz	Fuz	chr1	+	41931	48	56	58	1	6	10	137	119	149	0	2	3	298	149	5.34571e-06	0.000498424	0.96,0.824,0.744	1.0,0.967,0.961	-0.133	SE	chr1:95382323:95382521:95380366:95380451:95382595:95382691	179	410
52306	Cxxc5	Cxxc5	chr18	+	52306	142	104	133	42	32	30	273	290	286	37	37	35	231	149	1.04123e-05	0.000868154	0.686,0.677,0.741	0.826,0.835,0.841	-0.133	SE	chr18:27438989:27439071:27427844:27427983:27455293:27456359	483	958
20767	Trim65	Trim65	chr10	-	20767	26	21	24	4	2	1	33	42	24	0	0	1	298	149	0.00079213	0.02805	0.765,0.84,0.923	1.0,1.0,0.923	-0.132	SE	chr10:101360174:101360352:101357936:101359511:101360428:101360662	78	100
32962	Ccnl1	Ccnl1	chr2	-	32962	98	89	71	76	71	82	162	134	134	72	76	73	296	149	0.000362953	0.0151429	0.394,0.387,0.304	0.531,0.47,0.48	-0.132	SE	chr2:150194295:150194442:150190415:150190536:150196031:150196141	487	651
39878	Rbm26	Rbm26	chr15	-	39878	157	160	157	19	29	17	179	158	187	4	15	4	298	149	9.48366e-06	0.000813501	0.805,0.734,0.822	0.957,0.84,0.959	-0.132	SE	chr15:81892132:81893313:81884782:81887882:81895005:81895119	539	547
46712	Trappc14	Trappc14	chr12	-	46712	125	118	117	13	20	17	213	232	217	14	8	9	298	149	1.00004e-05	0.000846984	0.828,0.747,0.775	0.884,0.935,0.923	-0.131	SE	chr12:17264646:17264810:17263936:17264091:17264895:17264978	410	693
1292	Mff	Mff	chr9	+	1292	298	253	275	65	35	48	245	332	232	23	18	18	298	149	4.32747e-07	5.70035e-05	0.696,0.783,0.741	0.842,0.902,0.866	-0.13	SE	chr9:84025332:84025491:84020704:84020779:84030606:84030666	974	868
5960	Mdm2	Mdm2	chr7	-	5960	120	115	125	12	9	23	69	62	101	5	0	2	283	149	4.03362e-05	0.00266705	0.84,0.871,0.741	0.879,1.0,0.964	-0.13	SE	chr7:53313872:53314006:53309475:53309550:53314178:53314251	404	239
32064	Arhgap19	Arhgap19	chr1	-	32064	18	27	20	2	7	1	14	21	18	0	2	0	242	149	0.000741272	0.0265827	0.847,0.704,0.925	1.0,0.866,1.0	-0.13	SE	chr1:240587228:240587321:240580865:240584369:240588048:240588159	75	55
48593	Hnrnpdl	Hnrnpdl	chr14	+	48593	346	312	348	691	743	746	369	407	402	434	414	479	254	149	2.93537e-11	9.09661e-09	0.227,0.198,0.215	0.333,0.366,0.33	-0.13	SE	chr14:9561491:9561596:9561035:9561127:9562244:9563654	3186	2505
34942	Ssh3	Ssh3	chr1	-	34942	40	34	50	8	3	4	65	57	63	1	0	3	240	149	0.000161596	0.00798477	0.756,0.876,0.886	0.976,1.0,0.929	-0.129	SE	chr1:201561830:201561921:201561583:201561649:201561977:201562096	139	189
39746	Ubap2l	Ubap2l	chr2	-	39746	355	303	335	251	210	207	453	492	397	180	171	178	224	149	9.6199e-07	0.000112854	0.485,0.49,0.518	0.626,0.657,0.597	-0.129	SE	chr2:175474050:175474125:175471031:175471084:175477052:175477165	1661	1871
58625	Tmem237	Tmem237	chr9	-	58625	77	87	106	18	15	18	124	106	123	10	9	7	240	149	0.000198148	0.00951892	0.726,0.783,0.785	0.885,0.88,0.916	-0.129	SE	chr9:60547840:60547931:60540248:60540370:60548938:60549012	321	379
10167	Nfib	Nfib	chr5	-	10167	33	28	37	171	170	144	30	32	34	59	57	74	238	149	1.05493e-06	0.000122109	0.108,0.093,0.139	0.241,0.26,0.223	-0.128	SE	chr5:96779963:96780052:96759207:96765744:96797706:96797891	583	286
39416	Wdfy2	Wdfy2	chr15	+	39416	18	23	21	0	3	4	22	16	13	0	0	0	223	149	0.00119513	0.0381936	1.0,0.837,0.778	1.0,1.0,1.0	-0.128	SE	chr15:37148093:37148167:37134326:37134394:37178447:37178598	69	51
50058	Card19	Card19	chr17	+	50058	42	35	37	2	9	1	22	32	19	0	0	1	298	149	0.000124514	0.00651361	0.913,0.66,0.949	1.0,1.0,0.905	-0.128	SE	chr17:15443100:15443254:15432571:15432721:15444470:15444542	126	74
55777	Erbin	Erbin	chr2	-	55777	176	201	177	153	145	149	341	326	296	161	170	134	266	149	1.12763e-05	0.000929341	0.392,0.437,0.4	0.543,0.518,0.553	-0.128	SE	chr2:34935563:34935680:34932436:34932643:34941393:34942927	1001	1428
2619	Als2cl	Als2cl	chr8	+	2619	1	1	4	78	62	79	10	17	21	85	59	69	202	149	8.19353e-10	1.96983e-07	0.009,0.012,0.036	0.08,0.175,0.183	-0.127	SE	chr8:110868099:110868152:110867588:110867698:110868436:110868565	225	261
26289	LOC691143	LOC691143	chr1	-	26289	110	118	113	22	22	16	109	96	97	12	4	8	298	149	0.00142667	0.0434336	0.714,0.728,0.779	0.82,0.923,0.858	-0.127	SE	chr1:97217384:97217737:97216212:97216326:97217989:97218131	401	326
54904	Acsf3	Acsf3	chr19	+	54904	145	132	172	18	23	20	306	294	307	15	14	15	298	149	2.65124e-06	0.00027074	0.801,0.742,0.811	0.911,0.913,0.911	-0.127	SE	chr19:50839648:50840338:50835115:50835260:50841142:50841298	510	951
15063	Sec31a	Sec31a	chr14	+	15063	198	180	175	604	605	609	373	377	343	515	509	548	298	149	6.66134e-16	3.79923e-13	0.141,0.129,0.126	0.266,0.27,0.238	-0.126	SE	chr14:9256572:9256908:9254689:9254813:9261731:9261790	2371	2665
23158	R3hdm2	R3hdm2	chr7	+	23158	33	29	35	109	118	133	63	51	55	85	88	90	293	149	2.54866e-07	3.57693e-05	0.133,0.111,0.118	0.274,0.228,0.237	-0.126	SE	chr7:63266269:63266413:63232345:63232413:63288043:63288243	457	432
34292	Rab34	Rab34	chr10	+	34292	654	718	712	130	156	156	723	801	837	58	74	66	215	149	1.06581e-14	5.49427e-12	0.777,0.761,0.76	0.896,0.882,0.898	-0.126	SE	chr10:63085107:63085173:63084563:63084655:63085266:63085368	2526	2559
39549	Atg2a	Atg2a	chr1	+	39549	142	116	127	24	7	10	166	148	166	2	3	5	298	149	8.32998e-07	0.000100132	0.747,0.892,0.864	0.976,0.961,0.943	-0.126	SE	chr1:203549451:203549607:203549007:203549100:203549702:203549946	426	490
49877	Gpbp1	Gpbp1	chr2	-	49877	268	270	276	95	71	96	531	490	484	81	88	73	209	149	7.07251e-08	1.16668e-05	0.668,0.731,0.672	0.824,0.799,0.825	-0.126	SE	chr2:43048157:43048217:43041146:43041331:43049191:43049258	1076	1747
10041	Nfia	Nfia	chr5	+	10041	410	498	405	108	119	93	532	579	557	64	59	70	241	149	3.77153e-09	8.08797e-07	0.701,0.721,0.729	0.837,0.859,0.831	-0.125	SE	chr5:112745203:112745295:112729612:112729778:112774335:112774868	1633	1861
22358	Ankrd29	Ankrd29	chr18	-	22358	44	38	37	6	2	6	33	36	48	1	1	1	269	149	0.00052038	0.0203194	0.802,0.913,0.774	0.948,0.952,0.964	-0.125	SE	chr18:3474460:3474580:3470390:3470489:3494137:3494292	133	120
37722	Nmral1	Nmral1	chr10	+	37722	127	126	137	25	23	31	197	220	175	24	10	23	298	149	0.000572762	0.021778	0.718,0.733,0.688	0.804,0.917,0.792	-0.125	SE	chr10:10848052:10848280:10847271:10847521:10849906:10850184	469	649
36610	Ankrd11	Ankrd11	chr19	-	36610	104	90	89	84	91	107	137	126	104	76	70	72	246	149	0.000570242	0.0216975	0.429,0.375,0.335	0.522,0.522,0.467	-0.124	SE	chr19:50957660:50957757:50957040:50957211:50965373:50965512	565	585
40592	Mtss1	Mtss1	chr7	-	40592	336	381	351	66	59	54	698	715	688	63	46	45	298	149	4.99841e-09	1.04678e-06	0.718,0.764,0.765	0.847,0.886,0.884	-0.123	SE	chr7:90494649:90494844:90493288:90493462:90498741:90498952	1247	2255
56055	Mrps18c	Mrps18c	chr14	-	56055	251	215	258	140	135	139	399	393	414	140	113	160	207	149	9.33029e-06	0.0008055	0.563,0.534,0.572	0.672,0.715,0.651	-0.123	SE	chr14:8813768:8813826:8812808:8812868:8814940:8815024	1138	1619
12880	Zfp746	Zfp746	chr4	-	12880	85	82	101	12	16	11	68	71	82	1	5	6	263	149	0.00118394	0.0379399	0.801,0.744,0.839	0.975,0.889,0.886	-0.122	SE	chr4:77074576:77074690:77059787:77059979:77075491:77075573	307	233
19594	Clk2	Clk2	chr2	+	19594	122	88	119	22	22	16	144	147	162	10	20	4	234	149	0.000350717	0.0147356	0.779,0.718,0.826	0.902,0.824,0.963	-0.122	SE	chr2:174575703:174575788:174574787:174575037:174576136:174576203	389	487
54491	Zfp821	Zfp821	chr19	+	54491	15	16	22	70	43	57	40	31	33	53	52	55	237	149	0.000540903	0.0209054	0.119,0.19,0.195	0.322,0.273,0.274	-0.122	SE	chr19:37682990:37683078:37681424:37681487:37684290:37684407	223	264
59474	Arfip1	Arfip1	chr2	-	59474	74	90	88	127	130	130	115	111	142	110	130	95	224	149	0.0010876	0.0354242	0.279,0.315,0.31	0.41,0.362,0.499	-0.122	SE	chr2:169876341:169876416:169874875:169874988:169882661:169882770	639	703
12534	Htra2	Htra2	chr4	-	12534	155	147	139	13	19	13	199	202	172	10	2	3	298	149	1.31934e-06	0.000147053	0.856,0.795,0.842	0.909,0.981,0.966	-0.121	SE	chr4:115558339:115558501:115558121:115558191:115558660:115558693	486	588
14178	Acot8	Acot8	chr3	-	14178	191	197	239	40	31	41	296	345	322	25	31	22	286	149	5.22003e-06	0.000489259	0.713,0.768,0.752	0.86,0.853,0.884	-0.121	SE	chr3:153540705:153540842:153537755:153537981:153542331:153542495	739	1041
23170	R3hdm2	R3hdm2	chr7	+	23170	265	285	296	59	55	57	352	350	381	29	33	36	245	149	1.83855e-07	2.67571e-05	0.732,0.759,0.76	0.881,0.866,0.866	-0.121	SE	chr7:63305489:63305585:63302724:63302833:63308397:63308429	1017	1181
30991	Nlgn2	Nlgn2	chr10	-	30991	80	70	75	11	20	9	87	85	77	4	6	4	200	149	0.000230709	0.0106904	0.844,0.723,0.861	0.942,0.913,0.935	-0.121	SE	chr10:54550959:54551010:54548809:54548959:54554437:54555132	265	263
41530	Pbrm1	Pbrm1	chr16	+	41530	153	124	133	127	132	170	97	150	133	83	74	76	298	149	0.00160995	0.0480315	0.376,0.32,0.281	0.369,0.503,0.467	-0.121	SE	chr16:6301809:6301974:6298496:6298698:6308282:6308353	839	613
1284	Mff	Mff	chr9	+	1284	122	134	132	18	13	20	88	77	62	5	3	0	224	149	1.85936e-05	0.0013889	0.818,0.873,0.814	0.921,0.945,1.0	-0.12	SE	chr9:84020704:84020779:84019050:84019139:84029019:84029052	439	235
6624	Rnf41	Rnf41	chr7	+	6624	61	92	82	97	94	114	97	80	100	75	73	68	241	149	0.00102647	0.033928	0.28,0.377,0.308	0.444,0.404,0.476	-0.12	SE	chr7:840353:840445:838185:838383:841865:842048	540	493
23161	R3hdm2	R3hdm2	chr7	+	23161	25	15	21	109	118	133	42	40	39	85	88	90	259	149	1.18021e-07	1.79245e-05	0.117,0.068,0.083	0.221,0.207,0.2	-0.12	SE	chr7:63266303:63266413:63232345:63232413:63288043:63288243	421	384
33653	Inpp4a	Inpp4a	chr9	+	33653	3	0	0	40	30	36	7	7	3	32	34	23	167	149	1.78591e-05	0.00134854	0.063,0.0,0.0	0.163,0.155,0.104	-0.12	SE	chr9:39611267:39611285:39609349:39609458:39614813:39614997	109	106
57791	P3h3	P3h3	chr4	-	57791	3	0	0	33	28	21	2	5	5	16	12	12	298	149	8.09467e-05	0.00464141	0.043,0.0,0.0	0.059,0.172,0.172	-0.12	SE	chr4:157648144:157648295:157646241:157646770:157649892:157649968	85	52
61565	Ppig	Ppig	chr3	+	61565	31	34	43	80	79	83	63	63	55	68	84	80	197	149	0.00094524	0.0319321	0.227,0.246,0.282	0.412,0.362,0.342	-0.12	SE	chr3:54485086:54485134:54484092:54484229:54492632:54492661	350	413
4488	Tarbp2	Tarbp2	chr7	+	4488	217	185	252	28	40	29	178	172	180	3	13	9	222	149	3.63911e-07	4.88973e-05	0.839,0.756,0.854	0.976,0.899,0.931	-0.119	SE	chr7:133652427:133652500:133651831:133651924:133652689:133652807	751	555
5286	Maf1	Maf1	chr7	+	5286	319	299	335	67	61	53	378	322	345	40	32	25	298	149	2.665e-06	0.000271627	0.704,0.71,0.76	0.825,0.834,0.873	-0.119	SE	chr7:108077470:108077622:108077223:108077343:108077741:108078252	1134	1142
39882	Rbm26	Rbm26	chr15	-	39882	140	152	130	24	24	31	129	134	162	13	10	8	221	149	2.08359e-05	0.00152352	0.797,0.81,0.739	0.87,0.9,0.932	-0.119	SE	chr15:81920702:81920774:81913327:81913453:81921944:81922076	501	456
50808	Odf2l	Odf2l	chr2	+	50808	2	0	0	10	16	23	11	9	10	23	33	32	298	149	1.59388e-06	0.000172977	0.091,0.0,0.0	0.193,0.12,0.135	-0.119	SE	chr2:234065906:234066065:234064166:234064271:234067686:234067772	51	118
52251	Gtpbp8	Gtpbp8	chr11	+	52251	47	31	45	2	6	4	54	71	59	1	1	1	249	149	0.000206277	0.00982689	0.934,0.756,0.871	0.97,0.977,0.972	-0.119	SE	chr11:55949592:55949692:55945778:55946153:55952285:55952374	135	187
3320	Lactb	Lactb	chr8	-	3320	111	105	131	22	14	19	322	264	333	24	21	18	298	149	0.000117534	0.00620811	0.716,0.789,0.775	0.87,0.863,0.902	-0.118	SE	chr8:67579746:67579908:67572142:67572281:67582502:67582854	402	982
12533	Htra2	Htra2	chr4	-	12533	150	144	130	13	19	13	190	192	169	10	2	3	278	149	1.35207e-06	0.000149767	0.861,0.802,0.843	0.911,0.981,0.968	-0.118	SE	chr4:115558339:115558468:115558121:115558191:115558660:115558693	469	566
18109	Uspl1	Uspl1	chr12	-	18109	72	81	72	106	101	92	103	98	119	73	98	80	298	149	0.000562716	0.0215027	0.254,0.286,0.281	0.414,0.333,0.427	-0.118	SE	chr12:5846810:5846979:5846183:5846312:5850241:5850366	524	571
22693	Synrg	Synrg	chr10	+	22693	158	173	113	30	21	25	263	297	235	23	17	24	298	149	0.000238785	0.0109698	0.725,0.805,0.693	0.851,0.897,0.83	-0.118	SE	chr10:68872222:68872525:68869075:68869187:68873791:68874025	520	859
59692	Tcf25	Tcf25	chr19	+	59692	558	596	602	52	68	60	1123	1169	1122	24	26	20	263	149	0	0	0.859,0.832,0.85	0.964,0.962,0.969	-0.118	SE	chr19:51446606:51446720:51446169:51446242:51449047:51449725	1936	3484
13909	Gnas	Gnas	chr3	+	13909	0	1	2	25	26	31	8	5	4	36	28	21	173	149	9.75299e-05	0.00533548	0.0,0.032,0.053	0.161,0.133,0.141	-0.117	SE	chr3:163117185:163117209:163116820:163117005:163123316:163123389	85	102
15806	Gmfg	Gmfg	chr1	+	15806	186	154	146	103	93	106	402	362	369	162	143	134	246	149	0.00011506	0.00610752	0.522,0.501,0.455	0.6,0.605,0.625	-0.117	SE	chr1:83734198:83734295:83728796:83728965:83734416:83734466	788	1572
22852	Slfn13	Slfn13	chr10	-	22852	5	10	6	33	29	31	27	28	23	42	66	44	259	149	0.00142196	0.0433395	0.08,0.166,0.1	0.27,0.196,0.231	-0.117	SE	chr10:67920355:67920465:67918970:67920037:67924608:67924811	114	230
39562	Mia2	Mia2	chr6	+	39562	190	153	182	53	47	42	472	372	428	68	60	59	266	149	4.36772e-05	0.00284869	0.668,0.646,0.708	0.795,0.776,0.803	-0.117	SE	chr6:76880255:76880372:76876291:76876450:76881509:76881568	667	1459
42091	Ubxn2b	Ubxn2b	chr5	+	42091	36	40	25	87	94	88	50	49	37	55	60	68	289	149	0.000258485	0.0115966	0.176,0.18,0.128	0.319,0.296,0.219	-0.117	SE	chr5:19318523:19318663:19316535:19316645:19320534:19320670	370	319
55124	Mknk1	Mknk1	chr5	+	55124	67	78	57	10	5	10	88	76	66	5	2	2	254	149	0.00132983	0.0413543	0.797,0.901,0.77	0.912,0.957,0.951	-0.117	SE	chr5:129344932:129345037:129341453:129341533:129348921:129348977	227	239
61631	Atf2	Atf2	chr3	-	61631	126	130	157	29	28	24	224	152	190	22	14	15	246	149	0.000114053	0.00606608	0.725,0.738,0.798	0.86,0.868,0.885	-0.117	SE	chr3:58755246:58755343:58752323:58752442:58764878:58764948	494	617
31640	Dhrs1	Dhrs1	chr15	-	31640	83	94	92	11	9	11	83	99	82	3	6	1	282	149	0.000594427	0.0224584	0.799,0.847,0.815	0.936,0.897,0.977	-0.116	SE	chr15:29238594:29238727:29238160:29238307:29241017:29241161	300	274
21982	Abhd14b	Abhd14b	chr8	+	21982	218	212	192	122	134	125	217	214	245	87	88	86	298	149	0.000269573	0.0119606	0.472,0.442,0.434	0.555,0.549,0.588	-0.115	SE	chr8:107089082:107089310:107088079:107088139:107090489:107090731	1003	937
31928	Depdc5	Depdc5	chr14	-	31928	55	61	72	12	11	9	154	135	102	5	7	11	210	149	0.000417658	0.0170115	0.765,0.797,0.85	0.956,0.932,0.868	-0.115	SE	chr14:77740214:77740275:77735937:77736020:77743135:77743307	220	414
53575	Kifc3	Kifc3	chr19	+	53575	17	6	9	64	57	54	26	17	14	46	34	37	285	149	0.000118286	0.00622944	0.122,0.052,0.08	0.228,0.207,0.165	-0.115	SE	chr19:9899334:9899470:9893980:9894123:9909762:9909828	207	174
55101	Mtrf1	Mtrf1	chr15	+	55101	43	29	50	4	3	3	56	69	54	0	2	1	298	149	0.0013622	0.0421168	0.843,0.829,0.893	1.0,0.945,0.964	-0.115	SE	chr15:54780779:54781205:54776885:54777173:54782018:54782110	132	182
4862	Hdac10	Hdac10	chr7	-	4862	82	94	66	21	11	10	112	100	92	4	8	6	206	149	0.000232276	0.010734	0.739,0.861,0.827	0.953,0.9,0.917	-0.114	SE	chr7:120200375:120200432:120199995:120200074:120200556:120200648	284	322
7359	Kif23	Kif23	chr8	-	7359	356	304	402	534	496	477	335	384	344	282	315	291	298	149	1.60436e-07	2.36299e-05	0.25,0.235,0.296	0.373,0.379,0.371	-0.114	SE	chr8:62404884:62405196:62401894:62402122:62405599:62405779	2569	1951
56782	Spata5	Spata5	chr2	+	56782	59	67	76	7	7	2	172	161	146	3	1	2	298	149	3.92791e-05	0.00261594	0.808,0.827,0.95	0.966,0.988,0.973	-0.114	SE	chr2:120312458:120312616:120306836:120306973:120316154:120316213	218	485
61105	Hsd17b8	Hsd17b8	chr20	+	61105	117	81	116	15	17	12	161	165	135	4	6	6	192	149	1.05683e-06	0.000122109	0.858,0.787,0.882	0.969,0.955,0.946	-0.114	SE	chr20:4828069:4828112:4827860:4827945:4828304:4828379	358	477
61564	Ppig	Ppig	chr3	+	61564	28	30	43	92	69	87	62	59	48	73	82	83	197	149	0.00164679	0.0488048	0.187,0.247,0.272	0.391,0.352,0.304	-0.114	SE	chr3:54485086:54485134:54484038:54484176:54492632:54492661	349	407
55986	Tasp1	Tasp1	chr3	-	55986	32	25	25	1	0	7	29	37	16	0	0	0	223	149	0.000861453	0.0297005	0.955,1.0,0.705	1.0,1.0,1.0	-0.113	SE	chr3:127203686:127203760:127176415:127177381:127224092:127224203	90	82
22946	Panx1	Panx1	chr8	-	22946	61	49	29	0	8	2	251	221	221	4	0	0	298	149	8.21015e-05	0.00468258	1.0,0.754,0.879	0.969,1.0,1.0	-0.112	SE	chr8:11855954:11856175:11853118:11853777:11868601:11868741	149	697
24749	Rec114	Rec114	chr8	-	24749	161	165	154	41	31	27	242	255	275	27	27	20	236	149	2.60295e-05	0.00184649	0.713,0.771,0.783	0.85,0.856,0.897	-0.112	SE	chr8:59068191:59068278:59063351:59063630:59070682:59070880	579	846
43874	Tapt1	Tapt1	chr14	+	43874	5	9	9	72	58	62	20	16	10	45	45	43	216	149	0.000151901	0.00760384	0.046,0.097,0.091	0.235,0.197,0.138	-0.112	SE	chr14:66899137:66899204:66894040:66894159:66903387:66903550	215	179
49417	Rpusd1	Rpusd1	chr10	+	49417	72	87	76	7	9	8	153	146	162	3	7	4	298	149	0.000410425	0.0167839	0.837,0.829,0.826	0.962,0.912,0.953	-0.112	SE	chr10:14751872:14752083:14751309:14751486:14752214:14752338	259	475
55944	Mrps30	Mrps30	chr2	-	55944	59	64	78	268	250	257	127	163	142	263	243	313	230	149	2.57665e-08	4.83004e-06	0.125,0.142,0.164	0.238,0.303,0.227	-0.112	SE	chr2:50459250:50459331:50458682:50458859:50460497:50460603	976	1251
61133	Golga2	Golga2	chr3	+	61133	238	229	222	30	42	43	275	242	301	16	21	20	245	149	1.61543e-06	0.00017461	0.828,0.768,0.758	0.913,0.875,0.902	-0.112	SE	chr3:15592661:15592757:15587864:15587987:15593003:15593047	804	875
17654	Sun1	Sun1	chr12	-	17654	328	312	343	21	35	31	516	523	503	9	3	8	260	149	1.11022e-16	7.0025e-14	0.9,0.836,0.864	0.97,0.99,0.973	-0.111	SE	chr12:15414259:15414370:15411794:15411893:15414659:15414725	1070	1562
23507	Scube3	Scube3	chr20	+	23507	287	288	300	60	64	60	104	140	107	10	10	11	197	149	1.04048e-05	0.000868154	0.783,0.773,0.791	0.887,0.914,0.88	-0.111	SE	chr20:6215179:6215227:6213279:6213396:6216990:6217107	1059	382
33159	Ranbp3	Ranbp3	chr9	+	33159	118	99	91	23	12	21	96	115	104	7	6	10	215	149	0.000392714	0.0161706	0.78,0.851,0.75	0.905,0.93,0.878	-0.111	SE	chr9:1533414:1533480:1529316:1529388:1535445:1535573	364	338
45144	Ppp3cb	Ppp3cb	chr15	+	45144	108	137	122	119	114	112	177	145	149	100	78	108	179	149	0.000967375	0.0324956	0.43,0.5,0.476	0.596,0.607,0.535	-0.111	SE	chr15:3801721:3801751:3796370:3796468:3803381:3804208	712	757
14018	Slc9a8	Slc9a8	chr3	+	14018	75	72	63	12	10	7	85	69	76	2	0	5	184	149	2.04436e-05	0.0014973	0.835,0.854,0.879	0.972,1.0,0.925	-0.11	SE	chr3:156172399:156172434:156171379:156171481:156176461:156176605	239	237
21288	Tlk2	Tlk2	chr10	+	21288	149	166	172	65	59	70	206	209	211	46	46	61	245	149	0.000860896	0.0297004	0.582,0.631,0.599	0.731,0.734,0.678	-0.11	SE	chr10:90182767:90182863:90181996:90182040:90192828:90192996	681	779
2698	Nme6	Nme6	chr8	+	2698	94	81	70	8	7	10	55	60	57	1	1	2	246	149	0.000105444	0.0056872	0.877,0.875,0.809	0.971,0.973,0.945	-0.109	SE	chr8:109834871:109834968:109832984:109833084:109836334:109836597	270	176
36593	Tsc2	Tsc2	chr10	-	36593	15	23	31	124	107	123	33	39	42	88	118	70	218	149	0.000101407	0.00550268	0.076,0.128,0.147	0.204,0.184,0.291	-0.109	SE	chr10:13626361:13626430:13625179:13625310:13627047:13627251	423	390
10796	Ube2j1	Ube2j1	chr5	+	10796	581	670	618	275	265	292	853	792	811	238	220	236	269	149	6.62798e-06	0.00060227	0.539,0.583,0.54	0.665,0.666,0.656	-0.108	SE	chr5:47434446:47434566:47433112:47433242:47438837:47441476	2701	3150
60720	Ehmt1	Ehmt1	chr3	-	60720	295	311	341	35	25	42	389	434	415	13	15	16	293	149	9.06165e-09	1.82637e-06	0.811,0.864,0.805	0.938,0.936,0.93	-0.108	SE	chr3:7626087:7626231:7624967:7625194:7634097:7634243	1049	1282
2092	Gtpbp2	Gtpbp2	chr9	-	2092	211	212	182	11	14	18	247	255	214	2	4	1	298	149	1.19628e-09	2.82534e-07	0.906,0.883,0.835	0.984,0.97,0.991	-0.107	SE	chr9:14817262:14817482:14816820:14816956:14817632:14817807	648	723
32770	Fbrsl1	Fbrsl1	chr12	+	32770	63	55	48	2	5	6	53	46	38	0	0	0	221	149	1.42473e-05	0.0011226	0.955,0.881,0.844	1.0,1.0,1.0	-0.107	SE	chr12:46304087:46304159:46303883:46303913:46305892:46306022	179	137
38162	Ikbke	Ikbke	chr13	-	38162	74	54	42	5	2	6	133	104	88	2	2	1	298	149	0.000756421	0.0270175	0.881,0.931,0.778	0.971,0.963,0.978	-0.107	SE	chr13:42731138:42731299:42729815:42729926:42731422:42731604	183	330
47472	Ccdc66	Ccdc66	chr16	-	47472	69	59	79	8	9	2	128	101	105	3	1	4	281	149	0.000985517	0.0329274	0.821,0.777,0.954	0.958,0.982,0.933	-0.107	SE	chr16:2673319:2673451:2672562:2672813:2680475:2680588	226	342
53893	Mlkl	Mlkl	chr19	-	53893	8	10	10	78	42	62	33	34	29	66	81	74	283	149	6.48894e-06	0.000591641	0.051,0.111,0.078	0.208,0.181,0.171	-0.107	SE	chr19:39299144:39299278:39297979:39298412:39304147:39304551	210	317
56524	Os9	Os9	chr7	-	56524	193	174	140	755	682	740	385	360	396	702	698	731	298	149	2.22045e-16	1.36831e-13	0.113,0.113,0.086	0.215,0.205,0.213	-0.107	SE	chr7:62918443:62918608:62918165:62918278:62919455:62919645	2684	3272
9467	Trit1	Trit1	chr5	+	9467	103	112	95	15	12	9	138	146	134	7	4	7	292	149	0.000633134	0.0236376	0.778,0.826,0.843	0.91,0.949,0.907	-0.106	SE	chr5:135330593:135330736:135328059:135328205:135332228:135332340	346	436
51576	Prtfdc1	Prtfdc1	chr17	-	51576	139	143	130	74	100	91	148	129	141	62	58	49	167	149	0.00129725	0.0406238	0.626,0.561,0.56	0.68,0.665,0.72	-0.106	SE	chr17:83556303:83556321:83554893:83554976:83572868:83572934	677	587
54178	Il15	Il15	chr19	+	54178	1	0	1	31	24	33	3	4	3	26	10	14	263	149	0.000462647	0.0184549	0.018,0.0,0.017	0.061,0.185,0.108	-0.106	SE	chr19:25692430:25692544:25664456:25664578:25694743:25694765	90	60
39555	Mia2	Mia2	chr6	+	39555	0	0	0	33	22	21	4	4	2	25	19	36	176	149	0.000244993	0.0111616	0.0,0.0,0.0	0.119,0.151,0.045	-0.105	SE	chr6:76835842:76835869:76826953:76827042:76836343:76836454	76	90
42616	Tpx2	Tpx2	chr3	+	42616	68	59	65	8	8	4	63	77	80	2	2	0	219	149	2.5633e-05	0.00182744	0.853,0.834,0.917	0.955,0.963,1.0	-0.105	SE	chr3:141325464:141325534:141318588:141318799:141336666:141336836	212	224
43644	Tns1	Tns1	chr9	-	43644	3	2	3	69	81	61	8	6	13	41	34	39	233	149	8.36471e-07	0.000100324	0.027,0.016,0.03	0.111,0.101,0.176	-0.105	SE	chr9:75528579:75528663:75519037:75519130:75533732:75535313	219	141
45293	Thrb	Thrb	chr15	-	45293	46	28	31	5	2	1	99	115	122	0	2	1	298	149	0.000818269	0.028687	0.821,0.875,0.939	1.0,0.966,0.984	-0.105	SE	chr15:7750730:7750991:7715957:7716058:7774808:7774872	113	339
47776	Ntng2	Ntng2	chr3	-	47776	1	2	2	33	50	41	8	2	10	24	29	22	287	149	1.59114e-05	0.00122388	0.015,0.02,0.025	0.148,0.035,0.191	-0.105	SE	chr3:12501886:12502024:12495089:12495257:12502978:12503005	129	95
31802	Mtmr3	Mtmr3	chr14	-	31802	97	126	113	16	4	16	283	291	261	13	6	5	238	149	1.54741e-05	0.00119884	0.791,0.952,0.816	0.932,0.968,0.97	-0.104	SE	chr14:79344896:79344985:79340522:79342598:79346775:79348180	372	859
10197	Mpdz	Mpdz	chr5	-	10197	112	81	113	9	8	2	62	73	72	0	0	0	266	149	1.59709e-06	0.000172977	0.875,0.85,0.969	1.0,1.0,1.0	-0.102	SE	chr5:95846671:95846788:95838103:95838379:95848024:95848234	325	207
13983	Sin3a	Sin3a	chr8	+	13983	32	39	35	4	1	3	78	84	92	2	0	0	257	149	0.000911936	0.0310614	0.823,0.958,0.871	0.958,1.0,1.0	-0.102	SE	chr8:57490519:57490627:57482877:57483774:57495659:57495880	114	256
17756	Mboat7	Mboat7	chr1	+	17756	248	279	306	27	26	28	748	795	786	21	27	29	298	149	6.7726e-09	1.39116e-06	0.821,0.843,0.845	0.947,0.936,0.931	-0.102	SE	chr1:65534582:65534759:65530028:65530188:65538502:65539538	914	2406
18560	Klc1	Klc1	chr6	+	18560	763	661	773	443	468	465	738	653	760	298	290	308	280	149	2.56285e-05	0.00182744	0.478,0.429,0.469	0.569,0.545,0.568	-0.102	SE	chr6:130857320:130857451:130851014:130851176:130866049:130866113	3573	3047
54612	St3gal2	St3gal2	chr19	+	54612	240	183	215	100	85	127	295	229	283	98	65	96	260	149	0.00140618	0.0429316	0.579,0.552,0.492	0.633,0.669,0.628	-0.102	SE	chr19:38908045:38908156:38890064:38890277:38923040:38924405	950	1066
8616	Ccnl2	Ccnl2	chr5	+	8616	223	176	182	86	65	73	269	300	234	61	73	65	275	149	0.00138735	0.0426577	0.584,0.595,0.575	0.705,0.69,0.661	-0.101	SE	chr5:166423585:166423711:166422961:166423026:166425379:166425479	805	1002
26432	Ano8	Ano8	chr16	-	26432	14	11	2	142	120	131	30	34	35	121	106	109	281	149	4.06389e-11	1.21717e-08	0.05,0.046,0.008	0.116,0.145,0.145	-0.101	SE	chr16:18168819:18168951:18167609:18168407:18169151:18169226	420	435
40822	Zbtb20	Zbtb20	chr11	-	40822	43	41	34	4	5	1	50	73	65	3	0	0	298	149	0.000956052	0.0322161	0.843,0.804,0.944	0.893,1.0,1.0	-0.101	SE	chr11:57117611:57117799:57084175:57085780:57125556:57125656	128	191
61854	Alkbh7	Alkbh7	chr9	+	61854	68	62	61	132	164	125	84	69	100	106	88	118	298	149	7.40603e-05	0.00432048	0.205,0.159,0.196	0.284,0.282,0.298	-0.101	SE	chr9:1840008:1840182:1838909:1839139:1840581:1841044	612	565
2620	Als2cl	Als2cl	chr8	+	2620	0	1	0	13	17	24	5	1	4	19	14	20	202	149	0.000258279	0.0115966	0.0,0.042,0.0	0.163,0.05,0.129	-0.1	SE	chr8:110868099:110868152:110867588:110867698:110868439:110868565	55	63
4382	Mtmr2	Mtmr2	chr8	+	4382	283	244	280	125	124	131	415	434	406	139	108	138	220	149	0.000254904	0.0114743	0.605,0.571,0.591	0.669,0.731,0.666	-0.1	SE	chr8:10626159:10626230:10618079:10619065:10641889:10641995	1187	1640
6764	Mta1	Mta1	chr6	+	6764	128	95	126	9	18	12	137	147	142	4	4	7	233	149	0.000123787	0.00648728	0.901,0.771,0.87	0.956,0.959,0.928	-0.1	SE	chr6:132214071:132214155:132213763:132213916:132216371:132216403	388	441
17907	Zdhhc4	Zdhhc4	chr12	+	17907	21	19	18	66	60	69	40	32	37	53	65	67	298	149	0.000714976	0.0258957	0.137,0.137,0.115	0.274,0.198,0.216	-0.1	SE	chr12:11237517:11237784:11236796:11236975:11239118:11239244	253	294
26471	Arap1	Arap1	chr1	+	26471	9	12	15	249	213	232	30	27	30	145	151	139	182	149	1.51754e-10	4.19374e-08	0.029,0.044,0.05	0.145,0.128,0.15	-0.1	SE	chr1:155807230:155807263:155806588:155806734:155810613:155810696	730	522
31792	Erbb2	Erbb2	chr10	+	31792	67	78	80	7	3	6	253	270	271	4	6	0	298	149	5.92983e-05	0.00361673	0.827,0.929,0.87	0.969,0.957,1.0	-0.1	SE	chr10:83426309:83426509:83426101:83426192:83426988:83427121	241	804
54133	Tecr	Tecr	chr19	+	54133	177	159	189	20	16	13	766	757	778	2	11	3	194	149	0	0	0.872,0.884,0.918	0.997,0.981,0.995	-0.1	SE	chr19:24566410:24566455:24565084:24565396:24566542:24566646	574	2317
3205	Dtymk	Dtymk	chr9	-	3205	45	49	27	63	66	52	54	36	49	136	114	154	298	149	0.000166774	0.00821037	0.263,0.271,0.206	0.166,0.136,0.137	0.1	SE	chr9:94320641:94320798:94317646:94317772:94320958:94321049	302	543
28242	Evi5l	Evi5l	chr12	+	28242	10	11	10	44	50	44	1	4	7	57	44	62	182	149	0.000613311	0.0230593	0.157,0.153,0.157	0.014,0.069,0.085	0.1	SE	chr12:2552124:2552157:2545302:2545363:2553134:2553275	169	175
40610	Smarca2	Smarca2	chr1	+	40610	165	173	183	0	2	3	77	91	60	8	3	9	203	149	2.82413e-07	3.89221e-05	1.0,0.984,0.978	0.876,0.957,0.83	0.1	SE	chr1:224340575:224340629:224332852:224333050:224351760:224351862	526	248
44248	Nsd2	Nsd2	chr14	-	44248	21	15	18	0	0	1	31	22	25	4	2	3	183	149	0.00068452	0.0250331	1.0,1.0,0.936	0.863,0.9,0.872	0.1	SE	chr14:76898442:76898476:76885306:76885932:76907441:76907486	55	87
60282	P4ha1	P4ha1	chr20	+	60282	825	832	823	1365	1411	1428	610	599	559	1796	1731	1722	220	149	4.16002e-10	1.03734e-07	0.29,0.285,0.281	0.187,0.19,0.18	0.1	SE	chr20:27333807:27333878:27331350:27331527:27334788:27334859	6684	7017
62741	Fancb	Fancb	chrX	-	62741	40	28	45	0	0	1	39	36	56	0	5	4	298	149	0.000451642	0.0181238	1.0,1.0,0.957	1.0,0.783,0.875	0.1	SE	chrX:29417347:29418370:29414198:29414351:29420080:29420397	114	140
20006	Gyg1	Gyg1	chr2	-	20006	446	448	450	36	32	34	195	207	188	30	34	27	285	149	5.4096e-05	0.00337625	0.866,0.88,0.874	0.773,0.761,0.784	0.101	SE	chr2:102651465:102651601:102635237:102635364:102653730:102653741	1446	681
20764	Acox1	Acox1	chr10	-	20764	102	122	137	230	198	212	69	54	41	192	198	218	298	149	3.97487e-08	7.12712e-06	0.181,0.236,0.244	0.152,0.12,0.086	0.101	SE	chr10:101421695:101421856:101416177:101416338:101430650:101430810	1001	772
32018	Bbs7	Bbs7	chr2	-	32018	104	142	104	0	1	0	121	106	130	9	7	5	298	149	2.38688e-07	3.38532e-05	1.0,0.986,1.0	0.871,0.883,0.929	0.101	SE	chr2:119466643:119466830:119464447:119464520:119470130:119470193	351	378
36443	Arhgap17	Arhgap17	chr1	-	36443	4	7	10	26	53	44	2	0	1	54	76	75	198	149	1.51818e-07	2.26091e-05	0.104,0.09,0.146	0.027,0.0,0.01	0.101	SE	chr1:177812089:177812138:177808285:177808415:177813670:177813718	144	208
50667	Pex26	Pex26	chr4	+	50667	107	149	117	6	11	8	176	209	178	29	23	26	298	149	0.00138938	0.0426618	0.899,0.871,0.88	0.752,0.82,0.774	0.101	SE	chr4:154418525:154418821:154417019:154417160:154421370:154421517	398	641
27645	Atp2b4	Atp2b4	chr13	-	27645	67	78	56	143	109	116	12	10	5	37	33	33	298	149	0.000680782	0.0249304	0.19,0.264,0.194	0.14,0.132,0.07	0.102	SE	chr13:45164356:45164531:45156136:45160410:45167860:45168037	569	130
41585	Luc7l	Luc7l	chr10	+	41585	109	152	120	199	184	230	62	78	77	186	190	235	220	149	7.93621e-05	0.0045652	0.271,0.359,0.261	0.184,0.218,0.182	0.102	SE	chr10:15274420:15274491:15273356:15273535:15275458:15275553	994	828
43659	Pigu	Pigu	chr3	-	43659	33	32	38	1	0	2	32	40	34	12	3	0	185	149	0.00135997	0.0420961	0.964,1.0,0.939	0.682,0.915,1.0	0.102	SE	chr3:143804632:143804668:143802369:143802513:143814791:143814889	106	121
19796	LOC120096222	LOC120096222	chr13	-	19796	44	30	29	0	0	0	127	126	111	11	9	7	233	149	3.09838e-06	0.000311652	1.0,1.0,1.0	0.881,0.9,0.91	0.103	SE	chr13:7462003:7462087:7447853:7452146:7469100:7469250	103	391
53148	Fn1	Fn1	chr9	-	53148	21350	20543	20553	12508	12914	12231	5763	6434	6069	5633	5628	5670	298	149	1.84364e-07	2.67571e-05	0.46,0.443,0.457	0.338,0.364,0.349	0.103	SE	chr9:73214249:73214519:73212944:73213132:73215347:73215461	100099	35197
50719	Mbnl1	Mbnl1	chr2	+	50719	863	848	934	163	131	160	892	878	856	251	271	217	298	149	2.22769e-06	0.000233135	0.726,0.764,0.745	0.64,0.618,0.664	0.104	SE	chr2:144696979:144698006:144670284:144670438:144780143:144780314	3099	3365
14034	Hnrnpr	Hnrnpr	chr5	+	14034	177	184	218	2	4	3	219	247	209	16	15	22	298	149	5.84597e-08	9.86627e-06	0.978,0.958,0.973	0.873,0.892,0.826	0.106	SE	chr5:148546216:148546382:148543661:148543803:148548562:148548681	588	728
40782	Usp47	Usp47	chr1	+	40782	284	311	344	223	245	253	275	218	234	272	301	291	209	149	5.74117e-05	0.00352169	0.476,0.475,0.492	0.419,0.341,0.364	0.106	SE	chr1:166208220:166208280:166205839:166206007:166210557:166210689	1660	1591
55814	Nln	Nln	chr2	-	55814	83	58	64	230	192	238	23	18	29	412	402	395	298	149	0	0	0.153,0.131,0.119	0.027,0.022,0.035	0.106	SE	chr2:35147405:35151187:35147132:35147319:35157503:35157705	865	1279
4465	Cbx5	Cbx5	chr7	-	4465	57	78	69	0	1	3	39	58	41	8	3	2	249	149	0.000936048	0.0316753	1.0,0.979,0.932	0.745,0.92,0.925	0.107	SE	chr7:134350349:134350449:134348684:134348867:134373851:134374011	208	151
39193	Plekha1	Plekha1	chr1	+	39193	133	111	123	13	14	11	86	71	101	24	14	21	190	149	0.000645789	0.0239931	0.889,0.861,0.898	0.738,0.799,0.79	0.107	SE	chr1:185475424:185475465:185474134:185474227:185476680:185479157	405	317
51613	Abi1	Abi1	chr17	-	51613	259	238	292	5	7	8	293	278	296	29	21	30	298	149	4.3199e-08	7.66882e-06	0.963,0.944,0.948	0.835,0.869,0.831	0.107	SE	chr17:85111147:85111321:85103785:85103971:85114731:85114832	809	947
31622	Hmbox1	Hmbox1	chr15	-	31622	37	38	37	69	77	64	23	15	27	81	95	81	254	149	0.000127741	0.00666193	0.239,0.225,0.253	0.143,0.085,0.164	0.108	SE	chr15:39081117:39081222:39079438:39079570:39081442:39081531	322	322
61998	Pacsin3	Pacsin3	chr3	+	61998	290	336	424	21	19	20	427	379	455	59	57	54	298	149	2.93078e-07	4.01854e-05	0.873,0.898,0.914	0.783,0.769,0.808	0.108	SE	chr3:77231287:77231444:77227212:77227298:77232046:77232282	1110	1431
50848	Sppl2a	Sppl2a	chr3	-	50848	53	48	37	75	74	52	57	55	41	134	153	98	203	149	0.00118307	0.0379346	0.342,0.323,0.343	0.238,0.209,0.235	0.109	SE	chr3:114172273:114172327:114171671:114171774:114172505:114172562	339	538
5249	Arhgap39	Arhgap39	chr7	-	5249	8	2	3	17	25	27	0	0	2	17	15	19	192	149	0.000444901	0.0178801	0.268,0.058,0.079	0.0,0.0,0.076	0.11	SE	chr7:108452678:108452721:108449978:108450052:108452959:108453052	82	53
12522	Wbp1	Wbp1	chr4	-	12522	146	141	132	163	177	197	185	167	195	405	407	434	254	149	7.6458e-07	9.33728e-05	0.344,0.318,0.282	0.211,0.194,0.209	0.11	SE	chr4:115626915:115627020:115626322:115626425:115627346:115627540	956	1793
36754	Tcf3	Tcf3	chr7	+	36754	345	369	331	95	106	90	236	256	224	117	92	106	298	149	0.000341508	0.014462	0.645,0.635,0.648	0.502,0.582,0.514	0.11	SE	chr7:9301282:9301509:9298433:9298669:9301641:9302315	1336	1031
51611	Abi1	Abi1	chr17	-	51611	212	246	234	5	7	8	216	247	240	29	21	30	236	149	6.82156e-09	1.39587e-06	0.964,0.957,0.949	0.825,0.881,0.835	0.11	SE	chr17:85108004:85108091:85103785:85103971:85114731:85114832	712	783
52516	Rusc2	Rusc2	chr5	+	52516	57	44	53	94	74	78	7	12	10	49	39	22	298	149	0.000213007	0.010097	0.233,0.229,0.254	0.067,0.133,0.185	0.11	SE	chr5:57653945:57654279:57628411:57628544:57663303:57665382	400	139
51615	Abi1	Abi1	chr17	-	51615	225	201	195	5	7	8	242	274	256	29	21	30	298	149	7.77228e-07	9.47017e-05	0.957,0.935,0.924	0.807,0.867,0.81	0.111	SE	chr17:85111147:85111324:85103785:85103971:85114731:85114832	641	852
867	Lpin2	Lpin2	chr9	+	867	4	2	4	10	22	23	0	0	2	36	40	36	224	149	0.000281496	0.0123398	0.21,0.057,0.104	0.0,0.0,0.036	0.112	SE	chr9:111099564:111099639:111083377:111083517:111119977:111120178	65	114
19540	Lrch3	Lrch3	chr11	-	19540	138	150	110	4	4	6	88	90	103	7	17	16	203	149	4.15214e-06	0.000398933	0.962,0.965,0.931	0.902,0.795,0.825	0.112	SE	chr11:67798112:67798166:67794660:67794732:67799893:67799944	412	321
24603	Bcas3	Bcas3	chr10	+	24603	15	7	8	44	56	43	3	3	3	70	77	94	194	149	1.33727e-06	0.000148434	0.208,0.088,0.125	0.032,0.029,0.024	0.112	SE	chr10:70403347:70403392:70391225:70391376:70411360:70411485	173	250
13784	Rtel1	Rtel1	chr3	+	13784	240	231	220	29	21	27	184	181	162	41	51	25	266	149	0.000285528	0.0125063	0.823,0.86,0.82	0.715,0.665,0.784	0.113	SE	chr3:168463736:168463853:168463103:168463235:168464075:168464300	768	644
14032	Hnrnpr	Hnrnpr	chr5	+	14032	175	184	214	2	4	3	212	236	194	16	15	22	298	149	2.82556e-08	5.24166e-06	0.978,0.958,0.973	0.869,0.887,0.815	0.113	SE	chr5:148546213:148546382:148543661:148543803:148548562:148548681	582	695
17421	Huwe1	Huwe1	chrX	+	17421	48	40	26	0	0	0	41	39	43	2	7	0	283	149	0.000170972	0.00838623	1.0,1.0,1.0	0.915,0.746,1.0	0.113	SE	chrX:20876780:20876914:20874222:20874269:20877226:20877374	114	132
33475	Golga1	Golga1	chr3	-	33475	98	88	80	3	1	2	66	56	77	12	5	5	236	149	6.32766e-05	0.00382026	0.954,0.982,0.962	0.776,0.876,0.907	0.113	SE	chr3:22770671:22770758:22765689:22770172:22771154:22771325	272	221
39926	Chd2	Chd2	chr1	-	39926	3	7	11	22	22	15	3	3	6	58	51	37	298	149	0.000466518	0.0185817	0.064,0.137,0.268	0.025,0.029,0.075	0.113	SE	chr1:127296038:127298706:127278064:127278296:127299525:127299658	80	158
51570	Prtfdc1	Prtfdc1	chr17	-	51570	94	83	93	145	143	172	41	53	50	191	159	163	260	149	3.04867e-07	4.14835e-05	0.271,0.25,0.237	0.11,0.16,0.15	0.113	SE	chr17:83551799:83551910:83551382:83551459:83553664:83553711	730	657
1283	Mff	Mff	chr9	+	1283	101	114	116	3	5	2	82	75	66	7	6	15	224	149	7.02384e-05	0.00413472	0.957,0.938,0.975	0.886,0.893,0.745	0.115	SE	chr9:84020704:84020779:84019050:84019139:84025449:84025491	341	251
12020	Il17rc	Il17rc	chr4	+	12020	186	220	177	5	6	9	238	295	280	29	33	29	289	149	3.4653e-07	4.66787e-05	0.95,0.95,0.91	0.809,0.822,0.833	0.115	SE	chr4:146624664:146624804:146623026:146623071:146625005:146625065	603	904
25609	Xiap	Xiap	chrX	+	25609	30	31	24	1	0	0	25	24	29	2	1	4	275	149	0.00156251	0.0467984	0.942,1.0,1.0	0.871,0.929,0.797	0.115	SE	chrX:120898384:120898510:120890536:120890777:120920481:120921387	86	85
46120	Cenpj	Cenpj	chr15	-	46120	69	85	83	1	1	1	107	119	88	11	9	8	263	149	9.69657e-07	0.000113258	0.975,0.98,0.979	0.846,0.882,0.862	0.115	SE	chr15:30633085:30633199:30631643:30631784:30633410:30633475	240	342
13787	Rtel1	Rtel1	chr3	+	13787	189	182	181	29	21	27	133	153	139	41	51	25	227	149	0.000555131	0.021304	0.811,0.85,0.815	0.68,0.663,0.785	0.116	SE	chr3:168463775:168463853:168463103:168463235:168464075:168464300	629	542
17425	Huwe1	Huwe1	chrX	+	17425	47	42	26	0	0	0	40	37	33	2	7	0	279	149	0.000114598	0.00608902	1.0,1.0,1.0	0.914,0.738,1.0	0.116	SE	chrX:20876784:20876914:20874222:20874269:20877226:20877374	115	119
43892	Mtmr14	Mtmr14	chr4	+	43892	52	62	53	0	1	0	31	27	41	2	6	1	223	149	0.000240016	0.0110075	1.0,0.976,1.0	0.912,0.75,0.965	0.116	SE	chr4:146405158:146405232:146403810:146403838:146409589:146409660	168	108
45851	Hnrnpc	Hnrnpc	chr15	-	45851	225	217	208	240	216	219	170	179	159	327	297	339	298	149	8.58221e-08	1.35073e-05	0.319,0.334,0.322	0.206,0.232,0.19	0.116	SE	chr15:24802809:24804027:24790297:24790574:24809058:24809213	1325	1471
49947	Faf2	Faf2	chr17	-	49947	131	134	126	4	12	13	140	117	137	23	23	25	226	149	0.000130311	0.00676305	0.956,0.88,0.865	0.801,0.77,0.783	0.116	SE	chr17:9965129:9965206:9960662:9960748:9968748:9968883	420	465
51610	Abi1	Abi1	chr17	-	51610	418	437	446	26	21	13	395	440	407	66	47	64	236	149	8.39995e-12	2.81461e-09	0.91,0.929,0.956	0.791,0.855,0.801	0.116	SE	chr17:85108004:85108091:85103785:85103971:85111147:85111321	1361	1419
15436	Lyplal1	Lyplal1	chr13	-	15436	64	71	57	3	0	5	82	95	91	15	11	10	249	149	0.000434777	0.0175528	0.927,1.0,0.872	0.766,0.838,0.845	0.117	SE	chr13:97654453:97654553:97640288:97640458:97657713:97657867	200	304
759	Cask	Cask	chrX	+	759	160	145	138	9	5	15	89	90	90	16	15	21	185	149	1.34595e-05	0.0010722	0.935,0.959,0.881	0.818,0.829,0.775	0.118	SE	chrX:9210826:9210862:9206781:9206850:9212438:9212635	472	321
12832	Hnrnpa2b1	Hnrnpa2b1	chr4	-	12832	2091	1461	2083	410	327	376	1983	1903	2135	620	733	721	269	149	2.16092e-09	4.86769e-07	0.739,0.712,0.754	0.639,0.59,0.621	0.118	SE	chr4:80540100:80540220:80539776:80539899:80540874:80540937	6748	8095
14833	Aasdh	Aasdh	chr14	+	14833	25	20	23	1	1	0	33	31	31	4	5	2	265	149	0.000656303	0.024266	0.934,0.918,1.0	0.823,0.777,0.897	0.118	SE	chr14:31273571:31273687:31271364:31271557:31274681:31275474	70	106
25956	Ktn1	Ktn1	chr15	+	25956	263	236	245	32	26	28	260	278	287	72	53	57	293	149	5.6836e-05	0.0035024	0.807,0.822,0.817	0.647,0.727,0.719	0.118	SE	chr15:21000066:21000210:20999188:20999284:21002117:21002588	830	1007
6754	Mta1	Mta1	chr6	+	6754	131	121	119	239	185	227	64	90	98	284	275	291	200	149	1.56979e-07	2.32485e-05	0.29,0.328,0.281	0.144,0.196,0.201	0.119	SE	chr6:132199867:132199918:132196741:132196835:132200485:132200612	1022	1102
32390	Fam53a	Fam53a	chr14	+	32390	114	132	144	10	9	9	200	136	152	29	22	28	298	149	0.000290884	0.012701	0.851,0.88,0.889	0.775,0.756,0.731	0.119	SE	chr14:77113889:77114653:77111224:77111279:77123871:77124392	418	567
45374	Slc4a7	Slc4a7	chr15	-	45374	31	18	24	58	53	59	3	2	8	37	33	36	298	149	8.22289e-06	0.000722698	0.211,0.145,0.169	0.039,0.029,0.1	0.119	SE	chr15:10630674:10631043:10627256:10627372:10633611:10633800	243	119
11797	Mical3	Mical3	chr4	-	11797	99	102	92	3	0	5	29	35	42	9	2	3	212	149	0.0013489	0.0418502	0.959,1.0,0.928	0.694,0.925,0.908	0.12	SE	chr4:154186194:154186257:154182770:154182881:154191946:154192185	301	120
20199	Svil	Svil	chr17	-	20199	18	21	35	81	65	76	7	1	3	48	41	27	230	149	1.47469e-05	0.00115418	0.126,0.173,0.23	0.086,0.016,0.067	0.12	SE	chr17:52710648:52710729:52706570:52706605:52716366:52716973	296	127
55867	Gapvd1	Gapvd1	chr3	-	55867	66	75	74	108	108	108	26	41	38	110	106	93	230	149	3.7653e-05	0.00252331	0.284,0.31,0.307	0.133,0.2,0.209	0.12	SE	chr3:18011250:18011331:18008568:18008729:18012672:18012862	539	414
25104	Chek1	Chek1	chr8	-	25104	71	71	65	0	0	0	94	84	82	7	4	7	298	149	4.19796e-07	5.55706e-05	1.0,1.0,1.0	0.87,0.913,0.854	0.121	SE	chr8:36438128:36438352:36430439:36430628:36440177:36440259	207	278
42866	Pemt	Pemt	chr10	-	42866	49	44	53	0	1	0	38	32	43	2	5	3	257	149	8.53634e-05	0.00480725	1.0,0.962,1.0	0.917,0.788,0.893	0.121	SE	chr10:44837015:44837123:44780912:44781058:44849774:44849990	147	123
46775	Pkig	Pkig	chr3	+	46775	132	131	141	8	9	4	72	63	46	6	8	14	218	149	0.00135669	0.0420677	0.919,0.909,0.96	0.891,0.843,0.692	0.121	SE	chr3:152375827:152375896:152335544:152335685:152393026:152393200	425	209
1306	Mff	Mff	chr9	+	1306	390	403	424	347	341	351	337	317	315	510	442	435	209	149	3.28594e-07	4.43742e-05	0.445,0.457,0.463	0.32,0.338,0.34	0.122	SE	chr9:84030606:84030666:84019050:84019139:84034204:84034289	2256	2356
12829	Hnrnpa2b1	Hnrnpa2b1	chr4	-	12829	273	256	282	3	4	5	162	173	200	15	17	17	285	149	2.48879e-10	6.57285e-08	0.979,0.971,0.967	0.85,0.842,0.86	0.122	SE	chr4:80537539:80537675:80536724:80537048:80539031:80539114	823	584
20157	Gsn	Gsn	chr3	+	20157	588	608	599	1016	914	960	283	276	291	894	907	925	220	149	4.20997e-13	1.68436e-10	0.282,0.311,0.297	0.177,0.171,0.176	0.122	SE	chr3:18611683:18611754:18596424:18596511:18613038:18613243	4685	3576
42004	Pitpnc1	Pitpnc1	chr10	-	42004	40	26	36	1	0	1	77	83	68	4	7	12	268	149	4.10545e-05	0.00270728	0.957,1.0,0.952	0.915,0.868,0.759	0.122	SE	chr10:92173789:92173908:92168227:92168369:92184052:92184116	104	251
4317	Zfp317	Zfp317	chr8	+	4317	41	30	32	0	0	0	26	28	35	4	0	6	207	149	2.80041e-05	0.00196586	1.0,1.0,1.0	0.824,1.0,0.808	0.123	SE	chr8:17600978:17601036:17598897:17599061:17610054:17610259	103	99
24608	Bcas3	Bcas3	chr10	+	24608	72	63	72	1	0	2	54	69	58	5	6	8	240	149	4.77125e-06	0.000450345	0.978,1.0,0.957	0.87,0.877,0.818	0.123	SE	chr10:70669125:70669216:70661109:70661175:70672241:70673080	210	200
60639	Cbx3	Cbx3	chr4	+	60639	25	28	31	0	1	0	35	34	37	6	2	3	244	149	7.12815e-05	0.0041857	1.0,0.945,1.0	0.781,0.912,0.883	0.123	SE	chr4:80557251:80557346:80553620:80553783:80558060:80559284	85	117
19389	Prc1	Prc1	chr1	+	19389	391	345	400	321	317	276	249	218	210	307	297	301	191	149	1.44163e-06	0.000158379	0.487,0.459,0.531	0.388,0.364,0.352	0.124	SE	chr1:134269167:134269209:134268671:134268848:134270704:134271752	2050	1582
20213	Pcbp3	Pcbp3	chr20	+	20213	20	22	15	0	0	0	18	23	21	2	3	2	191	149	0.00105542	0.0346712	1.0,1.0,1.0	0.875,0.857,0.891	0.126	SE	chr20:11859133:11859175:11855972:11856047:11870256:11870335	57	69
15965	Kifap3	Kifap3	chr13	+	15965	177	187	166	342	323	275	68	63	75	244	259	278	215	149	6.79545e-10	1.6485e-07	0.264,0.286,0.295	0.162,0.144,0.158	0.127	SE	chr13:76259469:76259535:76237486:76237586:76263317:76263919	1470	987
3312	Tpm1	Tpm1	chr8	-	3312	7270	8063	7536	1038	998	1048	1726	1639	1725	508	455	470	225	149	2.22045e-16	1.36831e-13	0.823,0.843,0.826	0.692,0.705,0.708	0.129	SE	chr8:67644995:67645071:67644498:67644561:67645494:67645570	25953	6523
1212	Atg16l1	Atg16l1	chr9	+	1212	5	11	1	21	25	43	2	0	0	50	56	42	197	149	1.64501e-06	0.000177449	0.153,0.25,0.017	0.029,0.0,0.0	0.13	SE	chr9:88440189:88440237:88439248:88439335:88440860:88440963	106	150
154	Phf6	Phf6	chrX	+	154	89	87	92	5	2	8	107	119	125	15	19	18	298	149	0.000448237	0.0180007	0.899,0.956,0.852	0.781,0.758,0.776	0.131	SE	chrX:132660927:132661112:132656657:132656847:132676878:132677012	283	403
29164	Lrrc73	Lrrc73	chr9	-	29164	22	13	16	0	1	0	37	37	25	4	3	4	272	149	0.000174039	0.00852886	1.0,0.877,1.0	0.835,0.871,0.774	0.132	SE	chr9:14727594:14727717:14727174:14727275:14728037:14728198	52	110
55449	Tbc1d7	Tbc1d7	chr17	+	55449	38	18	30	127	120	136	6	1	2	128	187	148	188	149	0	0	0.192,0.106,0.149	0.036,0.004,0.011	0.132	SE	chr17:21539910:21539949:21537048:21537236:21540336:21540474	469	472
40353	Prune2	Prune2	chr1	+	40353	10	11	8	44	45	57	0	0	0	18	18	15	197	149	4.22673e-07	5.58137e-05	0.147,0.156,0.096	0.0,0.0,0.0	0.133	SE	chr1:214617511:214617559:214609109:214609208:214621688:214624848	175	51
56335	Acad8	Acad8	chr8	-	56335	86	79	73	1	3	3	41	43	26	2	7	5	259	149	0.0016776	0.0495533	0.98,0.938,0.933	0.922,0.779,0.749	0.134	SE	chr8:25396485:25396595:25396046:25396123:25398096:25398197	245	124
61307	Clstn1	Clstn1	chr5	+	61307	318	321	323	296	290	311	239	253	223	394	365	418	179	149	6.12243e-08	1.02895e-05	0.472,0.48,0.464	0.336,0.366,0.308	0.135	SE	chr5:160073778:160073808:160064046:160064169:160074903:160075099	1859	1892
17194	Arrb1	Arrb1	chr1	+	17194	13	15	13	35	56	36	3	4	4	44	34	28	173	149	0.000326328	0.0139625	0.242,0.187,0.237	0.055,0.092,0.11	0.136	SE	chr1:153899952:153899976:153898925:153899009:153901552:153901623	168	117
17435	Huwe1	Huwe1	chrX	+	17435	235	219	211	54	61	53	184	183	226	79	105	81	298	149	0.000201551	0.00965092	0.685,0.642,0.666	0.538,0.466,0.582	0.136	SE	chrX:20926124:20926352:20924487:20924593:20926822:20926924	833	858
25100	Chek1	Chek1	chr8	-	25100	40	40	28	0	0	0	47	60	64	7	4	7	219	149	8.47538e-07	0.000101199	1.0,1.0,1.0	0.82,0.911,0.862	0.136	SE	chr8:36436969:36437039:36430439:36430628:36440177:36440259	108	189
16616	Pxmp2	Pxmp2	chr12	+	16616	53	47	56	2	1	0	34	41	67	4	9	1	298	149	0.000397673	0.0163372	0.93,0.959,1.0	0.81,0.695,0.971	0.138	SE	chr12:46398564:46398727:46396371:46396482:46400837:46400957	159	156
4810	Ppp6r2	Ppp6r2	chr7	+	4810	22	24	20	29	26	28	22	31	17	51	66	72	250	149	0.00129449	0.0405848	0.311,0.355,0.299	0.205,0.219,0.123	0.139	SE	chr7:120307928:120308029:120285383:120285620:120313859:120313972	149	259
41609	Ank2	Ank2	chr2	-	41609	255	283	239	9	14	33	85	62	80	14	16	14	242	149	8.90255e-05	0.00496137	0.946,0.926,0.817	0.789,0.705,0.779	0.139	SE	chr2:215387169:215387262:215386587:215386671:215389859:215390148	833	271
56909	Pisd	Pisd	chr14	+	56909	122	127	112	26	26	21	107	86	107	39	35	38	298	149	0.000854321	0.0295667	0.701,0.709,0.727	0.578,0.551,0.585	0.141	SE	chr14:77986601:77986767:77964485:77964661:77988022:77988259	434	412
14615	Arhgef6	Arhgef6	chrX	-	14615	99	99	120	7	5	7	80	79	92	15	15	13	275	149	0.000147552	0.0074606	0.885,0.915,0.903	0.743,0.741,0.793	0.142	SE	chrX:135156406:135156532:135153607:135153701:135157624:135157770	337	294
57439	Tex264	Tex264	chr8	-	57439	34	29	24	1	0	0	35	29	30	5	4	3	216	149	2.84773e-05	0.00199052	0.959,1.0,1.0	0.828,0.833,0.873	0.142	SE	chr8:107321818:107321885:107310759:107310981:107322494:107322515	88	106
9754	Osbpl9	Osbpl9	chr5	-	9754	200	205	181	31	53	54	244	192	192	90	99	101	188	149	1.57072e-05	0.00121339	0.836,0.754,0.727	0.682,0.606,0.601	0.143	SE	chr5:123848255:123848294:123843467:123843558:123854900:123854951	724	918
54374	Tango6	Tango6	chr19	+	54374	58	68	72	6	0	3	53	86	84	7	15	11	298	149	0.000613693	0.0230593	0.829,1.0,0.923	0.791,0.741,0.792	0.143	SE	chr19:34610390:34610567:34608932:34609045:34612933:34613063	207	256
614	Smc1a	Smc1a	chrX	+	614	211	218	217	3	0	2	191	196	176	31	12	18	262	149	6.43929e-15	3.38454e-12	0.976,1.0,0.984	0.778,0.903,0.848	0.144	SE	chrX:21109576:21109689:21103322:21103474:21112528:21112732	651	624
26462	Cog1	Cog1	chr10	+	26462	35	28	29	70	97	87	9	21	14	112	134	128	184	149	1.19625e-07	1.80657e-05	0.288,0.189,0.213	0.061,0.113,0.081	0.145	SE	chr10:98707745:98707780:98707236:98707315:98708303:98708495	346	418
58651	Zgrf1	Zgrf1	chr2	+	58651	28	28	22	0	0	0	21	37	31	5	1	1	298	149	0.00138694	0.0426577	1.0,1.0,1.0	0.677,0.949,0.939	0.145	SE	chr2:216058162:216058322:216056455:216056718:216062992:216063070	78	96
24991	Zfp354a	Zfp354a	chr10	+	24991	34	30	29	0	0	1	36	28	46	3	4	6	248	149	1.52423e-05	0.0011843	1.0,1.0,0.946	0.878,0.808,0.822	0.146	SE	chr10:35398439:35398538:35397836:35397963:35406043:35408022	94	123
21323	Kansl1	Kansl1	chr10	-	21323	221	248	264	33	22	29	174	285	257	64	54	56	298	149	5.22562e-05	0.00327871	0.77,0.849,0.82	0.576,0.725,0.696	0.147	SE	chr10:89246736:89246925:89246241:89246390:89247367:89247550	817	890
26240	Myef2	Myef2	chr3	-	26240	379	321	400	79	90	61	265	239	253	89	119	123	200	149	3.93413e-07	5.24668e-05	0.781,0.727,0.83	0.689,0.599,0.605	0.148	SE	chr3:112348578:112348629:112348231:112348300:112350041:112350143	1330	1088
21082	Bptf	Bptf	chr10	-	21082	137	136	146	19	13	19	105	81	112	31	27	20	298	149	0.000625896	0.0234654	0.783,0.84,0.793	0.629,0.6,0.737	0.15	SE	chr10:92043546:92043729:92031132:92031320:92044285:92044495	470	376
281	Tmem164	Tmem164	chrX	+	281	69	62	73	28	19	24	83	63	77	49	37	57	298	149	0.00120286	0.0383172	0.552,0.62,0.603	0.459,0.46,0.403	0.151	SE	chrX:106289803:106290463:106288890:106289055:106357091:106357141	275	366
23716	Tspan9	Tspan9	chr4	-	23716	110	119	126	65	87	75	47	53	42	52	58	65	298	149	4.3064e-05	0.00281212	0.458,0.406,0.457	0.311,0.314,0.244	0.151	SE	chr4:160955584:160955768:160936425:160936529:160988887:160988993	582	317
42224	Sec16a	Sec16a	chr3	-	42224	156	164	193	88	97	69	109	135	102	99	112	102	209	149	0.000111632	0.00596693	0.558,0.547,0.666	0.44,0.462,0.416	0.151	SE	chr3:9234233:9234293:9233353:9233431:9235008:9235086	767	659
61069	Tex30	Tex30	chr9	-	61069	167	154	188	15	24	30	216	220	224	62	68	57	298	149	1.84792e-05	0.00138561	0.848,0.762,0.758	0.635,0.618,0.663	0.151	SE	chr9:46248227:46248458:46245527:46245579:46248901:46248975	578	847
9312	Azin2	Azin2	chr5	-	9312	19	23	21	0	3	0	79	80	69	15	7	13	270	149	0.000574987	0.021847	1.0,0.809,1.0	0.744,0.863,0.745	0.152	SE	chr5:141310053:141310174:141300197:141300370:141310271:141310397	66	263
9637	Ccdc17	Ccdc17	chr5	+	9637	19	14	19	0	0	0	30	24	18	3	4	1	263	149	0.000132498	0.00684342	1.0,1.0,1.0	0.85,0.773,0.911	0.155	SE	chr5:130054492:130054606:130054177:130054296:130055282:130055486	52	80
37127	Myof	Myof	chr1	-	37127	29	54	32	2	2	0	21	24	24	6	4	5	161	149	8.8278e-05	0.00494025	0.931,0.962,1.0	0.764,0.847,0.816	0.155	SE	chr1:235701985:235701997:235699531:235699630:235705740:235705817	119	84
49866	Pdlim7	Pdlim7	chr17	+	49866	483	494	533	38	36	35	39	57	51	8	20	13	166	149	5.02757e-08	8.72291e-06	0.919,0.925,0.932	0.814,0.719,0.779	0.155	SE	chr17:9130308:9130325:9129363:9129394:9130578:9130715	1619	188
4723	Ano6	Ano6	chr7	+	4723	194	192	189	184	226	215	90	90	75	194	209	171	212	149	3.72075e-09	8.01111e-07	0.426,0.374,0.382	0.246,0.232,0.236	0.156	SE	chr7:126977521:126977584:126934007:126934167:127007963:127008046	1200	829
20002	Gyg1	Gyg1	chr2	-	20002	25	33	36	36	32	34	19	6	11	30	34	27	280	149	0.00132216	0.0412071	0.27,0.354,0.36	0.252,0.086,0.178	0.156	SE	chr2:102651465:102651596:102635237:102635364:102653730:102653866	196	127
34415	Prr14l	Prr14l	chr14	+	34415	8	10	10	13	20	21	3	5	2	24	38	28	298	149	3.27436e-05	0.00224196	0.235,0.2,0.192	0.059,0.062,0.034	0.157	SE	chr14:77871997:77872156:77869848:77870041:77888589:77888662	82	100
53359	Vegfa	Vegfa	chr9	+	53359	67	80	66	71	56	69	54	70	61	107	130	105	221	149	3.51019e-05	0.00238213	0.389,0.491,0.392	0.254,0.266,0.281	0.157	SE	chr9:14965246:14965318:14963508:14963538:14966470:14966602	409	527
18168	Sema3f	Sema3f	chr8	-	18168	18	24	17	24	44	34	3	7	4	28	38	24	298	149	8.664e-06	0.000752827	0.273,0.214,0.2	0.051,0.084,0.077	0.158	SE	chr8:108382843:108383010:108382039:108382200:108385207:108385288	161	104
32972	LOC100911357	LOC100911357	chr19	-	32972	12	17	16	37	44	42	2	5	0	21	30	19	193	149	0.000124533	0.00651361	0.2,0.23,0.227	0.068,0.114,0.0	0.158	SE	chr19:33517182:33517226:33507453:33508581:33522536:33523068	168	77
41418	Map4k4	Map4k4	chr9	+	41418	292	264	315	57	59	77	263	309	312	106	143	135	298	149	1.40536e-07	2.10458e-05	0.719,0.691,0.672	0.554,0.519,0.536	0.158	SE	chr9:42303324:42303555:42301023:42301185:42304363:42304470	1064	1268
18974	Tnk2	Tnk2	chr11	-	18974	21	9	19	22	23	21	2	5	2	25	10	9	281	149	0.000714356	0.0258946	0.336,0.172,0.324	0.041,0.21,0.105	0.159	SE	chr11:68116855:68116987:68114724:68115536:68117327:68118676	115	53
23130	Rc3h2	Rc3h2	chr3	-	23130	118	116	115	4	2	3	81	99	81	14	8	12	298	149	1.65733e-06	0.000178419	0.937,0.967,0.95	0.743,0.861,0.771	0.16	SE	chr3:21134712:21137119:21121530:21122911:21138402:21138551	358	295
56849	Katnip	Katnip	chr1	+	56849	23	26	17	1	0	0	23	29	27	7	5	1	205	149	1.79564e-05	0.00135353	0.944,1.0,1.0	0.705,0.808,0.952	0.16	SE	chr1:180290410:180290466:180270193:180270438:180318481:180318558	67	92
18366	Smpd4	Smpd4	chr11	-	18366	121	108	143	46	52	49	82	93	81	64	60	72	236	149	3.41275e-05	0.00232779	0.624,0.567,0.648	0.447,0.495,0.415	0.161	SE	chr11:83370462:83370549:83367552:83367698:83373826:83373898	519	452
4726	Ano6	Ano6	chr7	+	4726	59	58	59	2	4	3	20	35	25	5	8	4	212	149	0.000654241	0.0242232	0.954,0.911,0.933	0.738,0.755,0.815	0.163	SE	chr7:126977521:126977584:126947757:126947776:127007963:127008046	185	97
7916	Pxdn	Pxdn	chr6	+	7916	920	973	974	138	165	179	437	426	397	153	148	181	221	149	4.92939e-14	2.25876e-11	0.818,0.799,0.786	0.658,0.66,0.597	0.163	SE	chr6:46618932:46619004:46615055:46615127:46621957:46622029	3349	1742
30072	Cep72	Cep72	chr1	+	30072	31	31	46	0	1	1	37	38	39	4	6	5	277	149	1.52862e-05	0.001186	1.0,0.943,0.961	0.833,0.773,0.808	0.163	SE	chr1:29245019:29245147:29243762:29243969:29246323:29246462	110	129
23909	Mtdh	Mtdh	chr7	+	23909	641	653	670	27	17	25	562	568	544	96	93	124	215	149	0	0	0.943,0.964,0.949	0.802,0.809,0.752	0.164	SE	chr7:65337547:65337613:65336064:65336241:65339033:65339270	2033	1987
48837	Mapk8ip3	Mapk8ip3	chr10	-	48837	35	46	41	0	0	2	33	23	20	3	1	6	276	149	0.000112749	0.00601464	1.0,1.0,0.917	0.856,0.925,0.643	0.164	SE	chr10:13937569:13937696:13935372:13935619:13939066:13939211	124	86
61187	Fbxo31	Fbxo31	chr19	-	61187	76	66	67	81	75	94	40	38	38	109	112	109	236	149	7.96759e-08	1.26753e-05	0.372,0.357,0.31	0.188,0.176,0.18	0.165	SE	chr19:49640552:49640639:49636518:49636595:49642390:49642462	459	446
52398	Ythdf2	Ythdf2	chr5	-	52398	441	467	457	62	46	72	391	385	444	107	128	129	298	149	1.00983e-10	2.84943e-08	0.781,0.835,0.76	0.646,0.601,0.632	0.166	SE	chr5:144397991:144399575:144381429:144382314:144404530:144404610	1545	1584
46471	Kctd9	Kctd9	chr15	+	46471	380	331	381	55	54	30	127	222	157	59	61	29	298	149	0.000178334	0.00871543	0.776,0.754,0.864	0.518,0.645,0.73	0.167	SE	chr15:41961937:41962087:41961142:41961238:41965209:41965315	1231	655
19925	Kazald1	Kazald1	chr1	+	19925	41	17	21	0	0	0	18	22	32	2	3	2	298	149	0.000365325	0.0151946	1.0,1.0,1.0	0.818,0.786,0.889	0.169	SE	chr1:243941802:243941963:243939595:243939749:243942378:243943060	79	79
30071	Cep72	Cep72	chr1	+	30071	25	27	35	0	1	1	25	30	31	4	6	5	214	149	1.19103e-05	0.00097338	1.0,0.949,0.961	0.813,0.777,0.812	0.169	SE	chr1:29245019:29245084:29243762:29243969:29246323:29246462	89	101
30885	Stxbp5	Stxbp5	chr1	-	30885	12	19	21	0	0	3	47	62	34	10	8	11	197	149	0.000356236	0.0149091	1.0,1.0,0.841	0.78,0.854,0.7	0.169	SE	chr1:4209819:4209867:4202727:4202778:4209970:4210030	55	172
20156	Gsn	Gsn	chr3	+	20156	304	313	314	50	27	46	151	132	145	53	49	42	220	149	5.24148e-09	1.09341e-06	0.805,0.887,0.822	0.659,0.646,0.7	0.17	SE	chr3:18611683:18611754:18585165:18585273:18613038:18613243	1054	572
46198	Ift88	Ift88	chr15	+	46198	33	48	43	1	1	5	62	44	35	10	7	10	260	149	0.00095193	0.0320974	0.95,0.965,0.831	0.78,0.783,0.667	0.172	SE	chr15:31665065:31665176:31654857:31654924:31665427:31666068	131	168
48086	Myo9b	Myo9b	chr16	+	48086	195	194	162	82	57	65	116	114	104	90	78	79	263	149	2.15477e-06	0.000226513	0.574,0.658,0.585	0.422,0.453,0.427	0.172	SE	chr16:18006742:18006856:18004880:18004970:18008582:18008622	755	581
7858	Mon2	Mon2	chr7	-	7858	49	35	36	80	78	90	17	21	12	103	103	95	167	149	9.67027e-08	1.5071e-05	0.353,0.286,0.263	0.128,0.154,0.101	0.173	SE	chr7:58666955:58666973:58666550:58666679:58667541:58667685	368	351
13609	Fam126a	Fam126a	chr4	+	13609	287	284	282	7	6	7	177	130	158	21	13	33	298	149	3.91032e-12	1.3702e-09	0.953,0.959,0.953	0.808,0.833,0.705	0.173	SE	chr4:11190594:11190892:11176983:11177143:11191630:11191768	873	532
20201	Svil	Svil	chr17	-	20201	44	36	38	81	65	76	7	2	6	48	41	27	233	149	7.65707e-08	1.2317e-05	0.258,0.262,0.242	0.085,0.03,0.124	0.174	SE	chr17:52710648:52710732:52706570:52706605:52716366:52716973	340	131
29488	Syne1	Syne1	chr1	-	29488	168	144	152	46	36	38	45	41	32	20	22	20	290	149	0.000633123	0.0236376	0.652,0.673,0.673	0.536,0.489,0.451	0.174	SE	chr1:41665269:41665410:41658576:41658744:41666670:41666865	584	180
55007	Wdr45	Wdr45	chrX	-	55007	28	19	30	0	0	1	37	20	22	2	5	2	298	149	7.73475e-05	0.00448298	1.0,1.0,0.938	0.902,0.667,0.846	0.174	SE	chrX:14780477:14780668:14780311:14780383:14780878:14780930	78	88
59171	Zranb2	Zranb2	chr2	+	59171	142	137	119	215	212	201	70	58	71	322	285	342	224	149	0	0	0.305,0.301,0.283	0.126,0.119,0.121	0.174	SE	chr2:246584622:246584697:246583506:246583665:246585213:246586924	1026	1148
4189	Ccdc159	Ccdc159	chr8	+	4189	20	13	18	0	0	0	15	23	14	0	5	2	298	149	0.000259602	0.0116202	1.0,1.0,1.0	1.0,0.697,0.778	0.175	SE	chr8:20459906:20460133:20457920:20458040:20461837:20461871	51	59
8466	Eml4	Eml4	chr6	-	8466	56	64	61	13	6	10	68	58	80	42	23	23	182	149	0.000259198	0.0116188	0.779,0.897,0.833	0.57,0.674,0.74	0.175	SE	chr6:11265709:11265742:11256666:11256790:11265938:11265964	210	294
26925	Map7d1	Map7d1	chr5	-	26925	510	488	548	217	247	260	244	272	276	243	245	268	260	149	1.63182e-11	5.36718e-09	0.574,0.531,0.547	0.365,0.389,0.371	0.176	SE	chr5:138535063:138535174:138533428:138533811:138536608:138536723	2270	1548
41420	Map4k4	Map4k4	chr9	+	41420	217	207	257	57	59	77	191	220	248	106	143	135	298	149	3.29959e-08	6.01666e-06	0.656,0.637,0.625	0.474,0.435,0.479	0.177	SE	chr9:42303330:42303555:42301023:42301185:42304363:42304470	874	1043
26926	Map7d1	Map7d1	chr5	-	26926	287	294	303	88	102	69	137	135	149	85	77	96	260	149	1.06231e-07	1.64128e-05	0.651,0.623,0.716	0.48,0.501,0.471	0.179	SE	chr5:138535063:138535174:138533428:138533811:138536617:138536723	1143	679
22011	Ttyh3	Ttyh3	chr12	+	22011	64	77	64	146	196	168	11	7	6	367	370	357	250	149	0	0	0.207,0.19,0.185	0.018,0.011,0.01	0.181	SE	chr12:14020848:14020949:14019793:14019869:14022492:14025457	715	1118
26929	Ccdc157	Ccdc157	chr14	-	26929	14	21	16	0	0	0	25	18	24	3	1	4	298	149	4.94694e-05	0.00315944	1.0,1.0,1.0	0.806,0.9,0.75	0.181	SE	chr14:79022853:79023112:79019122:79019200:79024098:79024246	51	75
43634	Tns1	Tns1	chr9	-	43634	191	185	149	646	664	653	4	1	1	354	331	334	173	149	0	0	0.203,0.194,0.164	0.01,0.003,0.003	0.182	SE	chr9:75518197:75518221:75509787:75509986:75519037:75519130	2488	1025
51112	ST7	ST7	chr4	+	51112	42	32	28	85	80	67	13	7	6	130	102	117	218	149	2.66454e-15	1.44294e-12	0.252,0.215,0.222	0.064,0.045,0.034	0.182	SE	chr4:46197301:46197370:46195003:46195079:46199160:46199315	334	375
18746	Arhgap44	Arhgap44	chr10	-	18746	66	75	68	2	3	0	32	12	28	2	7	3	200	149	0.000386046	0.0159573	0.961,0.949,1.0	0.923,0.561,0.874	0.184	SE	chr10:49659171:49659222:49655582:49657069:49661906:49662284	214	84
45371	Slc4a7	Slc4a7	chr15	-	45371	142	136	140	1	2	3	58	53	53	6	6	14	257	149	2.83752e-09	6.20919e-07	0.988,0.975,0.964	0.849,0.837,0.687	0.185	SE	chr15:10591146:10591254:10585306:10589262:10593214:10593312	424	190
47217	Scrib	Scrib	chr7	-	47217	142	179	136	25	14	22	133	137	147	46	47	64	212	149	2.70424e-08	5.05156e-06	0.8,0.9,0.813	0.67,0.672,0.617	0.185	SE	chr7:107773996:107774059:107773373:107773463:107775027:107775399	518	574
43443	Adgra2	Adgra2	chr16	-	43443	344	312	336	18	10	13	170	166	146	29	34	23	298	149	9.36695e-13	3.56157e-10	0.905,0.94,0.928	0.746,0.709,0.76	0.186	SE	chr16:64935697:64935901:64935455:64935587:64936303:64936449	1033	568
51572	Prtfdc1	Prtfdc1	chr17	-	51572	209	220	208	145	143	172	97	112	106	191	159	163	237	149	4.57315e-11	1.36209e-08	0.475,0.492,0.432	0.242,0.307,0.29	0.187	SE	chr17:83551822:83551910:83551382:83551459:83553664:83553711	1097	828
23833	Syde2	Syde2	chr2	+	23833	13	23	10	34	35	38	7	4	3	63	64	60	194	149	7.24245e-08	1.18019e-05	0.227,0.335,0.168	0.079,0.046,0.037	0.189	SE	chr2:234928437:234928482:234924512:234924744:234929010:234929148	153	201
23499	Exog	Exog	chr8	+	23499	11	11	14	20	15	24	5	5	8	30	29	28	184	149	0.000786721	0.0279132	0.308,0.373,0.321	0.119,0.123,0.188	0.191	SE	chr8:119185493:119185528:119184973:119185341:119187073:119187223	95	105
50343	Dtnb	Dtnb	chr6	+	50343	39	42	22	78	46	62	17	11	17	70	104	89	170	149	5.68455e-06	0.000523642	0.305,0.445,0.237	0.176,0.085,0.143	0.194	SE	chr6:26737292:26737313:26730603:26730700:26755099:26755259	289	308
41596	Numb	Numb	chr6	-	41596	170	131	137	71	76	69	79	56	89	71	98	77	182	149	3.63856e-05	0.00245064	0.662,0.585,0.619	0.477,0.319,0.486	0.195	SE	chr6:103460521:103460554:103447599:103447674:103466768:103466843	654	470
1800	Il1r1	Il1r1	chr9	+	1800	19	12	19	1	0	2	32	27	41	6	8	9	245	149	0.000346918	0.0145989	0.92,1.0,0.852	0.764,0.672,0.735	0.2	SE	chr9:42540307:42540403:42537003:42539058:42555020:42555084	53	123
31800	Mtmr3	Mtmr3	chr14	-	31800	59	59	58	76	95	96	52	54	49	228	252	217	176	149	1.72939e-12	6.35043e-10	0.397,0.345,0.338	0.162,0.154,0.16	0.201	SE	chr14:79344187:79344214:79340522:79342598:79344896:79344985	443	852
55081	Prpsap2	Prpsap2	chr10	-	55081	8	7	14	9	16	19	5	5	3	28	51	42	285	149	1.1382e-06	0.000129283	0.317,0.186,0.278	0.085,0.049,0.036	0.204	SE	chr10:46445229:46445365:46439997:46440148:46445752:46445890	73	134
12201	Magi1	Magi1	chr4	-	12201	79	76	92	3	9	8	114	82	89	34	19	46	185	149	7.11696e-08	1.16683e-05	0.955,0.872,0.903	0.73,0.777,0.609	0.205	SE	chr4:126298044:126298080:126289674:126289732:126302104:126302187	267	384
15972	Golgb1	Golgb1	chr11	-	15972	62	67	61	34	22	28	35	42	48	47	51	32	272	149	0.000341362	0.014462	0.5,0.625,0.544	0.29,0.311,0.451	0.206	SE	chr11:63880929:63881052:63879385:63879499:63882868:63882994	274	255
16782	Nf1	Nf1	chr10	+	16782	47	57	45	11	5	15	87	56	53	31	33	39	212	149	0.00121947	0.038775	0.75,0.889,0.678	0.664,0.544,0.489	0.207	SE	chr10:64422503:64422566:64418270:64418406:64427894:64428053	180	299
12831	Hnrnpa2b1	Hnrnpa2b1	chr4	-	12831	63	67	66	3	4	5	45	59	78	15	17	17	222	149	7.55427e-07	9.26772e-05	0.934,0.918,0.899	0.668,0.7,0.755	0.209	SE	chr4:80537602:80537675:80536724:80537048:80539031:80539114	208	231
49737	Pikfyve	Pikfyve	chr9	+	49737	12	26	27	9	21	15	15	15	9	31	28	11	185	149	0.00120984	0.0385078	0.518,0.499,0.592	0.28,0.301,0.397	0.21	SE	chr9:66569485:66569521:66569094:66569244:66572597:66572716	110	109
49773	Zfp717	Zfp717	chr8	-	49773	76	74	75	12	4	9	51	45	45	12	25	16	213	149	4.6213e-05	0.00298862	0.816,0.928,0.854	0.748,0.557,0.663	0.21	SE	chr8:20832378:20832442:20830534:20830629:20833390:20833529	250	194
14577	Slit2	Slit2	chr14	-	14577	92	93	74	8	3	12	51	75	56	31	19	19	173	149	4.98136e-07	6.45075e-05	0.908,0.964,0.842	0.586,0.773,0.717	0.213	SE	chr14:62712558:62712582:62709037:62709188:62713443:62713607	282	251
1211	Atg16l1	Atg16l1	chr9	+	1211	257	249	255	21	25	43	134	127	115	50	56	42	206	149	7.33968e-13	2.85141e-10	0.898,0.878,0.811	0.66,0.621,0.664	0.214	SE	chr9:88439922:88439979:88439248:88439335:88440860:88440963	850	524
23432	Rgs12	Rgs12	chr14	-	23432	118	126	119	9	10	21	64	71	43	19	21	16	298	149	2.65615e-05	0.00187561	0.868,0.863,0.739	0.627,0.628,0.573	0.214	SE	chr14:75725752:75725906:75722838:75724483:75726276:75726356	403	234
44232	Strn3	Strn3	chr6	-	44232	33	45	42	22	21	24	22	13	16	34	24	16	260	149	0.000214718	0.0101582	0.462,0.551,0.501	0.271,0.237,0.364	0.214	SE	chr6:69084018:69084129:69074910:69075051:69089536:69089678	187	125
12830	Hnrnpa2b1	Hnrnpa2b1	chr4	-	12830	202	195	199	3	4	5	87	103	98	15	17	17	298	149	2.37921e-13	1.00436e-10	0.971,0.961,0.952	0.744,0.752,0.742	0.215	SE	chr4:80537539:80537720:80536724:80537048:80539031:80539114	608	337
15970	Golgb1	Golgb1	chr11	-	15970	49	30	31	34	22	28	18	16	24	47	51	32	254	149	1.2483e-05	0.00101246	0.458,0.444,0.394	0.183,0.155,0.306	0.217	SE	chr11:63880929:63881034:63879385:63879499:63882868:63882994	194	188
14607	Tbc1d1	Tbc1d1	chr14	-	14607	101	128	108	119	105	109	47	44	56	171	160	167	269	149	0	0	0.32,0.403,0.354	0.132,0.132,0.157	0.219	SE	chr14:44007138:44007258:44005862:44006002:44009984:44010265	670	645
30181	Sorbs1	Sorbs1	chr1	-	30181	53	56	45	92	87	83	0	1	0	28	21	19	298	149	4.996e-15	2.65194e-12	0.224,0.243,0.213	0.0,0.023,0.0	0.219	SE	chr1:239197852:239198578:239193372:239193514:239203109:239203222	416	69
61672	Osbpl6	Osbpl6	chr3	+	61672	13	8	8	8	17	12	7	6	3	25	19	35	242	149	0.00103287	0.0340973	0.5,0.225,0.291	0.147,0.163,0.05	0.219	SE	chr3:61498264:61498357:61497406:61497510:61507152:61507318	66	95
42425	Trim26	Trim26	chr20	-	42425	86	50	67	58	37	62	49	62	65	109	108	123	167	149	1.61581e-08	3.09382e-06	0.57,0.547,0.491	0.286,0.339,0.32	0.221	SE	chr20:1714998:1715016:1713006:1713029:1716623:1716854	360	516
53151	Fn1	Fn1	chr9	-	53151	15417	15616	15452	9921	9734	10165	2729	2857	2804	4827	5169	5132	298	149	0	0	0.437,0.445,0.432	0.22,0.217,0.215	0.221	SE	chr9:73224786:73225059:73223497:73223680:73226363:73226555	76305	23518
56037	Cttn	Cttn	chr1	-	56037	2094	2087	2181	54	54	39	1421	1288	1361	279	282	261	260	149	0	0	0.957,0.957,0.97	0.745,0.724,0.749	0.222	SE	chr1:199615982:199616093:199614508:199614564:199616849:199616960	6509	4892
30179	Sorbs1	Sorbs1	chr1	-	30179	113	137	120	92	87	83	15	17	7	28	21	19	182	149	0.000220905	0.0103524	0.501,0.563,0.542	0.305,0.399,0.232	0.223	SE	chr1:239197180:239197213:239193372:239193514:239203109:239203222	632	107
28092	Cert1	Cert1	chr2	+	28092	216	209	180	70	42	55	137	131	142	108	87	95	227	149	2.61529e-10	6.83955e-08	0.669,0.766,0.682	0.454,0.497,0.495	0.224	SE	chr2:27964581:27964659:27964053:27964146:27974302:27974398	772	700
15847	Helq	Helq	chr14	+	15847	35	25	28	1	0	0	23	23	30	3	3	7	298	149	1.1097e-06	0.000126851	0.946,1.0,1.0	0.793,0.793,0.682	0.226	SE	chr14:8825084:8825263:8820177:8820874:8825940:8826141	89	89
58653	Zgrf1	Zgrf1	chr2	+	58653	22	28	15	0	2	0	31	17	21	3	5	4	297	149	8.79033e-05	0.00492442	1.0,0.875,1.0	0.838,0.63,0.725	0.227	SE	chr2:216063464:216063612:216062992:216063070:216069341:216069469	67	81
30182	Sorbs1	Sorbs1	chr1	-	30182	108	96	89	159	166	170	0	0	0	26	27	18	298	149	0	0	0.254,0.224,0.207	0.0,0.0,0.0	0.228	SE	chr1:239197852:239198578:239196841:239197213:239203109:239203222	788	71
21988	Slc12a8	Slc12a8	chr11	-	21988	13	15	14	14	10	16	7	7	5	23	16	15	210	149	0.00130088	0.0406664	0.397,0.516,0.383	0.178,0.237,0.191	0.23	SE	chr11:67121337:67121398:67116875:67117305:67153957:67154579	82	73
24607	Bcas3	Bcas3	chr10	+	24607	65	55	67	28	22	23	55	65	57	70	44	67	240	149	9.7425e-06	0.000833038	0.59,0.608,0.644	0.328,0.478,0.346	0.23	SE	chr10:70669125:70669216:70649737:70649905:70672241:70673080	260	358
14323	LOC100910577	LOC100910577	chr7	+	14323	51	59	75	6	7	5	51	49	58	18	14	23	276	149	3.96037e-06	0.000383255	0.821,0.82,0.89	0.605,0.654,0.577	0.232	SE	chr7:7283409:7283536:7269878:7270034:7283740:7283801	203	213
42608	Map3k10	Map3k10	chr1	-	42608	90	109	89	21	14	26	38	34	33	15	23	22	298	149	0.000227247	0.0105573	0.682,0.796,0.631	0.559,0.425,0.429	0.232	SE	chr1:82964421:82964570:82963883:82964059:82968374:82968555	349	165
15389	NEWGENE_1310139	NEWGENE_1310139	chr2	-	15389	115	86	104	93	69	87	12	18	12	45	41	36	298	149	1.91734e-10	5.19154e-08	0.382,0.384,0.374	0.118,0.18,0.143	0.233	SE	chr2:33915208:33915409:33912630:33912860:33919641:33919877	554	164
38890	Ano1	Ano1	chr1	-	38890	27	23	34	75	40	62	2	3	2	176	134	141	227	149	0	0	0.191,0.274,0.265	0.007,0.014,0.009	0.233	SE	chr1:199780984:199781062:199780005:199780080:199783805:199783877	261	458
6804	Inf2	Inf2	chr6	+	6804	169	163	187	225	233	214	55	53	46	329	310	297	234	149	0	0	0.324,0.308,0.357	0.096,0.098,0.09	0.235	SE	chr6:131672578:131672663:131671870:131672494:131673017:131673074	1191	1090
12320	Iqsec1	Iqsec1	chr4	-	12320	211	220	231	41	36	41	94	100	128	54	60	65	199	149	3.747e-13	1.52185e-10	0.794,0.821,0.808	0.566,0.555,0.596	0.235	SE	chr4:123173137:123173187:123168718:123172066:123176996:123177173	780	501
15971	Golgb1	Golgb1	chr11	-	15971	62	32	41	34	22	28	25	20	24	47	51	32	257	149	8.21949e-07	9.90255e-05	0.514,0.457,0.459	0.236,0.185,0.303	0.235	SE	chr11:63880929:63881037:63879385:63879499:63882868:63882994	219	199
28823	Adgrl2	Adgrl2	chr2	-	28823	442	464	431	54	86	99	516	547	498	305	289	300	188	149	0	0	0.866,0.81,0.775	0.573,0.6,0.568	0.237	SE	chr2:237731291:237731330:237728701:237728885:237732069:237732255	1576	2455
44930	Ccdc88a	Ccdc88a	chr14	+	44930	108	86	103	78	68	62	35	33	29	61	62	75	233	149	2.54655e-10	6.69243e-08	0.47,0.447,0.515	0.268,0.254,0.198	0.237	SE	chr14:103241377:103241461:103237741:103237956:103242427:103242631	505	295
18846	C2cd5	C2cd5	chr4	-	18846	34	26	37	3	3	8	41	45	65	22	21	22	251	149	0.000322877	0.013848	0.871,0.837,0.733	0.525,0.56,0.637	0.24	SE	chr4:175975918:175976020:175974529:175974720:175985373:175985460	111	216
37976	Armc5	Armc5	chr1	+	37976	438	427	418	20	28	17	491	509	491	127	115	129	298	149	0	0	0.916,0.884,0.925	0.659,0.689,0.656	0.24	SE	chr1:182824475:182824972:182822303:182823090:182825615:182825748	1348	1862
54705	Fam221a	Fam221a	chr4	+	54705	22	9	20	1	0	0	20	8	22	3	3	2	298	149	7.37059e-05	0.00430918	0.917,1.0,1.0	0.769,0.571,0.846	0.244	SE	chr4:78345958:78346165:78343911:78344102:78350957:78351062	52	58
50354	Prpf4b	Prpf4b	chr17	-	50354	59	65	71	23	37	23	42	36	24	54	40	25	222	149	3.08217e-06	0.000310604	0.633,0.541,0.674	0.343,0.377,0.392	0.245	SE	chr17:29987804:29987877:29985342:29987389:29988134:29990017	278	221
7523	Syne2	Syne2	chr6	+	7523	116	142	118	2	1	7	237	207	232	59	62	63	218	149	0	0	0.975,0.99,0.92	0.733,0.695,0.716	0.247	SE	chr6:94836964:94837033:94836158:94836441:94837940:94838080	386	860
62525	Adal	Adal	chr3	+	62525	30	36	32	3	1	4	11	17	26	7	6	5	237	149	0.00140474	0.0429316	0.863,0.958,0.834	0.497,0.64,0.766	0.251	SE	chr3:108108782:108108870:108104600:108104661:108110308:108110390	106	72
24254	Slc66a2	Slc66a2	chr18	+	24254	62	52	77	58	61	65	27	15	25	71	87	75	203	149	3.9763e-11	1.20439e-08	0.44,0.385,0.465	0.218,0.112,0.197	0.254	SE	chr18:73719327:73719381:73710361:73710495:73730154:73730371	375	300
48076	Myo9b	Myo9b	chr16	+	48076	193	211	185	26	30	35	121	111	91	52	56	58	239	149	1.61426e-12	5.96855e-10	0.822,0.814,0.767	0.592,0.553,0.494	0.255	SE	chr16:18004880:18004970:18003779:18003861:18006742:18006856	680	489
30278	Ncr3lg1	Ncr3lg1	chr1	+	30278	16	16	9	17	8	10	15	16	21	59	51	48	242	149	0.00011965	0.00628888	0.367,0.552,0.357	0.135,0.162,0.212	0.256	SE	chr1:96576609:96576702:96575990:96576332:96578244:96578381	76	210
55516	Macf1	Macf1	chr5	-	55516	40	27	23	34	46	51	2	4	3	32	48	51	245	149	4.36406e-12	1.51926e-09	0.417,0.263,0.215	0.037,0.048,0.035	0.258	SE	chr5:135805525:135805621:135803362:135803440:135807561:135807651	221	140
6803	Inf2	Inf2	chr6	+	6803	64	60	65	20	16	18	17	23	21	25	13	17	234	149	0.000110236	0.00590774	0.671,0.705,0.697	0.302,0.53,0.44	0.267	SE	chr6:131672578:131672663:131671870:131672494:131673014:131673074	243	116
4603	Fmnl3	Fmnl3	chr7	-	4603	405	372	405	13	9	11	176	182	200	51	53	31	298	149	0	0	0.94,0.954,0.948	0.633,0.632,0.763	0.271	SE	chr7:130466184:130466337:130464964:130465073:130468758:130468842	1215	693
40163	Mark3	Mark3	chr6	+	40163	107	91	91	25	15	16	104	98	86	73	60	66	194	149	1.85918e-12	6.68955e-10	0.767,0.823,0.814	0.522,0.556,0.5	0.275	SE	chr6:130713460:130713505:130706052:130706310:130715301:130715874	345	487
19750	Hlcs	Hlcs	chr11	-	19750	40	46	38	0	0	0	50	51	56	8	13	11	284	149	1.24702e-11	4.12688e-09	1.0,1.0,1.0	0.766,0.673,0.728	0.278	SE	chr11:33610008:33610143:33598730:33598893:33624133:33624471	124	189
48287	Crlf1	Crlf1	chr16	-	48287	74	76	57	2	8	2	23	19	16	8	4	13	192	149	3.01464e-06	0.000304945	0.966,0.881,0.957	0.691,0.787,0.489	0.279	SE	chr16:18925220:18925263:18924721:18925004:18925364:18925552	219	83
52724	Ttc7b	Ttc7b	chr6	-	52724	52	82	58	99	106	97	1	2	6	58	48	55	200	149	0	0	0.281,0.366,0.308	0.013,0.03,0.075	0.279	SE	chr6:119628454:119628505:119620548:119620689:119635002:119635100	494	170
36150	Smad5	Smad5	chr17	-	36150	23	19	21	1	1	0	29	27	39	5	7	18	266	149	2.87476e-07	3.95184e-05	0.928,0.914,1.0	0.765,0.684,0.548	0.282	SE	chr17:7887149:7887266:7886249:7886331:7891534:7891658	65	125
37933	Ect2	Ect2	chr2	-	37933	285	245	248	2	11	11	216	238	215	67	73	64	242	149	0	0	0.989,0.932,0.933	0.665,0.667,0.674	0.283	SE	chr2:110031765:110031858:110030655:110030838:110031963:110032043	802	873
24907	Mprip	Mprip	chr10	+	24907	2150	2090	1995	40	36	33	1056	970	1112	319	324	379	211	149	0	0	0.974,0.976,0.977	0.7,0.679,0.674	0.291	SE	chr10:44565368:44565430:44564877:44564963:44568414:44569115	6344	4160
61309	Clstn1	Clstn1	chr5	+	61309	1297	1245	1302	52	39	41	1007	928	933	345	380	351	206	149	0	0	0.947,0.958,0.958	0.679,0.639,0.658	0.296	SE	chr5:160087493:160087550:160084599:160084762:160088968:160089126	3976	3944
12202	Magi1	Magi1	chr4	-	12202	56	47	48	3	9	8	54	45	51	34	19	46	188	149	7.44835e-08	1.20907e-05	0.937,0.805,0.826	0.557,0.652,0.468	0.297	SE	chr4:126298044:126298083:126289674:126289732:126302104:126302187	171	249
16574	Tpm2	Tpm2	chr5	-	16574	485	494	417	49	61	72	170	148	157	113	91	74	225	149	0	0	0.868,0.843,0.793	0.499,0.519,0.584	0.301	SE	chr5:57775364:57775440:57774997:57775073:57775594:57775665	1578	753
30882	Stxbp5	Stxbp5	chr1	-	30882	13	23	19	4	8	17	19	21	18	31	41	26	215	149	0.000468963	0.0186317	0.693,0.666,0.436	0.298,0.262,0.324	0.304	SE	chr1:4203643:4203709:4202727:4202778:4209819:4209867	84	156
3582	Parp6	Parp6	chr8	+	3582	74	65	75	29	38	27	42	61	43	88	67	79	222	149	8.89142e-10	2.11861e-07	0.631,0.534,0.651	0.243,0.379,0.268	0.309	SE	chr8:60039178:60039251:60038390:60038503:60047711:60047791	308	380
56247	Uggt1	Uggt1	chr9	-	56247	333	314	357	88	63	60	207	191	188	164	184	166	173	149	0	0	0.765,0.811,0.837	0.521,0.472,0.494	0.309	SE	chr9:38395730:38395754:38395170:38395265:38396547:38396646	1215	1100
31426	Supt4h1	Supt4h1	chr10	+	31426	16	13	15	4	2	7	10	9	17	11	8	18	225	149	0.0012725	0.0401303	0.726,0.811,0.587	0.376,0.427,0.385	0.312	SE	chr10:72542896:72542972:72541341:72541392:72544151:72544207	57	73
45600	Rps24	Rps24	chr16	+	45600	30	46	40	57	58	66	2	4	1	60	45	55	167	149	0	0	0.32,0.414,0.351	0.029,0.073,0.016	0.322	SE	chr16:92540:92558:91860:91971:93838:93858	297	167
48288	Crlf1	Crlf1	chr16	-	48288	44	32	40	2	8	2	16	12	10	8	4	13	197	149	8.04902e-05	0.00462017	0.943,0.752,0.938	0.602,0.694,0.368	0.323	SE	chr16:18925220:18925268:18924732:18925004:18925364:18925552	128	63
36449	Arhgap17	Arhgap17	chr1	-	36449	492	478	504	23	33	37	235	244	234	120	81	83	298	149	0	0	0.914,0.879,0.872	0.495,0.601,0.585	0.328	SE	chr1:177822566:177822800:177819981:177820151:177824246:177824403	1567	997
58509	Ptbp2	Ptbp2	chr2	-	58509	39	47	48	23	33	37	11	18	9	42	45	29	183	149	1.11385e-10	3.12648e-08	0.58,0.537,0.514	0.176,0.246,0.202	0.336	SE	chr2:207818485:207818519:207817973:207818066:207819942:207820082	227	154
42780	Nprl3	Nprl3	chr10	+	42780	38	42	51	2	8	10	19	33	16	9	18	28	188	149	2.2215e-05	0.00160944	0.938,0.806,0.802	0.626,0.592,0.312	0.339	SE	chr10:15368033:15368072:15364447:15364517:15371585:15371715	151	123
30883	Stxbp5	Stxbp5	chr1	-	30883	13	22	20	0	0	3	18	23	21	10	8	11	215	149	6.02099e-07	7.63114e-05	1.0,1.0,0.822	0.555,0.666,0.57	0.344	SE	chr1:4203643:4203709:4202727:4202778:4209970:4210030	58	91
38880	Fyn	Fyn	chr20	+	38880	88	91	70	14	25	27	127	100	116	117	131	129	298	149	3.56736e-11	1.08667e-08	0.759,0.645,0.565	0.352,0.276,0.31	0.344	SE	chr20:42925954:42926119:42922694:42922844:42926491:42926647	315	720
9531	Elovl1	Elovl1	chr5	+	9531	9	10	16	7	4	8	38	24	30	106	95	99	298	149	1.47902e-07	2.20872e-05	0.391,0.556,0.5	0.152,0.112,0.132	0.35	SE	chr5:131963261:131963454:131961572:131963183:131963860:131963920	54	392
48852	Micu3	Micu3	chr16	-	48852	34	22	27	13	14	15	10	2	10	13	18	18	188	149	6.05624e-05	0.00368126	0.675,0.555,0.588	0.379,0.081,0.306	0.351	SE	chr16:51949661:51949700:51938561:51938657:51952050:51952122	125	71
55510	Macf1	Macf1	chr5	-	55510	137	159	183	0	4	6	115	84	96	42	37	46	212	149	0	0	1.0,0.965,0.955	0.658,0.615,0.595	0.351	SE	chr5:135711229:135711292:135710192:135710434:135714353:135714471	489	420
27380	Camkk2	Camkk2	chr12	+	27380	99	127	99	26	18	19	95	106	105	95	109	94	192	149	0	0	0.747,0.846,0.802	0.437,0.43,0.464	0.355	SE	chr12:33835988:33836031:33835513:33835614:33838779:33839189	388	604
15002	Ppfia1	Ppfia1	chr1	-	15002	127	136	131	142	110	147	13	5	12	148	163	159	224	149	0	0	0.373,0.451,0.372	0.055,0.02,0.048	0.358	SE	chr1:199677313:199677388:199676884:199676968:199678519:199678654	793	500
3319	Tpm1	Tpm1	chr8	-	3319	4992	5183	5349	2340	2499	2564	159	131	166	377	430	402	275	149	0	0	0.536,0.529,0.531	0.186,0.142,0.183	0.362	SE	chr8:67661127:67661253:67660786:67660912:67662024:67662244	22927	1665
20197	Svil	Svil	chr17	-	20197	128	109	84	81	65	76	3	6	3	48	41	27	298	149	0	0	0.441,0.456,0.356	0.03,0.068,0.053	0.367	SE	chr17:52707785:52708640:52706570:52706605:52716366:52716973	543	128
40162	Mark3	Mark3	chr6	+	40162	72	67	79	25	15	16	49	45	60	73	60	66	176	149	3.33067e-16	1.98404e-13	0.709,0.791,0.807	0.362,0.388,0.435	0.374	SE	chr6:130711920:130711947:130706052:130706310:130715301:130716245	274	353
57052	Picalm	Picalm	chr1	+	57052	505	480	524	206	176	197	223	214	225	465	412	459	173	149	0	0	0.679,0.701,0.696	0.292,0.309,0.297	0.393	SE	chr1:144123922:144123946:144121166:144121266:144125286:144125346	2088	1998
5204	LOC108351606	LOC108351606	chr7	-	5204	91	78	91	31	17	19	53	36	54	59	64	66	274	149	5.55112e-16	3.20007e-13	0.615,0.714,0.723	0.328,0.234,0.308	0.394	SE	chr7:109138570:109138695:109136162:109136264:109147487:109147626	327	332
40378	Tank	Tank	chr3	+	40378	16	11	18	0	4	2	22	19	35	16	20	26	236	149	4.14465e-05	0.00272307	1.0,0.635,0.85	0.465,0.375,0.459	0.395	SE	chr3:46166359:46166446:46164820:46164939:46175347:46175478	51	138
52518	Rusc2	Rusc2	chr5	+	52518	56	44	51	14	13	26	8	11	8	16	17	27	298	149	8.5965e-10	2.05748e-07	0.667,0.629,0.495	0.2,0.244,0.129	0.406	SE	chr5:57653945:57654279:57629549:57630232:57663303:57665382	204	87
24908	Mprip	Mprip	chr10	+	24908	1044	888	920	40	36	33	511	540	604	319	324	379	215	149	0	0	0.948,0.945,0.951	0.526,0.536,0.525	0.419	SE	chr10:44565368:44565434:44564877:44564963:44568414:44569118	2961	2677
30150	Sorbs1	Sorbs1	chr1	-	30150	499	461	479	134	120	113	40	52	27	67	72	42	209	149	0	0	0.726,0.733,0.751	0.299,0.34,0.314	0.419	SE	chr1:239116949:239117009:239116179:239116238:239130233:239130428	1806	300
9549	Ptprf	Ptprf	chr5	-	9549	199	197	183	110	113	83	56	62	70	258	250	226	182	149	0	0	0.597,0.588,0.643	0.151,0.169,0.202	0.435	SE	chr5:131751387:131751420:131750506:131750604:131753682:131753798	885	922
28243	Evi5l	Evi5l	chr12	+	28243	76	54	64	8	11	16	36	32	29	49	39	41	182	149	0	0	0.886,0.801,0.766	0.376,0.402,0.367	0.436	SE	chr12:2552124:2552157:2551043:2551097:2553134:2553275	229	226
7449	Actn1	Actn1	chr6	-	7449	943	1018	971	663	645	617	70	79	63	682	624	669	215	149	0	0	0.496,0.522,0.522	0.066,0.081,0.061	0.444	SE	chr6:99001997:99002063:99000691:99000850:99002503:99002584	4857	2187
45879	Fnip2	Fnip2	chr2	-	45879	121	90	106	13	12	10	182	136	143	177	156	107	239	149	0	0	0.853,0.824,0.869	0.391,0.352,0.455	0.449	SE	chr2:164646913:164647003:164645368:164645440:164647158:164647259	352	901
1137	Lrrfip1	Lrrfip1	chr9	+	1137	773	721	760	284	257	274	215	192	222	571	591	585	221	149	0	0	0.647,0.654,0.652	0.202,0.18,0.204	0.456	SE	chr9:91695321:91695393:91692800:91692926:91697170:91697341	3069	2376
11325	Ppfibp1	Ppfibp1	chr4	+	11325	516	541	584	186	153	132	533	541	508	1161	1037	1064	182	149	0	0	0.694,0.743,0.784	0.273,0.299,0.281	0.456	SE	chr4:179935910:179935943:179935289:179935461:179937994:179938142	2112	4844
1031	Traf3ip1	Traf3ip1	chr9	+	1031	27	29	24	7	6	8	10	8	4	14	22	9	245	149	2.40285e-09	5.36758e-07	0.701,0.746,0.646	0.303,0.181,0.213	0.465	SE	chr9:92089982:92090078:92086119:92086195:92094148:92094211	101	67
58716	Flnb	Flnb	chr15	-	58716	433	413	436	13	10	18	207	194	204	162	147	144	221	149	0	0	0.957,0.965,0.942	0.463,0.471,0.489	0.48	SE	chr15:16992117:16992189:16991250:16991353:16995249:16995497	1323	1058
53368	Fat1	Fat1	chr16	-	53368	1376	1383	1333	377	385	401	334	336	339	831	935	852	185	149	0	0	0.746,0.743,0.728	0.245,0.224,0.243	0.502	SE	chr16:47179649:47179685:47177252:47178679:47184358:47184496	5255	3627
12308	Fbln2	Fbln2	chr4	+	12308	362	384	386	59	76	62	430	405	507	788	725	771	290	149	0	0	0.759,0.722,0.762	0.219,0.223,0.253	0.516	SE	chr4:123751381:123751522:123749380:123749482:123755074:123755209	1329	3626
11321	Ppfibp1	Ppfibp1	chr4	+	11321	799	810	801	33	56	39	991	943	931	1162	1064	1088	182	149	0	0	0.952,0.922,0.944	0.411,0.42,0.412	0.525	SE	chr4:179918229:179918262:179916853:179916968:179919447:179919509	2538	6179
49120	Hspg2	Hspg2	chr5	+	49120	1088	1025	1024	193	215	201	336	317	395	763	799	912	200	149	0	0	0.808,0.78,0.791	0.247,0.228,0.244	0.553	SE	chr5:149718779:149718830:149716789:149716950:149719206:149719335	3746	3522
58717	Flnb	Flnb	chr15	-	58717	152	164	146	13	10	18	70	91	80	162	147	144	188	149	0	0	0.903,0.929,0.865	0.255,0.329,0.306	0.602	SE	chr15:16992150:16992189:16991250:16991353:16995249:16995497	503	694
11794	Mical3	Mical3	chr4	-	11794	99	105	85	10	7	11	10	4	15	20	19	21	200	149	0	0	0.881,0.918,0.852	0.271,0.136,0.347	0.632	SE	chr4:154173434:154173485:154172092:154172203:154177462:154177557	317	89
1281	Actn1	Actn1	chr6	-	1281	1109	1081	1034	2688	2994	2712	1167	1108	1081	209	186	170	230	215	0	0	0.278,0.252,0.263	0.839,0.848,0.856	-0.583	MXE	chr6:99001997:99002063:99002503:99002584:99000691:99000850:99003542:99003689	11618	3921
4553	Ano8	Ano8	chr16	-	4553	87	81	96	74	66	82	79	81	63	7	12	6	260	234	0	0	0.514,0.525,0.513	0.91,0.859,0.904	-0.374	MXE	chr16:18172111:18172196:18172196:18172307:18171636:18171775:18172948:18173248	486	248
8808	Mbnl1	Mbnl1	chr2	+	8808	15	19	13	98	86	116	48	42	51	63	40	37	203	198	0	0	0.13,0.177,0.099	0.426,0.506,0.573	-0.366	MXE	chr2:144798971:144799025:144800002:144800051:144797557:144797815:144809310:144809385	347	281
2084	Slc25a26	Slc25a26	chr4	+	2084	16	12	5	13	9	9	18	27	9	4	3	2	194	214	2.69819e-05	0.00141655	0.576,0.595,0.38	0.832,0.908,0.832	-0.34	MXE	chr4:127108854:127108899:127125065:127125130:127070261:127070309:127129899:127131022	64	63
5312	Dennd2b	Dennd2b	chr1	-	5312	6	10	10	213	235	193	77	92	81	169	185	161	254	298	0	0	0.032,0.048,0.057	0.348,0.368,0.371	-0.317	MXE	chr1:163577306:163578557:163591930:163592035:163572842:163572979:163638417:163639014	667	765
5275	Stxbp5	Stxbp5	chr1	-	5275	6	13	16	14	22	19	47	46	35	19	21	19	209	215	1.8038e-05	0.00102906	0.306,0.378,0.464	0.718,0.693,0.655	-0.306	MXE	chr1:4203643:4203709:4209970:4210030:4202727:4202778:4214443:4214509	90	187
240	Mff	Mff	chr9	+	240	38	31	38	37	42	41	37	74	45	22	13	14	191	182	3.70007e-06	0.00025885	0.495,0.413,0.469	0.616,0.844,0.754	-0.279	MXE	chr9:84025449:84025491:84029019:84029052:84019050:84019139:84030606:84030666	227	205
352	Fam178b	Fam178b	chr9	-	352	0	0	0	21	27	16	81	73	76	266	253	244	237	298	5.31475e-12	1.1161e-09	0.0,0.0,0.0	0.277,0.266,0.281	-0.275	MXE	chr9:38807516:38807669:38828831:38828919:38805863:38806180:38842745:38842843	64	993
5287	LOC102547235	LOC102547235	chr1	-	5287	2	3	1	16	11	22	9	3	8	18	3	10	242	197	0.000239487	0.007701	0.092,0.182,0.036	0.289,0.449,0.394	-0.274	MXE	chr1:61873082:61873130:61896724:61896817:61869713:61869840:61901039:61901153	55	51
243	Mff	Mff	chr9	+	243	36	31	37	42	53	38	31	70	37	23	16	15	191	182	5.88507e-05	0.00248586	0.45,0.358,0.481	0.562,0.807,0.702	-0.261	MXE	chr9:84025449:84025491:84029019:84029052:84020704:84020779:84030606:84030666	237	192
1538	Eif4g3	Eif4g3	chr5	+	1538	30	41	37	7	14	12	18	24	14	2	0	0	263	182	3.94319e-07	3.6228e-05	0.748,0.67,0.681	0.862,1.0,1.0	-0.254	MXE	chr5:150295544:150295658:150298853:150298886:150294181:150294277:150308698:150308878	141	58
7553	Cdhr1	Cdhr1	chr16	-	7553	10	5	5	27	28	24	125	119	113	151	145	165	245	295	1.24191e-05	0.000747325	0.308,0.177,0.201	0.499,0.497,0.452	-0.254	MXE	chr16:12861399:12861545:12862415:12862511:12860326:12860377:12863066:12863321	99	818
5970	Gphn	Gphn	chr6	+	5970	19	20	20	32	21	29	81	90	62	37	39	28	216	298	9.02655e-07	7.55148e-05	0.45,0.568,0.488	0.751,0.761,0.753	-0.253	MXE	chr6:97214437:97214504:97223718:97223991:97200966:97201061:97250881:97251016	141	337
8087	Elf1	Elf1	chr15	+	8087	35	17	22	49	31	39	63	73	74	35	42	47	298	298	4.18095e-07	3.80726e-05	0.417,0.354,0.361	0.643,0.635,0.612	-0.253	MXE	chr15:54944961:54945260:54965417:54965598:54920677:54921915:54972608:54972797	193	334
6544	Slc7a9	Slc7a9	chr1	+	6544	0	0	0	35	19	21	15	22	33	74	80	67	297	298	1.41203e-11	2.64177e-09	0.0,0.0,0.0	0.169,0.216,0.331	-0.239	MXE	chr1:88113056:88113204:88113994:88114237:88110648:88110760:88114688:88114814	75	291
10080	Fry	Fry	chr12	-	10080	18	27	17	39	56	55	40	19	27	35	17	27	298	298	2.67722e-05	0.00141275	0.316,0.325,0.236	0.533,0.528,0.5	-0.228	MXE	chr12:4686244:4686444:4798791:4798964:4664188:4664242:4886950:4887118	212	165
2085	Magi1	Magi1	chr4	-	2085	2	7	5	48	41	40	32	12	29	49	37	42	232	185	7.22859e-08	8.02171e-06	0.032,0.12,0.091	0.342,0.205,0.355	-0.22	MXE	chr4:126298044:126298080:126302104:126302187:126289674:126289732:126320629:126320836	143	201
10258	Gipc2	Gipc2	chr2	-	10258	6	4	0	98	99	101	45	47	54	119	122	147	298	256	0	0	0.05,0.034,0.0	0.245,0.249,0.24	-0.217	MXE	chr2:241045807:241045914:241071848:241072029:241040305:241040387:241080848:241081034	308	534
4851	Evi5l	Evi5l	chr12	+	4851	28	32	31	10	11	10	65	58	65	1	4	7	203	182	8.63035e-07	7.2792e-05	0.715,0.723,0.735	0.983,0.929,0.893	-0.211	MXE	chr12:2551043:2551097:2552124:2552157:2545302:2545363:2553134:2553275	122	200
6519	Dennd1a	Dennd1a	chr3	-	6519	2	2	4	22	11	19	11	11	12	20	21	19	220	193	0.00037005	0.0111015	0.074,0.138,0.156	0.325,0.315,0.357	-0.21	MXE	chr3:21911232:21911276:21994782:21994853:21888452:21888502:22051799:22052049	60	94
3763	Slc12a8	Slc12a8	chr11	-	3763	20	26	30	13	14	12	28	34	39	7	7	5	267	210	0.00145597	0.0329273	0.548,0.594,0.663	0.759,0.793,0.86	-0.202	MXE	chr11:67121337:67121398:67128362:67128480:67116875:67117305:67131789:67131887	115	120
5273	Stxbp5	Stxbp5	chr1	-	5273	12	19	21	13	22	20	47	62	34	18	23	21	197	215	0.000846822	0.021707	0.502,0.485,0.534	0.74,0.746,0.639	-0.201	MXE	chr1:4203643:4203709:4209819:4209867:4202727:4202778:4209970:4210030	107	205
8476	Micu3	Micu3	chr16	-	8476	23	20	24	8	5	6	17	25	22	1	1	1	221	188	3.62856e-05	0.00169718	0.71,0.773,0.773	0.935,0.955,0.949	-0.194	MXE	chr16:51949661:51949700:51952050:51952122:51938561:51938657:51954615:51954698	86	67
9271	Rgma	Rgma	chr1	+	9271	1	1	1	52	75	62	41	59	72	231	231	254	265	298	3.33067e-15	9.52016e-13	0.021,0.015,0.018	0.166,0.223,0.242	-0.192	MXE	chr1:127145249:127145365:127162137:127162655:127128933:127129299:127170433:127172918	192	888
5972	Gphn	Gphn	chr6	+	5972	31	31	20	81	70	77	202	175	213	254	240	236	257	284	1.02481e-06	8.30339e-05	0.297,0.329,0.223	0.468,0.446,0.499	-0.188	MXE	chr6:97225756:97225864:97250881:97251016:97223718:97223991:97305938:97305981	310	1320
6337	Per1	Per1	chr10	+	6337	35	29	24	69	46	60	42	63	41	33	50	49	298	298	0.000164872	0.00573152	0.337,0.387,0.286	0.56,0.558,0.456	-0.188	MXE	chr10:53809586:53809766:53810365:53810599:53809237:53809365:53811426:53812037	263	278
6867	LOC102555148	LOC102555148	chr3	+	6867	2	6	7	23	24	33	27	17	38	52	40	54	298	260	0.000174852	0.00599742	0.071,0.179,0.156	0.312,0.271,0.38	-0.186	MXE	chr3:56462227:56462432:56464230:56464341:56461411:56461560:56467827:56468036	95	228
6906	Tank	Tank	chr3	+	6906	7	9	4	109	148	129	110	114	101	307	321	330	297	258	0	0	0.053,0.05,0.026	0.237,0.236,0.21	-0.185	MXE	chr3:46149547:46149695:46162914:46163023:46114252:46114385:46164820:46164939	406	1283
6905	Tank	Tank	chr3	+	6905	7	9	4	113	151	132	110	114	101	316	327	334	297	261	0	0	0.052,0.05,0.026	0.234,0.235,0.21	-0.184	MXE	chr3:46149547:46149695:46162911:46163023:46114252:46114385:46164820:46164939	416	1302
8664	Ints2	Ints2	chr10	-	8664	9	16	20	41	45	66	23	24	23	30	39	40	218	284	0.00113055	0.0269916	0.222,0.317,0.283	0.5,0.445,0.428	-0.184	MXE	chr10:71056252:71056387:71058049:71058118:71054865:71055042:71059810:71059925	197	179
5093	Rexo5	Rexo5	chr1	+	5093	1	0	2	17	17	18	6	7	3	20	18	25	189	238	0.000419537	0.012195	0.069,0.0,0.123	0.274,0.329,0.131	-0.181	MXE	chr1:174180603:174180643:174189728:174189817:174178914:174179058:174190754:174190870	55	79
10596	Col5a1	Col5a1	chr3	+	10596	877	917	916	1255	1299	1287	1324	1341	1463	884	951	1001	218	218	3.33067e-16	1.07102e-13	0.411,0.414,0.416	0.6,0.585,0.594	-0.179	MXE	chr3:11346467:11346536:11346597:11346666:11343104:11343360:11350058:11350292	6551	6964
10597	Col5a1	Col5a1	chr3	+	10597	2054	2126	2186	2985	3009	3055	3223	3173	3371	2161	2252	2317	218	218	0	0	0.408,0.414,0.417	0.599,0.585,0.593	-0.179	MXE	chr3:11346467:11346536:11346597:11346666:11344062:11344175:11350058:11350292	15415	16497
5859	Rab34	Rab34	chr10	+	5859	191	184	218	83	94	100	238	270	211	34	47	53	298	241	2.42301e-10	3.83581e-08	0.65,0.613,0.638	0.85,0.823,0.763	-0.178	MXE	chr10:63084149:63084362:63084563:63084655:63083318:63083477:63085266:63085368	870	853
9411	Cd44	Cd44	chr3	-	9411	2	2	0	23	20	12	8	7	7	26	22	29	275	298	0.000568796	0.0155662	0.086,0.098,0.0	0.25,0.256,0.207	-0.176	MXE	chr3:89175740:89175938:89182346:89182472:89173132:89173201:89197541:89197763	59	99
6413	LOC120098765	LOC120098765	chr1	+	6413	47	65	49	49	62	67	105	109	127	52	69	67	298	298	2.85132e-05	0.00147438	0.49,0.512,0.422	0.669,0.612,0.655	-0.171	MXE	chr1:1451589:1451838:1452275:1452542:1437819:1438391:1453174:1453357	339	529
2047	Il17rc	Il17rc	chr4	+	2047	4	1	5	42	36	34	20	19	16	59	57	46	209	204	1.54948e-05	0.000905917	0.085,0.026,0.126	0.249,0.245,0.253	-0.17	MXE	chr4:146625005:146625065:146626900:146626955:146623026:146623071:146627024:146627206	122	217
7909	Arhgap29	Arhgap29	chr2	+	7909	20	18	23	87	88	71	89	72	102	165	162	119	298	284	1.4007e-05	0.000828347	0.18,0.163,0.236	0.34,0.298,0.45	-0.17	MXE	chr2:210089938:210090175:210097599:210097734:210071102:210071288:210105413:210105510	307	709
9336	Tecr	Tecr	chr19	+	9336	268	235	244	171	178	188	490	524	517	151	186	173	200	201	4.56224e-12	9.98839e-10	0.612,0.57,0.566	0.765,0.739,0.75	-0.169	MXE	chr19:24565345:24565396:24565948:24566000:24541615:24541768:24566542:24566646	1284	2041
8817	Mbnl1	Mbnl1	chr2	+	8817	20	17	31	361	386	381	149	137	180	571	519	437	244	224	0	0	0.048,0.039,0.07	0.193,0.195,0.274	-0.168	MXE	chr2:144806393:144806488:144809310:144809385:144805677:144805713:144811043:144814393	1196	1993
7122	Map4k4	Map4k4	chr9	+	7122	191	177	220	419	415	508	319	367	358	338	415	433	298	298	1.79309e-11	3.237e-09	0.313,0.299,0.302	0.486,0.469,0.453	-0.165	MXE	chr9:42301023:42301185:42303324:42303555:42300056:42300272:42304363:42304470	1930	2230
8088	Elf1	Elf1	chr15	+	8088	34	16	23	86	64	68	63	73	73	104	98	106	298	298	5.86211e-05	0.00248586	0.283,0.2,0.253	0.377,0.427,0.408	-0.159	MXE	chr15:54944961:54945260:54965417:54965598:54920682:54921915:54970855:54970963	291	517
1192	Eml1	Eml1	chr6	+	1192	215	175	196	450	445	480	326	326	286	377	347	383	298	282	5.23838e-11	8.69402e-09	0.311,0.271,0.279	0.45,0.471,0.414	-0.158	MXE	chr6:127385621:127385804:127393191:127393324:127341395:127341666:127409697:127409829	1961	2045
8649	Pdlim7	Pdlim7	chr17	+	8649	2478	2553	2534	483	494	533	860	828	806	39	57	51	268	166	0	0	0.761,0.762,0.747	0.932,0.9,0.907	-0.156	MXE	chr17:9129828:9129947:9130308:9130325:9129363:9129394:9130578:9130715	9075	2641
7123	Map4k4	Map4k4	chr9	+	7123	191	177	220	230	212	270	319	367	358	203	220	251	298	298	1.11834e-08	1.51417e-06	0.454,0.455,0.449	0.611,0.625,0.588	-0.155	MXE	chr9:42301023:42301185:42303330:42303555:42300056:42300272:42304363:42304470	1300	1718
7778	Ccdc88a	Ccdc88a	chr14	+	7778	228	248	202	49	56	57	169	204	187	12	11	15	298	233	2.12705e-11	3.77369e-09	0.784,0.776,0.735	0.917,0.935,0.907	-0.155	MXE	chr14:103237741:103237956:103241377:103241461:103237526:103237619:103242427:103242631	840	598
6218	Adk	Adk	chr15	-	6218	35	37	52	133	143	135	95	71	88	134	129	134	224	203	6.16623e-07	5.51743e-05	0.193,0.19,0.259	0.391,0.333,0.373	-0.152	MXE	chr15:3189909:3189963:3203399:3203474:3123589:3123668:3221368:3221571	535	651
4918	Adgrl2	Adgrl2	chr2	-	4918	54	86	100	406	432	441	305	289	300	666	665	697	298	275	2.34257e-14	6.18078e-12	0.109,0.155,0.173	0.297,0.286,0.284	-0.143	MXE	chr2:237721177:237721303:237728701:237728885:237720637:237720843:237732069:237732255	1519	2922
5381	Supt4h1	Supt4h1	chr10	+	5381	0	0	1	29	17	32	3	1	4	11	28	20	200	225	0.000660128	0.0176434	0.0,0.0,0.034	0.235,0.039,0.184	-0.141	MXE	chr10:72541341:72541392:72542896:72542972:72539966:72540073:72544151:72544207	79	67
6213	Trim5	Trim5	chr1	-	6213	73	45	57	139	155	150	89	108	73	119	112	120	298	245	5.16994e-05	0.00223976	0.302,0.193,0.238	0.381,0.442,0.333	-0.141	MXE	chr1:158727873:158727969:158729311:158729787:158726135:158726366:158736798:158737011	619	621
7560	Wsb1	Wsb1	chr10	-	7560	400	354	406	188	171	160	212	209	217	43	52	42	281	250	2.29616e-08	2.8814e-06	0.654,0.648,0.693	0.814,0.781,0.821	-0.14	MXE	chr10:64208379:64208480:64209556:64209688:64205887:64206060:64211425:64211694	1679	775
8893	Btd	Btd	chr16	+	8893	8	15	10	117	144	110	35	21	17	92	111	97	222	298	6.25926e-05	0.0026076	0.084,0.123,0.109	0.338,0.203,0.19	-0.138	MXE	chr16:6865564:6865637:6887216:6887578:6863902:6863980:6887893:6888152	404	373
6790	Lpp	Lpp	chr11	-	6790	93	82	68	120	154	139	93	88	82	78	77	97	253	210	0.000314463	0.00971718	0.391,0.307,0.289	0.497,0.487,0.412	-0.136	MXE	chr11:76263854:76263915:76360846:76360950:76207412:76207614:76376683:76376793	656	515
10804	Prkag2	Prkag2	chr4	+	10804	8	5	3	78	54	72	100	75	57	331	312	299	219	253	9.24679e-07	7.67334e-05	0.106,0.097,0.046	0.259,0.217,0.18	-0.136	MXE	chr4:10205767:10205837:10228677:10228781:10165753:10165968:10234477:10234559	220	1174
10803	Prkag2	Prkag2	chr4	+	10803	8	5	3	81	57	77	100	75	57	343	330	308	219	256	6.46412e-07	5.68511e-05	0.104,0.093,0.044	0.254,0.21,0.178	-0.134	MXE	chr4:10205767:10205837:10228674:10228781:10165753:10165968:10234477:10234559	231	1213
3450	Gls2	Gls2	chr7	+	3450	5	7	4	92	76	73	8	12	7	41	49	49	200	298	0.00122727	0.0290983	0.075,0.121,0.075	0.225,0.267,0.176	-0.132	MXE	chr7:628389:628440:628590:628767:628205:628272:630735:630867	257	166
4941	Cnot2	Cnot2	chr7	-	4941	41	38	34	7	10	6	61	57	63	5	4	2	272	216	0.00091595	0.0230443	0.823,0.751,0.818	0.906,0.919,0.962	-0.132	MXE	chr7:52161237:52161304:52171104:52171227:52145888:52146014:52179431:52179654	136	192
6987	Sgms1	Sgms1	chr1	-	6987	23	18	30	54	85	103	85	95	103	171	165	144	298	267	0.000127575	0.00459002	0.276,0.159,0.207	0.308,0.34,0.391	-0.132	MXE	chr1:230019797:230019915:230033725:230034565:230003429:230003583:230081273:230086241	313	763
47	Atrx	Atrx	chrX	-	47	4	5	0	23	52	38	10	11	8	36	27	33	262	205	0.000210327	0.00689257	0.12,0.07,0.0	0.179,0.242,0.159	-0.13	MXE	chrX:70944898:70944954:70955200:70955313:70943449:70943502:70970923:70971108	122	125
104	Cask	Cask	chrX	+	104	71	86	86	160	145	138	89	79	89	89	90	90	218	185	0.000106496	0.00391373	0.274,0.335,0.346	0.459,0.427,0.456	-0.129	MXE	chrX:9209379:9209448:9210826:9210862:9206781:9206850:9212438:9212635	686	526
2044	Il17rc	Il17rc	chr4	+	2044	29	22	32	138	138	99	65	65	63	141	165	175	194	289	0.00125588	0.0294889	0.238,0.192,0.325	0.407,0.37,0.349	-0.124	MXE	chr4:146623026:146623071:146624664:146624804:146622635:146622747:146625005:146625065	458	674
964	Pvt1	Pvt1	chr7	+	964	0	0	4	46	66	60	5	1	3	18	26	16	221	235	0.0017808	0.0390714	0.0,0.0,0.066	0.228,0.039,0.166	-0.122	MXE	chr7:93767113:93767185:93799475:93799561:93732733:93732853:93870645:93870778	176	69
4104	Pfas	Pfas	chr10	-	4104	16	8	11	75	64	76	24	24	34	68	86	79	298	298	0.000570772	0.0155789	0.176,0.111,0.126	0.261,0.218,0.301	-0.122	MXE	chr10:53704282:53704459:53708368:53708664:53703670:53703806:53711705:53711811	250	315
6932	Socs7	Socs7	chr10	+	6932	34	29	32	6	6	9	23	27	31	0	1	3	214	254	0.000203154	0.00672172	0.871,0.852,0.808	1.0,0.97,0.925	-0.121	MXE	chr10:82361027:82361092:82364264:82364369:82352158:82353341:82364823:82364925	116	85
9193	Fn1	Fn1	chr9	-	9193	26711	25662	26044	8407	8593	8319	10653	11211	10782	1461	1578	1549	298	298	0	0	0.761,0.749,0.758	0.879,0.877,0.874	-0.121	MXE	chr9:73224786:73225059:73226363:73226555:73223497:73223680:73229337:73229424	103736	37234
1743	Cdk5rap2	Cdk5rap2	chr5	-	1743	54	47	34	147	141	130	83	60	70	110	119	121	298	227	4.94421e-05	0.00217418	0.219,0.202,0.166	0.365,0.277,0.306	-0.12	MXE	chr5:83808547:83808625:83810355:83810604:83807463:83807729:83811710:83811835	553	563
1758	Tnc	Tnc	chr5	-	1758	32	24	30	306	333	332	18	31	25	109	100	87	298	298	2.77473e-07	2.61944e-05	0.095,0.067,0.083	0.142,0.237,0.223	-0.119	MXE	chr5:77410490:77410763:77414834:77415107:77407976:77408249:77422255:77422519	1057	370
9703	Cttn	Cttn	chr1	-	9703	1259	1174	1303	922	888	943	1456	1308	1276	623	560	590	260	260	8.57551e-09	1.17656e-06	0.577,0.569,0.58	0.7,0.7,0.684	-0.119	MXE	chr1:199615982:199616093:199616849:199616960:199614508:199614564:199617382:199617493	6489	5813
10893	Bcl2l11	Bcl2l11	chr3	+	10893	11	10	5	67	68	80	23	21	26	67	87	95	239	259	0.000515619	0.0143957	0.151,0.137,0.063	0.271,0.207,0.229	-0.119	MXE	chr3:115369734:115369824:115389054:115389164:115369429:115369566:115399731:115404068	241	319
672	Dnaja4	Dnaja4	chr8	+	672	31	23	23	116	103	115	45	55	66	125	117	137	288	298	0.000184033	0.00620983	0.217,0.188,0.171	0.271,0.327,0.333	-0.118	MXE	chr8:55086327:55086466:55092641:55092822:55085245:55086006:55094967:55095072	411	545
6773	Mier2	Mier2	chr7	+	6773	9	12	4	83	92	96	12	15	12	50	56	65	240	292	0.00120423	0.0286178	0.117,0.137,0.048	0.226,0.246,0.183	-0.118	MXE	chr7:10158384:10158475:10158955:10159098:10153891:10154221:10159364:10159490	296	210
2040	Il17rc	Il17rc	chr4	+	2040	36	47	35	116	128	85	90	84	78	128	147	141	261	289	0.000658875	0.0176434	0.256,0.289,0.313	0.438,0.388,0.38	-0.116	MXE	chr4:146622635:146622747:146624664:146624804:146620139:146620202:146625005:146625065	447	668
236	Mff	Mff	chr9	+	236	283	231	214	37	42	41	224	292	228	22	13	14	298	182	7.33661e-07	6.29114e-05	0.824,0.771,0.761	0.861,0.932,0.909	-0.115	MXE	chr9:84025332:84025491:84029019:84029052:84019050:84019139:84030606:84030666	848	793
8492	Rbpms	Rbpms	chr16	+	8492	441	484	438	165	159	132	41	44	30	2	4	7	212	298	1.42566e-05	0.000838286	0.79,0.811,0.823	0.966,0.939,0.858	-0.113	MXE	chr16:58312162:58312225:58342019:58342170:58310766:58310805:58383466:58383535	1819	128
10876	Micall1	Micall1	chr7	+	10876	55	81	71	24	19	17	77	81	80	11	12	8	291	292	0.00142611	0.0323231	0.697,0.811,0.807	0.875,0.871,0.909	-0.113	MXE	chr7:110682555:110682697:110688305:110688448:110682182:110682231:110691094:110691255	267	269
5454	Ptk2	Ptk2	chr7	-	5454	249	247	258	554	549	528	245	251	307	344	335	370	298	261	1.36594e-06	0.000104892	0.282,0.283,0.3	0.384,0.396,0.421	-0.112	MXE	chr7:105161261:105161373:105174667:105174872:105155511:105155598:105177229:105177319	2385	1852
7661	Nsd2	Nsd2	chr14	-	7661	0	0	1	24	29	34	9	3	7	47	34	43	194	183	3.05551e-06	0.000216836	0.0,0.0,0.027	0.153,0.077,0.133	-0.112	MXE	chr14:76898442:76898476:76907441:76907486:76885306:76885932:76910317:76910387	88	143
9430	St3gal2	St3gal2	chr19	+	9430	7	6	3	124	106	114	31	24	24	161	125	138	298	298	4.03124e-08	4.93827e-06	0.053,0.054,0.026	0.161,0.161,0.148	-0.112	MXE	chr19:38908930:38909128:38923040:38924405:38908045:38908156:38934109:38934289	360	503
6836	Chd2	Chd2	chr1	-	6836	46	33	40	1	7	8	65	57	53	2	1	0	298	282	1.63257e-05	0.000945302	0.978,0.817,0.826	0.969,0.982,1.0	-0.11	MXE	chr1:127299525:127299658:127299998:127303074:127296038:127298706:127308296:127308354	135	178
239	Mff	Mff	chr9	+	239	298	253	275	42	53	38	245	332	232	23	16	15	298	182	9.69575e-07	7.9182e-05	0.812,0.745,0.815	0.867,0.927,0.904	-0.109	MXE	chr9:84025332:84025491:84029019:84029052:84020704:84020779:84030606:84030666	959	863
10823	Hipk3	Hipk3	chr3	-	10823	7	9	6	161	144	113	21	28	39	157	140	146	298	273	1.5335e-08	1.97246e-06	0.038,0.054,0.046	0.109,0.155,0.197	-0.108	MXE	chr3:90816513:90816637:90844143:90845242:90811198:90811318:90865844:90865977	440	531
3211	C2cd5	C2cd5	chr4	-	3211	3	3	9	71	71	82	22	21	22	113	98	112	298	296	3.24068e-05	0.00160683	0.04,0.04,0.098	0.162,0.175,0.163	-0.107	MXE	chr4:175971919:175972066:175974529:175974720:175969543:175970702:175985373:175985460	239	388
8845	Nek1	Nek1	chr16	-	8845	51	68	41	12	10	5	57	47	64	2	3	2	252	233	0.000122619	0.00444594	0.797,0.863,0.883	0.963,0.935,0.967	-0.107	MXE	chr16:29048936:29049020:29063614:29063717:29048429:29048513:29072206:29072370	187	175
8940	Prtfdc1	Prtfdc1	chr17	-	8940	218	241	267	71	76	76	263	220	225	38	28	26	196	237	1.48236e-08	1.93083e-06	0.788,0.793,0.809	0.893,0.905,0.913	-0.107	MXE	chr17:83551822:83551910:83553664:83553711:83551382:83551459:83554893:83554976	949	800
9912	Picalm	Picalm	chr1	+	9912	52	50	65	710	666	640	138	130	133	649	677	638	209	254	4.03788e-13	9.89281e-11	0.082,0.084,0.11	0.205,0.189,0.202	-0.107	MXE	chr1:144125286:144125346:144126502:144126607:144121166:144121266:144136206:144136323	2183	2365
10557	Ehmt1	Ehmt1	chr3	-	10557	169	142	166	41	26	52	178	179	169	18	18	16	287	295	1.0543e-06	8.47555e-05	0.809,0.849,0.766	0.91,0.911,0.916	-0.104	MXE	chr3:7634097:7634243:7638785:7638923:7624967:7625194:7643668:7643789	596	578
158	Ube2f	Ube2f	chr9	+	158	42	48	50	148	133	138	41	60	46	73	111	74	280	215	0.00109728	0.026381	0.179,0.217,0.218	0.301,0.293,0.323	-0.101	MXE	chr9:91849984:91850115:91862034:91862100:91845953:91846092:91870450:91870518	559	405
5453	Ptk2	Ptk2	chr7	-	5453	390	393	370	428	444	441	367	373	376	262	290	295	261	236	6.35192e-05	0.00263554	0.452,0.445,0.431	0.559,0.538,0.535	-0.101	MXE	chr7:105155511:105155598:105161261:105161373:105153342:105153480:105174667:105174872	2466	1963
2142	Wbp1	Wbp1	chr4	-	2142	138	155	174	297	299	305	359	376	395	493	456	503	252	298	0.000129021	0.00462589	0.355,0.38,0.403	0.463,0.494,0.481	-0.1	MXE	chr4:115626004:115626181:115626322:115626425:115625167:115625841:115627346:115627567	1368	2582
7398	Psme1	Psme1	chr15	+	7398	76	79	80	199	231	218	107	76	71	409	380	407	182	212	4.06772e-05	0.00184077	0.308,0.285,0.299	0.234,0.189,0.169	0.1	MXE	chr15:29069931:29069964:29070107:29070170:29069011:29069158:29070263:29070374	883	1450
818	Pphln1	Pphln1	chr7	+	818	28	31	29	178	180	204	15	9	12	238	272	234	229	269	1.78931e-08	2.27309e-06	0.156,0.168,0.143	0.069,0.037,0.057	0.101	MXE	chr7:124596126:124596206:124600576:124600696:124579928:124580140:124603857:124603998	650	780
3587	Bptf	Bptf	chr10	-	3587	137	136	146	14	27	21	105	81	112	36	28	24	298	298	0.00051623	0.0143957	0.907,0.834,0.874	0.745,0.743,0.824	0.101	MXE	chr10:92035635:92035833:92043546:92043729:92031132:92031320:92044285:92044495	481	386
7506	Hnrnph1	Hnrnph1	chr10	+	7506	468	414	410	749	738	759	185	203	156	501	502	533	239	239	1.63165e-06	0.000123454	0.385,0.359,0.351	0.27,0.288,0.226	0.104	MXE	chr10:34700011:34700101:34700162:34700252:34699197:34699333:34700964:34701057	3538	2080
10424	Pknox1	Pknox1	chr20	+	10424	28	17	17	0	1	0	44	60	48	8	4	4	298	211	7.6021e-05	0.0030438	1.0,0.923,1.0	0.796,0.914,0.895	0.106	MXE	chr20:9678486:9678729:9678810:9678872:9662871:9663022:9680380:9680488	63	168
7091	Lzts2	Lzts2	chr1	+	7091	220	239	239	367	331	320	123	132	116	295	265	305	298	298	3.28169e-05	0.00160803	0.375,0.419,0.428	0.294,0.332,0.276	0.107	MXE	chr1:243882940:243883390:243884936:243885599:243876664:243877298:243886059:243886317	1716	1236
7144	Pbrm1	Pbrm1	chr16	+	7144	153	124	133	162	183	179	97	150	133	247	264	245	298	298	0.000469508	0.0133833	0.486,0.404,0.426	0.282,0.362,0.352	0.107	MXE	chr16:6301809:6301974:6305211:6305367:6298496:6298698:6308282:6308353	934	1136
517	Tfdp2	Tfdp2	chr8	+	517	13	9	12	75	50	61	0	1	3	38	37	30	278	255	2.23521e-05	0.00122997	0.137,0.142,0.153	0.0,0.024,0.084	0.108	MXE	chr8:96775916:96776045:96795768:96795874:96766109:96766167:96804810:96804877	220	109
9493	Ttc13	Ttc13	chr19	-	9493	87	80	92	141	148	153	101	121	94	302	297	297	266	260	0.000100679	0.00376267	0.376,0.346,0.37	0.246,0.285,0.236	0.108	MXE	chr19:52662356:52662467:52663186:52663303:52657964:52658047:52665721:52665814	701	1212
10616	Odf2	Odf2	chr3	+	10616	13	24	17	63	59	42	6	10	9	66	73	44	266	218	0.00104805	0.0253752	0.145,0.25,0.249	0.069,0.101,0.144	0.11	MXE	chr3:13164821:13164938:13165223:13165292:13163979:13164070:13175489:13175660	218	208
5122	Miip	Miip	chr5	-	5122	122	106	137	28	26	23	142	155	182	60	48	75	298	234	0.000417142	0.012174	0.774,0.762,0.824	0.65,0.717,0.656	0.112	MXE	chr5:158296601:158296686:158297050:158297413:158294619:158294862:158297671:158297868	442	662
10555	Ehmt1	Ehmt1	chr3	-	10555	41	26	52	156	160	178	18	18	16	186	220	206	295	293	4.97447e-08	5.8836e-06	0.207,0.139,0.225	0.088,0.075,0.072	0.112	MXE	chr3:7626087:7626231:7634097:7634243:7624967:7625194:7643668:7643789	613	664
3382	Tmem33	Tmem33	chr14	-	3382	219	200	191	84	61	80	313	270	281	179	180	190	233	270	9.87816e-06	0.000619794	0.751,0.792,0.735	0.67,0.635,0.632	0.114	MXE	chr14:40891138:40891259:40893056:40893140:40888484:40890212:40902561:40902695	835	1413
3012	Sun1	Sun1	chr12	-	3012	10	22	22	144	126	170	6	0	3	268	249	246	215	260	9.21485e-15	2.49528e-12	0.077,0.174,0.135	0.026,0.0,0.015	0.115	MXE	chr12:15414259:15414370:15414659:15414725:15411794:15411893:15418321:15418501	494	772
8281	Nmt2	Nmt2	chr17	-	8281	116	132	104	54	44	34	285	285	285	185	196	173	192	199	7.45925e-05	0.00301003	0.69,0.757,0.76	0.615,0.601,0.631	0.12	MXE	chr17:74938713:74938763:74940308:74940351:74936006:74936151:74940773:74940909	484	1409
9154	Relch	Relch	chr13	+	9154	134	84	140	18	11	11	65	85	81	19	22	25	232	232	3.40735e-05	0.00164244	0.882,0.884,0.927	0.774,0.794,0.764	0.12	MXE	chr13:21888390:21888473:21888959:21889042:21884001:21884101:21889243:21889307	398	297
3633	Tlk2	Tlk2	chr10	+	3633	103	90	109	70	76	74	78	88	98	100	110	106	193	245	0.000626465	0.016964	0.651,0.601,0.652	0.498,0.504,0.54	0.121	MXE	chr10:90181996:90182040:90182767:90182863:90181076:90181146:90192828:90192996	522	580
8705	LOC102546433	LOC102546433	chr18	-	8705	97	81	95	18	30	23	110	92	97	42	45	60	298	298	0.00130935	0.0304135	0.843,0.73,0.805	0.724,0.672,0.618	0.121	MXE	chr18:123849:124073:124922:125072:121783:121954:125303:125432	344	446
4546	Ca11	Ca11	chr1	+	4546	14	6	5	48	55	69	0	0	1	24	29	38	298	298	1.79024e-06	0.000132529	0.226,0.098,0.068	0.0,0.0,0.026	0.122	MXE	chr1:96174043:96174198:96174279:96174445:96173421:96173517:96175062:96175191	197	92
1486	Gnb1	Gnb1	chr5	+	1486	569	519	578	281	323	317	433	353	396	365	337	372	246	188	6.93449e-07	5.99629e-05	0.607,0.551,0.582	0.476,0.445,0.449	0.123	MXE	chr5:166109884:166109981:166117070:166117109:166075507:166075641:166118578:166118685	2587	2256
7387	Wnk1	Wnk1	chr4	-	7387	29	23	22	70	69	95	8	17	9	84	80	81	298	298	0.000448313	0.01285	0.293,0.25,0.188	0.087,0.175,0.1	0.123	MXE	chr4:153157453:153157738:153158539:153159001:153156659:153156760:153160903:153161023	308	279
5596	Rnls	Rnls	chr1	-	5596	59	61	49	8	6	7	88	78	66	34	26	15	292	298	0.00017626	0.00602563	0.883,0.912,0.877	0.725,0.754,0.818	0.125	MXE	chr1:231295949:231296108:231308063:231308206:231111175:231111349:231308688:231308794	190	307
3675	Wac	Wac	chr17	+	3675	163	197	153	307	302	341	105	98	97	340	356	307	262	298	1.30611e-06	0.000101817	0.377,0.426,0.338	0.26,0.238,0.264	0.126	MXE	chr17:55961614:55961727:55965960:55966269:55956751:55956858:55971391:55971637	1463	1303
3913	Slfn13	Slfn13	chr10	-	3913	39	36	53	142	144	127	34	36	23	250	261	237	298	298	1.91847e-07	1.89818e-05	0.215,0.2,0.294	0.12,0.121,0.088	0.127	MXE	chr10:67915579:67915732:67918970:67920037:67910570:67911294:67925180:67925471	541	841
817	Pphln1	Pphln1	chr7	+	817	188	184	222	40	31	40	176	172	167	62	56	66	298	206	2.75275e-05	0.00143786	0.765,0.804,0.793	0.662,0.68,0.636	0.128	MXE	chr7:124579928:124580140:124593088:124593145:124560473:124560535:124596126:124596206	705	699
1709	Itgb3bp	Itgb3bp	chr5	-	1709	102	63	84	36	29	31	108	116	102	66	71	82	285	216	0.000902495	0.0227615	0.682,0.622,0.673	0.554,0.553,0.485	0.128	MXE	chr5:114484638:114484705:114494143:114494279:114477356:114477435:114510270:114510313	345	545
2390	Slc9a8	Slc9a8	chr3	+	2390	12	11	11	45	67	53	2	0	5	58	53	67	293	266	1.97571e-06	0.000145215	0.195,0.13,0.159	0.03,0.0,0.063	0.13	MXE	chr3:156176461:156176605:156187392:156187509:156171379:156171481:156189541:156189624	199	185
9219	Rab6a	Rab6a	chr1	+	9219	345	344	315	950	884	944	169	208	206	1254	1242	1300	255	255	0	0	0.266,0.28,0.25	0.119,0.143,0.137	0.132	MXE	chr1:154982006:154982112:154982178:154982284:154980731:154980785:154984216:154984328	3782	4379
229	Mff	Mff	chr9	+	229	164	145	163	283	231	214	105	91	79	224	292	228	224	298	1.23431e-05	0.000747122	0.435,0.455,0.503	0.384,0.293,0.316	0.133	MXE	chr9:84020704:84020779:84025332:84025491:84019050:84019139:84030606:84030666	1200	1019
4920	Adgrl2	Adgrl2	chr2	-	4920	342	358	345	55	86	99	602	600	599	305	289	300	253	298	9.38538e-12	1.82218e-09	0.88,0.831,0.804	0.699,0.71,0.702	0.135	MXE	chr2:237732069:237732255:237733056:237733160:237728701:237728885:237733686:237733782	1285	2695
7051	Arel1	Arel1	chr6	-	7051	83	123	93	28	29	24	404	389	336	183	195	192	279	208	4.03096e-05	0.00183634	0.688,0.76,0.743	0.622,0.598,0.566	0.135	MXE	chr6:104570804:104570863:104570941:104571071:104568123:104568213:104572779:104572905	380	1699
10479	P4ha1	P4ha1	chr20	+	10479	1621	1672	1727	1926	2003	2046	1161	1216	1159	2494	2480	2511	220	220	2.52197e-11	4.25428e-09	0.457,0.455,0.458	0.318,0.329,0.316	0.136	MXE	chr20:27333807:27333878:27334788:27334859:27331350:27331527:27342208:27342308	10995	11021
4083	Mtdh	Mtdh	chr7	+	4083	408	381	415	29	17	25	360	356	390	96	93	124	234	298	0	0	0.947,0.966,0.955	0.827,0.83,0.8	0.137	MXE	chr7:65335304:65335389:65336064:65336241:65323609:65323711:65339033:65339270	1275	1419
2481	Creld1	Creld1	chr4	+	2481	4	2	5	14	10	25	6	4	11	300	330	325	298	241	3.53154e-05	0.00167646	0.188,0.139,0.139	0.016,0.01,0.027	0.138	MXE	chr4:146636415:146636596:146636888:146636980:146632813:146632896:146637952:146638129	60	976
6164	Dmpk	Dmpk	chr1	+	6164	187	206	180	351	312	346	33	19	26	88	80	86	196	235	8.88868e-05	0.00337842	0.39,0.442,0.384	0.31,0.222,0.266	0.139	MXE	chr1:78738958:78739005:78739311:78739397:78738695:78738793:78739717:78740585	1582	332
9704	Cttn	Cttn	chr1	-	9704	1131	1162	1148	42	47	31	1105	916	1026	221	222	194	260	260	0	0	0.964,0.961,0.974	0.833,0.805,0.841	0.14	MXE	chr1:199616849:199616960:199617382:199617493:199614508:199614564:199619042:199619153	3561	3684
6179	Lrrc40	Lrrc40	chr2	+	6179	64	64	55	75	66	88	63	80	53	143	151	137	223	279	0.000563605	0.0154724	0.516,0.548,0.439	0.355,0.399,0.326	0.141	MXE	chr2:247106352:247106426:247108376:247108506:247105240:247105422:247113253:247113377	412	627
9623	Rad17	Rad17	chr2	-	9623	17	13	18	102	87	94	1	3	3	97	97	121	253	298	4.14037e-10	6.45521e-08	0.164,0.15,0.184	0.012,0.035,0.028	0.141	MXE	chr2:31789483:31789738:31792866:31792970:31788171:31788255:31794392:31794542	331	322
5313	Dennd2b	Dennd2b	chr1	-	5313	140	118	127	216	241	197	72	43	46	169	183	162	254	298	2.38187e-05	0.00128997	0.432,0.365,0.431	0.333,0.216,0.25	0.143	MXE	chr1:163577306:163578557:163591930:163592035:163572842:163572979:163639171:163639261	1039	675
5436	Mtmr3	Mtmr3	chr14	-	5436	73	72	72	97	126	113	89	95	86	283	291	261	260	238	5.75012e-07	5.19024e-05	0.408,0.343,0.368	0.224,0.23,0.232	0.144	MXE	chr14:79344896:79344985:79345419:79345530:79340522:79342598:79346775:79348180	553	1105
7561	Wsb1	Wsb1	chr10	-	7561	400	352	406	192	181	162	212	208	217	208	177	157	281	250	7.54345e-08	8.25767e-06	0.65,0.634,0.69	0.476,0.511,0.552	0.145	MXE	chr10:64208379:64208480:64209556:64209688:64206408:64207521:64211425:64211694	1693	1179
8782	Carmil1	Carmil1	chr17	+	8782	21	24	29	55	52	56	14	20	12	62	67	75	218	290	0.00231078	0.0488253	0.337,0.38,0.408	0.231,0.284,0.175	0.145	MXE	chr17:41078344:41078413:41081176:41081317:41075906:41076119:41087310:41088326	237	250
1623	Trit1	Trit1	chr5	+	1623	73	48	41	46	49	44	55	40	45	80	75	69	227	259	0.0019023	0.0412968	0.644,0.528,0.515	0.44,0.378,0.427	0.147	MXE	chr5:135333001:135333079:135335808:135335918:135332681:135332794:135336211:135336329	301	364
8809	Mbnl1	Mbnl1	chr2	+	8809	883	930	959	217	195	200	866	932	828	429	418	366	298	244	9.02611e-14	2.32197e-11	0.769,0.796,0.797	0.623,0.646,0.649	0.148	MXE	chr2:144799897:144800051:144806393:144806488:144797557:144797815:144809310:144809385	3384	3839
8781	Carmil1	Carmil1	chr17	+	8781	21	24	29	55	52	55	14	20	12	64	67	75	218	293	0.00184742	0.0401902	0.339,0.383,0.415	0.227,0.286,0.177	0.149	MXE	chr17:41078344:41078413:41081173:41081317:41075906:41076119:41087310:41088326	236	252
6798	Zscan26	Zscan26	chr17	+	6798	22	18	19	0	1	2	23	21	26	5	2	9	270	204	0.000416834	0.012174	1.0,0.932,0.878	0.777,0.888,0.686	0.153	MXE	chr17:43148484:43148605:43160175:43160230:43148063:43148243:43161014:43161088	62	86
1940	Ppfibp1	Ppfibp1	chr4	+	1940	75	83	67	351	371	366	82	73	67	2198	2002	2041	182	211	0	0	0.199,0.206,0.175	0.041,0.041,0.037	0.154	MXE	chr4:179918229:179918262:179919447:179919509:179916853:179916968:179920623:179920699	1313	6463
1177	Inf2	Inf2	chr6	+	1177	62	58	65	158	146	159	18	24	22	151	170	152	234	209	2.03299e-10	3.26867e-08	0.26,0.262,0.267	0.096,0.112,0.114	0.156	MXE	chr6:131672578:131672663:131673014:131673074:131671870:131672494:131675282:131675944	648	537
8332	Myo9b	Myo9b	chr16	+	8332	104	130	124	23	26	34	88	78	73	42	42	48	239	263	1.18968e-06	9.41679e-05	0.833,0.846,0.801	0.697,0.671,0.626	0.162	MXE	chr16:18004880:18004970:18006742:18006856:18003779:18003861:18010330:18010453	441	371
5202	Etl4	Etl4	chr17	+	5202	72	89	90	131	156	162	7	12	9	36	34	36	243	298	0.000875117	0.0222895	0.403,0.412,0.405	0.193,0.302,0.235	0.163	MXE	chr17:83215123:83215217:83244776:83245609:83211211:83211410:83265401:83265451	700	134
3963	R3hdm2	R3hdm2	chr7	+	3963	5	12	6	33	29	35	3	5	3	63	51	55	198	293	0.00104279	0.0253073	0.183,0.38,0.202	0.066,0.127,0.075	0.166	MXE	chr7:63242369:63242418:63266269:63266413:63232345:63232413:63288043:63288243	120	180
9	Flna	Flna	chrX	-	9	1410	1481	1383	5403	5513	5224	57	79	50	1460	1462	1409	298	298	0	0	0.207,0.212,0.209	0.038,0.051,0.034	0.168	MXE	chrX:152027398:152027647:152030510:152030998:152027195:152027293:152034113:152034266	20414	4517
6307	Lcorl	Lcorl	chr14	+	6307	18	15	17	39	46	37	10	11	5	60	56	40	229	279	0.000779494	0.0204097	0.36,0.284,0.359	0.169,0.193,0.132	0.17	MXE	chr14:65324158:65324238:65325165:65325295:65306295:65306361:65357748:65358000	172	182
7549	Tns1	Tns1	chr9	-	7549	830	772	839	853	813	807	172	162	133	293	336	333	298	298	1.7687e-11	3.237e-09	0.493,0.487,0.51	0.37,0.325,0.285	0.17	MXE	chr9:75523798:75523995:75533732:75535313:75522903:75522979:75560029:75560146	4914	1429
6198	Hyal3	Hyal3	chr8	+	6198	47	61	48	32	46	43	16	17	23	29	27	31	298	239	0.00138089	0.0317884	0.541,0.515,0.472	0.307,0.336,0.373	0.171	MXE	chr8:108258234:108259148:108259548:108259638:108254384:108254503:108259741:108260020	277	143
8339	Myo9b	Myo9b	chr16	+	8339	76	71	60	159	117	120	28	28	13	159	133	127	263	189	4.78095e-12	1.02492e-09	0.256,0.304,0.264	0.112,0.131,0.069	0.171	MXE	chr16:18006742:18006856:18008582:18008622:18004880:18004970:18010330:18010453	603	488
3030	Epb41	Epb41	chr5	-	3030	62	33	62	6	14	14	30	38	35	27	22	22	185	298	1.87421e-05	0.00105965	0.943,0.792,0.877	0.642,0.736,0.719	0.172	MXE	chr5:144124592:144125051:144142072:144142108:144123299:144123428:144143929:144144106	191	174
8802	Mbnl1	Mbnl1	chr2	+	8802	310	284	323	216	195	200	277	326	279	429	415	368	298	244	9.34153e-12	1.82218e-09	0.54,0.544,0.569	0.346,0.391,0.383	0.178	MXE	chr2:144696979:144698006:144806393:144806488:144670284:144670438:144809310:144809385	1528	2094
9335	Tecr	Tecr	chr19	+	9335	270	244	251	323	286	314	516	534	556	1434	1356	1461	200	201	3.21965e-15	9.46576e-13	0.457,0.462,0.445	0.266,0.284,0.277	0.179	MXE	chr19:24565345:24565396:24565948:24566000:24541614:24541768:24566410:24566455	1688	5857
3907	Mroh1	Mroh1	chr7	+	3907	19	11	32	59	78	66	10	9	6	178	170	139	296	298	7.3346e-10	1.1099e-07	0.245,0.124,0.328	0.054,0.051,0.042	0.183	MXE	chr7:108170143:108170290:108170426:108170615:108169361:108169499:108170895:108171051	265	512
230	Mff	Mff	chr9	+	230	164	145	163	38	31	38	105	91	79	37	74	45	224	191	2.60976e-05	0.00139142	0.786,0.8,0.785	0.708,0.512,0.6	0.184	MXE	chr9:84020704:84020779:84025449:84025491:84019050:84019139:84030606:84030666	579	431
2028	Vgll4	Vgll4	chr4	-	2028	98	113	109	334	363	371	12	30	17	484	486	438	298	298	0	0	0.227,0.237,0.227	0.024,0.058,0.037	0.191	MXE	chr4:147929548:147929744:147955070:147955260:147928433:147928557:148027025:148027101	1388	1467
7656	Strn3	Strn3	chr6	-	7656	30	43	42	39	51	65	25	10	16	59	47	46	260	290	0.000334543	0.0101848	0.462,0.485,0.419	0.321,0.192,0.28	0.191	MXE	chr6:69074910:69075051:69084018:69084129:69070713:69070847:69089536:69089678	270	203
10757	Tfpi	Tfpi	chr3	-	10757	558	533	522	120	124	132	356	327	344	196	191	216	298	260	1.11022e-16	3.68522e-14	0.802,0.789,0.775	0.613,0.599,0.582	0.191	MXE	chr3:69543736:69543847:69544442:69544619:69534666:69534846:69553161:69553200	1989	1630
7596	Sorbs3	Sorbs3	chr15	-	7596	237	241	257	313	302	286	128	129	143	415	366	412	294	267	1.11022e-15	3.36006e-13	0.407,0.42,0.449	0.219,0.242,0.24	0.192	MXE	chr15:45275270:45275388:45275619:45275764:45273684:45273878:45278426:45278728	1636	1593
5242	Ppia	Ppia	chr14	+	5242	53	45	48	18	19	29	41	32	23	28	35	35	238	298	0.00148156	0.0332865	0.787,0.748,0.675	0.647,0.534,0.451	0.193	MXE	chr14:81281361:81281450:81282249:81282422:81281230:81281261:81282621:81282959	212	194
3529	Acox1	Acox1	chr10	-	3529	215	245	242	415	374	395	102	91	68	386	401	417	298	298	0	0	0.341,0.396,0.38	0.209,0.185,0.14	0.194	MXE	chr10:101416177:101416338:101421695:101421856:101415306:101415414:101430650:101430810	1886	1465
9239	N4bp2	N4bp2	chr14	-	9239	16	19	17	24	31	21	18	16	19	62	62	54	228	298	0.000835443	0.0215456	0.466,0.445,0.514	0.275,0.252,0.315	0.194	MXE	chr14:42452308:42453470:42468416:42468495:42450098:42450223:42472609:42472663	128	231
10028	Mllt10	Mllt10	chr17	+	10028	20	18	21	20	16	21	23	15	22	48	36	48	243	245	0.00101006	0.0248649	0.502,0.531,0.502	0.326,0.296,0.316	0.199	MXE	chr17:80873492:80873586:80876052:80876148:80828068:80828148:80894463:80894559	116	192
6259	Galnt13	Galnt13	chr3	+	6259	192	196	200	22	31	19	25	22	16	6	17	8	267	298	4.78506e-05	0.00211538	0.907,0.876,0.922	0.823,0.591,0.691	0.2	MXE	chr3:39289769:39289887:39331686:39331867:39267725:39267896:39422701:39428779	660	94
5145	Sorbs1	Sorbs1	chr1	-	5145	381	417	314	134	120	113	89	63	66	67	73	42	298	298	1.35654e-07	1.43905e-05	0.74,0.777,0.735	0.571,0.463,0.611	0.202	MXE	chr1:239130233:239130428:239140538:239140706:239116179:239116238:239143772:239143858	1479	400
10029	Mllt10	Mllt10	chr17	+	10029	21	18	20	20	15	21	24	15	22	48	36	49	243	245	0.00088754	0.0224945	0.514,0.547,0.49	0.335,0.296,0.312	0.203	MXE	chr17:80873492:80873586:80876052:80876148:80860514:80860624:80894463:80894559	115	194
8612	Gkap1	Gkap1	chr17	+	8612	32	16	22	34	45	35	91	95	82	576	498	546	298	227	7.24994e-08	8.02171e-06	0.418,0.213,0.324	0.107,0.127,0.103	0.206	MXE	chr17:6393372:6393630:6397867:6397945:6383962:6384130:6400690:6400814	184	1888
2100	Fbln2	Fbln2	chr4	+	2100	295	282	327	35	53	46	1004	1111	1034	543	506	523	263	251	0	0	0.889,0.835,0.872	0.638,0.677,0.654	0.209	MXE	chr4:123748721:123748835:123749380:123749482:123748023:123748233:123755074:123755209	1038	4721
2732	Gas5	Gas5	chr13	+	2732	9	6	9	19	23	26	1	1	1	15	21	14	178	185	2.6438e-05	0.0014023	0.33,0.213,0.265	0.065,0.047,0.069	0.209	MXE	chr13:73304447:73304476:73304672:73304708:73304221:73304274:73304992:73305023	92	53
3964	R3hdm2	R3hdm2	chr7	+	3964	5	12	6	25	15	21	3	5	3	42	40	39	198	259	0.00103664	0.0252527	0.207,0.511,0.272	0.085,0.141,0.091	0.224	MXE	chr7:63242369:63242418:63266303:63266413:63232345:63232413:63288043:63288243	84	132
2501	LOC120097728	LOC120097728	chr17	+	2501	23	21	18	2	0	1	10	18	22	12	8	0	266	296	0.000227911	0.00737486	0.928,1.0,0.952	0.481,0.715,1.0	0.228	MXE	chr17:52130750:52130867:52148250:52148397:52113762:52114950:52192030:52192203	65	70
1671	Osbpl9	Osbpl9	chr5	-	1671	32	29	20	23	34	28	26	20	11	50	55	59	188	240	0.000390654	0.0115845	0.64,0.521,0.477	0.399,0.317,0.192	0.243	MXE	chr5:123843467:123843558:123848255:123848294:123830137:123830250:123854900:123854951	166	221
8581	Pip4k2a	Pip4k2a	chr17	-	8581	21	27	20	17	21	22	16	5	5	35	17	19	296	188	6.58632e-05	0.00270013	0.44,0.45,0.366	0.225,0.157,0.143	0.244	MXE	chr17:81522124:81522163:81528739:81528886:81507364:81507478:81564485:81564582	128	97
8519	Hspg2	Hspg2	chr5	+	8519	449	414	384	1116	1110	1071	115	112	153	1497	1646	1844	200	278	0	0	0.359,0.341,0.333	0.096,0.086,0.103	0.249	MXE	chr5:149718779:149718830:149719206:149719335:149716789:149716950:149719558:149719810	4544	5367
5203	Etl4	Etl4	chr17	+	5203	205	215	188	62	78	66	18	19	12	14	17	15	298	199	3.15675e-05	0.00158914	0.688,0.648,0.655	0.462,0.427,0.348	0.251	MXE	chr17:83244776:83245609:83265401:83265451:83215123:83215217:83271185:83271352	814	95
5298	Nlgn2	Nlgn2	chr10	-	5298	45	45	25	19	25	24	18	14	13	32	20	31	298	200	7.84688e-05	0.00309366	0.614,0.547,0.411	0.274,0.32,0.22	0.253	MXE	chr10:54550959:54551010:54554437:54555132:54548809:54548959:54557542:54557854	183	128
8812	Mbnl1	Mbnl1	chr2	+	8812	98	86	116	217	195	200	63	40	37	429	418	366	198	244	0	0	0.358,0.352,0.417	0.153,0.105,0.111	0.253	MXE	chr2:144800002:144800051:144806393:144806488:144797557:144797815:144809310:144809385	912	1353
1672	Osbpl9	Osbpl9	chr5	-	1672	32	29	22	22	34	28	26	19	11	50	53	58	188	240	0.000197272	0.00659069	0.65,0.521,0.501	0.399,0.314,0.195	0.255	MXE	chr5:123843467:123843558:123848255:123848294:123839169:123839329:123854900:123854951	167	217
6988	Sgms1	Sgms1	chr1	-	6988	158	150	154	54	86	104	100	99	126	177	165	143	298	267	3.75541e-09	5.44271e-07	0.724,0.61,0.57	0.336,0.35,0.441	0.259	MXE	chr1:230019797:230019915:230033725:230034565:230003429:230003583:230092377:230092459	706	810
5155	Sorbs1	Sorbs1	chr1	-	5155	53	56	45	137	132	144	0	1	0	24	31	21	298	298	6.75127e-13	1.61559e-10	0.279,0.298,0.238	0.0,0.031,0.0	0.261	MXE	chr1:239196841:239197213:239197852:239198578:239193372:239193514:239203109:239203222	567	77
369	Dst	Dst	chr9	+	369	17	27	23	14	11	14	36	27	31	43	79	52	267	298	0.000140127	0.00493804	0.575,0.733,0.647	0.483,0.276,0.4	0.265	MXE	chr9:36520906:36521024:36524148:36524351:36516559:36516634:36527563:36527687	106	268
9705	Cttn	Cttn	chr1	-	9705	15	27	23	42	45	31	28	15	16	220	222	194	260	260	7.76823e-13	1.81671e-10	0.263,0.375,0.426	0.113,0.063,0.076	0.271	MXE	chr1:199616849:199616960:199617382:199617493:199614508:199614564:199620704:199620759	183	695
1191	Eml1	Eml1	chr6	+	1191	399	347	345	451	445	480	57	67	54	376	347	383	298	282	0	0	0.456,0.425,0.405	0.125,0.154,0.118	0.296	MXE	chr6:127385621:127385804:127393191:127393324:127283967:127284193:127409697:127409829	2467	1284
6668	Fyn	Fyn	chr20	+	6668	166	170	136	34	47	52	235	213	251	240	273	246	298	298	0	0	0.83,0.783,0.723	0.495,0.438,0.505	0.299	MXE	chr20:42925954:42926119:42926491:42926647:42922694:42922844:42929194:42929374	605	1458
9338	Tecr	Tecr	chr19	+	9338	308	346	334	171	177	166	310	317	311	582	564	607	253	193	0	0	0.579,0.599,0.606	0.289,0.3,0.281	0.305	MXE	chr19:24566542:24566646:24567280:24567324:24565948:24566000:24567419:24567477	1502	2691
5973	Gphn	Gphn	chr6	+	5973	31	21	29	11	10	13	39	38	28	52	71	52	284	192	1.23505e-08	1.62932e-06	0.656,0.587,0.601	0.336,0.266,0.267	0.325	MXE	chr6:97250881:97251016:97305938:97305981:97223718:97223991:97343523:97343661	115	280
153	Traf3ip1	Traf3ip1	chr9	+	153	16	16	10	11	13	17	4	7	1	18	27	13	245	212	3.16593e-05	0.00158914	0.557,0.516,0.337	0.161,0.183,0.062	0.335	MXE	chr9:92089982:92090078:92094148:92094211:92086119:92086195:92096311:92096332	83	70
6913	Tank	Tank	chr3	+	6913	16	13	20	0	4	3	21	21	37	18	22	39	236	280	1.56658e-07	1.61024e-05	1.0,0.794,0.888	0.581,0.531,0.53	0.347	MXE	chr3:46166359:46166446:46175347:46175478:46164820:46164939:46179788:46179859	56	158
6669	Ano1	Ano1	chr1	-	6669	114	128	132	90	86	91	50	60	63	216	173	185	295	298	0	0	0.561,0.601,0.594	0.19,0.259,0.256	0.35	MXE	chr1:199832411:199832744:199841914:199842060:199820024:199820123:199899845:199900099	641	747
7057	Clip1	Clip1	chr12	+	7057	7	11	10	11	11	6	2	4	9	25	28	24	182	254	0.000100923	0.00376267	0.47,0.583,0.699	0.1,0.166,0.344	0.381	MXE	chr12:32957307:32957340:32960780:32960885:32955762:32955823:32964955:32965672	56	92
578	Tpm1	Tpm1	chr8	-	578	10339	10999	11306	4752	5103	5113	308	268	334	770	841	810	275	275	0	0	0.685,0.683,0.689	0.286,0.242,0.292	0.412	MXE	chr8:67660786:67660912:67661127:67661253:67649007:67649141:67662024:67662244	47612	3331
7897	Rps24	Rps24	chr16	+	7897	62	70	60	57	58	66	5	4	1	60	45	55	167	169	0	0	0.524,0.55,0.479	0.078,0.083,0.018	0.458	MXE	chr16:92540:92558:93838:93858:91860:91971:94181:94267	373	170
2941	Inpp4a	Inpp4a	chr9	+	2941	9	16	8	31	22	18	33	26	30	11	8	7	266	149	8.17304e-11	5.35171e-08	0.14,0.289,0.199	0.627,0.645,0.706	-0.45	A5SS	chr9:39617364:39617620:39617364:39617503:39620141:39620174	104	115
1428	Smarcc2	Smarcc2	chr7	+	1428	133	115	148	206	168	157	441	523	432	112	155	114	298	149	0	0	0.244,0.255,0.32	0.663,0.628,0.655	-0.376	A5SS	chr7:907942:908362:907942:908026:908901:910090	927	1777
4704	Smim8	Smim8	chr5	-	4704	13	12	12	6	7	7	26	33	20	3	5	3	298	149	0.000649939	0.0164953	0.52,0.462,0.462	0.812,0.767,0.769	-0.301	A5SS	chr5:49345082:49345441:49345321:49345441:49336616:49337089	57	90
4254	Mapk8ip3	Mapk8ip3	chr10	-	4254	27	16	29	30	17	9	40	32	33	5	8	7	242	149	0.000439057	0.0126094	0.357,0.367,0.665	0.831,0.711,0.744	-0.299	A5SS	chr10:13939066:13939211:13939159:13939211:13937569:13937696	128	125
2942	Inpp4a	Inpp4a	chr9	+	2942	16	26	11	15	33	15	34	26	29	14	8	12	266	149	4.02167e-05	0.00253211	0.374,0.306,0.291	0.576,0.645,0.575	-0.275	A5SS	chr9:39617364:39617620:39617364:39617503:39624155:39624328	116	123
5056	Atxn2l	Atxn2l	chr1	-	5056	67	79	61	83	92	66	62	67	76	26	38	20	203	149	4.86811e-07	7.58962e-05	0.372,0.387,0.404	0.636,0.564,0.736	-0.258	A5SS	chr1:181079335:181079579:181079389:181079579:181078292:181078792	448	289
3579	Ankrd10	Ankrd10	chr16	+	3579	58	81	69	67	78	65	91	100	134	36	47	34	298	149	6.99669e-08	1.90893e-05	0.302,0.342,0.347	0.558,0.515,0.663	-0.248	A5SS	chr16:77873747:77878574:77873747:77873839:77882809:77883045	418	442
162	Speg	Speg	chr9	+	162	41	52	49	9	13	12	23	20	19	0	4	0	298	149	0.000835223	0.0190624	0.695,0.667,0.671	1.0,0.714,1.0	-0.227	A5SS	chr9:76873681:76874639:76873681:76873724:76875223:76875313	176	66
3580	Ankrd10	Ankrd10	chr16	+	3580	42	55	38	67	78	65	59	65	79	36	47	34	298	149	2.63501e-07	4.54054e-05	0.239,0.261,0.226	0.45,0.409,0.537	-0.223	A5SS	chr16:77873747:77881892:77873747:77873839:77882809:77883045	345	320
1788	Hexd	Hexd	chr10	+	1788	33	36	33	29	25	51	52	31	26	15	17	10	298	149	0.00078941	0.0189282	0.363,0.419,0.244	0.634,0.477,0.565	-0.217	A5SS	chr10:106495965:106496920:106495965:106496048:106497106:106497185	207	151
631	Abcd4	Abcd4	chr6	-	631	32	29	34	5	4	8	86	98	100	4	1	1	298	149	1.37344e-06	0.000195506	0.762,0.784,0.68	0.915,0.98,0.98	-0.216	A5SS	chr6:104249662:104250096:104249887:104250096:104249215:104249252	112	290
2629	Sorbs1	Sorbs1	chr1	-	2629	143	131	146	120	135	117	26	30	24	12	13	6	298	149	0.00100274	0.0207784	0.373,0.327,0.384	0.52,0.536,0.667	-0.213	A5SS	chr1:239196841:239197213:239197180:239197213:239193372:239193514	792	111
4473	Fbh1	Fbh1	chr17	+	4473	28	29	28	17	5	16	35	40	34	3	7	5	175	149	0.00200166	0.033544	0.584,0.832,0.598	0.909,0.83,0.853	-0.193	A5SS	chr17:66760726:66760908:66760726:66760882:66766410:66766541	123	124
3988	Mpv17	Mpv17	chr6	+	3988	19	19	18	64	52	63	23	17	27	25	28	22	250	149	5.6469e-05	0.00328225	0.15,0.179,0.146	0.354,0.266,0.422	-0.189	A5SS	chr6:25221667:25223077:25221667:25222976:25223388:25223463	235	142
704	Sppl2b	Sppl2b	chr7	-	704	23	46	18	5	7	4	38	37	43	2	3	1	298	149	0.00237997	0.0380099	0.697,0.767,0.692	0.905,0.86,0.956	-0.188	A5SS	chr7:8845405:8846137:8845922:8846137:8845092:8845232	103	124
4241	Cep295	Cep295	chr8	-	4241	72	50	59	17	14	4	82	68	72	3	3	4	298	149	0.000125377	0.00544088	0.679,0.641,0.881	0.932,0.919,0.9	-0.183	A5SS	chr8:12168128:12171477:12169181:12171477:12166831:12166991	216	232
2344	Zmynd11	Zmynd11	chr17	+	2344	181	158	150	261	289	256	249	282	288	227	195	191	298	149	4.857e-12	3.97546e-09	0.257,0.215,0.227	0.354,0.42,0.43	-0.168	A5SS	chr17:60626400:60626637:60626400:60626469:60627232:60627505	1295	1432
1494	Tedc2	Tedc2	chr10	-	1494	31	29	25	14	13	6	66	51	55	8	3	11	154	149	0.000634121	0.0163826	0.682,0.683,0.801	0.889,0.943,0.829	-0.165	A5SS	chr10:13250890:13250989:13250895:13250989:13250619:13250678	118	194
5118	Pcnt	Pcnt	chr20	+	5118	17	18	26	39	43	57	40	34	27	43	36	25	298	149	0.00025569	0.00854212	0.179,0.173,0.186	0.317,0.321,0.351	-0.15	A5SS	chr20:12265040:12265721:12265040:12265490:12268791:12269036	200	205
5123	Hs2st1	Hs2st1	chr2	-	5123	30	21	19	7	2	1	9	24	25	0	0	0	217	149	1.39204e-05	0.00126519	0.746,0.878,0.929	1.0,1.0,1.0	-0.149	A5SS	chr2:233540781:233541088:233540849:233541088:233531300:233532083	80	58
2631	Cit	Cit	chr12	-	2631	3	3	3	21	31	20	7	6	9	10	16	27	236	149	0.00249782	0.0389422	0.083,0.058,0.087	0.306,0.191,0.174	-0.148	A5SS	chr12:40678093:40678351:40678180:40678351:40677876:40677927	81	75
2056	Zfp827	Zfp827	chr19	-	2056	0	0	2	15	13	20	1	9	4	19	22	17	158	149	0.000134551	0.00572103	0.0,0.0,0.086	0.047,0.278,0.182	-0.14	A5SS	chr19:28727908:28728095:28727917:28728095:28726056:28726089	50	72
3424	Bcl9	Bcl9	chr2	-	3424	101	97	83	17	14	15	87	98	58	2	11	3	298	149	0.00145939	0.0265446	0.748,0.776,0.735	0.956,0.817,0.906	-0.14	A5SS	chr2:184771909:184772226:184772131:184772226:184770512:184770702	327	259
2345	Wtap	Wtap	chr1	+	2345	35	47	57	6	2	9	42	62	42	1	3	1	298	149	0.0028288	0.0416142	0.745,0.922,0.76	0.955,0.912,0.955	-0.132	A5SS	chr1:47682111:47683681:47682111:47683440:47688061:47688216	156	151
1497	Atp2a2	Atp2a2	chr12	+	1497	2060	2040	1921	198	206	179	1490	1497	1531	23	29	20	298	149	0	0	0.839,0.832,0.843	0.97,0.963,0.975	-0.131	A5SS	chr12:34118136:34119665:34118136:34118257:34121345:34122142	6604	4590
828	Meaf6	Meaf6	chr5	+	828	19	22	20	6	1	0	24	23	24	0	1	0	298	149	0.00176211	0.0308511	0.613,0.917,1.0	1.0,0.92,1.0	-0.13	A5SS	chr5:137362103:137362739:137362103:137362279:137366116:137366173	68	72
5475	Fancb	Fancb	chrX	-	5475	51	43	54	1	4	5	64	62	49	0	0	0	298	149	4.61019e-05	0.00274432	0.962,0.843,0.844	1.0,1.0,1.0	-0.117	A5SS	chrX:29405238:29405666:29405405:29405666:29404886:29405121	158	175
3918	Slc4a7	Slc4a7	chr15	-	3918	84	92	88	18	18	21	55	45	49	3	6	4	188	149	0.00121619	0.0235366	0.787,0.802,0.769	0.936,0.856,0.907	-0.114	A5SS	chr15:10633611:10633800:10633650:10633800:10627256:10627372	321	162
5042	Hipk1	Hipk1	chr2	-	5042	127	113	107	97	96	86	168	154	177	95	76	90	266	149	0.00162932	0.0289912	0.423,0.397,0.411	0.498,0.532,0.524	-0.108	A5SS	chr2:191270339:191270517:191270456:191270517:191267932:191268158	626	760
3563	Zfp512b	Zfp512b	chr3	-	3563	14	11	17	110	93	115	23	10	11	44	53	44	179	149	0.00275793	0.0412223	0.096,0.09,0.11	0.303,0.136,0.172	-0.105	A5SS	chr3:168693956:168694133:168693986:168694133:168693727:168693852	360	185
802	LOC691280	LOC691280	chr5	-	802	40	31	47	75	69	89	82	61	70	81	76	85	298	149	0.000797829	0.0189282	0.211,0.183,0.209	0.336,0.286,0.292	-0.104	A5SS	chr5:158269495:158269709:158269648:158269709:158264874:158268517	351	455
1697	Capn15	Capn15	chr10	-	1697	58	72	49	2	2	8	36	32	36	0	0	1	298	149	0.00019194	0.00698469	0.935,0.947,0.754	1.0,1.0,0.947	-0.104	A5SS	chr10:14974529:14975028:14974801:14975028:14974271:14974450	191	105
4970	Lrba	Lrba	chr2	+	4970	1	0	2	31	23	17	3	2	5	22	26	13	164	149	0.00359462	0.049406	0.028,0.0,0.097	0.11,0.065,0.259	-0.103	A5SS	chr2:171623948:171624207:171623948:171624192:171624497:171624928	74	71
1513	Ncor2	Ncor2	chr12	+	1513	215	176	176	284	294	316	214	234	252	199	249	242	263	149	2.15966e-05	0.00169833	0.3,0.253,0.24	0.379,0.347,0.371	-0.101	A5SS	chr12:31618481:31619011:31618481:31618897:31619861:31620014	1461	1390
3192	Galnt13	Galnt13	chr3	+	3192	215	154	183	10	14	11	27	11	26	0	0	0	257	149	1.9985e-05	0.00163577	0.926,0.864,0.906	1.0,1.0,1.0	-0.101	A5SS	chr3:38903694:38904068:38903694:38903960:38974489:38974729	587	64
3189	LOC690035	LOC690035	chr6	+	3189	57	79	90	16	2	7	107	115	95	2	2	6	224	149	0.00195232	0.0330705	0.703,0.963,0.895	0.973,0.975,0.913	-0.1	A5SS	chr6:89645164:89645297:89645164:89645222:89646669:89646887	251	327
459	Lrrc14	Lrrc14	chr7	+	459	31	30	47	0	0	1	29	35	40	2	1	4	298	149	0.00247379	0.0387522	1.0,1.0,0.959	0.879,0.946,0.833	0.1	A5SS	chr7:108430801:108431658:108430801:108431183:108432153:108432197	109	111
2699	Adarb1	Adarb1	chr20	+	2699	42	41	42	252	195	256	1	2	1	29	37	39	179	149	2.68776e-06	0.000314276	0.122,0.149,0.12	0.028,0.043,0.021	0.1	A5SS	chr20:11325151:11325330:11325151:11325300:11326468:11326637	828	109
3519	LOC102547955	LOC102547955	chr10	+	3519	22	31	19	0	0	0	64	100	73	6	5	3	298	149	5.71435e-05	0.00328225	1.0,1.0,1.0	0.842,0.909,0.924	0.108	A5SS	chr10:81942959:81946531:81942959:81945962:81947634:81947828	72	251
5444	Letm2	Letm2	chr16	+	5444	30	33	28	0	1	0	47	35	41	2	3	4	298	149	0.000593385	0.01576	1.0,0.943,1.0	0.922,0.854,0.837	0.11	A5SS	chr16:66468450:66469703:66468450:66469389:66470207:66470292	92	132
5445	Letm2	Letm2	chr16	+	5445	28	33	28	0	1	0	46	34	42	2	3	4	298	149	0.000588553	0.01576	1.0,0.943,1.0	0.92,0.85,0.84	0.111	A5SS	chr16:66468450:66469784:66468450:66469389:66470207:66470292	90	131
3520	LOC102547955	LOC102547955	chr10	+	3520	18	24	19	0	0	0	58	93	74	6	5	3	298	149	6.0152e-05	0.00337603	1.0,1.0,1.0	0.829,0.903,0.925	0.114	A5SS	chr10:81942959:81946696:81942959:81945962:81947634:81947828	61	239
2742	Pdlim2	Pdlim2	chr15	-	2742	79	63	94	245	216	221	21	17	24	159	133	133	174	149	2.04911e-07	3.94634e-05	0.216,0.2,0.267	0.102,0.099,0.134	0.116	A5SS	chr15:45241181:45241286:45241206:45241286:45240909:45241037	918	487
2187	Pip5k1c	Pip5k1c	chr7	-	2187	4	0	4	15	16	13	0	1	0	16	25	27	161	149	0.000529883	0.014457	0.198,0.0,0.222	0.0,0.036,0.0	0.128	A5SS	chr7:8400006:8400096:8400018:8400096:8397405:8399613	52	69
79	Atrx	Atrx	chrX	-	79	108	89	80	2	3	2	73	74	78	11	6	8	290	149	6.08386e-05	0.00337603	0.965,0.938,0.954	0.773,0.864,0.834	0.129	A5SS	chrX:70996912:70997330:70997053:70997330:70970923:70971108	284	250
5120	Zbtb7c	Zbtb7c	chr18	+	5120	15	16	17	22	19	26	18	18	20	61	48	79	298	149	0.000867532	0.0190624	0.254,0.296,0.246	0.129,0.158,0.112	0.132	A5SS	chr18:69629412:69629735:69629412:69629474:69754888:69756112	115	244
2944	Dgkq	Dgkq	chr14	+	2944	69	55	75	3	2	3	64	74	74	15	20	11	155	149	2.01751e-07	3.94634e-05	0.957,0.964,0.96	0.804,0.781,0.866	0.143	A5SS	chr14:1069614:1069763:1069614:1069757:1069872:1070051	207	258
4943	Supt20h	Supt20h	chr2	+	4943	112	129	139	78	53	95	136	119	119	139	142	129	258	149	0.000165349	0.00652231	0.453,0.584,0.458	0.361,0.326,0.348	0.153	A5SS	chr2:138897495:138897804:138897495:138897695:138899377:138899464	606	784
4408	Prpf4b	Prpf4b	chr17	-	4408	83	107	95	23	37	23	73	69	66	54	40	25	298	149	0.00243138	0.0382709	0.643,0.591,0.674	0.403,0.463,0.569	0.158	A5SS	chr17:29987804:29990017:29988134:29990017:29987343:29987389	368	327
2316	Gprc5c	Gprc5c	chr10	+	2316	22	20	17	0	0	0	169	171	170	14	19	16	298	149	9.85058e-07	0.000146595	1.0,1.0,1.0	0.858,0.818,0.842	0.161	A5SS	chr10:99886931:99887800:99886931:99887570:99899606:99900686	59	559
3461	Cyb561a3	Cyb561a3	chr1	+	3461	95	142	118	8	12	21	93	92	88	26	40	14	298	149	0.00122212	0.0235366	0.856,0.855,0.737	0.641,0.535,0.759	0.171	A5SS	chr1:207226188:207226813:207226188:207226360:207229409:207229474	396	353
3652	Pttg1	Pttg1	chr10	-	3652	38	41	46	8	1	8	43	32	39	11	15	17	235	149	0.00235541	0.037802	0.751,0.963,0.785	0.713,0.575,0.593	0.206	A5SS	chr10:27904456:27904835:27904542:27904835:27904226:27904323	142	157
2741	Pdlim2	Pdlim2	chr15	-	2741	10	16	22	26	27	19	4	6	2	14	22	23	174	149	0.00158312	0.0283231	0.248,0.337,0.498	0.197,0.189,0.069	0.209	A5SS	chr15:45241181:45241286:45241206:45241286:45240909:45241034	120	71
3323	Tacc2	Tacc2	chr1	+	3323	183	162	184	38	27	35	136	169	162	75	71	84	242	149	4.53918e-10	1.85766e-07	0.748,0.787,0.764	0.528,0.594,0.543	0.211	A5SS	chr1:185298033:185298325:185298033:185298232:185302727:185302789	629	697
3289	Sh3glb2	Sh3glb2	chr3	-	3289	11	12	3	9	18	9	8	12	3	37	47	47	195	149	0.000785268	0.0189282	0.483,0.337,0.203	0.142,0.163,0.047	0.224	A5SS	chr3:13618397:13618544:13618443:13618544:13618150:13618165	62	154
1835	Ccdc106	Ccdc106	chr1	-	1835	28	29	21	0	0	0	19	14	20	2	3	3	298	149	1.53694e-05	0.00129024	1.0,1.0,1.0	0.826,0.7,0.769	0.235	A5SS	chr1:68783245:68783989:68783713:68783989:68783034:68783108	78	61
5421	LOC120101631	LOC120101631	chr3	+	5421	18	8	21	0	2	1	26	25	25	8	8	8	298	149	0.00023756	0.00827418	1.0,0.667,0.913	0.619,0.61,0.61	0.247	A5SS	chr3:102943587:102945790:102943587:102944010:102946620:102946687	50	100
163	Speg	Speg	chr9	+	163	100	95	88	5	2	1	31	25	37	7	9	4	298	149	2.37848e-06	0.000288412	0.909,0.96,0.978	0.689,0.581,0.822	0.252	A5SS	chr9:76875395:76875732:76875395:76875555:76878407:76879714	291	113
2412	Rnf151	Rnf151	chr10	-	2412	27	26	35	24	9	13	13	14	7	14	20	21	298	149	0.000845577	0.0190624	0.36,0.591,0.574	0.317,0.259,0.143	0.269	A5SS	chr10:13746420:13746816:13746684:13746816:13744429:13744575	134	89
4728	Il15	Il15	chr19	+	4728	37	47	62	1	0	2	24	25	19	4	7	6	298	149	1.24987e-07	2.92292e-05	0.949,1.0,0.939	0.75,0.641,0.613	0.295	A5SS	chr19:25640511:25641127:25640511:25640656:25664456:25664578	149	85
3445	Ankle1	Ankle1	chr16	+	3445	7	9	11	21	5	19	2	0	2	32	24	24	186	149	2.37821e-07	4.3257e-05	0.211,0.59,0.317	0.048,0.0,0.063	0.336	A5SS	chr16:18078339:18078539:18078339:18078502:18079093:18079253	72	84
5757	Dtna	Dtna	chr18	+	5757	37	37	36	51	71	49	16	30	16	2	4	3	298	149	1.00919e-13	4.25711e-11	0.266,0.207,0.269	0.8,0.789,0.727	-0.525	A3SS	chr18:14940299:14944232:14943120:14944232:14935981:14936114	281	71
205	Raph1	Raph1	chr9	-	205	120	104	99	136	147	138	22	23	21	1	10	7	298	149	3.37739e-05	0.00241249	0.306,0.261,0.264	0.917,0.535,0.6	-0.407	A3SS	chr9:61907710:61914819:61907710:61907863:61918192:61918335	744	84
3724	LOC679894	LOC679894	chr14	-	3724	26	24	14	32	25	24	12	15	10	3	7	3	298	149	0.000434585	0.0167929	0.289,0.324,0.226	0.667,0.517,0.625	-0.323	A3SS	chr14:5203096:5204474:5203096:5203155:5205651:5215773	145	50
7631	Pdlim5	Pdlim5	chr2	-	7631	1644	1680	1618	431	413	432	1113	1263	1192	20	13	28	298	149	0	0	0.656,0.67,0.652	0.965,0.98,0.955	-0.307	A3SS	chr2:231030042:231030461:231030042:231030134:231031712:231031755	6218	3629
1201	Pabir2	Pabir2	chrX	-	1201	23	21	16	17	18	22	41	40	44	18	6	12	298	149	0.000144936	0.00764237	0.404,0.368,0.267	0.532,0.769,0.647	-0.303	A3SS	chrX:132989123:132991977:132989123:132991057:132999836:132999933	117	161
8118	Adam33	Adam33	chr3	-	8118	36	26	29	78	84	80	10	13	7	7	11	8	167	149	0.000495211	0.0177563	0.292,0.216,0.244	0.56,0.513,0.438	-0.253	A3SS	chr3:118273347:118273443:118273347:118273425:118273514:118273713	333	56
6826	Celf1	Celf1	chr3	+	6826	206	194	246	340	358	350	259	289	277	172	196	159	298	149	0	0	0.233,0.213,0.26	0.43,0.424,0.466	-0.205	A3SS	chr3:76993450:76999429:76996482:76999429:76993195:76993362	1694	1352
7728	Tcf25	Tcf25	chr19	+	7728	755	782	815	136	154	145	1322	1378	1347	45	49	52	298	149	0	0	0.735,0.717,0.738	0.936,0.934,0.928	-0.203	A3SS	chr19:51446606:51449725:51449050:51449725:51446169:51446242	2787	4193
1859	Cntln	Cntln	chr5	+	1859	23	33	18	18	18	14	44	50	49	11	19	9	152	149	0.000923347	0.0273332	0.556,0.642,0.558	0.797,0.721,0.842	-0.201	A3SS	chr5:99502044:99502219:99502047:99502219:99481009:99481542	124	182
3180	Hectd4	Hectd4	chr12	-	3180	47	40	53	26	25	25	39	40	44	4	17	4	152	149	0.000563214	0.0188807	0.639,0.611,0.675	0.905,0.698,0.915	-0.198	A3SS	chr12:35194810:35194917:35194810:35194914:35196735:35196887	216	148
7554	Atxn2l	Atxn2l	chr1	-	7554	305	304	332	83	92	66	320	296	322	26	38	20	298	149	1.02445e-10	3.45719e-08	0.648,0.623,0.716	0.86,0.796,0.89	-0.186	A3SS	chr1:181078292:181079186:181078292:181078792:181079389:181079579	1182	1022
1027	Fkbp1b	Fkbp1b	chr6	-	1027	14	11	19	55	61	63	13	14	15	17	21	27	196	149	0.000443848	0.0168929	0.162,0.121,0.187	0.368,0.336,0.297	-0.177	A3SS	chr6:27839065:27839737:27839065:27839690:27840696:27840809	223	107
7151	Zfyve19	Zfyve19	chr3	+	7151	7	5	3	30	40	62	3	13	15	18	29	20	167	149	0.000650396	0.0212407	0.172,0.1,0.041	0.129,0.286,0.401	-0.168	A3SS	chr3:106203372:106203491:106203390:106203491:106203167:106203266	147	98
1400	Pan2	Pan2	chr7	+	1400	28	41	32	5	6	4	49	36	35	3	0	1	264	149	0.000589792	0.0195132	0.76,0.794,0.819	0.902,1.0,0.952	-0.16	A3SS	chr7:742041:742212:742156:742212:741619:741761	116	124
7041	Mlkl	Mlkl	chr19	-	7041	6	5	7	27	25	23	27	25	24	50	30	51	194	149	0.00162231	0.0387452	0.146,0.133,0.189	0.293,0.39,0.265	-0.16	A3SS	chr19:39299144:39299278:39299144:39299233:39304147:39304551	93	207
5350	Ttll5	Ttll5	chr6	+	5350	14	20	13	6	4	4	29	15	12	1	1	2	152	149	0.00181093	0.0420501	0.696,0.831,0.761	0.966,0.936,0.855	-0.156	A3SS	chr6:105591445:105591630:105591448:105591630:105584796:105585189	61	60
5025	Ppp2r5b	Ppp2r5b	chr1	-	5025	14	36	25	2	0	6	19	17	17	1	0	0	298	149	0.000538288	0.0185129	0.778,1.0,0.676	0.905,1.0,1.0	-0.15	A3SS	chr1:203529985:203530404:203529985:203530039:203530613:203530673	83	54
5066	Capn1	Capn1	chr1	-	5066	19	23	16	119	97	110	19	8	17	36	28	32	166	149	0.000475493	0.0175234	0.125,0.175,0.115	0.321,0.204,0.323	-0.144	A3SS	chr1:203299208:203299493:203299208:203299476:203300712:203300848	384	140
6888	Kalrn	Kalrn	chr11	+	6888	94	96	76	20	21	17	24	24	21	0	2	1	152	149	8.69075e-06	0.00102308	0.822,0.818,0.814	1.0,0.922,0.954	-0.141	A3SS	chr11:66730220:66730325:66730223:66730325:66728796:66729080	324	72
3788	Zfp17	Zfp17	chr1	-	3788	23	18	29	3	2	4	31	27	28	2	0	0	231	149	0.000551457	0.0186098	0.832,0.853,0.824	0.909,1.0,1.0	-0.133	A3SS	chr1:93721818:93722069:93721818:93721987:93723617:93723688	79	88
3789	Zfp17	Zfp17	chr1	-	3789	34	23	34	3	2	4	37	39	39	2	0	0	294	149	0.000519409	0.0181327	0.852,0.854,0.812	0.904,1.0,1.0	-0.129	A3SS	chr1:93721818:93722132:93721818:93721987:93723617:93723688	100	117
6915	Eme2	Eme2	chr10	-	6915	27	30	25	6	4	4	27	30	43	2	0	2	187	149	0.00116615	0.0319083	0.782,0.857,0.833	0.915,1.0,0.945	-0.129	A3SS	chr10:13913514:13913704:13913514:13913666:13914065:13914159	96	104
524	Tarbp2	Tarbp2	chr7	+	524	53	62	59	10	11	17	52	67	44	5	3	3	166	149	0.00020786	0.00992631	0.826,0.835,0.757	0.903,0.952,0.929	-0.122	A3SS	chr7:133651831:133651924:133651848:133651924:133649865:133650035	212	174
5102	Spaca6	Spaca6	chr1	+	5102	56	49	53	5	8	9	33	43	38	1	3	1	243	149	0.0022699	0.0482782	0.873,0.79,0.783	0.953,0.898,0.959	-0.121	A3SS	chr1:58686928:58687284:58687022:58687284:58686277:58686301	180	119
7540	Hipk1	Hipk1	chr2	-	7540	344	329	352	35	44	40	433	488	444	13	15	26	298	149	2.11819e-09	6.70142e-07	0.831,0.789,0.815	0.943,0.942,0.895	-0.115	A3SS	chr2:191248816:191253478:191248816:191252753:191254384:191254440	1144	1419
5068	Glmn	Glmn	chr14	+	5068	14	27	25	76	71	101	41	43	36	80	81	79	173	149	0.00149099	0.0371793	0.137,0.247,0.176	0.306,0.314,0.282	-0.114	A3SS	chr14:2200691:2200824:2200715:2200824:2199706:2199823	314	360
6375	Hnrnpdl	Hnrnpdl	chr14	+	6375	545	531	565	691	743	746	548	590	541	434	414	479	298	149	4.91792e-08	1.24024e-05	0.283,0.263,0.275	0.387,0.416,0.361	-0.114	A3SS	chr14:9561491:9563654:9562244:9563654:9561035:9561127	3821	3006
1525	Hdhd5	Hdhd5	chr4	-	1525	62	70	78	16	15	14	94	104	112	8	14	7	195	149	0.00136358	0.0350378	0.748,0.781,0.81	0.9,0.85,0.924	-0.112	A3SS	chr4:153718499:153719976:153718499:153719930:153720135:153720324	255	339
6143	Rbm42	Rbm42	chr1	-	6143	28	41	32	200	232	242	51	54	44	160	158	134	170	149	1.14865e-06	0.000161513	0.109,0.134,0.104	0.218,0.231,0.223	-0.108	A3SS	chr1:85904273:85904449:85904273:85904428:85906094:85906169	775	601
6824	Celf1	Celf1	chr3	+	6824	339	337	286	142	106	124	275	280	285	52	70	64	161	149	1.35341e-05	0.00129263	0.688,0.746,0.681	0.83,0.787,0.805	-0.102	A3SS	chr3:76987093:76987169:76987105:76987169:76985135:76985297	1334	1026
7727	Tcf25	Tcf25	chr19	+	7727	739	772	803	52	68	60	1315	1376	1334	24	26	20	298	149	0	0	0.877,0.85,0.87	0.965,0.964,0.971	-0.101	A3SS	chr19:51446606:51449725:51449047:51449725:51446169:51446242	2494	4095
52	Cstf2	Cstf2	chrX	+	52	86	66	83	6	7	6	289	324	291	57	60	45	227	149	0.000397511	0.0155985	0.904,0.861,0.901	0.769,0.78,0.809	0.103	A3SS	chrX:97266727:97266869:97266805:97266869:97265993:97266053	254	1066
4554	Cep128	Cep128	chr6	-	4554	39	55	34	0	0	1	52	83	65	7	1	10	211	149	1.30339e-05	0.0012688	1.0,1.0,0.96	0.84,0.983,0.821	0.105	A3SS	chr6:110311247:110311409:110311247:110311347:110315048:110315183	129	218
7388	Supt20h	Supt20h	chr2	+	7388	178	156	142	118	100	116	139	171	136	172	161	171	298	149	0.000150362	0.00776668	0.43,0.438,0.38	0.288,0.347,0.285	0.109	A3SS	chr2:138918683:138919677:138919607:138919677:138917563:138917722	810	950
39	Rhox5	Rhox5	chrX	+	39	78	95	72	4	1	2	61	67	44	4	8	9	210	149	0.000235265	0.0109258	0.933,0.985,0.962	0.915,0.856,0.776	0.111	A3SS	chrX:116537991:116538134:116538052:116538134:116537572:116537617	252	193
2071	Smarcc2	Smarcc2	chr7	+	2071	27	21	18	0	0	1	27	32	35	6	2	5	167	149	4.85376e-05	0.00319088	1.0,1.0,0.941	0.801,0.935,0.862	0.114	A3SS	chr7:902557:902674:902575:902674:902138:902231	67	107
7117	Mtss2	Mtss2	chr19	+	7117	144	144	125	160	199	190	31	27	35	73	64	90	245	149	8.78883e-05	0.00511369	0.354,0.306,0.286	0.205,0.204,0.191	0.115	A3SS	chr19:38703421:38703638:38703517:38703638:38701468:38701566	962	320
2779	Bmp1	Bmp1	chr15	-	2779	1293	1343	1180	264	308	279	897	968	901	320	369	335	298	149	1.84231e-07	3.45398e-05	0.71,0.686,0.679	0.584,0.567,0.574	0.117	A3SS	chr15:45562686:45563471:45562686:45562812:45566321:45566502	4667	3790
7561	Ascc1	Ascc1	chr20	+	7561	41	26	47	1	0	3	47	56	37	6	12	6	152	149	5.72583e-05	0.00366888	0.976,1.0,0.939	0.885,0.821,0.858	0.117	A3SS	chr20:27943176:27943293:27943179:27943293:27941772:27941984	118	164
2388	Ptpn4	Ptpn4	chr13	-	2388	5	3	4	22	11	21	2	0	1	15	15	24	170	149	0.00144052	0.0362782	0.166,0.193,0.143	0.105,0.0,0.035	0.121	A3SS	chr13:30882785:30882885:30882785:30882864:30882961:30883004	66	57
5566	Cdc42ep1	Cdc42ep1	chr7	+	5566	30	24	33	2	1	0	51	70	61	7	6	12	232	149	0.000214881	0.0101072	0.906,0.939,1.0	0.824,0.882,0.766	0.124	A3SS	chr7:110398361:110398563:110398444:110398563:110395735:110395870	90	207
5834	Uvssa	Uvssa	chr14	-	5834	15	45	32	0	0	2	50	52	42	2	4	8	298	149	0.000283712	0.0123806	1.0,1.0,0.889	0.926,0.867,0.724	0.124	A3SS	chr14:77343161:77343492:77343161:77343338:77351144:77351244	94	158
5117	Stx2	Stx2	chr12	+	5117	338	347	325	23	14	18	272	229	236	33	40	33	298	149	1.41528e-07	2.75544e-05	0.88,0.925,0.9	0.805,0.741,0.781	0.126	A3SS	chr12:27713136:27714751:27713543:27714751:27710404:27710515	1065	843
3489	Nfatc3	Nfatc3	chr19	+	3489	4	9	7	38	22	23	3	3	2	40	40	37	175	149	0.00187601	0.0427764	0.082,0.258,0.206	0.06,0.06,0.044	0.127	A3SS	chr19:34021762:34021851:34021788:34021851:34011508:34012513	103	125
204	Icos	Icos	chr9	+	204	36	27	34	0	1	0	220	279	227	21	40	14	298	149	5.45841e-07	8.63453e-05	1.0,0.931,1.0	0.84,0.777,0.89	0.141	A3SS	chr9:62400011:62400350:62400242:62400350:62383784:62383923	98	801
2240	Arrb1	Arrb1	chr1	+	2240	13	14	13	43	42	42	5	3	2	45	38	45	179	149	1.68502e-05	0.0014216	0.201,0.217,0.205	0.085,0.062,0.036	0.147	A3SS	chr1:153890819:153891046:153890849:153891046:153890069:153890114	167	138
7389	Supt20h	Supt20h	chr2	+	7389	225	216	201	118	100	116	170	175	158	172	161	171	298	149	8.60586e-08	1.81512e-05	0.488,0.519,0.464	0.331,0.352,0.316	0.157	A3SS	chr2:138919370:138919677:138919607:138919677:138917563:138917722	976	1007
7069	Il15	Il15	chr19	+	7069	42	38	66	0	2	0	20	17	12	2	3	1	298	149	0.00220136	0.0475889	1.0,0.905,1.0	0.833,0.739,0.857	0.159	A3SS	chr19:25640511:25641127:25641045:25641127:25640079:25640415	148	55
2428	Snrnp70	Snrnp70	chr1	-	2428	1013	983	984	1056	1039	1168	546	440	508	1447	1225	1477	298	149	0	0	0.324,0.321,0.296	0.159,0.152,0.147	0.161	A3SS	chr1:95860303:95862779:95860303:95860405:95863393:95863475	6243	5643
6317	Adamts7	Adamts7	chr8	+	6317	40	62	48	50	56	51	69	60	71	160	188	161	275	149	7.16957e-08	1.57793e-05	0.302,0.375,0.338	0.189,0.147,0.193	0.162	A3SS	chr8:90737108:90738084:90737234:90738084:90736592:90736806	307	709
2100	Ap4m1	Ap4m1	chr12	+	2100	44	41	43	40	53	44	35	24	31	83	86	72	298	149	1.2844e-06	0.00017572	0.355,0.279,0.328	0.174,0.122,0.177	0.163	A3SS	chr12:17050281:17050692:17050585:17050692:17050001:17050090	265	331
3608	Vldlr	Vldlr	chr1	+	3608	876	923	919	27	18	19	152	145	163	24	23	18	298	149	0	0	0.942,0.962,0.96	0.76,0.759,0.819	0.175	A3SS	chr1:224814364:224814720:224814566:224814720:224814021:224814234	2782	525
297	Als2cl	Als2cl	chr8	+	297	23	19	31	0	1	0	43	34	30	7	7	7	183	149	3.84925e-07	6.68059e-05	1.0,0.939,1.0	0.833,0.798,0.777	0.177	A3SS	chr8:110867588:110867698:110867622:110867698:110866020:110866236	74	128
5486	Hps1	Hps1	chr1	-	5486	41	42	42	4	5	1	43	46	42	13	15	13	208	149	3.22033e-05	0.00236251	0.88,0.857,0.968	0.703,0.687,0.698	0.206	A3SS	chr1:241575918:241576065:241575918:241576006:241576715:241577004	135	172
1121	Cdv3	Cdv3	chr8	-	1121	387	367	387	39	34	42	584	548	527	171	166	162	298	149	1.11022e-16	5.61995e-14	0.832,0.844,0.822	0.631,0.623,0.619	0.208	A3SS	chr8:103934005:103936917:103934005:103936219:103937260:103937420	1256	2158
8076	Stard9	Stard9	chr3	+	8076	5	8	4	13	11	11	9	5	9	109	104	114	178	149	1.00807e-05	0.00110726	0.244,0.378,0.233	0.065,0.039,0.062	0.23	A3SS	chr3:107671649:107671837:107671678:107671837:107671432:107671512	52	350
49	Armcx4	Armcx4	chrX	+	49	74	53	34	6	9	4	46	21	20	13	15	5	298	149	0.00162267	0.0387452	0.86,0.746,0.81	0.639,0.412,0.667	0.233	A3SS	chrX:97863320:97870912:97863525:97870912:97862917:97862999	180	120
376	Col12a1	Col12a1	chr8	-	376	3237	3451	3139	87	51	48	408	419	410	77	71	80	298	149	0	0	0.949,0.971,0.97	0.726,0.747,0.719	0.233	A3SS	chr8:80547591:80549774:80547591:80548575:80550808:80550979	10013	1465
2705	Ccdc106	Ccdc106	chr1	-	2705	28	14	26	0	0	0	22	14	16	2	3	3	298	149	1.23544e-05	0.00122624	1.0,1.0,1.0	0.846,0.7,0.727	0.242	A3SS	chr1:68783034:68783347:68783034:68783108:68783713:68783989	68	60
4689	Dhrsx	Dhrsx	chr12	+	4689	24	26	28	22	8	12	24	12	16	27	26	21	298	149	0.00238897	0.0497653	0.353,0.619,0.538	0.308,0.188,0.276	0.246	A3SS	chr12:16300898:16301374:16301266:16301374:16299790:16300326	120	126
2848	Atp6v0a1	Atp6v0a1	chr10	+	2848	95	123	133	104	145	138	60	37	31	165	162	175	170	149	2.22045e-16	1.02181e-13	0.445,0.426,0.458	0.242,0.167,0.134	0.262	A3SS	chr10:85952399:85952503:85952420:85952503:85946320:85946449	738	630
5289	Mier2	Mier2	chr7	+	5289	22	21	16	17	13	7	8	9	9	16	19	17	280	149	0.000266468	0.0119368	0.408,0.462,0.549	0.21,0.201,0.22	0.263	A3SS	chr7:10158253:10158475:10158384:10158475:10153891:10154221	96	78
2996	LOC108352807	LOC108352807	chr14	+	2996	9	4	8	15	16	23	11	15	22	3	5	4	298	149	1.61613e-09	1.57572e-07	0.231,0.111,0.148	0.647,0.6,0.733	-0.497	RI	chr14:94561750:94568126:94561750:94561959:94565579:94568126	75	60
1872	Tctn1	Tctn1	chr12	+	1872	11	11	10	37	27	30	31	44	24	21	21	10	298	149	2.00119e-10	2.73162e-08	0.129,0.169,0.143	0.425,0.512,0.545	-0.347	RI	chr12:34340640:34342976:34340640:34340803:34341586:34342976	126	151
3097	Fnbp1l	Fnbp1l	chr2	-	3097	86	88	83	136	152	128	233	202	196	84	74	84	298	149	0	0	0.24,0.224,0.245	0.581,0.577,0.538	-0.329	RI	chr2:210647240:210650847:210647240:210649453:210650688:210650847	673	873
2671	Celf1	Celf1	chr3	+	2671	187	192	208	340	358	350	234	288	248	172	196	159	298	149	0	0	0.216,0.211,0.229	0.405,0.424,0.438	-0.204	RI	chr3:76993195:76999429:76993195:76993362:76996482:76999429	1635	1297
2052	Mapk1ip1	Mapk1ip1	chr1	-	2052	34	48	29	25	25	17	53	53	50	16	18	9	298	149	0.00198215	0.021997	0.405,0.49,0.46	0.624,0.596,0.735	-0.2	RI	chr1:193655318:193664227:193655318:193656487:193664106:193664227	178	199
1075	Hexd	Hexd	chr10	+	1075	19	33	16	53	46	67	44	22	28	19	38	34	298	149	0.00599905	0.0484539	0.152,0.264,0.107	0.537,0.224,0.292	-0.177	RI	chr10:106494134:106494771:106494134:106494206:106494575:106494771	234	185
2087	Ankle1	Ankle1	chr16	+	2087	32	27	20	9	3	4	16	19	21	1	2	0	269	149	0.000889941	0.0125234	0.663,0.833,0.735	0.899,0.84,1.0	-0.169	RI	chr16:18081470:18082356:18081470:18081574:18081694:18082356	95	59
2975	Atxn2l	Atxn2l	chr1	-	2975	419	426	444	83	92	66	455	429	465	26	38	20	298	149	1.66089e-13	3.23874e-11	0.716,0.698,0.771	0.897,0.85,0.921	-0.161	RI	chr1:181078292:181079579:181078292:181078792:181079389:181079579	1530	1433
167	Hemk1	Hemk1	chr8	-	167	10	3	6	29	25	36	25	13	15	21	29	35	273	149	0.00106258	0.0142198	0.158,0.061,0.083	0.394,0.197,0.19	-0.16	RI	chr8:108000148:108000482:108000148:108000262:108000386:108000482	109	138
3005	Tbce	Tbce	chr17	+	3005	264	290	257	155	168	196	690	658	677	214	230	242	298	149	4.62761e-09	3.94793e-07	0.46,0.463,0.396	0.617,0.589,0.583	-0.157	RI	chr17:51335595:51336090:51335595:51335687:51335863:51336090	1330	2711
3	Zfp275	Zfp275	chrX	+	3	105	95	100	35	38	34	91	94	105	17	13	25	298	149	0.0016737	0.0196948	0.6,0.556,0.595	0.728,0.783,0.677	-0.146	RI	chrX:151068572:151074392:151068572:151068673:151069129:151074392	407	345
1342	Anks3	Anks3	chr10	+	1342	16	22	13	48	60	70	25	31	21	28	55	35	252	149	0.000382153	0.00668767	0.165,0.178,0.099	0.346,0.25,0.262	-0.139	RI	chr10:10635246:10635815:10635246:10635330:10635433:10635815	229	195
2564	Prpf4b	Prpf4b	chr17	-	2564	134	134	156	39	37	38	135	118	126	22	21	9	298	149	0.00130009	0.0165852	0.632,0.644,0.672	0.754,0.737,0.875	-0.139	RI	chr17:29985342:29987877:29985342:29987389:29987804:29987877	538	431
620	Celsr3	Celsr3	chr8	+	620	99	75	79	3	10	8	36	51	32	0	0	1	298	149	6.78347e-06	0.000220463	0.943,0.789,0.832	1.0,1.0,0.941	-0.126	RI	chr8:109554100:109554992:109554100:109554232:109554850:109554992	274	120
1030	Capn15	Capn15	chr10	-	1030	43	48	40	2	2	8	27	18	23	0	0	1	298	149	0.00014599	0.00321414	0.915,0.923,0.714	1.0,1.0,0.92	-0.123	RI	chr10:14974271:14975028:14974271:14974450:14974801:14975028	143	69
51	Eda2r	Eda2r	chrX	-	51	73	92	74	8	11	4	35	36	20	1	1	0	298	149	7.29071e-05	0.00184293	0.82,0.807,0.902	0.946,0.947,1.0	-0.121	RI	chrX:62224762:62231612:62224762:62229876:62231225:62231612	262	93
499	Ccdc17	Ccdc17	chr5	+	499	28	60	43	7	4	4	83	85	36	0	1	3	215	149	0.000117172	0.00271083	0.735,0.912,0.882	1.0,0.983,0.893	-0.116	RI	chr5:130055609:130055988:130055609:130055811:130055877:130055988	146	208
2195	Aurkc	Aurkc	chr1	-	2195	55	58	71	8	9	5	130	90	95	1	4	8	298	149	0.00387585	0.0362366	0.775,0.763,0.877	0.985,0.918,0.856	-0.115	RI	chr1:66848380:66848823:66848380:66848572:66848789:66848823	206	328
539	Clspn	Clspn	chr5	+	539	126	119	130	16	12	2	140	144	130	3	0	2	298	149	1.45473e-06	6.70846e-05	0.797,0.832,0.97	0.959,1.0,0.97	-0.11	RI	chr5:138883731:138885037:138883731:138883881:138884108:138885037	405	419
1574	Sorbs1	Sorbs1	chr1	-	1574	169	137	183	19	10	12	37	34	26	2	0	0	298	149	5.76878e-05	0.00148573	0.816,0.873,0.884	0.902,1.0,1.0	-0.11	RI	chr1:239196841:239197213:239196841:239197000:239197180:239197213	530	99
1053	LOC120096222	LOC120096222	chr13	-	1053	34	25	40	2	2	3	135	102	125	1	1	1	298	149	0.00234021	0.0249561	0.895,0.862,0.87	0.985,0.981,0.984	-0.108	RI	chr13:7447853:7452146:7447853:7448666:7450786:7452146	106	365
2177	Sat1	Sat1	chrX	+	2177	268	204	246	42	37	40	234	202	188	15	18	18	298	149	0.000129762	0.00295208	0.761,0.734,0.755	0.886,0.849,0.839	-0.108	RI	chrX:40159580:40160752:40159580:40159690:40160650:40160752	837	675
538	Galt	Galt	chr5	+	538	34	27	29	80	65	82	19	14	12	95	94	96	268	149	1.1994e-05	0.00038074	0.191,0.188,0.164	0.1,0.076,0.065	0.101	RI	chr5:56928065:56928363:56928065:56928114:56928233:56928363	317	330
352	Dgka	Dgka	chr7	-	352	49	19	35	58	57	72	15	18	18	58	63	81	281	149	0.00116097	0.0153269	0.309,0.15,0.205	0.121,0.132,0.105	0.102	RI	chr7:1162321:1162662:1162321:1162441:1162573:1162662	290	253
2761	Akap8l	Akap8l	chr7	-	2761	143	132	131	53	40	46	124	120	96	74	55	51	251	149	0.00529416	0.0443346	0.616,0.662,0.628	0.499,0.564,0.528	0.105	RI	chr7:11349773:11350017:11349773:11349857:11349959:11350017	545	520
1822	Ssh3	Ssh3	chr1	-	1822	39	52	49	93	95	122	21	34	17	141	142	144	298	149	2.52102e-08	1.81115e-06	0.173,0.215,0.167	0.069,0.107,0.056	0.108	RI	chr1:201561583:201561921:201561583:201561649:201561830:201561921	450	499
1268	Wnk4	Wnk4	chr10	+	1268	59	62	75	37	51	47	69	73	61	76	88	60	256	149	0.00519362	0.0442795	0.481,0.414,0.482	0.346,0.326,0.372	0.111	RI	chr10:86219062:86219655:86219062:86219160:86219267:86219655	331	427
3008	Hsd17b7	Hsd17b7	chr13	-	3008	158	191	146	15	13	22	189	190	203	43	48	34	232	149	8.08508e-05	0.00197074	0.871,0.904,0.81	0.738,0.718,0.793	0.112	RI	chr13:82170082:82173942:82170082:82173717:82173800:82173942	545	707
827	Hnrnpu	Hnrnpu	chr13	-	827	150	163	147	78	83	61	155	145	136	133	109	92	298	149	0.000694445	0.0104167	0.49,0.495,0.546	0.368,0.399,0.425	0.113	RI	chr13:90069057:90072784:90069057:90072241:90072695:90072784	682	770
1711	LOC103691165	LOC103691165	chr1	-	1711	224	248	242	18	13	25	136	149	126	14	18	38	298	149	0.00437964	0.0406079	0.862,0.905,0.829	0.829,0.805,0.624	0.113	RI	chr1:129641306:129653931:129641306:129652753:129653799:129653931	770	481
2452	Adamts7	Adamts7	chr8	+	2452	150	164	131	9	12	28	316	304	347	63	73	66	298	149	0.00298996	0.0304575	0.893,0.872,0.701	0.715,0.676,0.724	0.117	RI	chr8:90737108:90738479:90737108:90738084:90738261:90738479	494	1169
2841	Tssc4	Tssc4	chr1	+	2841	438	443	468	64	52	65	259	269	261	70	67	66	259	149	2.29709e-06	9.4084e-05	0.797,0.831,0.806	0.68,0.698,0.695	0.12	RI	chr1:198253477:198254810:198253477:198253542:198253652:198254810	1530	992
953	Cep170	Cep170	chr13	-	953	207	209	196	47	33	57	117	130	115	45	43	47	298	149	0.00341043	0.0332517	0.688,0.76,0.632	0.565,0.602,0.55	0.121	RI	chr13:88709277:88709915:88709277:88709571:88709757:88709915	749	497
1542	Plcd4	Plcd4	chr9	+	1542	46	53	58	1	1	2	22	30	32	2	4	5	227	149	0.00117899	0.0153269	0.968,0.972,0.95	0.878,0.831,0.808	0.124	RI	chr9:76141415:76141751:76141415:76141565:76141643:76141751	161	95
1238	Slfn13	Slfn13	chr10	-	1238	55	61	61	5	6	5	113	102	130	24	23	19	298	149	0.00442052	0.0406079	0.846,0.836,0.859	0.702,0.689,0.774	0.125	RI	chr10:67918970:67920465:67918970:67920037:67920355:67920465	193	411
498	Ccdc17	Ccdc17	chr5	+	498	80	63	97	4	4	6	96	99	103	18	17	10	298	149	0.00117592	0.0153269	0.909,0.887,0.89	0.727,0.744,0.837	0.126	RI	chr5:130054177:130054606:130054177:130054296:130054492:130054606	254	343
667	LOC120102307	LOC120102307	chr4	+	667	17	23	10	0	0	0	14	30	19	0	2	4	298	149	0.00456529	0.041269	1.0,1.0,1.0	1.0,0.882,0.704	0.138	RI	chr4:102785240:102787663:102785240:102787401:102787580:102787663	50	69
659	Tia1	Tia1	chr4	+	659	39	46	37	2	3	1	37	39	43	7	4	7	298	149	0.00488846	0.0436655	0.907,0.885,0.949	0.725,0.83,0.754	0.144	RI	chr4:118868909:118870223:118868909:118869606:118870135:118870223	128	137
663	Nat8b	Nat8b	chr4	-	663	16	17	21	0	0	1	24	26	17	3	0	4	298	149	0.00124822	0.0160738	1.0,1.0,0.913	0.8,1.0,0.68	0.144	RI	chr4:118361185:118364345:118361185:118361343:118363064:118364345	55	74
1058	Tmem33	Tmem33	chr14	-	1058	291	315	298	79	74	86	437	423	421	198	206	213	298	149	4.12149e-07	2.08364e-05	0.648,0.68,0.634	0.525,0.507,0.497	0.144	RI	chr14:40888484:40891259:40888484:40890212:40891138:40891259	1143	1898
39	Wdr44	Wdr44	chrX	+	39	26	26	41	31	29	34	23	15	13	36	38	30	231	149	0.00313064	0.0314215	0.351,0.366,0.438	0.292,0.203,0.218	0.147	RI	chrX:114482014:114482499:114482014:114482230:114482312:114482499	187	155
1291	Mrgbp	Mrgbp	chr3	+	1291	123	84	110	30	31	36	111	100	96	59	56	60	298	149	0.000371041	0.00666409	0.672,0.575,0.604	0.485,0.472,0.444	0.15	RI	chr3:167698741:167699207:167698741:167698823:167699132:167699207	414	482
2227	Nprl3	Nprl3	chr10	+	2227	25	21	26	1	0	0	23	15	18	1	4	1	298	149	0.00289429	0.0299296	0.926,1.0,1.0	0.92,0.652,0.9	0.151	RI	chr10:15393812:15394692:15393812:15394031:15394499:15394692	73	62
2025	Chka	Chka	chr1	+	2025	22	24	25	0	1	3	37	23	29	3	8	5	298	149	0.00579203	0.0470602	1.0,0.923,0.806	0.86,0.59,0.744	0.178	RI	chr1:201100871:201104111:201100871:201103794:201104057:201104111	75	105
1083	Hexd	Hexd	chr10	+	1083	62	77	72	4	2	4	68	62	60	13	12	10	298	149	3.08516e-05	0.000877342	0.886,0.951,0.9	0.723,0.721,0.75	0.181	RI	chr10:106495965:106497185:106495965:106496920:106497106:106497185	221	225
3180	Bcl2l11	Bcl2l11	chr3	+	3180	137	112	99	11	13	6	117	116	106	29	26	29	298	149	2.34349e-06	9.4084e-05	0.862,0.812,0.892	0.669,0.69,0.646	0.187	RI	chr3:115369429:115369824:115369429:115369566:115369734:115369824	378	423
1199	Ppm1n	Ppm1n	chr1	-	1199	73	65	54	1	0	1	78	59	45	5	13	10	239	149	6.96794e-09	5.28402e-07	0.978,1.0,0.971	0.907,0.739,0.737	0.189	RI	chr1:78930735:78931029:78930735:78930821:78930911:78931029	194	210
1635	Zfp110	Zfp110	chr1	+	1635	73	79	77	1	0	1	73	65	76	6	13	12	298	149	4.54564e-10	5.17066e-08	0.973,1.0,0.975	0.859,0.714,0.76	0.205	RI	chr1:73445302:73446373:73445302:73446127:73446293:73446373	231	245
3175	Stard9	Stard9	chr3	+	3175	21	18	25	17	27	23	24	25	27	165	154	182	298	149	1.0536e-13	2.39694e-11	0.382,0.25,0.352	0.068,0.075,0.069	0.257	RI	chr3:107671678:107672746:107671678:107671837:107672226:107672746	131	577
1920	Lnx1	Lnx1	chr14	+	1920	87	159	152	1	2	4	188	147	149	47	29	47	298	149	0	0	0.978,0.975,0.95	0.667,0.717,0.613	0.302	RI	chr14:33616032:33616851:33616032:33616191:33616537:33616851	405	607
2223	Jmjd8	Jmjd8	chr10	+	2223	12	7	7	12	10	5	13	10	9	76	86	74	227	149	1.55174e-07	9.62784e-06	0.396,0.315,0.479	0.101,0.071,0.074	0.315	RI	chr10:14850081:14850347:14850081:14850201:14850279:14850347	53	268
2643	LOC120093525	LOC120093525	chr7	-	2643	132	99	113	3	0	1	65	52	50	14	12	21	298	149	0	0	0.957,1.0,0.983	0.699,0.684,0.543	0.338	RI	chr7:916023:916414:916023:916167:916386:916414	348	214

## Sheet: D1-RBPMS KD1
ID	GeneID	geneSymbol	chr	strand	ID.1	IJC_SAMPLE_1.1	IJC_SAMPLE_1.2	IJC_SAMPLE_1.3	SJC_SAMPLE_1.1	SJC_SAMPLE_1.2	SJC_SAMPLE_1.3	IJC_SAMPLE_2.1	IJC_SAMPLE_2.2	IJC_SAMPLE_2.3	SJC_SAMPLE_2.1	SJC_SAMPLE_2.2	SJC_SAMPLE_2.3	IncFormLen	SkipFormLen	PValue	FDR	IncLevel1	IncLevel2	IncLevelDifference	EventType	EventID	Sum_SAMPLE_1_IJC_SJC	Sum_SAMPLE_2_IJC_SJC
7466	Actn1	Actn1	chr6	-	7466	476	469	438	1853	2104	1833	1045	1089	1094	302	253	336	230	149	0	0	0.143,0.126,0.134	0.692,0.736,0.678	-0.568	SE	chr6:99002503:99002584:99001997:99002063:99003542:99003689	7173	4119
50076	Mbnl1	Mbnl1	chr2	+	50076	41	46	46	263	243	263	131	126	122	58	48	47	185	149	0	0	0.112,0.132,0.123	0.645,0.679,0.676	-0.544	SE	chr2:144805677:144805713:144799897:144800051:144809310:144809385	902	532
42945	Dtna	Dtna	chr18	+	42945	9	10	3	51	71	49	19	15	18	7	11	11	198	149	5.55112e-16	3.43724e-13	0.117,0.096,0.044	0.671,0.506,0.552	-0.491	SE	chr18:14937818:14937867:14935981:14936114:14943120:14943240	193	81
50075	Mbnl1	Mbnl1	chr2	+	50075	43	38	61	238	233	322	407	407	409	196	185	237	185	149	0	0	0.127,0.116,0.132	0.626,0.639,0.582	-0.491	SE	chr2:144805677:144805713:144799897:144800051:144806393:144806488	935	1841
40830	Pbrm1	Pbrm1	chr16	+	40830	162	183	179	127	132	170	238	266	256	34	30	38	298	149	0	0	0.389,0.409,0.345	0.778,0.816,0.771	-0.407	SE	chr16:6305211:6305367:6298496:6298698:6308282:6308353	953	862
35840	Arhgap17	Arhgap17	chr1	-	35840	2	7	6	24	8	15	17	14	25	8	6	12	173	149	1.33916e-05	0.00159178	0.067,0.43,0.256	0.647,0.668,0.642	-0.401	SE	chr1:177813694:177813718:177812089:177812138:177814706:177815258	62	82
20473	Acox1	Acox1	chr10	-	20473	190	179	188	118	126	110	231	175	252	16	25	22	298	149	0	0	0.446,0.415,0.461	0.878,0.778,0.851	-0.395	SE	chr10:101416177:101416338:101415306:101415414:101421695:101421856	911	721
27594	Actn4	Actn4	chr1	-	27594	72	76	68	88	108	101	49	56	61	12	16	16	215	149	0	0	0.362,0.328,0.318	0.739,0.708,0.725	-0.388	SE	chr1:84184727:84184793:84184086:84184245:84185717:84185864	513	210
54180	Piezo1	Piezo1	chr19	-	54180	105	69	80	138	146	113	180	210	172	78	53	45	221	149	0	0	0.339,0.242,0.323	0.609,0.728,0.72	-0.384	SE	chr19:50552812:50552884:50552373:50552474:50553289:50553378	651	738
21174	Axl	Axl	chr1	-	21174	40	41	37	137	134	123	24	28	26	23	20	8	176	149	1.24166e-08	3.30599e-06	0.198,0.206,0.203	0.469,0.542,0.733	-0.379	SE	chr1:81281931:81281958:81279129:81279262:81283354:81283565	512	129
31235	Erbb2	Erbb2	chr10	+	31235	24	36	45	14	18	13	62	57	59	3	2	5	298	149	2.32219e-09	7.18948e-07	0.462,0.5,0.634	0.912,0.934,0.855	-0.368	SE	chr10:83426309:83426509:83426101:83426192:83427210:83427301	150	188
1503	Raph1	Raph1	chr9	-	1503	100	80	87	136	147	138	161	112	129	40	42	48	298	149	0	0	0.269,0.214,0.24	0.668,0.571,0.573	-0.363	SE	chr9:61912698:61914819:61907730:61907863:61918192:61918335	688	532
49209	Fam193b	Fam193b	chr17	+	49209	61	63	38	14	17	22	120	132	119	2	5	2	298	149	6.89448e-14	3.46357e-11	0.685,0.649,0.463	0.968,0.93,0.967	-0.356	SE	chr17:9085329:9085717:9084124:9084356:9088422:9088606	215	380
50078	Mbnl1	Mbnl1	chr2	+	50078	453	428	522	263	243	263	548	522	663	58	48	47	244	149	0	0	0.513,0.518,0.548	0.852,0.869,0.896	-0.346	SE	chr2:144806393:144806488:144799897:144800051:144809310:144809367	2172	1886
3278	Tpm1	Tpm1	chr8	-	3278	2482	2660	2630	5426	5885	6054	2896	2577	2741	1255	1290	1253	275	149	0	0	0.199,0.197,0.191	0.556,0.52,0.542	-0.344	SE	chr8:67660786:67660912:67649007:67649141:67661127:67661253	25137	12012
36353	Phldb2	Phldb2	chr11	+	36353	46	41	39	14	24	21	53	33	56	2	2	3	224	149	8.74495e-11	3.3502e-08	0.686,0.532,0.553	0.946,0.916,0.925	-0.339	SE	chr11:55052925:55053000:55049533:55049623:55057222:55057322	185	149
47832	Slc26a11	Slc26a11	chr10	+	47832	17	16	9	10	8	6	25	20	22	1	8	0	229	149	0.000709327	0.0363402	0.525,0.565,0.494	0.942,0.619,1.0	-0.326	SE	chr10:104619209:104619289:104616949:104617035:104624588:104624764	66	76
12161	Slc25a26	Slc25a26	chr4	+	12161	67	42	57	27	18	18	73	90	80	7	1	2	223	149	2.0095e-13	1.00008e-10	0.624,0.609,0.679	0.874,0.984,0.964	-0.303	SE	chr4:127125810:127125884:127125065:127125130:127129899:127130303	229	253
40829	Pbrm1	Pbrm1	chr16	+	40829	153	124	133	127	132	170	128	112	106	34	30	38	298	149	8.88178e-16	5.3142e-13	0.376,0.32,0.281	0.653,0.651,0.582	-0.303	SE	chr16:6301809:6301974:6298496:6298698:6308282:6308353	839	448
35838	Arhgap17	Arhgap17	chr1	-	35838	17	26	26	24	8	15	46	60	76	8	6	12	197	149	6.97745e-05	0.00604156	0.349,0.711,0.567	0.813,0.883,0.827	-0.299	SE	chr1:177813670:177813718:177812089:177812138:177814706:177815258	116	208
52350	Mdm1	Mdm1	chr7	+	52350	27	24	24	24	15	18	28	36	37	6	7	5	179	149	8.11339e-07	0.000145962	0.484,0.571,0.526	0.795,0.811,0.86	-0.295	SE	chr7:53753664:53753694:53749701:53749801:53754020:53754196	132	119
34546	Pld1	Pld1	chr2	+	34546	58	46	65	51	54	66	115	139	141	38	37	46	263	149	1.01574e-12	4.65384e-10	0.392,0.326,0.358	0.632,0.68,0.635	-0.29	SE	chr2:110979941:110980055:110978954:110979168:110986669:110986798	340	516
8156	Cnksr2	Cnksr2	chrX	+	8156	20	32	18	18	21	13	38	24	37	8	8	6	296	149	8.38808e-05	0.00704532	0.359,0.434,0.411	0.705,0.602,0.756	-0.286	SE	chrX:37047190:37047337:37031941:37032010:37057192:37057326	122	121
39106	Paqr6	Paqr6	chr2	+	39106	13	22	15	3	6	4	30	64	27	0	0	0	220	149	5.72499e-09	1.6479e-06	0.746,0.713,0.717	1.0,1.0,1.0	-0.275	SE	chr2:173835968:173836039:173835627:173835755:173836114:173836241	63	121
35837	Arhgap17	Arhgap17	chr1	-	35837	43	75	66	203	226	202	159	180	190	144	166	177	197	149	0	0	0.138,0.201,0.198	0.455,0.451,0.448	-0.272	SE	chr1:177813670:177813718:177807578:177808415:177814706:177815258	815	1016
61849	Robo1	Robo1	chr11	+	61849	49	58	56	69	83	74	78	79	80	25	48	38	176	149	1.28406e-08	3.36835e-06	0.375,0.372,0.39	0.725,0.582,0.641	-0.27	SE	chr11:11564920:11564947:11560940:11561138:11566354:11566397	389	348
29071	Flt3lg	Flt3lg	chr1	-	29071	38	30	33	33	40	20	78	112	84	33	23	25	294	149	1.72151e-05	0.00196721	0.369,0.275,0.455	0.545,0.712,0.63	-0.263	SE	chr1:95617698:95617843:95616119:95616298:95620029:95620096	194	355
3269	Tpm1	Tpm1	chr8	-	3269	112	118	115	56	67	55	87	86	73	12	10	13	228	149	1.35111e-10	4.92796e-08	0.567,0.535,0.577	0.826,0.849,0.786	-0.261	SE	chr8:67642780:67642859:67641019:67641297:67644173:67644243	523	281
31843	Fam53a	Fam53a	chr14	+	31843	29	23	26	5	8	12	47	30	31	5	0	3	279	149	0.000400279	0.0234749	0.756,0.606,0.536	0.834,1.0,0.847	-0.261	SE	chr14:77091500:77091630:77088195:77091113:77106111:77106344	103	116
49938	Carmil1	Carmil1	chr17	+	49938	74	75	84	59	68	63	143	161	142	43	34	50	290	149	1.00123e-09	3.35325e-07	0.392,0.362,0.407	0.631,0.709,0.593	-0.257	SE	chr17:41081176:41081317:41078272:41078413:41087310:41088326	423	573
39590	Otud7b	Otud7b	chr2	+	39590	42	44	56	40	65	68	90	72	71	31	31	37	207	149	4.87592e-08	1.17105e-05	0.43,0.328,0.372	0.676,0.626,0.58	-0.251	SE	chr2:183666232:183666290:183662105:183662244:183696041:183696192	315	332
49936	Carmil1	Carmil1	chr17	+	49936	73	69	68	59	68	63	127	134	128	43	34	50	293	149	1.69613e-09	5.50734e-07	0.386,0.34,0.354	0.6,0.667,0.566	-0.251	SE	chr17:41081173:41081317:41078272:41078413:41087310:41088326	400	516
22283	Camk2g	Camk2g	chr15	+	22283	91	112	98	182	196	183	177	187	169	111	110	118	218	149	0	0	0.255,0.281,0.268	0.522,0.537,0.495	-0.25	SE	chr15:3551129:3551198:3541638:3541682:3552314:3552359	862	872
42129	Hectd1	Hectd1	chr6	-	42129	320	306	306	97	79	106	474	476	527	27	41	40	298	149	0	0	0.623,0.659,0.591	0.898,0.853,0.868	-0.249	SE	chr6:69192523:69192706:69191879:69192087:69194630:69194685	1214	1585
21177	Axl	Axl	chr1	-	21177	215	200	223	137	134	123	92	54	85	23	20	8	298	149	6.7915e-05	0.00595806	0.44,0.427,0.475	0.667,0.574,0.842	-0.247	SE	chr1:81282168:81282319:81279129:81279262:81283354:81283565	1032	282
9888	Prkaa2	Prkaa2	chr5	-	9888	16	10	17	1	5	4	15	18	16	0	0	2	291	149	0.000220233	0.0153102	0.891,0.506,0.685	1.0,1.0,0.804	-0.241	SE	chr5:119847636:119847778:119832947:119833041:119879271:119879297	53	51
22441	Mroh1	Mroh1	chr7	+	22441	94	116	103	19	11	31	176	156	171	4	1	4	298	149	1.26354e-12	5.6542e-10	0.712,0.841,0.624	0.957,0.987,0.955	-0.241	SE	chr7:108170426:108170615:108170143:108170290:108170895:108171051	374	512
41505	Aurkc	Aurkc	chr1	-	41505	13	35	22	8	24	17	25	31	25	8	8	5	276	149	0.00102658	0.0477022	0.467,0.44,0.411	0.628,0.677,0.73	-0.239	SE	chr1:66860321:66860448:66856167:66856263:66864209:66864346	119	102
37351	Col16a1	Col16a1	chr5	+	37351	39	34	36	51	52	51	84	92	64	51	36	40	236	149	6.06697e-07	0.000112962	0.326,0.292,0.308	0.51,0.617,0.503	-0.235	SE	chr5:142423861:142423948:142423066:142423111:142425595:142425649	263	367
50069	Mbnl1	Mbnl1	chr2	+	50069	15	19	13	31	35	25	33	39	28	27	18	26	203	149	0.00019517	0.013913	0.262,0.285,0.276	0.473,0.614,0.441	-0.235	SE	chr2:144798971:144799025:144797557:144797815:144800002:144800051	138	171
21173	Axl	Axl	chr1	-	21173	250	271	264	210	199	223	275	231	233	86	50	80	176	149	9.99201e-16	5.91205e-13	0.502,0.536,0.501	0.73,0.796,0.711	-0.233	SE	chr1:81281931:81281958:81279129:81279262:81282168:81282319	1417	955
39217	Arhgap33	Arhgap33	chr1	-	39217	11	15	18	6	4	3	16	17	18	0	1	2	217	149	0.000404665	0.0236022	0.557,0.72,0.805	1.0,0.921,0.861	-0.233	SE	chr1:85780524:85780592:85780120:85780274:85780919:85781065	57	54
47731	Gmip	Gmip	chr16	-	47731	46	52	56	14	29	17	77	101	85	9	13	10	298	149	1.87571e-05	0.00211618	0.622,0.473,0.622	0.811,0.795,0.81	-0.233	SE	chr16:19605102:19605299:19604423:19604811:19605391:19605529	214	295
31236	Erbb2	Erbb2	chr10	+	31236	62	63	81	14	18	13	103	68	105	3	2	5	282	149	1.46377e-08	3.78385e-06	0.701,0.649,0.767	0.948,0.947,0.917	-0.232	SE	chr10:83426988:83427121:83426101:83426192:83427210:83427301	251	286
36351	Phldb2	Phldb2	chr11	+	36351	82	77	70	14	24	21	41	40	40	2	2	3	293	149	9.62951e-06	0.00119809	0.749,0.62,0.629	0.912,0.91,0.871	-0.232	SE	chr11:55052856:55053000:55049533:55049623:55057222:55057322	288	128
49600	Kdm6b	Kdm6b	chr10	-	49600	67	80	79	19	16	26	83	63	117	10	5	1	298	149	9.23285e-07	0.00016173	0.638,0.714,0.603	0.806,0.863,0.983	-0.232	SE	chr10:54128744:54128942:54128199:54128541:54129028:54129190	287	279
14635	Cdkl2	Cdkl2	chr14	+	14635	14	15	19	3	1	5	16	12	25	0	0	0	258	149	2.87548e-06	0.000432549	0.729,0.897,0.687	1.0,1.0,1.0	-0.229	SE	chr14:16031021:16031130:16027381:16028518:16031711:16031910	57	53
30311	Arhgef7	Arhgef7	chr16	-	30311	176	218	197	55	69	58	229	253	216	16	24	24	298	149	4.39537e-13	2.10863e-10	0.615,0.612,0.629	0.877,0.841,0.818	-0.227	SE	chr16:77688278:77688503:77686534:77686628:77691083:77691223	773	762
22545	Rhbdl3	Rhbdl3	chr10	+	22545	26	39	28	5	11	9	36	35	37	2	0	4	250	149	6.95752e-05	0.00603554	0.756,0.679,0.65	0.915,1.0,0.846	-0.225	SE	chr10:65333977:65334078:65328563:65328676:65346113:65346174	118	114
50231	Rala	Rala	chr17	+	50231	19	17	14	2	5	1	22	24	12	0	0	0	298	149	9.76701e-06	0.00120954	0.826,0.63,0.875	1.0,1.0,1.0	-0.223	SE	chr17:47133315:47133524:47092138:47092355:47143278:47143458	58	58
15553	Abi3bp	Abi3bp	chr11	-	15553	55	46	49	44	67	57	100	86	87	52	42	30	224	149	7.15313e-06	0.000929052	0.454,0.314,0.364	0.561,0.577,0.659	-0.222	SE	chr11:44004219:44004294:44003178:44003250:44005241:44005316	318	397
22459	Slfn13	Slfn13	chr10	-	22459	5	10	6	33	29	31	13	18	27	18	21	26	259	149	2.53812e-06	0.00038727	0.08,0.166,0.1	0.294,0.33,0.374	-0.217	SE	chr10:67920355:67920465:67918970:67920037:67924608:67924811	114	123
29830	Ttc3	Ttc3	chr11	+	29830	71	50	61	35	36	30	44	38	34	13	5	7	212	149	0.000276413	0.0179759	0.588,0.494,0.588	0.704,0.842,0.773	-0.216	SE	chr11:33712270:33712333:33689141:33689355:33721910:33721965	283	141
35	Flna	Flna	chrX	-	35	3774	3992	3692	5008	5240	5046	4246	3905	4032	2361	2199	2234	173	149	0	0	0.394,0.396,0.387	0.608,0.605,0.609	-0.215	SE	chrX:152017265:152017289:152014795:152015043:152017447:152017637	26752	18977
18409	Klc1	Klc1	chr6	+	18409	763	661	773	443	468	465	1093	1011	1056	317	251	269	280	149	0	0	0.478,0.429,0.469	0.647,0.682,0.676	-0.21	SE	chr6:130857320:130857451:130851014:130851176:130866049:130866113	3573	3997
43642	Fgfr3	Fgfr3	chr14	-	43642	263	246	241	44	46	47	319	322	254	6	13	9	294	149	0	0	0.752,0.73,0.722	0.964,0.926,0.935	-0.207	SE	chr14:76992006:76992151:76991332:76991529:76992848:76992999	887	923
30020	LOC100911221	LOC100911221	chr5	+	30020	44	30	37	11	7	10	60	76	61	5	7	3	298	149	0.000288417	0.0184819	0.667,0.682,0.649	0.857,0.844,0.91	-0.204	SE	chr5:109910117:109910377:109909350:109909461:109911085:109911315	139	212
13844	Lsm14b	Lsm14b	chr3	+	13844	143	113	129	46	59	59	75	97	104	13	17	13	227	149	7.36197e-07	0.000132892	0.671,0.557,0.589	0.791,0.789,0.84	-0.201	SE	chr3:167132772:167132850:167132363:167132531:167133021:167133183	549	319
26547	Xkr5	Xkr5	chr16	+	26547	35	42	42	6	8	11	44	28	38	4	1	1	298	149	0.000399152	0.0234347	0.745,0.724,0.656	0.846,0.933,0.95	-0.201	SE	chr16:70877324:70877475:70874982:70875150:70882995:70883180	144	116
1278	Mff	Mff	chr9	+	1278	36	31	37	65	35	48	39	64	51	28	35	29	191	149	2.95024e-05	0.00300389	0.302,0.409,0.376	0.521,0.588,0.578	-0.2	SE	chr9:84025449:84025491:84020704:84020779:84030606:84030666	252	246
1351	Stk16	Stk16	chr9	+	1351	70	55	81	52	48	56	118	115	118	43	42	35	265	149	2.09915e-06	0.000331697	0.431,0.392,0.449	0.607,0.606,0.655	-0.199	SE	chr9:76707721:76707837:76707494:76707615:76708198:76708252	362	471
48337	Rbpms	Rbpms	chr16	+	48337	405	389	364	247	294	228	113	135	122	28	40	40	253	149	4.44686e-09	1.3011e-06	0.491,0.438,0.485	0.704,0.665,0.642	-0.199	SE	chr16:58388942:58389046:58383466:58383535:58393887:58394010	1927	478
37068	Epb41l2	Epb41l2	chr1	-	37068	142	141	203	79	55	68	127	120	126	13	24	30	296	149	5.55259e-05	0.00508918	0.475,0.563,0.6	0.831,0.716,0.679	-0.196	SE	chr1:19890756:19890903:19883998:19884559:19897191:19897355	688	440
33450	Kifc2	Kifc2	chr7	+	33450	13	22	9	3	3	1	17	12	25	1	0	0	279	149	0.000274237	0.0179182	0.698,0.797,0.828	0.901,1.0,1.0	-0.193	SE	chr7:108386811:108386941:108386593:108386717:108387023:108387280	51	55
37350	Col16a1	Col16a1	chr5	+	37350	97	90	97	51	52	51	186	200	198	51	36	40	194	149	1.27278e-08	3.3553e-06	0.594,0.571,0.594	0.737,0.81,0.792	-0.193	SE	chr5:142423861:142423906:142423066:142423111:142425595:142425649	438	711
26845	Nadsyn1	Nadsyn1	chr1	-	26845	32	48	31	5	7	3	35	31	24	0	0	0	266	149	2.82946e-07	5.68572e-05	0.782,0.793,0.853	1.0,1.0,1.0	-0.191	SE	chr1:199005586:199005703:199003689:199003743:199007968:199008029	126	90
22430	Mroh1	Mroh1	chr7	+	22430	50	33	49	26	21	14	97	93	71	9	19	15	176	149	0.000150217	0.0113143	0.619,0.571,0.748	0.901,0.806,0.8	-0.19	SE	chr7:108151088:108151115:108150865:108151012:108152013:108152136	193	304
40831	Pbrm1	Pbrm1	chr16	+	40831	123	132	123	18	29	16	200	216	187	7	4	7	298	149	4.83708e-11	1.90799e-08	0.774,0.695,0.794	0.935,0.964,0.93	-0.189	SE	chr16:6305211:6305367:6301809:6301974:6308282:6308353	441	621
17998	Plpp1	Plpp1	chr2	+	17998	48	42	56	31	18	27	65	63	61	14	16	14	298	149	0.000549555	0.0299227	0.436,0.538,0.509	0.699,0.663,0.685	-0.188	SE	chr2:44471097:44471252:44439001:44439525:44490173:44490454	222	233
9867	Plppr2	Plppr2	chr8	+	9867	78	74	70	87	91	67	94	77	75	52	36	36	298	149	1.62209e-06	0.000264465	0.31,0.289,0.343	0.475,0.517,0.51	-0.187	SE	chr8:20470996:20471185:20469558:20469638:20471316:20471452	467	370
45558	Zmym5	Zmym5	chr15	-	45558	22	26	20	3	5	4	20	29	26	0	0	2	246	149	5.24663e-05	0.00487588	0.816,0.759,0.752	1.0,1.0,0.887	-0.187	SE	chr15:30939596:30939693:30935859:30936306:30939828:30939885	80	77
27857	Prx	Prx	chr1	+	27857	24	22	31	4	3	8	36	30	48	3	1	1	298	149	0.000897496	0.0431341	0.75,0.786,0.66	0.857,0.938,0.96	-0.186	SE	chr1:82802405:82802602:82795485:82795642:82803181:82807154	92	119
14578	Arhgef6	Arhgef6	chrX	-	14578	40	26	27	10	11	8	52	46	62	6	6	0	170	149	6.32183e-05	0.00562009	0.778,0.674,0.747	0.884,0.87,1.0	-0.185	SE	chrX:135154841:135154862:135153607:135153701:135156406:135156532	122	172
20134	Dclk1	Dclk1	chr2	+	20134	128	109	113	97	97	105	146	130	160	57	62	57	231	149	1.5181e-07	3.22073e-05	0.46,0.42,0.41	0.623,0.575,0.644	-0.184	SE	chr2:139637325:139637407:139633799:139633894:139647716:139647849	649	612
20133	Dclk1	Dclk1	chr2	+	20133	124	104	111	97	97	105	138	125	156	57	62	57	226	149	2.32883e-07	4.7153e-05	0.457,0.414,0.411	0.615,0.571,0.643	-0.182	SE	chr2:139637325:139637402:139633799:139633894:139647716:139647849	638	595
26353	Adamtsl5	Adamtsl5	chr7	+	26353	196	197	163	113	109	103	319	398	365	90	106	104	298	149	2.46158e-09	7.53197e-07	0.464,0.475,0.442	0.639,0.652,0.637	-0.182	SE	chr7:9364916:9365077:9364256:9364359:9365409:9365603	881	1382
44588	Fam149b1	Fam149b1	chr15	-	44588	84	87	67	14	20	13	75	81	104	3	2	12	298	149	0.000118263	0.00930223	0.75,0.685,0.72	0.926,0.953,0.812	-0.179	SE	chr15:3950123:3950311:3944636:3945402:3955700:3955859	285	277
26352	Adamtsl5	Adamtsl5	chr7	+	26352	207	214	174	113	109	103	356	409	372	90	106	104	298	149	4.72804e-09	1.36833e-06	0.478,0.495,0.458	0.664,0.659,0.641	-0.178	SE	chr7:9364907:9365077:9364256:9364359:9365409:9365603	920	1437
28015	Cfap100	Cfap100	chr4	-	28015	50	30	35	7	4	2	22	26	22	0	0	0	298	149	2.62041e-06	0.000398684	0.781,0.789,0.897	1.0,1.0,1.0	-0.178	SE	chr4:122924230:122924394:122923903:122923984:122924479:122924547	128	70
42999	Tns1	Tns1	chr9	-	42999	3	2	3	69	81	61	15	10	4	27	17	33	233	149	1.36623e-08	3.56633e-06	0.027,0.016,0.03	0.262,0.273,0.072	-0.178	SE	chr9:75528579:75528663:75519037:75519130:75533732:75535313	219	106
36352	Phldb2	Phldb2	chr11	+	36352	204	143	182	59	75	48	137	133	171	20	17	21	224	149	3.5299e-06	0.000513581	0.697,0.559,0.716	0.82,0.839,0.844	-0.177	SE	chr11:55052925:55053000:55049533:55049623:55055754:55055895	711	499
26354	Adamtsl5	Adamtsl5	chr7	+	26354	213	203	178	113	109	103	358	407	383	90	106	104	261	149	2.7842e-09	8.3293e-07	0.518,0.515,0.497	0.694,0.687,0.678	-0.176	SE	chr7:9364965:9365077:9364256:9364359:9365409:9365603	919	1448
40389	Ccdc62	Ccdc62	chr12	-	40389	23	18	15	3	2	3	26	40	33	0	1	1	266	149	0.000393584	0.0232358	0.811,0.834,0.737	1.0,0.957,0.949	-0.175	SE	chr12:32632397:32632514:32624876:32624969:32635791:32635900	64	101
12339	Myl6	Myl6	chr7	-	12339	6896	6964	7072	7106	6889	7752	9581	9131	8854	5009	4625	4542	194	149	0	0	0.427,0.437,0.412	0.595,0.603,0.6	-0.174	SE	chr7:911641:911686:910771:910945:911977:912055	42679	41742
40727	Map4k4	Map4k4	chr9	+	40727	1012	1053	1027	281	274	308	977	951	1049	133	107	95	298	149	0	0	0.643,0.658,0.625	0.786,0.816,0.847	-0.174	SE	chr9:42311340:42311532:42310283:42310404:42313801:42313919	3955	3312
10110	Dennd4c	Dennd4c	chr5	+	10110	90	125	133	34	41	42	132	153	117	21	18	21	296	149	1.38138e-05	0.00162743	0.571,0.605,0.614	0.76,0.811,0.737	-0.173	SE	chr5:101329432:101329579:101329042:101329187:101334712:101334832	465	462
53423	Tecr	Tecr	chr19	+	53423	788	722	817	443	490	482	918	961	976	312	239	259	194	149	2.33147e-15	1.30687e-12	0.577,0.531,0.566	0.693,0.755,0.743	-0.172	SE	chr19:24566410:24566455:24565948:24566000:24566542:24566646	3742	3665
4738	Pphln1	Pphln1	chr7	+	4738	156	167	153	57	52	55	129	169	145	14	17	27	206	149	7.17114e-08	1.63192e-05	0.664,0.699,0.668	0.87,0.878,0.795	-0.171	SE	chr7:124593088:124593145:124579928:124580140:124596126:124596206	640	501
43683	Smtn	Smtn	chr14	-	43683	1294	1280	1226	165	165	177	856	893	834	15	20	22	298	149	0	0	0.797,0.795,0.776	0.966,0.957,0.95	-0.168	SE	chr14:78401907:78402072:78398594:78398899:78402984:78403136	4307	2640
27447	Cuta	Cuta	chr20	-	27447	115	142	104	140	113	159	244	238	227	119	161	131	201	149	2.83651e-05	0.00291856	0.378,0.482,0.327	0.603,0.523,0.562	-0.167	SE	chr20:5024318:5024370:5023894:5024103:5024453:5024580	773	1120
45392	Slc22a17	Slc22a17	chr15	-	45392	108	118	119	15	18	19	514	438	443	11	23	13	298	149	9.84147e-11	3.7168e-08	0.783,0.766,0.758	0.959,0.905,0.945	-0.167	SE	chr15:28384498:28384664:28384178:28384324:28385460:28385615	397	1442
34119	Eif4h	Eif4h	chr12	+	34119	592	527	627	931	703	959	825	794	724	610	549	563	209	149	5.75096e-14	2.91661e-11	0.312,0.348,0.318	0.491,0.508,0.478	-0.166	SE	chr12:22095231:22095291:22094247:22094344:22097517:22097655	4339	4065
48048	Zfp90	Zfp90	chr19	+	48048	17	15	27	5	1	4	21	14	17	1	0	0	216	149	5.17044e-05	0.00482529	0.701,0.912,0.823	0.935,1.0,1.0	-0.166	SE	chr19:34322367:34322434:34321979:34322150:34325761:34325888	69	53
42837	Eif4g1	Eif4g1	chr11	-	42837	12	28	25	2	4	3	25	21	14	0	0	0	206	149	5.67589e-05	0.00517546	0.813,0.835,0.858	1.0,1.0,1.0	-0.165	SE	chr11:80241041:80241098:80239181:80239358:80241819:80241958	74	60
58847	Tcf25	Tcf25	chr19	+	58847	548	579	602	136	154	145	664	677	675	70	60	59	263	149	4.44089e-16	2.81526e-13	0.695,0.681,0.702	0.843,0.865,0.866	-0.165	SE	chr19:51446606:51446720:51446169:51446242:51449050:51449725	2164	2205
12435	Pradc1	Pradc1	chr4	-	12435	71	69	83	13	16	19	135	95	86	11	8	6	298	149	0.000123633	0.00965796	0.732,0.683,0.686	0.86,0.856,0.878	-0.164	SE	chr4:117985441:117985609:117984731:117985228:117985811:117985921	271	341
44767	Dtx2	Dtx2	chr12	-	44767	116	151	132	38	32	24	167	189	159	20	23	6	287	149	5.69422e-05	0.00517718	0.613,0.71,0.741	0.813,0.81,0.932	-0.164	SE	chr12:20650002:20650140:20648098:20648172:20655381:20655485	493	564
44053	Slc25a22	Slc25a22	chr1	-	44053	169	164	191	22	21	23	304	296	303	1	8	4	275	149	3.33067e-16	2.13689e-13	0.806,0.809,0.818	0.994,0.952,0.976	-0.163	SE	chr1:196532575:196532701:196532271:196532327:196532826:196532982	590	916
58637	Arfip1	Arfip1	chr2	-	58637	74	90	88	127	130	130	109	106	128	89	85	88	224	149	6.14435e-07	0.000114004	0.279,0.315,0.31	0.449,0.453,0.492	-0.163	SE	chr2:169876341:169876416:169874875:169874988:169882661:169882770	639	605
28056	Zfp639	Zfp639	chr2	+	28056	9	7	8	57	66	69	24	27	25	48	44	67	239	149	7.09312e-08	1.6211e-05	0.09,0.062,0.067	0.238,0.277,0.189	-0.162	SE	chr2:115295784:115295874:115294852:115295056:115296164:115296235	216	235
28902	Map3k12	Map3k12	chr7	-	28902	47	50	57	11	3	4	66	48	56	0	0	2	298	149	2.49538e-06	0.000383675	0.681,0.893,0.877	1.0,1.0,0.933	-0.161	SE	chr7:133640098:133640787:133636134:133636613:133647512:133648132	172	172
38308	Clk1	Clk1	chr9	-	38308	193	202	235	105	126	115	249	264	257	59	81	77	240	149	2.21261e-07	4.52882e-05	0.533,0.499,0.559	0.724,0.669,0.674	-0.159	SE	chr9:59955291:59955382:59954834:59954901:59956251:59956477	976	987
9405	Meaf6	Meaf6	chr5	+	9405	35	46	51	122	124	111	69	46	72	71	69	89	206	149	1.57144e-06	0.000258274	0.172,0.212,0.249	0.413,0.325,0.369	-0.158	SE	chr5:137366116:137366173:137361476:137361669:137366777:137366811	489	416
58247	Ifi44	Ifi44	chr2	-	58247	202	140	165	71	57	58	230	216	226	51	35	38	298	149	5.05451e-06	0.000693706	0.587,0.551,0.587	0.693,0.755,0.748	-0.157	SE	chr2:240627466:240627667:240626057:240626343:240633318:240633419	693	796
21763	Dnm2	Dnm2	chr8	+	21763	220	196	182	57	51	71	232	215	187	32	33	23	288	149	5.99217e-06	0.000797723	0.666,0.665,0.57	0.79,0.771,0.808	-0.156	SE	chr8:20030942:20031081:20030352:20030420:20032453:20032592	777	722
40188	Baz2b	Baz2b	chr3	-	40188	55	43	35	0	10	5	39	51	64	0	2	0	298	149	2.85548e-05	0.00291856	1.0,0.683,0.778	1.0,0.927,1.0	-0.155	SE	chr3:44392860:44393066:44388365:44388512:44396994:44397155	148	156
39218	Arhgap33	Arhgap33	chr1	-	39218	28	38	31	6	4	3	26	36	29	0	1	2	298	149	0.000852179	0.0415562	0.7,0.826,0.838	1.0,0.947,0.879	-0.154	SE	chr1:85780524:85780742:85780120:85780274:85780919:85781065	110	94
18202	Smpd4	Smpd4	chr11	-	18202	121	108	143	46	52	49	131	118	103	28	28	14	236	149	0.000164426	0.0121105	0.624,0.567,0.648	0.747,0.727,0.823	-0.153	SE	chr11:83370462:83370549:83367552:83367698:83373826:83373898	519	422
23295	Tspan9	Tspan9	chr4	-	23295	143	139	142	106	140	119	100	142	154	58	64	56	298	149	3.357e-05	0.00334764	0.403,0.332,0.374	0.463,0.526,0.579	-0.153	SE	chr4:160955584:160955768:160936425:160936529:160977296:160977494	789	574
47972	Hnrnpdl	Hnrnpdl	chr14	+	47972	346	312	348	691	743	746	378	361	345	389	357	360	254	149	3.94129e-14	2.01806e-11	0.227,0.198,0.215	0.363,0.372,0.36	-0.152	SE	chr14:9561491:9561596:9561035:9561127:9562244:9563654	3186	2190
20026	Gls2	Gls2	chr7	+	20026	67	78	60	57	62	59	75	83	99	33	51	39	242	149	0.000850066	0.0415292	0.42,0.436,0.385	0.583,0.501,0.61	-0.151	SE	chr7:631200:631293:630735:630867:631466:631528	383	380
47833	Slc26a11	Slc26a11	chr10	+	47833	64	53	52	10	8	6	73	77	72	1	8	0	292	149	0.000686164	0.0355437	0.766,0.772,0.816	0.974,0.831,1.0	-0.15	SE	chr10:104620476:104620619:104616949:104617035:104624588:104624764	193	231
55015	Trnau1ap	Trnau1ap	chr5	-	55015	181	161	172	173	114	139	191	197	168	79	78	90	269	149	2.0341e-06	0.000322375	0.367,0.439,0.407	0.573,0.583,0.508	-0.15	SE	chr5:144514561:144514681:144509880:144510043:144519786:144519839	940	803
280	Tmem164	Tmem164	chrX	+	280	33	33	25	1	4	3	45	31	37	0	0	0	298	149	0.000158423	0.011832	0.943,0.805,0.806	1.0,1.0,1.0	-0.149	SE	chrX:106289803:106290463:106288890:106289055:106379410:106379477	99	113
20753	Ccser2	Ccser2	chr16	-	20753	76	93	85	91	88	63	101	101	112	43	54	65	282	149	0.0002059	0.0144649	0.306,0.358,0.416	0.554,0.497,0.477	-0.149	SE	chr16:12627906:12628039:12616955:12617876:12633675:12633765	496	476
28901	Map3k12	Map3k12	chr7	-	28901	43	39	47	11	3	4	49	42	41	0	0	2	238	149	3.78763e-06	0.000543653	0.71,0.891,0.88	1.0,1.0,0.928	-0.149	SE	chr7:133640098:133640187:133636134:133636613:133647512:133647752	147	134
18408	Klc1	Klc1	chr6	+	18408	545	486	556	98	107	76	686	680	717	41	43	42	280	149	1.13243e-14	6.15336e-12	0.747,0.707,0.796	0.899,0.894,0.901	-0.148	SE	chr6:130857320:130857451:130851014:130851149:130866049:130866113	1868	2209
38792	Rita1	Rita1	chr12	+	38792	55	45	66	98	101	94	127	105	118	111	91	105	272	149	2.11719e-06	0.000333558	0.235,0.196,0.278	0.385,0.387,0.381	-0.148	SE	chr12:35950802:35950925:35950378:35950607:35951148:35951506	459	657
7977	Kidins220	Kidins220	chr6	+	7977	30	31	40	136	141	129	45	46	61	89	78	102	182	149	1.19895e-06	0.000201405	0.153,0.153,0.202	0.293,0.326,0.329	-0.147	SE	chr6:41692313:41692346:41684938:41685052:41694745:41694877	507	421
8235	Gtf3c2	Gtf3c2	chr6	+	8235	61	60	64	100	87	116	124	106	120	87	94	107	278	149	2.3209e-06	0.000360321	0.246,0.27,0.228	0.433,0.377,0.375	-0.147	SE	chr6:25204121:25204250:25203560:25203882:25204570:25204847	488	638
1352	Stk16	Stk16	chr9	+	1352	157	149	175	52	48	56	276	257	245	43	42	35	245	149	1.86666e-06	0.000298503	0.647,0.654,0.655	0.796,0.788,0.81	-0.146	SE	chr9:76707741:76707837:76707494:76707615:76708198:76708320	637	898
25973	Ano8	Ano8	chr16	-	25973	93	104	87	9	6	13	293	263	274	2	1	2	282	149	2.11209e-12	9.37257e-10	0.845,0.902,0.78	0.987,0.993,0.986	-0.146	SE	chr16:18171945:18172078:18171636:18171775:18172196:18172307	312	835
6348	Wiz	Wiz	chr7	-	6348	141	133	160	59	57	54	145	173	185	43	31	31	298	149	0.000427449	0.024661	0.544,0.538,0.597	0.628,0.736,0.749	-0.145	SE	chr7:11373140:11373530:11372018:11372570:11374462:11374966	604	608
58363	Ankrd13c	Ankrd13c	chr2	+	58363	19	30	16	5	1	3	18	23	26	0	1	0	191	149	0.000159375	0.0118366	0.748,0.959,0.806	1.0,0.947,1.0	-0.145	SE	chr2:247035769:247035811:247023039:247024103:247042938:247043024	74	68
49226	Pdlim7	Pdlim7	chr17	+	49226	1527	1580	1623	466	480	534	1152	1179	1133	180	176	175	268	149	3.59823e-13	1.75789e-10	0.646,0.647,0.628	0.781,0.788,0.783	-0.144	SE	chr17:9129828:9129947:9129363:9129394:9130308:9130325	6210	3995
20755	Ccser2	Ccser2	chr16	-	20755	178	226	221	91	88	63	287	255	286	43	54	65	234	149	2.54054e-05	0.00266837	0.555,0.621,0.691	0.81,0.75,0.737	-0.143	SE	chr16:12627954:12628039:12616955:12617876:12633675:12633765	867	990
26546	Xkr5	Xkr5	chr16	+	26546	60	57	80	6	8	11	68	53	58	4	1	1	298	149	0.000298535	0.0190159	0.833,0.781,0.784	0.895,0.964,0.967	-0.143	SE	chr16:70877291:70877475:70874983:70875150:70882995:70883180	222	185
36350	Phldb2	Phldb2	chr11	+	36350	211	189	212	59	75	48	122	135	138	20	17	21	293	149	0.000248727	0.0166215	0.645,0.562,0.692	0.756,0.802,0.77	-0.143	SE	chr11:55052856:55053000:55049533:55049623:55055754:55055895	794	453
58635	Arfip1	Arfip1	chr2	-	58635	211	227	235	127	130	130	273	250	308	89	85	88	245	149	1.49458e-06	0.000247168	0.503,0.515,0.524	0.651,0.641,0.68	-0.143	SE	chr2:169876320:169876416:169874875:169874988:169882661:169882770	1060	1093
8634	Mib2	Mib2	chr5	-	8634	103	81	78	30	41	26	143	150	117	29	27	21	245	149	0.000972125	0.0457707	0.676,0.546,0.646	0.75,0.772,0.772	-0.142	SE	chr5:166247897:166247993:166246871:166246976:166248127:166248270	359	487
8635	Mib2	Mib2	chr5	-	8635	116	100	113	30	41	26	190	195	162	29	27	21	257	149	0.000285216	0.0183209	0.692,0.586,0.716	0.792,0.807,0.817	-0.141	SE	chr5:166247897:166248005:166246871:166246976:166248127:166248270	426	624
33853	Prr14l	Prr14l	chr14	+	33853	24	29	32	6	1	4	20	22	19	0	0	2	298	149	0.000618937	0.0328277	0.667,0.935,0.8	1.0,1.0,0.826	-0.141	SE	chr14:77879707:77880228:77871997:77872156:77888589:77888662	96	63
45939	Ppp3cc	Ppp3cc	chr15	-	45939	195	172	176	40	31	33	187	183	213	12	5	6	179	149	1.02252e-12	4.65384e-10	0.802,0.822,0.816	0.928,0.968,0.967	-0.141	SE	chr15:45292117:45292147:45289916:45290916:45296753:45296851	647	606
58354	Kyat1	Kyat1	chr3	-	58354	48	50	36	92	93	86	110	92	62	85	83	88	298	149	4.87577e-05	0.00461993	0.207,0.212,0.173	0.393,0.357,0.261	-0.14	SE	chr3:13473639:13473848:13470095:13470154:13492709:13492951	405	520
3707	Fam135a	Fam135a	chr9	-	3707	24	41	39	2	7	10	34	30	50	3	1	1	238	149	0.000781189	0.0390235	0.883,0.786,0.709	0.876,0.949,0.969	-0.139	SE	chr9:26498986:26499075:26487338:26487430:26500670:26500803	123	119
39146	Obsl1	Obsl1	chr9	-	39146	31	39	26	77	61	81	100	90	66	87	97	83	298	149	9.68017e-06	0.00120158	0.168,0.242,0.138	0.365,0.317,0.284	-0.139	SE	chr9:76980107:76980383:76979245:76979515:76980537:76980825	315	523
14493	Asxl1	Asxl1	chr3	+	14493	1	3	0	24	20	23	9	6	5	24	20	20	208	149	9.5882e-05	0.00784303	0.029,0.097,0.0	0.212,0.177,0.152	-0.138	SE	chr3:141815715:141815774:141814012:141814141:141819901:141819984	71	84
37227	Lsm11	Lsm11	chr10	-	37227	105	92	93	17	34	25	109	122	118	14	14	12	233	149	0.000703743	0.0361379	0.798,0.634,0.704	0.833,0.848,0.863	-0.136	SE	chr10:30373827:30373911:30372976:30373438:30377185:30377325	366	389
47851	Nat1	Nat1	chr16	-	47851	36	32	36	4	6	0	73	66	93	1	0	1	298	149	5.90648e-05	0.00533095	0.818,0.727,1.0	0.973,1.0,0.979	-0.136	SE	chr16:22231528:22231803:22218216:22219847:22238473:22238516	114	234
55025	Trnau1ap	Trnau1ap	chr5	-	55025	70	43	49	17	10	8	37	41	35	2	1	5	202	149	0.00104964	0.0483518	0.752,0.76,0.819	0.932,0.968,0.838	-0.136	SE	chr5:144519786:144519839:144509880:144510043:144523959:144523986	197	121
25510	Ktn1	Ktn1	chr15	+	25510	391	387	388	183	204	219	322	342	369	88	106	109	233	149	6.65601e-07	0.00012222	0.577,0.548,0.531	0.701,0.674,0.684	-0.134	SE	chr15:20993742:20993826:20993499:20993583:20997637:20997721	1772	1336
31841	Fam53a	Fam53a	chr14	+	31841	61	64	56	5	8	12	88	66	48	5	0	3	275	149	0.000746741	0.0377632	0.869,0.813,0.717	0.905,1.0,0.897	-0.134	SE	chr14:77091500:77091626:77088177:77091113:77106111:77106344	206	210
16288	Hdac7	Hdac7	chr7	-	16288	113	118	101	169	163	195	132	156	133	115	119	129	260	149	2.21258e-06	0.000346388	0.277,0.293,0.229	0.397,0.429,0.371	-0.133	SE	chr7:128938931:128939042:128938623:128938804:128939257:128939349	859	784
51584	Celf1	Celf1	chr3	+	51584	201	184	183	194	255	211	225	226	251	153	152	150	298	149	5.80483e-07	0.000108843	0.341,0.265,0.302	0.424,0.426,0.456	-0.133	SE	chr3:76967286:76967438:76924590:76924771:76979315:76979503	1228	1157
10206	Cdk5rap2	Cdk5rap2	chr5	-	10206	79	80	74	74	76	57	92	88	87	52	37	49	298	149	0.000952841	0.045102	0.348,0.345,0.394	0.469,0.543,0.47	-0.132	SE	chr5:83810355:83810604:83808547:83808625:83811710:83811835	440	405
22104	Ccdc74a	Ccdc74a	chr11	-	22104	16	39	33	4	1	3	30	35	25	0	1	0	229	149	0.000993704	0.0465398	0.722,0.962,0.877	1.0,0.958,1.0	-0.132	SE	chr11:83356557:83356637:83356426:83356483:83358570:83358630	96	91
33120	Dgkq	Dgkq	chr14	+	33120	39	41	34	3	2	6	78	50	65	1	0	2	292	149	0.000258598	0.0171388	0.869,0.913,0.743	0.975,1.0,0.943	-0.131	SE	chr14:1069614:1069757:1069252:1069404:1069872:1070051	125	196
38790	Rita1	Rita1	chr12	+	38790	63	47	76	98	101	94	131	110	114	111	91	105	275	149	7.88444e-05	0.00667495	0.258,0.201,0.305	0.39,0.396,0.37	-0.131	SE	chr12:35950799:35950925:35950089:35950607:35951148:35951506	479	662
15146	Atp13a2	Atp13a2	chr5	+	15146	99	111	97	15	19	9	96	104	99	4	4	6	298	149	0.000197278	0.014007	0.767,0.745,0.843	0.923,0.929,0.892	-0.13	SE	chr5:153306782:153306989:153305732:153305921:153307368:153307458	350	313
38875	Mia2	Mia2	chr6	+	38875	4	2	3	71	51	59	16	7	12	41	47	58	176	149	5.73573e-06	0.000765497	0.046,0.032,0.041	0.248,0.112,0.149	-0.13	SE	chr6:76835842:76835869:76834206:76834278:76836343:76836454	190	181
186	Stag2	Stag2	chrX	+	186	81	95	92	77	71	77	97	120	134	54	54	66	284	149	0.000526846	0.028918	0.356,0.412,0.385	0.485,0.538,0.516	-0.129	SE	chrX:120976198:120976333:120974856:120975217:121031423:121031562	493	525
50915	Prtfdc1	Prtfdc1	chr17	-	50915	139	143	130	74	100	91	219	208	200	84	69	74	167	149	2.71008e-05	0.00282416	0.626,0.561,0.56	0.699,0.729,0.707	-0.129	SE	chr17:83556303:83556321:83554893:83554976:83572868:83572934	677	854
37524	Ikbke	Ikbke	chr13	-	37524	74	54	42	5	2	6	72	91	74	1	0	0	298	149	5.09079e-06	0.000696889	0.881,0.931,0.778	0.973,1.0,1.0	-0.128	SE	chr13:42731138:42731299:42729815:42729926:42731422:42731604	183	238
40466	Nhlrc3	Nhlrc3	chr2	-	40466	151	142	132	33	36	30	253	259	239	26	31	31	294	149	0.000111607	0.00892367	0.699,0.667,0.69	0.831,0.809,0.796	-0.127	SE	chr2:137541761:137541906:137541052:137541205:137542098:137542215	524	839
23957	Sema4f	Sema4f	chr4	-	23957	61	67	63	9	4	8	91	111	98	2	1	2	243	149	4.60725e-06	0.000642253	0.806,0.911,0.828	0.965,0.986,0.968	-0.125	SE	chr4:115429246:115429340:115419064:115419184:115433755:115433854	212	305
42487	Zfp511	Zfp511	chr1	+	42487	50	37	49	5	10	3	46	61	43	1	0	3	223	149	0.000226151	0.015499	0.87,0.712,0.916	0.968,1.0,0.905	-0.125	SE	chr1:194818146:194818220:194817696:194817929:194818835:194818901	154	154
38868	Atg2a	Atg2a	chr1	+	38868	142	116	127	24	7	10	165	155	174	3	5	3	298	149	1.62401e-06	0.000264465	0.747,0.892,0.864	0.965,0.939,0.967	-0.123	SE	chr1:203549451:203549607:203549007:203549100:203549702:203549946	426	505
61076	Zc3h4	Zc3h4	chr1	+	61076	60	79	60	80	79	75	109	87	72	77	51	57	298	149	0.000660823	0.0344995	0.273,0.333,0.286	0.414,0.46,0.387	-0.123	SE	chr1:77138987:77139236:77135734:77136114:77140201:77141691	433	453
18232	Dgcr2	Dgcr2	chr11	+	18232	193	219	174	45	39	45	191	211	192	24	26	18	298	149	0.000181187	0.0130032	0.682,0.737,0.659	0.799,0.802,0.842	-0.122	SE	chr11:83140709:83140946:83134897:83135101:83142116:83142400	715	662
1268	Mff	Mff	chr9	+	1268	178	175	112	18	13	20	173	136	146	6	6	4	298	149	4.60806e-05	0.00442133	0.832,0.871,0.737	0.935,0.919,0.948	-0.121	SE	chr9:84025332:84025491:84019050:84019139:84029019:84029052	516	471
19145	Ubqln1	Ubqln1	chr17	+	19145	539	457	506	424	399	385	594	629	528	313	286	266	233	149	8.87706e-07	0.000157047	0.448,0.423,0.457	0.548,0.584,0.559	-0.121	SE	chr17:6472551:6472635:6470119:6470262:6473692:6473808	2710	2616
39459	LOC102555148	LOC102555148	chr3	+	39459	2	6	7	30	44	33	4	19	16	21	21	44	298	149	0.0010405	0.0481282	0.032,0.064,0.096	0.087,0.311,0.154	-0.12	SE	chr3:56462227:56462432:56461411:56461560:56467827:56468036	122	125
21773	Dnm2	Dnm2	chr8	+	21773	14	16	14	132	136	125	18	16	13	54	55	52	161	149	0.000110998	0.00888835	0.089,0.098,0.094	0.236,0.212,0.188	-0.118	SE	chr8:20042315:20042327:20041403:20041455:20045798:20045912	437	208
31583	Tatdn3	Tatdn3	chr13	-	31583	94	81	104	15	4	11	154	141	173	1	6	2	259	149	1.15189e-06	0.000195972	0.783,0.921,0.845	0.989,0.931,0.98	-0.117	SE	chr13:102640777:102640887:102640368:102640424:102642260:102642323	309	477
31234	Erbb2	Erbb2	chr10	+	31234	67	78	80	7	3	6	120	129	127	0	2	0	298	149	8.60109e-07	0.000153183	0.827,0.929,0.87	1.0,0.97,1.0	-0.115	SE	chr10:83426309:83426509:83426101:83426192:83426988:83427121	241	378
4044	Aplp2	Aplp2	chr8	-	4044	2981	2959	3001	432	393	418	3841	4025	3861	253	231	196	298	149	0	0	0.775,0.79,0.782	0.884,0.897,0.908	-0.114	SE	chr8:29617559:29617727:29614799:29614930:29618701:29618922	10184	12407
32099	Sepsecs	Sepsecs	chr14	+	32099	48	46	51	3	5	3	41	47	48	0	0	0	252	149	4.33249e-05	0.00419472	0.904,0.845,0.91	1.0,1.0,1.0	-0.114	SE	chr14:58320682:58320785:58317093:58317247:58325091:58325221	156	136
31705	Myo18a	Myo18a	chr10	+	31705	26	29	15	3	4	1	19	9	30	0	1	0	298	149	0.000398482	0.0234347	0.812,0.784,0.882	1.0,0.818,1.0	-0.113	SE	chr10:62702642:62703326:62700208:62700268:62708075:62708163	78	59
22460	Slfn13	Slfn13	chr10	-	22460	5	7	5	39	34	53	7	8	23	29	24	34	259	149	0.000543575	0.0296577	0.069,0.106,0.051	0.122,0.161,0.28	-0.112	SE	chr10:67920355:67920465:67918970:67920037:67925180:67925470	143	125
41031	Inppl1	Inppl1	chr1	-	41031	554	528	529	51	59	48	569	464	529	12	12	14	283	149	2.40918e-14	1.25776e-11	0.851,0.825,0.853	0.961,0.953,0.952	-0.112	SE	chr1:156184007:156184141:156183042:156183898:156184390:156185057	1769	1600
3357	Dgkd	Dgkd	chr9	+	3357	262	218	234	18	22	9	313	277	273	0	0	1	280	149	1.22125e-15	7.06875e-13	0.886,0.841,0.933	1.0,1.0,0.993	-0.111	SE	chr9:88604216:88604347:88603075:88603205:88605244:88607349	763	864
5231	Fbxl6	Fbxl6	chr7	-	5231	112	140	150	20	23	16	223	282	223	19	13	16	298	149	0.000324228	0.0200578	0.737,0.753,0.824	0.854,0.916,0.875	-0.11	SE	chr7:108260414:108260646:108260086:108260333:108260720:108260834	461	776
43890	Slc35e1	Slc35e1	chr16	+	43890	124	134	123	21	9	8	144	146	122	6	3	2	287	149	5.09814e-05	0.0047796	0.754,0.885,0.889	0.926,0.962,0.969	-0.11	SE	chr16:17353906:17354044:17351671:17351742:17359954:17360200	419	423
11759	Mical3	Mical3	chr4	-	11759	11	6	6	103	83	113	18	10	22	76	60	55	200	149	7.90724e-06	0.00100976	0.074,0.051,0.038	0.15,0.11,0.23	-0.109	SE	chr4:154166353:154166404:154156244:154156344:154170813:154170907	322	241
22653	Nek8	Nek8	chr10	-	22653	25	18	27	1	0	7	59	55	42	0	0	2	298	149	0.00100129	0.0467714	0.926,1.0,0.659	1.0,1.0,0.913	-0.109	SE	chr10:63066664:63066873:63066353:63066433:63067439:63067571	78	158
60318	Golga2	Golga2	chr3	+	60318	259	262	254	109	113	94	250	238	278	68	59	63	230	149	0.000164779	0.0121197	0.606,0.6,0.636	0.704,0.723,0.741	-0.109	SE	chr3:15588977:15589058:15587864:15587987:15592661:15592757	1091	956
11479	Dmd	Dmd	chrX	+	11479	70	63	77	2	6	6	89	82	63	0	1	0	298	149	7.45283e-06	0.000956315	0.946,0.84,0.865	1.0,0.976,1.0	-0.108	SE	chrX:49451160:49451319:49441925:49442062:49477114:49477358	224	235
39104	Paqr6	Paqr6	chr2	+	39104	79	71	67	3	6	4	163	167	171	0	0	0	298	149	1.07734e-06	0.000183876	0.929,0.855,0.893	1.0,1.0,1.0	-0.108	SE	chr2:173835836:173836039:173835627:173835755:173836114:173836241	230	501
55020	Trnau1ap	Trnau1ap	chr5	-	55020	128	131	103	17	10	8	95	91	124	2	1	5	281	149	6.16589e-05	0.00551832	0.8,0.874,0.872	0.962,0.98,0.929	-0.108	SE	chr5:144516537:144516669:144509880:144510043:144523959:144523986	397	318
24155	Csnk1d	Csnk1d	chr10	-	24155	599	730	683	208	235	237	750	785	687	158	147	132	212	149	3.17299e-07	6.28122e-05	0.669,0.686,0.669	0.769,0.79,0.785	-0.107	SE	chr10:106228786:106228849:106225623:106227740:106231834:106231974	2692	2659
31251	Mtmr3	Mtmr3	chr14	-	31251	97	126	113	16	4	16	184	195	186	3	7	5	238	149	1.45262e-05	0.00169264	0.791,0.952,0.816	0.975,0.946,0.959	-0.107	SE	chr14:79344896:79344985:79340522:79342598:79346775:79348180	372	580
57968	Sec24b	Sec24b	chr2	-	57968	54	63	54	126	130	98	66	90	73	89	101	83	254	149	0.000296931	0.0189591	0.201,0.221,0.244	0.303,0.343,0.34	-0.107	SE	chr2:218601334:218601439:218592742:218592823:218614276:218614420	525	502
5185	Rbfox2	Rbfox2	chr7	-	5185	373	381	365	87	61	70	220	174	201	20	12	16	189	149	3.02259e-07	6.02831e-05	0.772,0.831,0.804	0.897,0.92,0.908	-0.106	SE	chr7:108826821:108826861:108817623:108817715:108830320:108830453	1337	643
8870	Plekhm2	Plekhm2	chr5	-	8870	224	246	228	47	56	63	311	287	317	36	42	31	209	149	7.37359e-06	0.000951425	0.773,0.758,0.721	0.86,0.83,0.879	-0.106	SE	chr5:153949679:153949739:153946539:153946765:153951293:153951480	864	1024
25443	Cdc42ep2	Cdc42ep2	chr1	-	25443	97	84	96	142	124	119	154	142	161	125	135	127	298	149	0.000172421	0.0125279	0.255,0.253,0.287	0.381,0.345,0.388	-0.106	SE	chr1:203209994:203210217:203201999:203203447:203210805:203210891	662	844
39198	Rbm26	Rbm26	chr15	-	39198	140	152	130	24	24	31	128	112	112	12	8	10	221	149	0.00039911	0.0234347	0.797,0.81,0.739	0.878,0.904,0.883	-0.106	SE	chr15:81920702:81920774:81913327:81913453:81921944:81922076	501	382
52046	Fnbp1	Fnbp1	chr3	-	52046	252	259	285	25	25	34	200	268	265	9	8	9	298	149	9.64827e-07	0.000167902	0.834,0.838,0.807	0.917,0.944,0.936	-0.106	SE	chr3:14336343:14336526:14323731:14323841:14337425:14337620	880	759
1271	Mff	Mff	chr9	+	1271	193	197	173	23	24	17	165	165	157	2	14	6	298	149	0.000220628	0.0153161	0.808,0.804,0.836	0.976,0.855,0.929	-0.104	SE	chr9:84025332:84025491:84020704:84020779:84029019:84029052	627	509
4210	Slc44a2	Slc44a2	chr8	+	4210	177	178	156	397	390	398	373	380	380	453	527	472	298	149	1.20462e-08	3.22349e-06	0.182,0.186,0.164	0.292,0.265,0.287	-0.104	SE	chr8:19903229:19903401:19902697:19902782:19903999:19905345	1696	2585
12170	Magi1	Magi1	chr4	-	12170	172	145	135	18	18	16	179	172	188	8	11	6	298	149	0.000258128	0.0171388	0.827,0.801,0.808	0.918,0.887,0.94	-0.103	SE	chr4:126223920:126224121:126216958:126217052:126227160:126227454	504	564
37668	Phldb1	Phldb1	chr8	-	37668	90	104	98	192	168	201	114	100	112	123	121	152	194	149	0.000490975	0.027492	0.265,0.322,0.272	0.416,0.388,0.361	-0.102	SE	chr8:45015866:45015911:45014961:45015256:45016354:45016457	853	722
50452	Mus81	Mus81	chr1	-	50452	145	106	111	14	20	18	146	141	133	8	9	9	245	149	0.000824653	0.0405481	0.863,0.763,0.789	0.917,0.905,0.9	-0.102	SE	chr1:202792883:202792979:202792664:202792786:202793109:202793247	414	446
38125	Cln3	Cln3	chr1	-	38125	39	49	43	6	0	4	84	59	76	0	1	2	290	149	0.00086305	0.0419328	0.77,1.0,0.847	1.0,0.968,0.951	-0.101	SE	chr1:181156471:181156612:181156070:181156392:181158609:181158703	141	222
23092	Scube3	Scube3	chr20	+	23092	287	288	300	60	64	60	283	272	276	23	34	27	197	149	3.04399e-06	0.000452781	0.783,0.773,0.791	0.903,0.858,0.885	-0.1	SE	chr20:6215179:6215227:6213279:6213396:6216990:6217107	1059	915
27094	Rbm14	Rbm14	chr1	-	27094	221	195	223	30	41	44	230	218	171	18	22	20	298	149	0.000801741	0.0396412	0.786,0.704,0.717	0.865,0.832,0.81	-0.1	SE	chr1:202080611:202081305:202076939:202078683:202086010:202086433	754	679
42993	Tns1	Tns1	chr9	-	42993	363	362	376	69	81	61	267	269	273	27	17	33	225	149	7.01936e-06	0.000913907	0.777,0.747,0.803	0.868,0.913,0.846	-0.1	SE	chr9:75522903:75522979:75519037:75519130:75533732:75535313	1312	886
44754	Ssc5d	Ssc5d	chr1	-	44754	264	237	278	295	253	272	550	548	583	415	402	339	298	149	3.14147e-05	0.00317432	0.309,0.319,0.338	0.399,0.405,0.462	-0.1	SE	chr1:68899828:68900143:68899376:68899544:68900224:68900788	1599	2837
57573	Nasp	Nasp	chr5	-	57573	118	151	137	343	416	411	37	32	36	339	347	357	298	149	0	0	0.147,0.154,0.143	0.052,0.044,0.048	0.1	SE	chr5:130066316:130067297:130061615:130061695:130067913:130068023	1576	1148
2056	Srf	Srf	chr9	+	2056	447	455	437	5	10	4	294	292	261	27	20	16	298	149	2.77549e-11	1.10297e-08	0.978,0.958,0.982	0.845,0.88,0.891	0.101	SE	chr9:14432600:14432792:14431603:14431723:14433132:14433209	1358	910
49229	Pdlim7	Pdlim7	chr17	+	49229	483	494	533	38	36	35	168	172	181	33	31	36	166	149	1.26738e-08	3.3553e-06	0.919,0.925,0.932	0.82,0.833,0.819	0.101	SE	chr17:9130308:9130325:9129363:9129394:9130578:9130715	1619	621
50950	Abi1	Abi1	chr17	-	50950	212	246	234	5	7	8	217	205	215	21	23	24	236	149	8.36613e-08	1.87187e-05	0.964,0.957,0.949	0.867,0.849,0.85	0.101	SE	chr17:85108004:85108091:85103785:85103971:85114731:85114832	712	705
50953	Abi1	Abi1	chr17	-	50953	259	238	292	5	7	8	234	275	263	21	23	24	298	149	2.89923e-07	5.80402e-05	0.963,0.944,0.948	0.848,0.857,0.846	0.101	SE	chr17:85111147:85111321:85103785:85103971:85114731:85114832	809	840
13289	Fam133b	Fam133b	chr4	-	13289	260	194	224	20	21	25	187	158	182	40	37	33	200	149	2.5544e-05	0.00267238	0.906,0.873,0.87	0.777,0.761,0.804	0.102	SE	chr4:30598173:30598224:30594896:30594983:30599620:30599713	744	637
7921	Pxdn	Pxdn	chr6	+	7921	920	973	974	138	165	179	903	939	939	242	294	276	221	149	7.84409e-08	1.77747e-05	0.818,0.799,0.786	0.716,0.683,0.696	0.103	SE	chr6:46618932:46619004:46615055:46615127:46621957:46622029	3349	3593
50909	Prtfdc1	Prtfdc1	chr17	-	50909	94	83	93	145	143	172	68	74	77	234	289	203	260	149	1.05386e-06	0.000181029	0.271,0.25,0.237	0.143,0.128,0.179	0.103	SE	chr17:83551799:83551910:83551382:83551459:83553664:83553711	730	945
2898	Slc25a36	Slc25a36	chr8	-	2898	4	3	11	19	20	19	0	2	3	28	32	30	298	149	0.000143025	0.0108493	0.095,0.07,0.224	0.0,0.03,0.048	0.104	SE	chr8:97671280:97673267:97667949:97668016:97675086:97675187	76	95
42961	Aldoa	Aldoa	chr1	-	42961	57	36	43	113	112	138	11	17	13	113	128	111	298	149	2.30871e-09	7.18948e-07	0.201,0.138,0.135	0.046,0.062,0.055	0.104	SE	chr1:181405018:181405171:181404686:181404819:181407349:181407476	499	393
43073	Rif1	Rif1	chr3	+	43073	56	71	71	0	1	1	35	42	49	3	6	0	296	149	0.000647401	0.0340323	1.0,0.973,0.973	0.854,0.779,1.0	0.104	SE	chr3:36597287:36597434:36590988:36594099:36597877:36597993	200	135
49176	Sbf1	Sbf1	chr7	-	49176	256	260	277	79	64	94	186	185	175	92	84	79	227	149	0.000757722	0.0381176	0.68,0.727,0.659	0.57,0.591,0.593	0.104	SE	chr7:120366508:120366586:120365958:120366140:120369284:120369422	1030	801
43645	Fgfr3	Fgfr3	chr14	-	43645	82	58	88	209	197	196	35	39	26	330	281	275	298	149	8.88178e-16	5.3142e-13	0.164,0.128,0.183	0.05,0.065,0.045	0.105	SE	chr14:76992848:76992999:76992006:76992151:76993906:76994097	830	986
15760	Gmfg	Gmfg	chr1	+	15760	186	154	146	103	93	106	125	134	125	134	122	113	246	149	0.000942322	0.0447766	0.522,0.501,0.455	0.361,0.399,0.401	0.106	SE	chr1:83734198:83734295:83728796:83728965:83734416:83734466	788	753
38605	Acd	Acd	chr19	-	38605	58	64	61	1	0	1	49	51	51	8	4	4	194	149	6.042e-06	0.00080235	0.978,1.0,0.979	0.825,0.907,0.907	0.106	SE	chr19:33588398:33588443:33587970:33588122:33588670:33588747	185	167
56124	Katnip	Katnip	chr1	+	56124	23	26	17	1	0	0	24	18	23	3	0	5	205	149	0.000691659	0.0356895	0.944,1.0,1.0	0.853,1.0,0.77	0.107	SE	chr1:180290410:180290466:180270193:180270438:180318481:180318558	67	73
24416	Wipf2	Wipf2	chr10	+	24416	5	7	7	12	24	34	0	1	2	21	19	22	298	149	6.37727e-05	0.00565993	0.172,0.127,0.093	0.0,0.026,0.043	0.108	SE	chr10:83828668:83828820:83821069:83821257:83840422:83840554	89	65
40335	Clip1	Clip1	chr12	+	40335	6	17	12	31	38	38	1	0	3	24	27	24	298	149	2.69302e-06	0.000408564	0.088,0.183,0.136	0.02,0.0,0.059	0.109	SE	chr12:32979381:32981649:32977139:32977355:32984894:32985001	142	79
12130	Uba3	Uba3	chr4	-	12130	55	77	79	0	0	1	54	59	61	4	8	3	232	149	2.76536e-06	0.000418348	1.0,1.0,0.981	0.897,0.826,0.929	0.11	SE	chr4:129804334:129804417:129801914:129801995:129808516:129808637	212	189
26517	Sirt2	Sirt2	chr1	+	26517	105	119	103	255	202	259	72	71	71	294	328	302	196	149	2.23938e-07	4.5515e-05	0.238,0.309,0.232	0.157,0.141,0.152	0.11	SE	chr1:84054800:84054847:84053888:84054047:84059170:84059219	1043	1138
50955	Abi1	Abi1	chr17	-	50955	225	201	195	5	7	8	194	243	222	21	23	24	298	149	1.75226e-06	0.000281902	0.957,0.935,0.924	0.822,0.841,0.822	0.11	SE	chr17:85111147:85111324:85103785:85103971:85114731:85114832	641	727
60496	Clstn1	Clstn1	chr5	+	60496	318	321	323	296	290	311	210	209	211	317	296	310	179	149	2.35186e-05	0.00251483	0.472,0.48,0.464	0.355,0.37,0.362	0.11	SE	chr5:160073778:160073808:160064046:160064169:160074903:160075099	1859	1553
53390	Adgre5	Adgre5	chr19	+	53390	393	360	389	55	51	69	303	291	313	104	82	58	296	149	0.000562556	0.0304748	0.782,0.78,0.739	0.595,0.641,0.731	0.111	SE	chr19:24411111:24411258:24407427:24407580:24411885:24412026	1317	1151
50645	Naa20	Naa20	chr3	+	50645	41	23	41	2	0	0	35	36	36	2	7	1	285	149	0.000677927	0.0352525	0.915,1.0,1.0	0.901,0.729,0.95	0.112	SE	chr3:133330729:133330865:133322035:133322188:133335685:133335826	107	117
55523	Uggt1	Uggt1	chr9	-	55523	333	314	357	88	63	60	234	193	253	101	72	89	173	149	4.49473e-06	0.000629865	0.765,0.811,0.837	0.666,0.698,0.71	0.113	SE	chr9:38395730:38395754:38395170:38395265:38396547:38396646	1215	942
4646	Kmt2d	Kmt2d	chr7	-	4646	62	66	53	0	0	2	62	36	41	7	4	1	298	149	5.65394e-05	0.00516429	1.0,1.0,0.93	0.816,0.818,0.953	0.114	SE	chr7:130006032:130006254:130005700:130005820:130006816:130006864	183	151
1153	Sh3bp4	Sh3bp4	chr9	+	1153	77	100	74	0	2	1	86	72	71	5	8	5	298	149	1.26049e-05	0.00151861	1.0,0.962,0.974	0.896,0.818,0.877	0.115	SE	chr9:89727657:89730041:89721717:89721962:89736313:89736502	254	247
7395	Rbm25	Rbm25	chr6	+	7395	62	85	61	106	103	85	50	42	45	118	109	123	215	149	0.000158401	0.011832	0.288,0.364,0.332	0.227,0.211,0.202	0.115	SE	chr6:103278500:103278566:103271774:103271942:103281547:103281668	502	487
19961	Svil	Svil	chr17	-	19961	18	21	35	81	65	76	15	12	15	154	136	125	230	149	1.50072e-07	3.1966e-05	0.126,0.173,0.23	0.059,0.054,0.072	0.115	SE	chr17:52710648:52710729:52706570:52706605:52716366:52716973	296	457
31729	Myo18a	Myo18a	chr10	+	31729	371	393	381	5	3	3	309	318	307	37	33	35	194	149	0	0	0.983,0.99,0.99	0.865,0.881,0.871	0.115	SE	chr10:62744216:62744261:62743343:62743483:62747513:62747636	1156	1039
52488	Fn1	Fn1	chr9	-	52488	21350	20543	20553	12508	12914	12231	19940	19725	19841	19333	19475	19427	298	149	3.77213e-09	1.11594e-06	0.46,0.443,0.457	0.34,0.336,0.338	0.115	SE	chr9:73214249:73214519:73212944:73213132:73215347:73215461	100099	117741
5324	Zfat	Zfat	chr7	-	5324	41	39	57	0	0	0	36	39	39	6	1	1	298	149	0.000496429	0.027681	1.0,1.0,1.0	0.75,0.951,0.951	0.116	SE	chr7:99982400:99982551:99977555:99978994:99984821:99985007	137	122
27704	Evi5l	Evi5l	chr12	+	27704	10	11	10	44	50	44	1	3	2	37	43	36	182	149	4.94227e-05	0.00466492	0.157,0.153,0.157	0.022,0.054,0.044	0.116	SE	chr12:2552124:2552157:2545302:2545363:2553134:2553275	169	122
52527	Tcerg1	Tcerg1	chr18	+	52527	139	147	154	106	116	125	111	89	106	132	127	129	212	149	0.000304613	0.0191964	0.48,0.471,0.464	0.371,0.33,0.366	0.116	SE	chr18:34527084:34527147:34522835:34523078:34528137:34528338	787	694
11686	Zfp384	Zfp384	chr4	+	11686	255	276	272	136	124	117	213	214	238	149	187	168	298	149	5.17535e-05	0.00482529	0.484,0.527,0.538	0.417,0.364,0.415	0.118	SE	chr4:157833450:157833633:157832561:157832786:157834996:157835075	1180	1169
23509	Mtdh	Mtdh	chr7	+	23509	641	653	670	27	17	25	545	513	501	61	84	70	215	149	0	0	0.943,0.964,0.949	0.861,0.809,0.832	0.118	SE	chr7:65337547:65337613:65336064:65336241:65339033:65339270	2033	1774
29992	Etl4	Etl4	chr17	+	29992	248	238	225	14	18	16	204	179	186	29	26	39	269	149	5.05294e-06	0.000693706	0.908,0.88,0.886	0.796,0.792,0.725	0.12	SE	chr17:83295943:83296063:83293332:83293497:83302251:83302374	759	663
40797	Pbrm1	Pbrm1	chr16	+	40797	78	59	99	1	1	1	61	56	54	6	4	5	289	149	2.54952e-05	0.00267238	0.976,0.968,0.981	0.84,0.878,0.848	0.12	SE	chr16:6217096:6217236:6213506:6213646:6217444:6217559	239	186
49513	Dtnbp1	Dtnbp1	chr17	+	49513	53	49	53	0	0	0	36	35	36	6	3	2	203	149	1.3578e-05	0.00160685	1.0,1.0,1.0	0.815,0.895,0.93	0.12	SE	chr17:19694030:19694084:19685217:19685383:19701872:19701933	155	118
4647	Kmt2d	Kmt2d	chr7	-	4647	49	28	34	0	0	2	50	32	38	7	4	1	298	149	0.000201777	0.0142315	1.0,1.0,0.895	0.781,0.8,0.95	0.121	SE	chr7:130006038:130006254:130005700:130005820:130006816:130006864	113	132
15640	Mpped2	Mpped2	chr3	+	15640	31	34	35	1	0	0	39	36	47	3	5	2	298	149	0.00013004	0.0100106	0.939,1.0,1.0	0.867,0.783,0.922	0.122	SE	chr3:93233943:93234125:93186875:93187123:93272180:93272406	101	132
26461	Zfand3	Zfand3	chr20	+	26461	496	440	484	90	114	69	428	497	482	149	168	201	190	149	1.1973e-07	2.60235e-05	0.812,0.752,0.846	0.693,0.699,0.653	0.122	SE	chr20:8140122:8140163:8083406:8083598:8213990:8214173	1693	1925
61515	Bmf	Bmf	chr3	-	61515	50	40	34	0	0	0	44	53	47	4	5	3	250	149	1.77413e-05	0.00201867	1.0,1.0,1.0	0.868,0.863,0.903	0.122	SE	chr3:105515586:105515687:105503223:105503471:105517214:105517511	124	156
43412	Sidt2	Sidt2	chr8	-	43412	268	212	246	575	539	565	128	134	122	801	669	737	212	149	0	0	0.247,0.217,0.234	0.101,0.123,0.104	0.123	SE	chr8:46240085:46240148:46239252:46239371:46240324:46240396	2405	2591
864	Lpin2	Lpin2	chr9	+	864	4	2	4	10	22	23	0	0	0	11	14	25	224	149	0.000130784	0.0100351	0.21,0.057,0.104	0.0,0.0,0.0	0.124	SE	chr9:111099564:111099639:111083377:111083517:111119977:111120178	65	50
18949	Mix23	Mix23	chr11	-	18949	110	110	105	8	9	9	107	97	92	15	20	19	275	149	0.000928767	0.0443567	0.882,0.869,0.863	0.794,0.724,0.724	0.124	SE	chr11:64670024:64670150:64662931:64662991:64680408:64681000	351	350
43878	Polm	Polm	chr14	-	43878	50	70	58	2	1	2	35	66	41	3	6	10	221	149	0.000223392	0.0154265	0.944,0.979,0.951	0.887,0.881,0.734	0.124	SE	chr14:80713536:80713608:80710459:80710580:80714199:80714370	183	161
44687	Samd4a	Samd4a	chr15	+	44687	51	61	44	112	84	89	25	25	30	119	127	150	298	149	1.39597e-08	3.62617e-06	0.185,0.266,0.198	0.095,0.09,0.091	0.124	SE	chr15:20299039:20299303:20262456:20262975:20309398:20309508	441	476
34984	Mdm4	Mdm4	chr13	-	34984	134	134	102	11	7	14	79	79	73	19	20	12	217	149	0.000207176	0.0145162	0.893,0.929,0.833	0.741,0.731,0.807	0.125	SE	chr13:44452561:44452629:44451693:44451793:44457364:44457420	402	282
54753	Tbc1d7	Tbc1d7	chr17	+	54753	38	18	30	127	120	136	5	2	7	154	157	140	188	149	1.35447e-14	7.28555e-12	0.192,0.106,0.149	0.025,0.01,0.038	0.125	SE	chr17:21539910:21539949:21537048:21537236:21540336:21540474	469	465
5998	Ppp1r12a	Ppp1r12a	chr7	+	5998	240	241	234	90	114	125	142	154	150	110	101	130	206	149	8.46048e-05	0.00708379	0.659,0.605,0.575	0.483,0.524,0.455	0.126	SE	chr7:43566921:43566978:43565903:43566008:43567345:43567525	1044	787
20476	Acox1	Acox1	chr10	-	20476	102	122	137	230	198	212	49	43	51	237	209	239	298	149	3.13305e-13	1.5448e-10	0.181,0.236,0.244	0.094,0.093,0.096	0.126	SE	chr10:101421695:101421856:101416177:101416338:101430650:101430810	1001	828
62188	Ninl	Ninl	chr3	-	62188	58	35	47	1	0	0	34	50	59	9	1	1	298	149	0.000171942	0.0125254	0.967,1.0,1.0	0.654,0.962,0.967	0.128	SE	chr3:139778307:139778472:139775401:139775538:139779305:139780387	141	154
1182	Atg16l1	Atg16l1	chr9	+	1182	257	249	255	21	25	43	164	182	199	61	34	49	206	149	1.44279e-05	0.00168857	0.898,0.878,0.811	0.66,0.795,0.746	0.129	SE	chr9:88439922:88439979:88439248:88439335:88440860:88440963	850	689
47065	Dph3	Dph3	chr16	-	47065	658	623	669	122	127	145	546	604	598	217	239	205	224	149	6.36766e-09	1.7941e-06	0.782,0.765,0.754	0.626,0.627,0.66	0.129	SE	chr16:7293029:7293104:7288294:7291261:7293511:7293711	2344	2409
15067	Med25	Med25	chr1	-	15067	388	437	382	136	98	107	428	398	359	205	181	205	221	149	1.64449e-06	0.000266984	0.658,0.75,0.706	0.585,0.597,0.541	0.13	SE	chr1:95363881:95363953:95363565:95363784:95364223:95364412	1548	1776
40721	Map4k4	Map4k4	chr9	+	40721	419	415	508	299	343	291	222	203	252	310	256	272	298	149	1.94542e-07	4.0467e-05	0.412,0.377,0.466	0.264,0.284,0.317	0.13	SE	chr9:42303324:42303555:42300056:42300272:42304363:42304470	2275	1515
5095	Pla2g6	Pla2g6	chr7	-	5095	36	21	31	62	52	53	16	20	19	99	83	74	221	149	2.2167e-05	0.00239435	0.281,0.214,0.283	0.098,0.14,0.148	0.131	SE	chr7:110863788:110863860:110861437:110861601:110864791:110864870	255	311
9308	Phc2	Phc2	chr5	+	9308	14	12	18	26	20	28	27	6	23	68	93	78	262	149	0.000831433	0.0408061	0.234,0.254,0.268	0.184,0.035,0.144	0.131	SE	chr5:141075501:141075614:141071013:141071179:141090099:141090302	118	295
9623	Ccdc17	Ccdc17	chr5	+	9623	18	19	16	0	0	1	17	25	14	3	4	0	298	149	0.000837312	0.041019	1.0,1.0,0.889	0.739,0.758,1.0	0.131	SE	chr5:130054177:130054606:130054015:130054099:130055282:130055486	54	63
655	Ccdc120	Ccdc120	chrX	+	655	63	65	66	0	0	4	52	81	51	4	5	12	248	149	4.89518e-05	0.00463008	1.0,1.0,0.908	0.886,0.907,0.719	0.132	SE	chrX:14769134:14769233:14768829:14769004:14770286:14771201	198	205
35316	Eif5a	Eif5a	chr10	-	35316	163	175	174	15	7	16	147	141	140	32	15	38	243	149	4.39589e-05	0.00423301	0.87,0.939,0.87	0.738,0.852,0.693	0.132	SE	chr10:54643597:54643691:54642516:54642702:54644039:54644058	550	513
55214	Arl15	Arl15	chr2	+	55214	32	35	41	0	0	0	26	28	45	1	3	4	294	149	0.000253971	0.0169264	1.0,1.0,1.0	0.929,0.825,0.851	0.132	SE	chr2:45571388:45571533:45438220:45438384:45628644:45628853	108	107
9285	Ptbp1	Ptbp1	chr7	-	9285	1595	1567	1609	665	698	661	1029	1087	1118	705	779	868	227	149	2.47525e-09	7.53197e-07	0.612,0.596,0.615	0.489,0.478,0.458	0.133	SE	chr7:9846806:9846884:9846020:9846169:9847042:9847217	6795	5586
27146	Atp2b4	Atp2b4	chr13	-	27146	67	78	56	143	109	116	10	27	21	126	94	114	298	149	1.82544e-10	6.52392e-08	0.19,0.264,0.194	0.038,0.126,0.084	0.133	SE	chr13:45164356:45164531:45156136:45160410:45167860:45168037	569	392
39812	Dlg1	Dlg1	chr11	-	39812	170	188	189	52	38	51	102	101	107	54	41	48	249	149	0.000352028	0.0213936	0.662,0.748,0.689	0.531,0.596,0.572	0.133	SE	chr11:68938603:68938703:68937899:68937933:68942848:68942918	688	453
56320	Picalm	Picalm	chr1	+	56320	505	480	524	206	176	197	380	367	430	256	245	300	173	149	5.37065e-08	1.25988e-05	0.679,0.701,0.696	0.561,0.563,0.552	0.133	SE	chr1:144123922:144123946:144121166:144121266:144125286:144125346	2088	1978
2462	Slc25a38	Slc25a38	chr8	+	2462	13	12	15	43	31	49	13	5	2	111	91	127	240	149	1.12527e-08	3.05723e-06	0.158,0.194,0.16	0.068,0.033,0.01	0.134	SE	chr8:119842754:119842845:119840402:119840487:119843139:119843319	163	349
48650	Adgrg6	Adgrg6	chr1	-	48650	49	57	51	2	5	3	64	58	64	17	10	11	195	149	0.000266713	0.0175764	0.949,0.897,0.929	0.742,0.816,0.816	0.134	SE	chr1:8817872:8817918:8815541:8815678:8819129:8819282	167	224
28661	Slmap	Slmap	chr16	-	28661	707	703	768	78	115	97	465	451	470	118	115	141	272	149	1.85423e-09	5.94818e-07	0.832,0.77,0.813	0.683,0.682,0.646	0.135	SE	chr16:1683214:1683337:1681487:1681562:1693065:1693125	2468	1760
40911	Numb	Numb	chr6	-	40911	170	131	137	71	76	69	89	72	98	83	60	81	182	149	0.000146792	0.0110877	0.662,0.585,0.619	0.467,0.496,0.498	0.135	SE	chr6:103460521:103460554:103447599:103447674:103466768:103466843	654	483
11583	Parp11	Parp11	chr4	+	11583	51	61	41	1	1	2	54	54	47	9	9	5	222	149	1.64649e-05	0.00189367	0.972,0.976,0.932	0.801,0.801,0.863	0.138	SE	chr4:160330295:160330368:160326791:160326867:160330451:160330582	157	178
50111	Zscan12	Zscan12	chr17	-	50111	123	140	168	7	5	7	100	111	83	13	12	16	294	149	4.63275e-05	0.00443702	0.899,0.934,0.924	0.796,0.824,0.724	0.138	SE	chr17:43249231:43249376:43247249:43248509:43251928:43252335	450	335
36049	Arfip2	Arfip2	chr1	-	36049	64	59	57	38	48	44	58	58	53	71	79	67	223	149	0.000962381	0.0453991	0.529,0.451,0.464	0.353,0.329,0.346	0.139	SE	chr1:159977670:159977744:159977161:159977304:159977837:159978059	310	386
25730	Csnk2a2	Csnk2a2	chr19	+	25730	159	141	132	10	7	7	149	114	111	24	21	19	251	149	3.28534e-06	0.00048195	0.904,0.923,0.918	0.787,0.763,0.776	0.14	SE	chr19:9567328:9567430:9557405:9557517:9579021:9579081	456	438
31059	Hmbox1	Hmbox1	chr15	-	31059	37	38	37	69	77	64	22	10	11	73	77	79	254	149	6.04547e-07	0.000112957	0.239,0.225,0.253	0.15,0.071,0.076	0.14	SE	chr15:39081117:39081222:39079438:39079570:39081442:39081531	322	272
12450	Rab11fip5	Rab11fip5	chr4	-	12450	94	72	73	57	87	89	67	38	58	105	95	113	298	149	0.000509653	0.0281213	0.452,0.293,0.291	0.242,0.167,0.204	0.141	SE	chr4:117876912:117878919:117873758:117873948:117883853:117884538	472	476
54747	Tbca	Tbca	chr2	+	54747	25	19	21	1	0	0	19	13	24	5	0	3	255	149	0.000206275	0.0144721	0.936,1.0,1.0	0.689,1.0,0.824	0.141	SE	chr2:26058205:26058311:26055500:26055606:26059538:26060207	66	64
52889	R3hdm1	R3hdm1	chr13	+	52889	122	118	147	207	187	196	71	65	63	238	266	237	251	149	6.74605e-12	2.89705e-09	0.259,0.273,0.308	0.15,0.127,0.136	0.142	SE	chr13:39687934:39688036:39684031:39684183:39690728:39691019	977	940
54809	Macf1	Macf1	chr5	-	54809	137	159	183	0	4	6	99	90	73	17	11	10	212	149	1.35173e-09	4.416e-07	1.0,0.965,0.955	0.804,0.852,0.837	0.142	SE	chr5:135711229:135711292:135710192:135710434:135714353:135714471	489	300
8116	Pum2	Pum2	chr6	+	8116	294	266	267	158	127	142	166	191	222	189	177	175	298	149	5.12779e-07	9.71744e-05	0.482,0.512,0.485	0.305,0.35,0.388	0.145	SE	chr6:31522942:31523179:31518567:31518861:31534230:31534498	1254	1120
52292	Malt1	Malt1	chr18	+	52292	31	25	22	0	1	0	15	13	21	0	1	7	275	149	0.000294095	0.0188005	1.0,0.931,1.0	1.0,0.876,0.619	0.145	SE	chr18:58992436:58992562:58987306:58987456:58993311:58996318	79	57
50911	Prtfdc1	Prtfdc1	chr17	-	50911	209	220	208	145	143	172	155	185	198	234	289	203	237	149	9.99069e-07	0.000172732	0.475,0.492,0.432	0.294,0.287,0.38	0.146	SE	chr17:83551822:83551910:83551382:83551459:83553664:83553711	1097	1264
19964	Svil	Svil	chr17	-	19964	44	36	38	81	65	76	24	24	29	154	136	125	233	149	1.18577e-08	3.18906e-06	0.258,0.262,0.242	0.091,0.101,0.129	0.147	SE	chr17:52710648:52710732:52706570:52706605:52716366:52716973	340	492
40192	Baz2b	Baz2b	chr3	-	40192	22	19	22	28	27	27	5	9	16	28	33	36	298	149	0.000640207	0.0337541	0.282,0.26,0.289	0.082,0.12,0.182	0.149	SE	chr3:44443716:44444004:44442339:44442400:44445894:44446495	145	127
50912	Prtfdc1	Prtfdc1	chr17	-	50912	71	76	76	9	7	9	51	78	71	14	17	23	237	149	0.000616899	0.0327849	0.832,0.872,0.841	0.696,0.743,0.66	0.149	SE	chr17:83551822:83551910:83551382:83551459:83554893:83554976	248	254
1178	Usp40	Usp40	chr9	-	1178	23	20	26	28	36	38	18	7	15	52	37	54	247	149	0.000262743	0.0173375	0.331,0.251,0.292	0.173,0.102,0.144	0.152	SE	chr9:88678262:88678360:88677578:88677796:88678819:88678940	171	183
44900	Pnpla6	Pnpla6	chr12	+	44900	26	33	26	48	48	54	14	30	12	79	79	94	209	149	3.20538e-05	0.00322665	0.279,0.329,0.256	0.112,0.213,0.083	0.152	SE	chr12:1575489:1575549:1574386:1574557:1575659:1575728	235	308
19029	Zfp644	Zfp644	chr14	+	19029	40	46	37	0	1	2	44	48	42	2	9	7	298	149	7.79199e-05	0.00661773	1.0,0.958,0.902	0.917,0.727,0.75	0.155	SE	chr14:3158140:3161160:3134219:3134280:3177288:3177391	126	152
21520	Pum3	Pum3	chr1	-	21520	23	19	21	41	45	46	6	5	3	32	39	23	216	149	5.31183e-05	0.00490225	0.279,0.226,0.239	0.115,0.081,0.083	0.155	SE	chr1:225106500:225106567:225105358:225105533:225106806:225106900	195	108
44750	Slc4a7	Slc4a7	chr15	-	44750	31	18	24	58	53	59	2	1	2	44	50	35	298	149	1.06415e-12	4.80229e-10	0.211,0.145,0.169	0.022,0.01,0.028	0.155	SE	chr15:10630674:10631043:10627256:10627372:10633611:10633800	243	134
62124	Arf3	Arf3	chr7	-	62124	16	17	21	24	25	29	17	15	18	77	55	51	229	149	0.000241099	0.0162722	0.303,0.307,0.32	0.126,0.151,0.187	0.155	SE	chr7:129911010:129911090:129890928:129891166:129911583:129911716	132	233
42211	Wnk1	Wnk1	chr4	-	42211	29	24	25	25	26	41	13	11	11	36	28	37	298	149	0.000552061	0.0300284	0.367,0.316,0.234	0.153,0.164,0.129	0.157	SE	chr4:153158539:153159001:153157453:153157738:153160903:153161023	170	136
1284	Mff	Mff	chr9	+	1284	67	95	63	153	125	145	33	31	41	163	190	159	182	149	8.09819e-08	1.82727e-05	0.264,0.384,0.262	0.142,0.118,0.174	0.159	SE	chr9:84029019:84029052:84025332:84025491:84030606:84030666	648	617
10174	Mpdz	Mpdz	chr5	-	10174	107	104	124	69	52	77	84	66	65	78	74	92	260	149	2.77147e-05	0.00287688	0.471,0.534,0.48	0.382,0.338,0.288	0.159	SE	chr5:95811126:95811237:95803926:95804089:95813901:95814079	533	459
21110	Tbx3	Tbx3	chr12	-	21110	20	11	15	35	45	41	3	3	1	45	21	23	209	149	6.93944e-06	0.000907941	0.289,0.148,0.207	0.045,0.092,0.03	0.159	SE	chr12:36889470:36889530:36889075:36889222:36890416:36890684	167	96
35529	Lrrc40	Lrrc40	chr2	+	35529	125	122	109	4	4	4	109	127	100	26	18	15	223	149	7.48453e-09	2.09768e-06	0.954,0.953,0.948	0.737,0.825,0.817	0.159	SE	chr2:247106352:247106426:247105240:247105422:247108376:247108506	368	395
3274	Tpm1	Tpm1	chr8	-	3274	7270	8063	7536	1038	998	1048	3811	3834	3836	1231	1276	1248	225	149	0	0	0.823,0.843,0.826	0.672,0.666,0.671	0.161	SE	chr8:67644995:67645071:67644498:67644561:67645494:67645570	25953	15236
62080	Spns1	Spns1	chr1	-	62080	198	197	182	10	19	10	240	300	312	75	60	58	215	149	2.11525e-10	7.45956e-08	0.932,0.878,0.927	0.689,0.776,0.788	0.161	SE	chr1:180943577:180943643:180943236:180943335:180943985:180944175	616	1045
2366	Glb1l	Glb1l	chr9	-	2366	429	441	404	29	28	31	810	815	804	163	164	154	298	149	2.16493e-14	1.14144e-11	0.881,0.887,0.867	0.713,0.713,0.723	0.162	SE	chr9:76698303:76698478:76698124:76698183:76703051:76703112	1362	2910
2650	Slc26a6	Slc26a6	chr8	+	2650	19	18	12	29	34	24	6	8	5	47	55	34	277	149	1.72076e-06	0.000277673	0.261,0.222,0.212	0.064,0.073,0.073	0.162	SE	chr8:109567575:109567703:109567297:109567390:109568059:109568198	136	155
21934	Sgca	Sgca	chr10	-	21934	323	377	359	28	31	23	537	531	466	120	112	92	298	149	6.24789e-12	2.70493e-09	0.852,0.859,0.886	0.691,0.703,0.717	0.162	SE	chr10:79918028:79918183:79917783:79917856:79918273:79918393	1141	1858
6067	Poc1b	Poc1b	chr7	+	6067	21	27	22	0	0	1	25	15	13	0	3	4	230	149	0.000975212	0.045835	1.0,1.0,0.934	1.0,0.764,0.678	0.164	SE	chr7:33989444:33989525:33979004:33979157:34024353:34025908	71	60
21684	Ttyh3	Ttyh3	chr12	+	21684	64	77	64	146	196	168	6	12	16	166	198	274	250	149	0	0	0.207,0.19,0.185	0.021,0.035,0.034	0.164	SE	chr12:14020848:14020949:14019793:14019869:14022492:14025457	715	672
42986	Tns1	Tns1	chr9	-	42986	191	185	149	646	664	653	11	19	5	582	495	579	173	149	0	0	0.203,0.194,0.164	0.016,0.032,0.007	0.169	SE	chr9:75518197:75518221:75509787:75509986:75519037:75519130	2488	1691
25996	Cog1	Cog1	chr10	+	25996	35	28	29	70	97	87	10	15	5	110	135	137	184	149	1.47398e-11	6.13209e-09	0.288,0.189,0.213	0.069,0.083,0.029	0.17	SE	chr10:98707745:98707780:98707236:98707315:98708303:98708495	346	412
41879	Pkd1	Pkd1	chr10	+	41879	214	200	207	149	148	160	154	127	118	193	207	227	263	149	5.81811e-10	1.98603e-07	0.449,0.434,0.423	0.311,0.258,0.228	0.17	SE	chr10:13612566:13612680:13611840:13611967:13612787:13612837	1078	1026
25732	Csnk2a2	Csnk2a2	chr19	+	25732	107	108	110	10	7	7	85	68	93	24	21	19	200	149	3.39174e-07	6.66471e-05	0.889,0.92,0.921	0.725,0.707,0.785	0.171	SE	chr19:9571103:9571154:9557405:9557517:9579021:9579081	349	310
56930	Flad1	Flad1	chr2	-	56930	131	107	132	20	24	19	129	130	114	53	42	45	298	149	2.05122e-05	0.00226148	0.766,0.69,0.776	0.549,0.607,0.559	0.172	SE	chr2:174828228:174828459:174825204:174825949:174828863:174828921	433	513
42424	Fnip1	Fnip1	chr10	+	42424	23	26	27	46	53	56	4	10	10	55	67	94	233	149	1.842e-09	5.94473e-07	0.242,0.239,0.236	0.044,0.087,0.064	0.174	SE	chr10:38619626:38619710:38614756:38614848:38621181:38621253	231	240
48352	Macroh2a1	Macroh2a1	chr17	+	48352	302	316	316	122	125	102	211	281	232	192	178	178	249	149	4.5576e-09	1.32621e-06	0.597,0.602,0.65	0.397,0.486,0.438	0.176	SE	chr17:8524164:8524264:8518107:8518218:8526015:8526102	1283	1272
4583	Fmnl3	Fmnl3	chr7	-	4583	405	372	405	13	9	11	297	249	256	37	46	36	298	149	0	0	0.94,0.954,0.948	0.801,0.73,0.78	0.177	SE	chr7:130466184:130466337:130464964:130465073:130468758:130468842	1215	921
12177	Magi1	Magi1	chr4	-	12177	79	76	92	3	9	8	74	109	85	29	13	36	185	149	2.40284e-05	0.00254703	0.955,0.872,0.903	0.673,0.871,0.655	0.177	SE	chr4:126298044:126298080:126289674:126289732:126302104:126302187	267	346
29577	Ntrk3	Ntrk3	chr1	-	29577	24	19	32	1	2	0	20	15	14	3	6	1	284	149	0.00103691	0.0480377	0.926,0.833,1.0	0.778,0.567,0.88	0.178	SE	chr1:132236130:132236265:132232567:132234637:132286706:132286895	78	59
55162	Gapvd1	Gapvd1	chr3	-	55162	66	75	74	108	108	108	12	31	26	103	120	93	230	149	1.67906e-10	6.04134e-08	0.284,0.31,0.307	0.07,0.143,0.153	0.178	SE	chr3:18011250:18011331:18008568:18008729:18012672:18012862	539	385
40702	L3mbtl3	L3mbtl3	chr1	+	40702	70	76	77	23	35	41	46	34	35	40	31	33	224	149	0.000479338	0.0271256	0.669,0.591,0.555	0.433,0.422,0.414	0.182	SE	chr1:19022263:19022338:19021789:19021901:19023818:19023978	322	219
55683	Spidr	Spidr	chr11	-	55683	18	22	22	0	0	0	24	24	21	1	5	5	216	149	4.33689e-06	0.000610104	1.0,1.0,1.0	0.943,0.768,0.743	0.182	SE	chr11:85000983:85001050:84991716:84991887:85007495:85007563	62	80
60377	Fbxo31	Fbxo31	chr19	-	60377	76	66	67	81	75	94	35	28	32	112	101	93	236	149	2.62777e-09	7.90572e-07	0.372,0.357,0.31	0.165,0.149,0.178	0.182	SE	chr19:49640552:49640639:49636518:49636595:49642390:49642462	459	401
11222	Etfbkmt	Etfbkmt	chr4	+	11222	79	74	72	10	10	6	67	56	40	17	16	16	259	149	0.000321543	0.0199796	0.82,0.81,0.873	0.694,0.668,0.59	0.184	SE	chr4:182141772:182141882:182140491:182140695:182143067:182143474	251	212
50438	ST7	ST7	chr4	+	50438	42	32	28	85	80	67	7	11	11	153	125	140	218	149	0	0	0.252,0.215,0.222	0.03,0.057,0.051	0.184	SE	chr4:46197301:46197370:46195003:46195079:46199160:46199315	334	447
55570	Drc3	Drc3	chr10	+	55570	75	83	63	4	3	1	56	35	39	8	10	6	248	149	1.99886e-05	0.00222215	0.918,0.943,0.974	0.808,0.678,0.796	0.184	SE	chr10:45159220:45159319:45157288:45157574:45164488:45164687	229	154
15536	Abi3bp	Abi3bp	chr11	-	15536	50	55	50	47	43	49	36	53	43	97	78	112	230	149	3.40293e-06	0.000497828	0.408,0.453,0.398	0.194,0.306,0.199	0.187	SE	chr11:43987011:43987092:43958582:43958654:43989004:43989046	294	419
36518	Myof	Myof	chr1	-	36518	29	54	32	2	2	0	19	16	25	5	3	9	161	149	5.44588e-06	0.000734174	0.931,0.962,1.0	0.779,0.832,0.72	0.187	SE	chr1:235701985:235701997:235699531:235699630:235705740:235705817	119	77
29647	Sorbs1	Sorbs1	chr1	-	29647	53	56	45	92	87	83	5	7	2	59	57	62	298	149	5.55112e-16	3.43724e-13	0.224,0.243,0.213	0.041,0.058,0.016	0.188	SE	chr1:239197852:239198578:239193372:239193514:239203109:239203222	416	192
12601	Immt	Immt	chr4	+	12601	19	27	37	52	38	44	15	28	25	93	102	106	164	149	4.70328e-05	0.00448843	0.249,0.392,0.433	0.128,0.2,0.176	0.19	SE	chr4:103909077:103909092:103905893:103906023:103910486:103910710	217	369
29648	Sorbs1	Sorbs1	chr1	-	29648	108	96	89	159	166	170	10	7	6	105	119	103	298	149	0	0	0.254,0.224,0.207	0.045,0.029,0.028	0.194	SE	chr1:239197852:239198578:239196841:239197213:239203109:239203222	788	350
7535	Syne2	Syne2	chr6	+	7535	116	142	118	2	1	7	106	96	103	20	24	20	218	149	6.77236e-13	3.19146e-10	0.975,0.99,0.92	0.784,0.732,0.779	0.197	SE	chr6:94836964:94837033:94836158:94836441:94837940:94838080	386	369
32010	Zfp655	Zfp655	chr12	-	32010	17	13	36	0	0	0	23	16	10	3	5	0	298	149	2.17614e-05	0.00236977	1.0,1.0,1.0	0.793,0.615,1.0	0.197	SE	chr12:9369200:9369393:9362010:9362115:9370482:9370609	66	57
33493	LOC102553329	LOC102553329	chr1	+	33493	19	29	18	1	1	0	16	18	16	4	1	5	254	149	0.000112003	0.00892854	0.918,0.944,1.0	0.701,0.913,0.652	0.199	SE	chr1:124021055:124021160:124017748:124020913:124042682:124042730	68	60
40928	Ank2	Ank2	chr2	-	40928	255	283	239	9	14	33	176	202	169	48	57	42	242	149	1.16339e-11	4.95614e-09	0.946,0.926,0.817	0.693,0.686,0.712	0.199	SE	chr2:215387169:215387262:215386587:215386671:215389859:215390148	833	694
50054	Mbnl1	Mbnl1	chr2	+	50054	863	848	934	163	131	160	714	632	706	298	284	276	298	149	0	0	0.726,0.764,0.745	0.545,0.527,0.561	0.201	SE	chr2:144696979:144698006:144670284:144670438:144780143:144780314	3099	2910
39494	Mark3	Mark3	chr6	+	39494	107	91	91	25	15	16	62	76	70	33	30	46	194	149	2.20637e-06	0.000346388	0.767,0.823,0.814	0.591,0.661,0.539	0.204	SE	chr6:130713460:130713505:130706052:130706310:130715301:130715874	345	317
54376	Prpsap2	Prpsap2	chr10	-	54376	8	7	14	9	16	19	2	0	3	20	20	13	285	149	3.22755e-06	0.000476095	0.317,0.186,0.278	0.05,0.0,0.108	0.208	SE	chr10:46445229:46445365:46439997:46440148:46445752:46445890	73	58
12274	Fbln2	Fbln2	chr4	+	12274	362	384	386	59	76	62	322	383	392	194	146	145	290	149	3.49584e-10	1.21671e-07	0.759,0.722,0.762	0.46,0.574,0.581	0.209	SE	chr4:123751381:123751522:123749380:123749482:123755074:123755209	1329	1582
44318	Ccdc88a	Ccdc88a	chr14	+	44318	108	86	103	78	68	62	50	35	37	71	71	71	233	149	2.00091e-08	5.12261e-06	0.47,0.447,0.515	0.311,0.24,0.25	0.21	SE	chr14:103241377:103241461:103237741:103237956:103242427:103242631	505	335
41388	Oip5	Oip5	chr3	-	41388	55	41	49	3	5	4	25	24	25	7	6	11	231	149	0.000239056	0.0161548	0.922,0.841,0.888	0.697,0.721,0.594	0.213	SE	chr3:106597948:106598030:106597556:106597668:106600067:106600190	157	98
41756	Trim26	Trim26	chr20	-	41756	86	50	67	58	37	62	39	29	30	63	71	52	167	149	1.19888e-06	0.000201405	0.57,0.547,0.491	0.356,0.267,0.34	0.215	SE	chr20:1714998:1715016:1713006:1713029:1716623:1716854	360	284
49826	Myo9a	Myo9a	chr8	+	49826	127	106	114	9	6	5	82	73	83	15	23	18	298	149	1.89802e-07	3.99491e-05	0.876,0.898,0.919	0.732,0.613,0.697	0.217	SE	chr8:60288102:60288315:60287514:60287596:60299247:60299360	367	294
560	Ap1s2	Ap1s2	chrX	-	560	25	23	40	21	34	21	9	18	8	24	30	30	242	149	0.00102858	0.0477117	0.423,0.294,0.54	0.188,0.27,0.141	0.219	SE	chrX:30579200:30579293:30576659:30578154:30590189:30590327	164	119
18036	Vcan	Vcan	chr2	-	18036	64	53	45	47	44	29	27	17	37	62	67	53	298	149	1.45612e-07	3.11404e-05	0.405,0.376,0.437	0.179,0.113,0.259	0.222	SE	chr2:20816369:20819267:20795071:20795185:20825203:20825497	282	263
23424	Syde2	Syde2	chr2	+	23424	13	23	10	34	35	38	0	1	2	27	36	38	194	149	8.97428e-11	3.41349e-08	0.227,0.335,0.168	0.0,0.021,0.039	0.223	SE	chr2:234928437:234928482:234924512:234924744:234929010:234929148	153	104
39493	Mark3	Mark3	chr6	+	39493	72	67	79	25	15	16	46	56	51	33	30	46	176	149	5.60449e-06	0.00075175	0.709,0.791,0.807	0.541,0.612,0.484	0.223	SE	chr6:130711920:130711947:130706052:130706310:130715301:130716245	274	262
14571	Tbc1d1	Tbc1d1	chr14	-	14571	101	128	108	119	105	109	30	23	36	107	93	119	269	149	6.66134e-16	4.07727e-13	0.32,0.403,0.354	0.134,0.12,0.144	0.226	SE	chr14:44007138:44007258:44005862:44006002:44009984:44010265	670	408
2465	Slc25a38	Slc25a38	chr8	+	2465	30	28	32	43	31	49	18	9	6	111	91	127	290	149	0	0	0.264,0.317,0.251	0.077,0.048,0.024	0.228	SE	chr8:119842754:119842895:119840402:119840487:119843139:119843319	213	362
12178	Magi1	Magi1	chr4	-	12178	56	47	48	3	9	8	48	58	50	29	13	36	188	149	9.93011e-05	0.0080608	0.937,0.805,0.826	0.567,0.78,0.524	0.232	SE	chr4:126298044:126298083:126289674:126289732:126302104:126302187	171	234
38222	Ano1	Ano1	chr1	-	38222	27	23	34	75	40	62	2	1	1	91	75	81	227	149	0	0	0.191,0.274,0.265	0.014,0.009,0.008	0.233	SE	chr1:199780984:199781062:199780005:199780080:199783805:199783877	261	251
52018	Ttc7b	Ttc7b	chr6	-	52018	52	82	58	99	106	97	6	11	12	85	67	88	200	149	1.77636e-15	1.00631e-12	0.281,0.366,0.308	0.05,0.109,0.092	0.235	SE	chr6:119628454:119628505:119620548:119620689:119635002:119635100	494	269
45272	Fnip2	Fnip2	chr2	-	45272	121	90	106	13	12	10	154	137	133	48	50	76	239	149	2.90895e-09	8.65387e-07	0.853,0.824,0.869	0.667,0.631,0.522	0.242	SE	chr2:164646913:164647003:164645368:164645440:164647158:164647259	352	598
61715	Adal	Adal	chr3	+	61715	30	36	32	3	1	4	44	28	34	9	12	16	237	149	9.51042e-05	0.00781542	0.863,0.958,0.834	0.755,0.595,0.572	0.244	SE	chr3:108108782:108108870:108104600:108104661:108110308:108110390	106	143
4707	Ano6	Ano6	chr7	+	4707	194	192	189	184	226	215	64	76	62	278	278	262	212	149	0	0	0.426,0.374,0.382	0.139,0.161,0.143	0.246	SE	chr7:126977521:126977584:126934007:126934167:127007963:127008046	1200	1020
21933	Sgca	Sgca	chr10	-	21933	157	197	174	28	31	23	229	230	199	120	112	92	260	149	3.4861e-14	1.80231e-11	0.763,0.785,0.813	0.522,0.541,0.553	0.248	SE	chr10:79918028:79918139:79917783:79917856:79918273:79918393	610	982
44851	Poteh	Poteh	chr15	+	44851	27	18	23	5	7	4	23	47	33	16	30	26	229	149	0.000620107	0.032857	0.778,0.626,0.789	0.483,0.505,0.452	0.251	SE	chr15:17174455:17174535:17161886:17161959:17174826:17174920	84	175
52696	Vegfa	Vegfa	chr9	+	52696	67	80	66	71	56	69	24	29	19	64	82	93	221	149	2.63179e-11	1.05373e-08	0.389,0.491,0.392	0.202,0.193,0.121	0.252	SE	chr9:14965246:14965318:14963508:14963538:14966470:14966602	409	311
14547	Slit2	Slit2	chr14	-	14547	92	93	74	8	3	12	69	68	69	27	38	31	173	149	1.90791e-11	7.87581e-09	0.908,0.964,0.842	0.688,0.606,0.657	0.254	SE	chr14:62712558:62712582:62709037:62709188:62713443:62713607	282	302
31249	Mtmr3	Mtmr3	chr14	-	31249	59	59	58	76	95	96	24	28	23	175	179	181	176	149	0	0	0.397,0.345,0.338	0.104,0.117,0.097	0.254	SE	chr14:79344187:79344214:79340522:79342598:79344896:79344985	443	610
24527	Mprip	Mprip	chr10	+	24527	2150	2090	1995	40	36	33	926	924	974	274	238	272	211	149	0	0	0.974,0.976,0.977	0.705,0.733,0.717	0.257	SE	chr10:44565368:44565430:44564877:44564963:44568414:44569115	6344	3608
135	Ints6l	Ints6l	chrX	+	135	11	19	11	8	9	10	6	3	7	9	19	14	260	149	0.000510009	0.0281213	0.441,0.547,0.387	0.276,0.083,0.223	0.264	SE	chrX:134296235:134296346:134295138:134295233:134298596:134298815	68	58
54815	Macf1	Macf1	chr5	-	54815	40	27	23	34	46	51	2	2	1	29	31	29	245	149	1.43912e-11	6.0342e-09	0.417,0.263,0.215	0.04,0.038,0.021	0.265	SE	chr5:135805525:135805621:135803362:135803440:135807561:135807651	221	94
39677	Prune2	Prune2	chr1	+	39677	62	99	76	44	45	57	44	67	38	98	94	89	185	149	8.781e-09	2.44815e-06	0.532,0.639,0.518	0.266,0.365,0.256	0.267	SE	chr1:214612924:214612960:214609109:214609208:214621688:214624848	383	430
43773	Nf2	Nf2	chr14	-	43773	335	290	355	33	23	25	209	209	211	94	106	78	194	149	0	0	0.886,0.906,0.916	0.631,0.602,0.675	0.267	SE	chr14:79641691:79641736:79627398:79629701:79643225:79643391	1061	907
54302	Wdr45	Wdr45	chrX	-	54302	26	20	29	19	6	9	13	21	22	18	21	33	298	149	0.000918918	0.0440069	0.406,0.625,0.617	0.265,0.333,0.25	0.267	SE	chrX:14780477:14780668:14780311:14780383:14781949:14782197	109	128
19050	LOC102552752	LOC102552752	chr11	-	19050	23	23	23	0	1	4	18	32	27	9	7	8	298	149	0.00065404	0.0342798	1.0,0.92,0.742	0.5,0.696,0.628	0.279	SE	chr11:77333797:77333946:77332569:77332704:77335268:77335762	74	101
6818	Inf2	Inf2	chr6	+	6818	169	163	187	225	233	214	24	30	16	306	319	309	234	149	0	0	0.324,0.308,0.357	0.048,0.056,0.032	0.284	SE	chr6:131672578:131672663:131671870:131672494:131673017:131673074	1191	1004
11310	Ppfibp1	Ppfibp1	chr4	+	11310	516	541	584	186	153	132	426	434	458	438	435	430	182	149	0	0	0.694,0.743,0.784	0.443,0.45,0.466	0.287	SE	chr4:179935910:179935943:179935289:179935461:179937994:179938142	2112	2621
35530	Lrrc40	Lrrc40	chr2	+	35530	73	67	60	4	4	4	53	66	59	26	18	15	298	149	4.88204e-08	1.17105e-05	0.901,0.893,0.882	0.505,0.647,0.663	0.287	SE	chr2:247106352:247107554:247105347:247105422:247108376:247108506	212	237
58589	Prr3	Prr3	chr20	+	58589	85	86	80	51	43	53	41	57	73	116	124	116	227	149	1.90958e-14	1.01687e-11	0.522,0.568,0.498	0.188,0.232,0.292	0.292	SE	chr20:2793337:2793415:2792877:2793006:2793682:2793745	398	527
14320	Epb41l1	Epb41l1	chr3	+	14320	94	89	91	38	25	22	54	45	54	50	55	51	298	149	1.01112e-09	3.36519e-07	0.553,0.64,0.674	0.351,0.29,0.346	0.293	SE	chr3:145033327:145033735:145023033:145023216:145035375:145035480	359	309
33085	Inpp4a	Inpp4a	chr9	+	33085	40	25	20	15	33	15	11	9	13	39	29	25	182	149	8.28122e-05	0.00697582	0.686,0.383,0.522	0.188,0.203,0.299	0.3	SE	chr9:39620141:39620174:39617364:39617503:39624155:39624259	148	126
52493	Fn1	Fn1	chr9	-	52493	15417	15616	15452	9921	9734	10165	6088	5755	5819	18293	18362	18486	298	149	0	0	0.437,0.445,0.432	0.143,0.135,0.136	0.3	SE	chr9:73224786:73225059:73223497:73223680:73226363:73226555	76305	72803
45003	Rps24	Rps24	chr16	+	45003	30	46	40	57	58	66	2	6	2	58	48	55	167	149	1.11022e-16	7.29883e-14	0.32,0.414,0.351	0.03,0.1,0.031	0.308	SE	chr16:92540:92558:91860:91971:93838:93858	297	171
54797	Macf1	Macf1	chr5	-	54797	493	494	518	189	194	217	202	203	190	308	279	286	167	149	0	0	0.699,0.694,0.68	0.369,0.394,0.372	0.313	SE	chr5:135637509:135637527:135634456:135634574:135639016:135639091	2105	1468
60498	Clstn1	Clstn1	chr5	+	60498	1297	1245	1302	52	39	41	731	713	676	243	297	320	206	149	0	0	0.947,0.958,0.958	0.685,0.635,0.604	0.313	SE	chr5:160087493:160087550:160084599:160084762:160088968:160089126	3976	2980
34983	Mdm4	Mdm4	chr13	-	34983	13	14	27	11	7	14	7	4	10	19	20	12	188	149	0.000230751	0.0157333	0.484,0.613,0.605	0.226,0.137,0.398	0.314	SE	chr13:44452561:44452600:44451693:44451793:44457364:44457420	86	72
28313	Adgrl2	Adgrl2	chr2	-	28313	442	464	431	54	86	99	197	212	221	162	167	168	188	149	0	0	0.866,0.81,0.775	0.491,0.502,0.51	0.316	SE	chr2:237731291:237731330:237728701:237728885:237732069:237732255	1576	1127
13572	Fam126a	Fam126a	chr4	+	13572	287	284	282	7	6	7	119	119	98	50	29	23	298	149	0	0	0.953,0.959,0.953	0.543,0.672,0.681	0.323	SE	chr4:11190594:11190892:11176983:11177143:11191630:11191768	873	438
14973	Ppfia1	Ppfia1	chr1	-	14973	127	136	131	142	110	147	21	27	25	201	170	230	224	149	0	0	0.373,0.451,0.372	0.065,0.096,0.067	0.323	SE	chr1:199677313:199677388:199676884:199676968:199678519:199678654	793	674
29736	Ncr3lg1	Ncr3lg1	chr1	+	29736	16	16	9	17	8	10	6	9	9	55	36	51	242	149	3.13537e-08	7.80195e-06	0.367,0.552,0.357	0.063,0.133,0.098	0.327	SE	chr1:96576609:96576702:96575990:96576332:96578244:96578381	76	166
38661	Golim4	Golim4	chr2	-	38661	744	755	816	38	38	42	502	533	483	214	222	219	233	149	0	0	0.926,0.927,0.926	0.6,0.606,0.585	0.329	SE	chr2:160666367:160666451:160661555:160661724:160667209:160667292	2433	2173
11581	Parp11	Parp11	chr4	+	11581	16	23	23	1	1	2	21	19	16	9	9	5	298	149	1.8237e-05	0.00207066	0.889,0.92,0.852	0.538,0.514,0.615	0.331	SE	chr4:160330209:160330368:160326791:160326867:160330451:160330582	66	79
47470	Myo9b	Myo9b	chr16	+	47470	193	211	185	26	30	35	90	82	81	63	61	65	239	149	0	0	0.822,0.814,0.767	0.471,0.456,0.437	0.346	SE	chr16:18004880:18004970:18003779:18003861:18006742:18006856	680	442
3281	Tpm1	Tpm1	chr8	-	3281	4992	5183	5349	2340	2499	2564	1240	1121	1144	2831	2724	2794	275	149	0	0	0.536,0.529,0.531	0.192,0.182,0.182	0.347	SE	chr8:67661127:67661253:67660786:67660912:67662024:67662244	22927	11854
16503	Tpm2	Tpm2	chr5	-	16503	485	494	417	49	61	72	245	274	246	161	209	180	225	149	0	0	0.868,0.843,0.793	0.502,0.465,0.475	0.354	SE	chr5:57775364:57775440:57774997:57775073:57775594:57775665	1578	1315
15918	Golgb1	Golgb1	chr11	-	15918	49	30	31	34	22	28	5	5	11	64	50	53	254	149	0	0	0.458,0.444,0.394	0.044,0.055,0.109	0.363	SE	chr11:63880929:63881034:63879385:63879499:63882868:63882994	194	188
19958	Svil	Svil	chr17	-	19958	128	109	84	81	65	76	11	9	11	154	136	125	298	149	0	0	0.441,0.456,0.356	0.034,0.032,0.042	0.382	SE	chr17:52707785:52708640:52706570:52706605:52716366:52716973	543	446
43772	Nf2	Nf2	chr14	-	43772	86	66	70	33	23	25	54	49	45	94	106	78	209	149	0	0	0.65,0.672,0.666	0.291,0.248,0.291	0.386	SE	chr14:79641676:79641736:79627399:79629701:79643225:79643391	303	426
15919	Golgb1	Golgb1	chr11	-	15919	62	32	41	34	22	28	7	8	12	64	50	53	257	149	0	0	0.514,0.457,0.459	0.06,0.085,0.116	0.39	SE	chr11:63880929:63881037:63879385:63879499:63882868:63882994	219	194
24528	Mprip	Mprip	chr10	+	24528	1044	888	920	40	36	33	472	459	483	274	238	272	215	149	0	0	0.948,0.945,0.951	0.544,0.572,0.552	0.392	SE	chr10:44565368:44565434:44564877:44564963:44568414:44569118	2961	2198
37294	Ect2	Ect2	chr2	-	37294	285	245	248	2	11	11	131	117	110	53	62	69	242	149	0	0	0.989,0.932,0.933	0.603,0.537,0.495	0.406	SE	chr2:110031765:110031858:110030655:110030838:110031963:110032043	802	542
15920	Golgb1	Golgb1	chr11	-	15920	62	67	61	34	22	28	13	15	17	64	50	53	272	149	0	0	0.5,0.625,0.544	0.1,0.141,0.149	0.426	SE	chr11:63880929:63881052:63879385:63879499:63882868:63882994	274	212
26870	Camkk2	Camkk2	chr12	+	26870	99	127	99	26	18	19	45	30	33	56	38	47	192	149	0	0	0.747,0.846,0.802	0.384,0.38,0.353	0.426	SE	chr12:33835988:33836031:33835513:33835614:33838779:33839189	388	249
1113	Lrrfip1	Lrrfip1	chr9	+	1113	773	721	760	284	257	274	157	171	173	394	431	381	221	149	0	0	0.647,0.654,0.652	0.212,0.211,0.234	0.432	SE	chr9:91695321:91695393:91692800:91692926:91697170:91697341	3069	1707
29613	Sorbs1	Sorbs1	chr1	-	29613	499	461	479	134	120	113	117	131	160	212	217	246	209	149	0	0	0.726,0.733,0.751	0.282,0.301,0.317	0.437	SE	chr1:239116949:239117009:239116179:239116238:239130233:239130428	1806	1083
7463	Actn1	Actn1	chr6	-	7463	943	1018	971	663	645	617	149	142	180	1454	1533	1395	215	149	0	0	0.496,0.522,0.522	0.066,0.06,0.082	0.444	SE	chr6:99001997:99002063:99000691:99000850:99002503:99002584	4857	4853
11306	Ppfibp1	Ppfibp1	chr4	+	11306	799	810	801	33	56	39	527	557	557	464	475	472	182	149	0	0	0.952,0.922,0.944	0.482,0.49,0.491	0.452	SE	chr4:179918229:179918262:179916853:179916968:179919447:179919509	2538	3052
23539	Mxra7	Mxra7	chr10	-	23539	15	26	13	3	1	4	4	16	8	10	12	9	237	149	1.35787e-05	0.00160685	0.759,0.942,0.671	0.201,0.456,0.358	0.452	SE	chr10:102010749:102010837:102009361:102009601:102011911:102012005	62	59
9528	Ptprf	Ptprf	chr5	-	9528	199	197	183	110	113	83	59	56	38	238	210	227	182	149	0	0	0.597,0.588,0.643	0.169,0.179,0.121	0.453	SE	chr5:131751387:131751420:131750506:131750604:131753682:131753798	885	828
23542	Mxra7	Mxra7	chr10	-	23542	16	27	15	3	1	4	7	12	8	10	12	9	229	149	8.2557e-07	0.000148022	0.776,0.946,0.709	0.313,0.394,0.366	0.453	SE	chr10:102010757:102010837:102009361:102009601:102011911:102012005	66	58
17822	Cenpn	Cenpn	chr19	+	17822	24	17	25	1	0	2	12	17	14	12	7	6	298	149	4.79427e-08	1.16045e-05	0.923,1.0,0.862	0.333,0.548,0.538	0.455	SE	chr19:44974983:44975204:44971771:44971913:44976425:44976598	69	68
50012	Myocd	Myocd	chr10	-	50012	206	200	202	79	54	60	56	40	50	105	108	133	193	149	0	0	0.668,0.741,0.722	0.292,0.222,0.225	0.464	SE	chr10:49886786:49886830:49882250:49882306:49891848:49891914	801	492
27705	Evi5l	Evi5l	chr12	+	27705	76	54	64	8	11	16	16	8	15	19	27	19	182	149	3.95983e-12	1.74269e-09	0.886,0.801,0.766	0.408,0.195,0.393	0.486	SE	chr12:2552124:2552157:2551043:2551097:2553134:2553275	229	104
19957	Svil	Svil	chr17	-	19957	154	155	128	12	5	11	20	9	13	13	8	13	298	149	1.44329e-15	8.26415e-13	0.865,0.939,0.853	0.435,0.36,0.333	0.51	SE	chr17:52707785:52708640:52706570:52706605:52710648:52710729	465	76
52706	Fat1	Fat1	chr16	-	52706	1376	1383	1333	377	385	401	477	444	466	1222	1270	1267	185	149	0	0	0.746,0.743,0.728	0.239,0.22,0.229	0.51	SE	chr16:47179649:47179685:47177252:47178679:47184358:47184496	5255	5146
6817	Inf2	Inf2	chr6	+	6817	64	60	65	20	16	18	8	7	5	29	28	21	234	149	0	0	0.671,0.705,0.697	0.149,0.137,0.132	0.552	SE	chr6:131672578:131672663:131671870:131672494:131673014:131673074	243	98
11761	Mical3	Mical3	chr4	-	11761	99	105	85	10	7	11	29	30	33	53	59	37	200	149	0	0	0.881,0.918,0.852	0.29,0.275,0.399	0.562	SE	chr4:154173434:154173485:154172092:154172203:154177462:154177557	317	241
48507	Hspg2	Hspg2	chr5	+	48507	1088	1025	1024	193	215	201	326	285	269	1103	947	892	200	149	0	0	0.808,0.78,0.791	0.18,0.183,0.183	0.611	SE	chr5:149718779:149718830:149716789:149716950:149719206:149719335	3746	3822
57981	Flnb	Flnb	chr15	-	57981	433	413	436	13	10	18	179	159	181	270	232	226	221	149	0	0	0.957,0.965,0.942	0.309,0.316,0.351	0.629	SE	chr15:16992117:16992189:16991250:16991353:16995249:16995497	1323	1247
57982	Flnb	Flnb	chr15	-	57982	152	164	146	13	10	18	55	75	70	270	232	226	188	149	0	0	0.903,0.929,0.865	0.139,0.204,0.197	0.719	SE	chr15:16992150:16992189:16991250:16991353:16995249:16995497	503	928
1314	Actn1	Actn1	chr6	-	1314	1109	1081	1034	2688	2994	2712	2440	2561	2440	415	365	480	230	215	0	0	0.278,0.252,0.263	0.846,0.868,0.826	-0.582	MXE	chr6:99001997:99002063:99002503:99002584:99000691:99000850:99003542:99003689	11618	8701
3481	Svil	Svil	chr17	-	3481	44	36	38	128	109	84	24	24	29	11	9	11	233	298	5.55112e-16	2.69203e-13	0.305,0.297,0.367	0.736,0.773,0.771	-0.437	MXE	chr17:52707785:52708640:52710648:52710732:52706570:52706605:52716366:52716973	439	108
3480	Svil	Svil	chr17	-	3480	18	21	35	128	109	84	15	12	15	11	9	11	230	298	9.56863e-09	2.07334e-06	0.154,0.2,0.351	0.639,0.633,0.639	-0.402	MXE	chr17:52707785:52708640:52710648:52710729:52706570:52706605:52716366:52716973	395	73
4522	Ano8	Ano8	chr16	-	4522	87	81	96	74	66	82	112	89	109	12	9	11	260	234	0	0	0.514,0.525,0.513	0.894,0.899,0.899	-0.38	MXE	chr16:18172111:18172196:18172196:18172307:18171636:18171775:18172948:18173248	486	342
239	Mff	Mff	chr9	+	239	36	31	37	42	53	38	39	64	51	4	24	21	191	182	1.71215e-07	3.17027e-05	0.45,0.358,0.481	0.903,0.718,0.698	-0.343	MXE	chr9:84025449:84025491:84029019:84029052:84020704:84020779:84030606:84030666	237	203
236	Mff	Mff	chr9	+	236	38	31	38	37	42	41	42	68	56	8	16	19	191	182	6.74714e-11	1.96322e-08	0.495,0.413,0.469	0.833,0.802,0.737	-0.332	MXE	chr9:84025449:84025491:84029019:84029052:84019050:84019139:84030606:84030666	227	209
3754	Itga7	Itga7	chr7	+	3754	11	6	6	343	348	365	123	152	126	367	393	327	269	298	0	0	0.034,0.019,0.018	0.271,0.3,0.299	-0.266	MXE	chr7:1368401:1368521:1369390:1369598:1367251:1367507:1369696:1369890	1079	1488
3483	Svil	Svil	chr17	-	3483	35	33	31	36	18	22	13	16	18	3	2	4	233	298	5.05248e-05	0.00381144	0.554,0.701,0.643	0.847,0.911,0.852	-0.237	MXE	chr17:52707785:52708640:52710648:52710732:52707225:52707390:52716366:52716973	175	56
4419	Cdc42ep2	Cdc42ep2	chr1	-	4419	25	24	29	15	15	6	60	50	62	10	3	5	298	298	3.26979e-05	0.00279214	0.625,0.615,0.829	0.857,0.943,0.925	-0.219	MXE	chr1:203207278:203207456:203209994:203210217:203204773:203204919:203210805:203210891	114	190
4823	Evi5l	Evi5l	chr12	+	4823	28	32	31	10	11	10	24	35	30	1	3	2	203	182	1.46122e-05	0.00147337	0.715,0.723,0.735	0.956,0.913,0.931	-0.209	MXE	chr12:2551043:2551097:2552124:2552157:2545302:2545363:2553134:2553275	122	95
1097	Cep290	Cep290	chr7	+	1097	17	17	21	56	45	44	33	24	38	33	31	38	272	298	6.76315e-05	0.0048165	0.25,0.293,0.343	0.523,0.459,0.523	-0.206	MXE	chr7:35388359:35388482:35389562:35389735:35387498:35387663:35392987:35393129	200	197
8257	Myo9b	Myo9b	chr16	+	8257	23	26	34	78	64	56	49	47	53	44	49	45	263	189	3.92404e-06	0.000499531	0.175,0.226,0.304	0.445,0.408,0.458	-0.202	MXE	chr16:18006742:18006856:18008582:18008622:18003779:18003861:18010330:18010453	281	287
1652	Ccdc30	Ccdc30	chr5	-	1652	21	33	34	6	4	9	7	20	21	0	0	2	298	221	4.65522e-05	0.00361899	0.722,0.86,0.737	1.0,1.0,0.886	-0.189	MXE	chr5:132995021:132995093:133003203:133003357:132992349:132992465:133007075:133007266	107	50
8710	Myocd	Myocd	chr10	-	8710	200	170	204	55	53	58	167	170	179	10	10	13	215	193	5.9952e-15	2.65457e-12	0.765,0.742,0.759	0.937,0.939,0.925	-0.178	MXE	chr10:49886786:49886830:49891848:49891914:49882250:49882306:49927330:49928806	740	549
4898	Adgrl2	Adgrl2	chr2	-	4898	54	86	100	406	432	441	162	167	168	339	334	333	298	275	3.33067e-16	1.69598e-13	0.109,0.155,0.173	0.306,0.316,0.318	-0.168	MXE	chr2:237721177:237721303:237728701:237728885:237720637:237720843:237732069:237732255	1519	1503
9086	Fn1	Fn1	chr9	-	9086	26711	25662	26044	8407	8593	8319	37695	37617	37715	3311	3158	3233	298	298	0	0	0.761,0.749,0.758	0.919,0.923,0.921	-0.165	MXE	chr9:73224786:73225059:73226363:73226555:73223497:73223680:73229337:73229424	103736	122729
3211	Col4a5	Col4a5	chrX	+	3211	33	16	23	457	482	475	149	134	145	457	447	439	283	222	0	0	0.054,0.025,0.037	0.204,0.19,0.206	-0.161	MXE	chrX:105303728:105303862:105305785:105305858:105295337:105295523:105306290:105306362	1486	1771
2130	Magi1	Magi1	chr4	-	2130	2	7	5	48	41	40	22	10	22	43	52	42	232	185	4.95884e-05	0.00376872	0.032,0.12,0.091	0.29,0.133,0.295	-0.158	MXE	chr4:126298044:126298080:126302104:126302187:126289674:126289732:126320629:126320836	143	191
232	Mff	Mff	chr9	+	232	283	231	214	37	42	41	304	302	273	8	16	19	298	182	1.26081e-10	3.47031e-08	0.824,0.771,0.761	0.959,0.92,0.898	-0.14	MXE	chr9:84025332:84025491:84029019:84029052:84019050:84019139:84030606:84030666	848	922
9217	Tecr	Tecr	chr19	+	9217	268	235	244	171	178	188	257	239	271	125	85	96	200	201	6.57423e-07	0.000109757	0.612,0.57,0.566	0.674,0.739,0.739	-0.135	MXE	chr19:24565345:24565396:24565948:24566000:24541615:24541768:24566542:24566646	1284	1073
944	Pvt1	Pvt1	chr7	+	944	65	72	69	27	36	26	152	169	144	34	29	33	256	235	9.973e-05	0.00690918	0.688,0.647,0.709	0.804,0.843,0.8	-0.134	MXE	chr7:93731777:93731884:93799475:93799561:93656721:93657919:93835741:93835817	295	561
971	Pvt1	Pvt1	chr7	+	971	4	10	4	33	59	37	20	21	16	56	48	50	298	235	0.000346527	0.0196057	0.087,0.118,0.079	0.22,0.257,0.202	-0.132	MXE	chr7:93753162:93753313:93799475:93799561:93732733:93732853:93835741:93835817	147	211
6397	Epb41l2	Epb41l2	chr1	-	6397	100	84	84	81	55	68	61	45	68	13	24	31	212	298	0.00101363	0.043373	0.634,0.682,0.635	0.868,0.725,0.755	-0.132	MXE	chr1:19884247:19884559:19892694:19892757:19882341:19882464:19897191:19897355	472	242
235	Mff	Mff	chr9	+	235	298	253	275	42	53	38	296	331	284	4	24	21	298	182	3.78568e-09	8.76212e-07	0.812,0.745,0.815	0.978,0.894,0.892	-0.131	MXE	chr9:84025332:84025491:84029019:84029052:84020704:84020779:84030606:84030666	959	960
7754	Fam149b1	Fam149b1	chr15	-	7754	68	73	54	14	20	12	62	69	79	5	1	11	298	260	0.000198836	0.0124996	0.809,0.761,0.797	0.915,0.984,0.862	-0.131	MXE	chr15:3945291:3945402:3950123:3950311:3937214:3937318:3955700:3955859	241	227
3608	Slc39a11	Slc39a11	chr10	-	3608	15	7	7	50	62	40	30	25	21	57	51	52	268	188	0.000208097	0.0129223	0.174,0.073,0.109	0.27,0.256,0.221	-0.13	MXE	chr10:98604985:98605024:98607459:98607578:98572974:98573133:98696077:98697021	181	236
4040	Disp1	Disp1	chr13	-	4040	23	23	25	4	6	1	36	23	20	0	1	0	298	278	4.45769e-05	0.0035469	0.843,0.781,0.959	1.0,0.955,1.0	-0.124	MXE	chr13:94812956:94813085:94824065:94824285:94771716:94772235:94849399:94849487	82	80
7708	Ccdc88a	Ccdc88a	chr14	+	7708	228	248	202	49	56	57	185	178	202	21	16	18	298	233	2.80291e-07	5.0973e-05	0.784,0.776,0.735	0.873,0.897,0.898	-0.124	MXE	chr14:103237741:103237956:103241377:103241461:103237526:103237619:103242427:103242631	840	620
6283	Phldb2	Phldb2	chr11	+	6283	46	41	39	282	276	238	53	33	56	137	140	161	224	290	2.04515e-05	0.0018819	0.174,0.161,0.175	0.334,0.234,0.31	-0.123	MXE	chr11:55052925:55053000:55055754:55055895:55049533:55049623:55057222:55057322	922	580
948	Pvt1	Pvt1	chr7	+	948	96	105	91	27	36	26	216	231	213	34	29	33	298	235	6.16491e-05	0.00454952	0.737,0.697,0.734	0.834,0.863,0.836	-0.122	MXE	chr7:93731777:93732091:93799475:93799561:93656717:93657919:93835741:93835817	381	756
5992	Sgsm2	Sgsm2	chr10	-	5992	117	98	87	81	80	53	150	146	123	58	70	53	274	217	0.000958824	0.0415518	0.534,0.492,0.565	0.672,0.623,0.648	-0.117	MXE	chr10:59735832:59735900:59736296:59736421:59734526:59734687:59736870:59737005	516	600
6768	Obsl1	Obsl1	chr9	-	6768	7	12	11	159	138	172	56	50	24	208	196	183	298	298	7.16543e-09	1.62162e-06	0.042,0.08,0.06	0.212,0.203,0.116	-0.116	MXE	chr9:76979245:76979515:76980107:76980383:76978857:76979130:76980537:76980825	499	717
8549	Pdlim7	Pdlim7	chr17	+	8549	2478	2553	2534	483	494	533	1839	1918	1914	168	172	181	268	166	1.33227e-15	6.16719e-13	0.761,0.762,0.747	0.871,0.874,0.868	-0.114	MXE	chr17:9129828:9129947:9130308:9130325:9129363:9129394:9130578:9130715	9075	6192
8720	Mbnl1	Mbnl1	chr2	+	8720	41	46	46	453	428	522	131	126	122	548	522	663	185	244	1.40511e-10	3.76568e-08	0.107,0.124,0.104	0.24,0.241,0.195	-0.114	MXE	chr2:144805677:144805713:144806393:144806488:144799897:144800051:144809310:144809385	1536	2112
8003	Elf1	Elf1	chr15	+	8003	67	49	52	6	11	12	75	63	75	3	3	4	298	298	0.000164351	0.010461	0.918,0.817,0.812	0.962,0.955,0.949	-0.106	MXE	chr15:54944961:54945260:54972608:54972797:54890643:54890778:54974733:54974817	197	223
9084	Fn1	Fn1	chr9	-	9084	9920	9735	10165	9709	10037	9795	18293	18362	18486	11851	12158	12200	298	239	6.00951e-07	0.00010392	0.45,0.438,0.454	0.553,0.548,0.549	-0.103	MXE	chr9:73221627:73221717:73223497:73223680:73220221:73220491:73226363:73226555	59361	91350
3886	Adpgk	Adpgk	chr8	+	3886	157	123	126	66	63	59	303	313	310	91	103	75	298	248	0.000765653	0.0352824	0.664,0.619,0.64	0.735,0.717,0.775	-0.101	MXE	chr8:59723860:59724057:59724590:59724689:59719683:59719804:59725753:59727352	594	1195
227	Mff	Mff	chr9	+	227	164	145	163	37	42	41	102	104	115	8	16	19	224	182	0.00108061	0.045102	0.783,0.737,0.764	0.912,0.841,0.831	-0.1	MXE	chr9:84020704:84020779:84029019:84029052:84019050:84019139:84030606:84030666	592	364
7356	Psme1	Psme1	chr15	+	7356	76	79	80	199	231	218	50	70	59	289	309	256	182	212	6.52688e-05	0.00471416	0.308,0.285,0.299	0.168,0.209,0.212	0.101	MXE	chr15:29069931:29069964:29070107:29070170:29069011:29069158:29070263:29070374	883	1033
4067	Mtdh	Mtdh	chr7	+	4067	408	381	415	29	17	25	344	308	339	61	84	70	234	298	1.11022e-16	6.65089e-14	0.947,0.966,0.955	0.878,0.824,0.86	0.102	MXE	chr7:65335304:65335389:65336064:65336241:65323609:65323711:65339033:65339270	1275	1206
5197	Etl4	Etl4	chr17	+	5197	156	162	158	158	204	159	114	99	112	171	188	185	269	272	0.000564368	0.0276323	0.5,0.445,0.501	0.403,0.347,0.38	0.105	MXE	chr17:83295943:83296063:83302251:83302374:83293332:83293497:83303066:83304868	997	869
8406	Macroh2a1	Macroh2a1	chr17	+	8406	641	609	621	83	86	68	441	534	474	147	122	127	249	236	1.2109e-10	3.42551e-08	0.88,0.87,0.896	0.74,0.806,0.78	0.107	MXE	chr17:8524164:8524264:8526015:8526102:8518107:8518218:8530156:8530246	2108	1845
1960	Resf1	Resf1	chr4	+	1960	16	19	21	116	120	129	1	6	11	95	96	98	191	298	0.000811682	0.0360968	0.177,0.198,0.203	0.016,0.089,0.149	0.108	MXE	chr4:182336325:182336367:182352540:182358445:182335778:182335917:182361183:182362054	421	307
9823	Lsm2	Lsm2	chr20	-	9823	18	18	9	73	55	58	5	6	5	69	71	77	217	180	4.49283e-05	0.0035469	0.17,0.214,0.114	0.057,0.066,0.051	0.108	MXE	chr20:3844177:3844208:3846411:3846479:3844033:3844093:3846729:3846840	231	233
10216	Ilrun	Ilrun	chr20	-	10216	302	259	267	75	99	85	293	282	300	144	155	151	298	253	6.31013e-05	0.00461722	0.774,0.69,0.727	0.633,0.607,0.628	0.108	MXE	chr20:5825542:5825646:5850529:5850684:5809930:5812549:5875834:5876012	1087	1325
7749	Fam149b1	Fam149b1	chr15	-	7749	14	20	12	73	91	77	5	1	11	105	103	95	260	274	1.5431e-05	0.00152572	0.168,0.188,0.141	0.048,0.01,0.109	0.11	MXE	chr15:3938364:3938489:3945291:3945402:3937214:3937318:3955700:3955859	287	320
6897	Dlg1	Dlg1	chr11	-	6897	380	390	429	65	48	68	207	219	227	73	55	60	249	183	4.59402e-06	0.000570555	0.811,0.857,0.823	0.676,0.745,0.735	0.112	MXE	chr11:68937899:68937933:68938603:68938703:68930972:68931014:68942848:68942918	1380	841
2735	Abi3bp	Abi3bp	chr11	-	2735	68	97	97	15	8	13	89	85	80	27	31	23	224	224	0.000223711	0.0137574	0.819,0.924,0.882	0.767,0.733,0.777	0.116	MXE	chr11:44004219:44004294:44005241:44005316:44003178:44003250:44007220:44007298	298	335
10573	Tfpi	Tfpi	chr3	-	10573	558	533	522	120	124	132	588	609	630	269	237	270	298	260	2.65663e-08	5.2029e-06	0.802,0.789,0.775	0.656,0.692,0.671	0.116	MXE	chr3:69543736:69543847:69544442:69544619:69534666:69534846:69553161:69553200	1989	2603
2499	Rbm39	Rbm39	chr3	-	2499	92	85	106	9	16	15	69	76	90	30	28	24	234	298	3.29004e-05	0.00279214	0.929,0.871,0.9	0.745,0.776,0.827	0.117	MXE	chr3:144693369:144694982:144695206:144695291:144688896:144690237:144695901:144696217	323	317
2497	Rbm39	Rbm39	chr3	-	2497	92	85	106	5	10	10	69	76	90	20	21	12	234	199	0.00040271	0.0217414	0.94,0.878,0.9	0.746,0.755,0.864	0.118	MXE	chr3:144693369:144693419:144695206:144695291:144690165:144690237:144695901:144696216	308	288
8694	Carmil1	Carmil1	chr17	+	8694	158	164	208	55	52	56	174	179	184	90	109	101	290	290	1.97107e-05	0.00185865	0.742,0.759,0.788	0.659,0.622,0.646	0.121	MXE	chr17:41078272:41078413:41081176:41081317:41075906:41076119:41087310:41088326	693	837
6195	Ggta1	Ggta1	chr3	-	6195	78	123	100	56	71	61	124	96	82	108	101	99	298	238	0.000868637	0.0381302	0.527,0.58,0.567	0.478,0.432,0.398	0.122	MXE	chr3:18754109:18754198:18755150:18755327:18747405:18747507:18770174:18770290	489	610
7342	Wnk1	Wnk1	chr4	-	7342	21	13	11	70	69	95	3	4	2	61	57	62	281	298	2.8879e-05	0.00251371	0.241,0.167,0.109	0.05,0.069,0.033	0.122	MXE	chr4:153157453:153157738:153158539:153158671:153156659:153156760:153160903:153161023	279	189
818	Ano6	Ano6	chr7	+	818	90	99	92	424	428	389	24	46	26	393	400	385	232	278	8.66196e-13	3.26716e-10	0.203,0.217,0.221	0.068,0.121,0.075	0.126	MXE	chr7:127007963:127008046:127034893:127035022:126977521:126977584:127052721:127052787	1522	1274
7086	Pbrm1	Pbrm1	chr16	+	7086	153	124	133	162	183	179	128	112	106	238	266	256	298	298	1.60891e-05	0.00156049	0.486,0.404,0.426	0.35,0.296,0.293	0.126	MXE	chr16:6301809:6301974:6305211:6305367:6298496:6298698:6308282:6308353	934	1106
6896	Dlg1	Dlg1	chr11	-	6896	300	292	332	65	48	68	154	179	167	73	55	60	246	183	1.36434e-05	0.00140348	0.774,0.819,0.784	0.611,0.708,0.674	0.128	MXE	chr11:68937899:68937933:68938603:68938700:68930972:68931014:68942848:68942918	1105	688
10056	Sec24b	Sec24b	chr2	-	10056	143	146	113	22	31	25	96	116	97	39	39	42	298	254	0.000111591	0.00752609	0.847,0.801,0.794	0.677,0.717,0.663	0.128	MXE	chr2:218601334:218601439:218614276:218614450:218592742:218592823:218617708:218618476	480	429
6565	Zfp335	Zfp335	chr3	-	6565	52	66	61	104	116	137	33	42	34	132	123	134	226	298	0.00029086	0.0171067	0.397,0.429,0.37	0.248,0.31,0.251	0.129	MXE	chr3:153635381:153635542:153635818:153635895:153634805:153635035:153635973:153636090	536	498
3749	Pum3	Pum3	chr1	-	3749	11	9	14	63	70	74	5	2	0	51	73	50	216	298	5.3952e-05	0.00404006	0.194,0.151,0.207	0.119,0.036,0.0	0.132	MXE	chr1:225105358:225105533:225106500:225106567:225104256:225104360:225106806:225106900	241	181
225	Mff	Mff	chr9	+	225	164	145	163	283	231	214	102	104	115	304	302	273	224	298	1.35829e-06	0.000209588	0.435,0.455,0.503	0.309,0.314,0.359	0.137	MXE	chr9:84020704:84020779:84025332:84025491:84019050:84019139:84030606:84030666	1200	1200
8344	Hnrnpdl	Hnrnpdl	chr14	+	8344	381	378	421	88	68	100	209	194	198	106	89	88	241	254	1.57798e-09	3.91954e-07	0.82,0.854,0.816	0.675,0.697,0.703	0.138	MXE	chr14:9561035:9561127:9561491:9561596:9560277:9560392:9562244:9563654	1436	884
1984	Ppfibp1	Ppfibp1	chr4	+	1984	75	83	67	351	371	366	48	55	36	954	965	953	182	211	0	0	0.199,0.206,0.175	0.055,0.062,0.042	0.14	MXE	chr4:179918229:179918262:179919447:179919509:179916853:179916968:179920623:179920699	1313	3011
7595	Fgfr3	Fgfr3	chr14	-	7595	101	96	114	447	435	416	28	39	29	636	590	523	298	294	0	0	0.182,0.179,0.213	0.042,0.061,0.052	0.14	MXE	chr14:76992006:76992151:76992848:76992999:76991332:76991529:76993906:76994097	1609	1845
9219	Tecr	Tecr	chr19	+	9219	308	346	334	171	177	166	214	171	189	169	202	156	253	193	9.49868e-06	0.00105775	0.579,0.599,0.606	0.491,0.392,0.48	0.14	MXE	chr19:24566542:24566646:24567280:24567324:24565948:24566000:24567419:24567477	1502	1101
1085	Mdm2	Mdm2	chr7	-	1085	114	111	117	120	118	135	101	96	115	194	202	223	234	224	4.09357e-06	0.000514678	0.476,0.474,0.453	0.333,0.313,0.331	0.142	MXE	chr7:53309475:53309550:53313921:53314006:53306450:53306584:53314178:53314251	715	931
6865	Prune2	Prune2	chr1	+	6865	155	155	144	38	33	40	156	131	175	79	74	70	298	248	9.55547e-06	0.00105775	0.772,0.796,0.75	0.622,0.596,0.675	0.142	MXE	chr1:214592044:214592218:214609109:214609208:214580569:214580770:214621688:214624848	565	685
7796	Pnpla6	Pnpla6	chr12	+	7796	19	26	32	120	106	108	6	11	8	179	207	160	266	266	7.05236e-12	2.24441e-09	0.137,0.197,0.229	0.032,0.05,0.048	0.144	MXE	chr12:1597021:1597138:1597223:1597340:1596709:1596779:1601011:1601313	411	571
8407	Macroh2a1	Macroh2a1	chr17	+	8407	641	609	621	170	178	146	441	534	474	274	251	262	249	240	5.967e-12	1.96026e-09	0.784,0.767,0.804	0.608,0.672,0.636	0.146	MXE	chr17:8524164:8524264:8526015:8526106:8518107:8518218:8530156:8530246	2365	2236
7343	Wnk1	Wnk1	chr4	-	7343	29	23	22	70	69	95	7	3	8	61	57	62	298	298	1.04297e-05	0.00112996	0.293,0.25,0.188	0.103,0.05,0.114	0.155	MXE	chr4:153157453:153157738:153158539:153159001:153156659:153156760:153160903:153161023	308	198
4715	Tnrc6a	Tnrc6a	chr1	+	4715	104	72	86	18	9	12	66	78	69	21	20	34	237	171	0.000378365	0.0210548	0.807,0.852,0.838	0.694,0.738,0.594	0.157	MXE	chr1:177666369:177666457:177673886:177673908:177646930:177646978:177683244:177683679	301	288
5139	Sorbs1	Sorbs1	chr1	-	5139	53	56	45	113	137	120	5	7	2	65	73	71	298	182	8.70415e-14	3.40935e-11	0.223,0.2,0.186	0.045,0.055,0.017	0.164	MXE	chr1:239197180:239197213:239197852:239198578:239193372:239193514:239203109:239203222	524	223
9622	Drc3	Drc3	chr10	+	9622	39	46	34	52	53	50	27	16	22	58	60	51	248	298	0.001186	0.0481205	0.474,0.511,0.45	0.359,0.243,0.341	0.164	MXE	chr10:45159220:45159319:45164488:45164687:45157288:45157574:45169409:45169526	274	234
226	Mff	Mff	chr9	+	226	164	145	163	38	31	38	102	104	115	42	68	56	224	191	2.06146e-06	0.000295689	0.786,0.8,0.785	0.674,0.566,0.637	0.165	MXE	chr9:84020704:84020779:84025449:84025491:84019050:84019139:84030606:84030666	579	487
4900	Adgrl2	Adgrl2	chr2	-	4900	342	358	345	55	86	99	293	293	281	162	167	168	253	298	2.38698e-14	9.7236e-12	0.88,0.831,0.804	0.681,0.674,0.663	0.166	MXE	chr2:237732069:237732255:237733056:237733160:237728701:237728885:237733686:237733782	1285	1364
8718	Mbnl1	Mbnl1	chr2	+	8718	883	930	959	217	195	200	755	697	781	354	338	426	298	244	2.22045e-16	1.25628e-13	0.769,0.796,0.797	0.636,0.628,0.6	0.166	MXE	chr2:144799897:144800051:144806393:144806488:144797557:144797815:144809310:144809385	3384	3351
2565	Tead1	Tead1	chr1	+	2565	58	60	69	8	12	17	39	27	45	26	14	16	212	212	0.000384576	0.0210632	0.879,0.833,0.802	0.6,0.659,0.738	0.172	MXE	chr1:166950021:166950084:166950173:166950236:166947564:166947629:166963204:166963216	224	167
4693	Camkk2	Camkk2	chr12	+	4693	100	128	94	27	21	23	61	66	74	43	28	38	278	250	1.10346e-05	0.00115852	0.769,0.846,0.786	0.561,0.679,0.637	0.175	MXE	chr12:33831050:33831179:33835513:33835614:33829764:33829852:33838779:33841748	393	310
6972	Baz2b	Baz2b	chr3	-	6972	37	20	17	3	5	2	20	18	25	10	12	12	200	298	9.21963e-05	0.00647536	0.948,0.856,0.927	0.749,0.691,0.756	0.178	MXE	chr3:44466324:44466513:44483380:44483431:44461473:44461638:44486449:44486593	84	97
6867	Prune2	Prune2	chr1	+	6867	73	76	84	40	34	40	59	72	73	76	75	70	236	248	2.02289e-06	0.000294301	0.657,0.701,0.688	0.449,0.502,0.523	0.191	MXE	chr1:214600669:214600756:214609109:214609208:214598893:214599025:214621688:214624848	347	425
517	Hs6st2	Hs6st2	chrX	-	517	36	26	33	24	19	22	27	22	32	48	34	44	182	236	0.000238014	0.0144282	0.66,0.64,0.66	0.422,0.456,0.485	0.199	MXE	chrX:131005432:131005519:131044040:131044073:130966546:130969711:131259750:131260269	160	207
7204	Oip5	Oip5	chr3	-	7204	48	26	35	4	4	4	19	14	27	8	8	14	216	272	1.82796e-05	0.00175623	0.938,0.891,0.917	0.749,0.688,0.708	0.2	MXE	chr3:106600067:106600190:106602626:106602693:106597556:106597668:106602927:106603281	121	90
8713	Mbnl1	Mbnl1	chr2	+	8713	310	284	323	216	195	200	244	221	267	353	340	426	298	244	1.27676e-14	5.4177e-12	0.54,0.544,0.569	0.361,0.347,0.339	0.202	MXE	chr2:144696979:144698006:144806393:144806488:144670284:144670438:144809310:144809385	1528	1851
3895	Mroh1	Mroh1	chr7	+	3895	19	11	32	59	78	66	4	1	4	101	96	109	296	298	3.20832e-12	1.08912e-09	0.245,0.124,0.328	0.038,0.01,0.036	0.204	MXE	chr7:108170143:108170290:108170426:108170615:108169361:108169499:108170895:108171051	265	315
8696	Carmil1	Carmil1	chr17	+	8696	21	24	29	55	52	56	16	11	18	90	109	101	218	290	6.82008e-07	0.000112025	0.337,0.38,0.408	0.191,0.118,0.192	0.208	MXE	chr17:41078344:41078413:41081176:41081317:41075906:41076119:41087310:41088326	237	345
2566	Tead1	Tead1	chr1	+	2566	59	63	69	12	22	18	39	28	46	35	24	24	212	212	3.67287e-05	0.00303943	0.831,0.741,0.793	0.527,0.538,0.657	0.214	MXE	chr1:166950021:166950084:166950173:166950236:166947564:166947629:166963998:166964133	243	196
3949	R3hdm2	R3hdm2	chr7	+	3949	5	12	6	33	29	35	0	0	2	32	31	23	198	293	5.91845e-07	0.00010392	0.183,0.38,0.202	0.0,0.0,0.114	0.217	MXE	chr7:63242369:63242418:63266269:63266413:63232345:63232413:63288043:63288243	120	88
358	Dst	Dst	chr9	+	358	17	27	23	14	11	14	18	16	13	29	26	16	267	298	0.00117996	0.0481205	0.575,0.733,0.647	0.409,0.407,0.476	0.221	MXE	chr9:36520906:36521024:36524148:36524351:36516559:36516634:36527563:36527687	106	118
943	Pvt1	Pvt1	chr7	+	943	30	47	44	13	11	3	34	36	30	35	28	15	256	298	7.49811e-05	0.00530283	0.729,0.833,0.945	0.531,0.599,0.7	0.226	MXE	chr7:93731777:93731884:93753162:93753313:93656375:93656702:93799475:93799561	148	178
8248	Myo9b	Myo9b	chr16	+	8248	185	186	188	132	142	134	90	77	72	158	146	137	239	263	1.01963e-12	3.70854e-10	0.607,0.59,0.607	0.385,0.367,0.366	0.229	MXE	chr16:18004880:18004970:18006742:18006856:18003779:18003861:18008582:18008622	967	680
5138	Sorbs1	Sorbs1	chr1	-	5138	53	56	45	137	132	144	5	7	2	102	127	90	298	298	0	0	0.279,0.298,0.238	0.047,0.052,0.022	0.231	MXE	chr1:239196841:239197213:239197852:239198578:239193372:239193514:239203109:239203222	567	333
2630	Bbx	Bbx	chr11	+	2630	30	22	38	10	11	12	15	11	14	14	15	12	230	224	0.00107074	0.045102	0.745,0.661,0.755	0.511,0.417,0.532	0.234	MXE	chr11:50563268:50563349:50566489:50566564:50553668:50553736:50573228:50573309	123	81
5437	Ptk2	Ptk2	chr7	-	5437	13	16	31	12	10	14	19	19	13	31	27	27	251	298	0.000682507	0.0323286	0.563,0.655,0.724	0.421,0.455,0.364	0.234	MXE	chr7:105282689:105283003:105301805:105301907:105266586:105266813:105304102:105304198	96	136
3563	Acox1	Acox1	chr10	-	3563	215	245	242	415	374	395	55	60	63	458	376	481	298	298	0	0	0.341,0.396,0.38	0.107,0.138,0.116	0.252	MXE	chr10:101416177:101416338:101421695:101421856:101415306:101415414:101430650:101430810	1886	1493
9580	Cttn	Cttn	chr1	-	9580	15	27	23	42	45	31	3	7	9	64	65	64	260	260	2.79911e-09	6.78718e-07	0.263,0.375,0.426	0.045,0.097,0.123	0.266	MXE	chr1:199616849:199616960:199617382:199617493:199614508:199614564:199620704:199620759	183	212
3950	R3hdm2	R3hdm2	chr7	+	3950	5	12	6	25	15	21	0	0	2	26	14	12	198	259	2.3959e-06	0.000338887	0.207,0.511,0.272	0.0,0.0,0.179	0.27	MXE	chr7:63242369:63242418:63266303:63266413:63232345:63232413:63288043:63288243	84	54
8134	Carns1	Carns1	chr1	-	8134	12	14	12	10	17	20	6	7	4	26	17	26	239	298	0.00107425	0.045102	0.599,0.507,0.428	0.223,0.339,0.161	0.27	MXE	chr1:201465595:201466083:201466347:201466437:201465177:201465352:201467158:201467432	85	86
8423	Hspg2	Hspg2	chr5	+	8423	449	414	384	1116	1110	1071	117	111	104	2181	1773	1777	200	278	0	0	0.359,0.341,0.333	0.069,0.08,0.075	0.27	MXE	chr5:149718779:149718830:149719206:149719335:149716789:149716950:149719558:149719810	4544	6063
8719	Mbnl1	Mbnl1	chr2	+	8719	98	86	116	217	195	200	32	28	25	354	338	426	198	244	0	0	0.358,0.352,0.417	0.1,0.093,0.067	0.289	MXE	chr2:144800002:144800051:144806393:144806488:144797557:144797815:144809310:144809385	912	1203
8250	Myo9b	Myo9b	chr16	+	8250	104	130	124	23	26	34	53	46	39	49	47	53	239	263	3.33067e-16	1.69598e-13	0.833,0.846,0.801	0.543,0.519,0.447	0.324	MXE	chr16:18004880:18004970:18006742:18006856:18003779:18003861:18010330:18010453	441	287
5137	Sorbs1	Sorbs1	chr1	-	5137	53	56	45	56	61	58	5	7	2	43	52	42	298	298	0	0	0.486,0.479,0.437	0.104,0.119,0.045	0.378	MXE	chr1:239196841:239197000:239197852:239198578:239193372:239193514:239203109:239203222	329	151
566	Tpm1	Tpm1	chr8	-	566	10339	10999	11306	4752	5103	5113	2471	2378	2373	5683	5266	5501	275	275	0	0	0.685,0.683,0.689	0.303,0.311,0.301	0.381	MXE	chr8:67660786:67660912:67661127:67661253:67649007:67649141:67662024:67662244	47612	23672
7815	Rps24	Rps24	chr16	+	7815	62	70	60	57	58	66	6	8	5	58	48	55	167	169	0	0	0.524,0.55,0.479	0.095,0.144,0.084	0.41	MXE	chr16:92540:92558:93838:93858:91860:91971:94181:94267	373	180
2926	Inpp4a	Inpp4a	chr9	+	2926	9	16	8	31	22	18	23	33	33	9	8	11	266	149	5.51677e-10	3.53184e-07	0.14,0.289,0.199	0.589,0.698,0.627	-0.429	A5SS	chr9:39617364:39617620:39617364:39617503:39620141:39620174	104	117
4232	Mapk8ip3	Mapk8ip3	chr10	-	4232	27	16	29	30	17	9	54	33	45	7	4	9	242	149	2.87154e-05	0.00287243	0.357,0.367,0.665	0.826,0.836,0.755	-0.343	A5SS	chr10:13939066:13939211:13939159:13939211:13937569:13937696	128	152
217	Trerf1	Trerf1	chr9	-	217	20	12	13	23	25	21	20	13	24	10	7	15	209	149	0.000756233	0.0271989	0.383,0.255,0.306	0.588,0.57,0.533	-0.249	A5SS	chr9:13671961:13672288:13672021:13672288:13668297:13668682	114	89
1423	Smarcc2	Smarcc2	chr7	+	1423	133	115	148	206	168	157	230	237	247	119	136	137	298	149	4.95937e-13	5.29164e-10	0.244,0.255,0.32	0.491,0.466,0.474	-0.204	A5SS	chr7:907942:908362:907942:908026:908901:910090	927	1106
3965	Dcaf11	Dcaf11	chr15	+	3965	69	45	54	83	62	63	109	103	89	59	48	56	298	149	3.01392e-07	7.42119e-05	0.294,0.266,0.3	0.48,0.518,0.443	-0.194	A5SS	chr15:29047130:29047741:29047130:29047398:29047840:29048208	376	464
5112	Dpp8	Dpp8	chr8	+	5112	46	44	44	14	7	13	59	50	57	1	3	8	253	149	0.000291965	0.0137438	0.659,0.787,0.666	0.972,0.908,0.808	-0.192	A5SS	chr8:65550841:65551138:65550841:65551034:65553181:65553315	168	178
3404	Bcl9	Bcl9	chr2	-	3404	101	97	83	17	14	15	52	37	51	3	3	0	298	149	9.06189e-05	0.00563773	0.748,0.776,0.735	0.897,0.86,1.0	-0.166	A5SS	chr2:184771909:184772226:184772131:184772226:184770512:184770702	327	146
3019	Ssh3	Ssh3	chr1	-	3019	45	28	42	88	76	84	71	58	74	58	73	92	167	149	0.000156815	0.00809622	0.313,0.247,0.308	0.522,0.415,0.418	-0.162	A5SS	chr1:201561268:201561475:201561286:201561475:201561087:201561181	363	426
827	Meaf6	Meaf6	chr5	+	827	19	22	20	6	1	0	18	17	17	0	0	0	298	149	0.0008803	0.0306287	0.613,0.917,1.0	1.0,1.0,1.0	-0.157	A5SS	chr5:137362103:137362739:137362103:137362279:137366116:137366173	68	52
1491	Atp2a2	Atp2a2	chr12	+	1491	2060	2040	1921	198	206	179	1345	1434	1350	26	16	22	298	149	0	0	0.839,0.832,0.843	0.963,0.978,0.968	-0.132	A5SS	chr12:34118136:34119665:34118136:34118257:34121345:34122142	6604	4193
333	Nlrx1	Nlrx1	chr8	-	333	6	7	4	41	49	55	16	18	10	35	36	35	249	149	2.35263e-05	0.00242928	0.081,0.079,0.042	0.215,0.23,0.146	-0.13	A5SS	chr8:44606338:44606678:44606438:44606678:44604068:44604190	162	150
2615	Sorbs1	Sorbs1	chr1	-	2615	143	131	146	120	135	117	113	134	97	54	63	60	298	149	0.000133929	0.00726619	0.373,0.327,0.384	0.511,0.515,0.447	-0.13	A5SS	chr1:239196841:239197213:239197180:239197213:239193372:239193514	792	521
2702	Sfswap	Sfswap	chr12	-	2702	185	195	185	36	34	32	226	208	160	10	10	18	233	149	5.20185e-07	0.000118937	0.767,0.786,0.787	0.935,0.93,0.85	-0.125	A5SS	chr12:27136350:27136516:27136434:27136516:27130768:27130999	667	632
844	Ipp	Ipp	chr5	+	844	42	68	67	6	7	2	89	74	92	2	1	0	291	149	2.24591e-05	0.00239639	0.782,0.833,0.945	0.958,0.974,1.0	-0.124	A5SS	chr5:129998264:129998527:129998264:129998385:130001063:130001237	192	258
3531	Baz2b	Baz2b	chr3	-	3531	78	69	72	8	10	13	70	87	86	5	3	3	254	149	0.000475395	0.0202899	0.851,0.802,0.765	0.891,0.944,0.944	-0.12	A5SS	chr3:44392755:44393066:44392860:44393066:44392227:44392363	250	254
821	Phc2	Phc2	chr5	+	821	487	396	392	102	103	82	576	622	587	73	53	68	244	149	1.1943e-08	4.77869e-06	0.745,0.701,0.745	0.828,0.878,0.841	-0.119	A5SS	chr5:141090099:141090302:141090099:141090207:141091786:141091916	1562	1979
3440	Cyb561a3	Cyb561a3	chr1	+	3440	2	3	3	27	22	23	11	15	10	27	34	27	298	149	0.000172798	0.00877981	0.036,0.064,0.061	0.169,0.181,0.156	-0.115	A5SS	chr1:207226188:207226980:207226188:207226813:207229374:207229474	80	124
5268	Odf2	Odf2	chr3	+	5268	197	158	163	110	109	78	172	156	155	59	56	54	206	149	0.000632837	0.0238319	0.564,0.512,0.602	0.678,0.668,0.675	-0.114	A5SS	chr3:13165223:13165349:13165223:13165292:13175489:13175660	815	652
2891	Cpt1c	Cpt1c	chr1	-	2891	4	1	0	50	29	31	10	11	8	41	53	52	189	149	6.7184e-05	0.00488764	0.059,0.026,0.0	0.161,0.141,0.108	-0.108	A5SS	chr1:95456211:95456406:95456251:95456406:95455487:95455627	115	175
3904	Slc4a7	Slc4a7	chr15	-	3904	45	51	42	4	2	6	22	16	25	0	0	0	188	149	8.42725e-05	0.00552966	0.899,0.953,0.847	1.0,1.0,1.0	-0.1	A5SS	chr15:10633611:10633800:10633650:10633800:10630674:10631043	150	63
3422	Paqr6	Paqr6	chr2	+	3422	106	96	104	169	155	178	94	60	89	281	271	291	298	149	8.30897e-09	3.79957e-06	0.239,0.236,0.226	0.143,0.1,0.133	0.108	A5SS	chr2:173834947:173835295:173834947:173835023:173835627:173835755	808	1086
163	Dnajb2	Dnajb2	chr9	+	163	168	139	173	86	69	96	159	109	145	120	119	113	298	149	0.000358516	0.0163944	0.494,0.502,0.474	0.398,0.314,0.391	0.122	A5SS	chr9:76737138:76738232:76737138:76737342:76738429:76739278	731	765
1060	Setd5	Setd5	chr4	+	1060	49	53	53	37	48	50	51	49	36	74	58	88	298	149	0.00154691	0.045015	0.398,0.356,0.346	0.256,0.297,0.17	0.126	A5SS	chr4:146250066:146253792:146250066:146250291:146254060:146254166	290	356
5144	Ilrun	Ilrun	chr20	-	5144	536	484	546	91	124	110	525	525	511	177	207	183	298	149	1.30077e-06	0.000244927	0.747,0.661,0.713	0.597,0.559,0.583	0.127	A5SS	chr20:5825317:5825646:5825542:5825646:5809930:5812549	1891	2128
1429	Ap4m1	Ap4m1	chr12	+	1429	30	25	26	40	53	44	15	17	14	77	60	70	298	149	1.2881e-05	0.00152712	0.273,0.191,0.228	0.089,0.124,0.091	0.129	A5SS	chr12:17050001:17050417:17050001:17050090:17050585:17050692	218	253
2300	Eps15	Eps15	chr5	+	2300	267	216	247	96	117	121	234	211	226	177	165	193	257	149	2.06567e-05	0.00228007	0.617,0.517,0.542	0.434,0.426,0.404	0.137	A5SS	chr5:124086417:124086615:124086417:124086507:124087355:124087501	1064	1206
3187	Arfip2	Arfip2	chr1	-	3187	260	304	293	38	48	44	242	258	238	71	79	67	298	149	4.50998e-06	0.000627671	0.774,0.76,0.769	0.63,0.62,0.64	0.138	A5SS	chr1:159977670:159978059:159977837:159978059:159977146:159977304	987	955
387	Znf740	Znf740	chr7	+	387	75	59	65	0	0	0	40	60	55	7	3	2	298	149	4.04359e-06	0.000588342	1.0,1.0,1.0	0.741,0.909,0.932	0.139	A5SS	chr7:133337944:133338467:133337944:133338264:133341399:133341525	199	167
2946	LOC102553329	LOC102553329	chr1	+	2946	28	29	32	1	1	0	23	25	25	4	1	5	298	149	0.000154504	0.00809622	0.933,0.935,1.0	0.742,0.926,0.714	0.162	A5SS	chr1:124017748:124021160:124017748:124020913:124042682:124042730	91	83
162	Speg	Speg	chr9	+	162	100	95	88	5	2	1	55	51	57	4	8	13	298	149	1.41012e-05	0.00161207	0.909,0.96,0.978	0.873,0.761,0.687	0.175	A5SS	chr9:76875395:76875732:76875395:76875555:76878407:76879714	291	188
4693	Ttf1	Ttf1	chr3	+	4693	31	27	28	5	3	5	11	12	21	7	4	12	156	149	0.00152874	0.0448944	0.856,0.896,0.842	0.6,0.741,0.626	0.209	A5SS	chr3:12397683:12397918:12397683:12397911:12401666:12401756	99	67
4995	Ppt2	Ppt2	chr20	+	4995	96	105	144	8	9	8	154	126	133	41	28	43	298	149	3.51391e-09	1.87467e-06	0.857,0.854,0.9	0.653,0.692,0.607	0.22	A5SS	chr20:4123198:4123884:4123198:4123546:4124218:4124409	370	525
1952	Sgca	Sgca	chr10	-	1952	195	233	216	28	31	23	312	289	257	120	112	92	298	149	4.14557e-13	5.29164e-10	0.777,0.79,0.824	0.565,0.563,0.583	0.227	A5SS	chr10:79918028:79918393:79918273:79918393:79917783:79917856	726	1182
3303	Tacc2	Tacc2	chr1	+	3303	183	162	184	38	27	35	135	127	152	85	67	70	242	149	1.91448e-11	1.53206e-08	0.748,0.787,0.764	0.494,0.539,0.572	0.231	A5SS	chr1:185298033:185298325:185298033:185298232:185302727:185302789	629	636
285	Slc25a36	Slc25a36	chr8	-	285	64	84	91	19	20	19	43	38	52	28	32	30	298	149	1.68523e-06	0.000299691	0.627,0.677,0.705	0.434,0.373,0.464	0.246	A5SS	chr8:97671842:97675187:97675086:97675187:97667949:97668016	297	223
286	Slc25a36	Slc25a36	chr8	-	286	63	74	75	17	7	13	33	28	40	16	19	21	298	149	3.31162e-05	0.00302872	0.649,0.841,0.743	0.508,0.424,0.488	0.271	A5SS	chr8:97671842:97675187:97675086:97675187:97671280:97671626	249	157
331	Nlrx1	Nlrx1	chr8	-	331	19	18	18	5	4	4	19	13	13	15	16	10	298	149	0.000145809	0.00777893	0.655,0.692,0.692	0.388,0.289,0.394	0.323	A5SS	chr8:44605771:44606678:44606338:44606678:44604068:44604190	68	86
5740	Dtna	Dtna	chr18	+	5740	37	37	36	51	71	49	69	60	38	7	11	11	298	149	2.22045e-16	2.224e-13	0.266,0.207,0.269	0.831,0.732,0.633	-0.485	A3SS	chr18:14940299:14944232:14943120:14944232:14935981:14936114	281	196
206	Raph1	Raph1	chr9	-	206	120	104	99	136	147	138	213	190	193	40	42	48	298	149	0	0	0.306,0.261,0.264	0.727,0.693,0.668	-0.419	A3SS	chr9:61907710:61914819:61907710:61907863:61918192:61918335	744	726
1208	Pabir2	Pabir2	chrX	-	1208	23	21	16	17	18	22	32	42	29	8	7	8	298	149	2.0017e-06	0.000334151	0.404,0.368,0.267	0.667,0.75,0.644	-0.341	A3SS	chrX:132989123:132991977:132989123:132991057:132999836:132999933	117	126
7598	Pdlim5	Pdlim5	chr2	-	7598	1644	1680	1618	431	413	432	1908	1902	1999	56	37	59	298	149	0	0	0.656,0.67,0.652	0.945,0.963,0.944	-0.291	A3SS	chr2:231030042:231030461:231030042:231030134:231031712:231031755	6218	5961
3037	Nvl	Nvl	chr13	-	3037	12	19	23	9	10	10	23	33	29	11	0	1	191	149	0.000825728	0.0320562	0.51,0.597,0.642	0.62,1.0,0.958	-0.276	A3SS	chr13:92895252:92895521:92895252:92895479:92896660:92896718	83	97
2994	Slfn13	Slfn13	chr10	-	2994	29	38	30	33	29	31	51	50	66	18	21	26	298	149	3.86707e-05	0.00430362	0.305,0.396,0.326	0.586,0.543,0.559	-0.22	A3SS	chr10:67918970:67920465:67918970:67920037:67924608:67924811	190	232
7671	Prrc2a	Prrc2a	chr20	+	7671	26	25	27	14	6	13	37	14	28	2	2	5	152	149	0.00042185	0.0218422	0.645,0.803,0.671	0.948,0.873,0.846	-0.183	A3SS	chr20:3672343:3672432:3672346:3672432:3671201:3671249	111	88
631	Zfp41	Zfp41	chr7	+	631	4	9	10	18	26	38	12	23	16	29	22	15	298	149	0.00150646	0.0486741	0.1,0.148,0.116	0.171,0.343,0.348	-0.166	A3SS	chr7:107313370:107320164:107313927:107320164:107308695:107310342	105	117
847	Inf2	Inf2	chr6	+	847	4	4	4	107	105	122	5	6	2	16	23	11	152	149	6.38697e-05	0.00627175	0.035,0.036,0.031	0.234,0.204,0.151	-0.162	A3SS	chr6:131673014:131673074:131673017:131673074:131672578:131672663	346	63
4867	Kmt2c	Kmt2c	chr4	+	4867	22	21	21	5	6	1	21	15	23	1	0	1	217	149	0.000140124	0.0106325	0.751,0.706,0.935	0.935,1.0,0.94	-0.161	A3SS	chr4:9813370:9813532:9813438:9813532:9812472:9812685	76	61
4295	Pola2	Pola2	chr1	-	4295	62	51	64	108	160	134	71	84	92	74	82	79	298	149	1.80125e-08	5.63792e-06	0.223,0.137,0.193	0.324,0.339,0.368	-0.159	A3SS	chr1:203228955:203229202:203228955:203229015:203230010:203230117	579	482
1252	Podn	Podn	chr5	-	1252	0	0	0	20	20	18	2	2	4	13	21	11	156	149	0.000226333	0.0147205	0.0,0.0,0.0	0.128,0.083,0.258	-0.156	A3SS	chr5:122774535:122775482:122774535:122775475:122779359:122779552	58	53
1401	Pan2	Pan2	chr7	+	1401	28	41	32	5	6	4	39	31	44	2	0	2	264	149	0.000900424	0.0341615	0.76,0.794,0.819	0.917,1.0,0.925	-0.156	A3SS	chr7:742041:742212:742156:742212:741619:741761	116	118
7695	Tcf25	Tcf25	chr19	+	7695	755	782	815	136	154	145	916	924	911	70	60	59	298	149	2.22045e-16	2.224e-13	0.735,0.717,0.738	0.867,0.885,0.885	-0.149	A3SS	chr19:51446606:51449725:51449050:51449725:51446169:51446242	2787	2940
5589	Wbp4	Wbp4	chr15	-	5589	52	55	52	11	12	15	72	63	77	4	11	3	207	149	0.000754478	0.0307189	0.773,0.767,0.714	0.928,0.805,0.949	-0.143	A3SS	chr15:54877234:54877425:54877234:54877367:54880011:54880087	197	230
3780	Zfp17	Zfp17	chr1	-	3780	23	18	29	3	2	4	32	26	21	0	0	1	231	149	0.000112577	0.00924241	0.832,0.853,0.824	1.0,1.0,0.931	-0.141	A3SS	chr1:93721818:93722069:93721818:93721987:93723617:93723688	79	80
3781	Zfp17	Zfp17	chr1	-	3781	34	23	34	3	2	4	41	22	28	0	0	1	294	149	0.00015547	0.01114	0.852,0.854,0.812	1.0,1.0,0.934	-0.139	A3SS	chr1:93721818:93722132:93721818:93721987:93723617:93723688	100	92
6354	Hnrnpdl	Hnrnpdl	chr14	+	6354	545	531	565	691	743	746	501	523	506	389	357	360	298	149	2.66399e-10	1.11177e-07	0.283,0.263,0.275	0.392,0.423,0.413	-0.136	A3SS	chr14:9561491:9563654:9562244:9563654:9561035:9561127	3821	2636
7511	Hipk1	Hipk1	chr2	-	7511	344	329	352	35	44	40	420	400	401	16	5	13	298	149	3.36176e-13	2.10446e-10	0.831,0.789,0.815	0.929,0.976,0.939	-0.136	A3SS	chr2:191248816:191253478:191248816:191252753:191254384:191254440	1144	1255
1714	Cep170b	Cep170b	chr6	+	1714	152	184	149	51	55	52	217	244	232	42	36	39	254	149	2.63023e-05	0.00321273	0.636,0.662,0.627	0.752,0.799,0.777	-0.134	A3SS	chr6:131800353:131800591:131800458:131800591:131797401:131799072	643	810
706	Map2	Map2	chr9	+	706	17	10	20	1	4	4	26	12	15	0	0	2	152	149	0.000735344	0.0307189	0.943,0.71,0.831	1.0,1.0,0.88	-0.132	A3SS	chr9:67937457:67937535:67937460:67937535:67935398:67935512	56	55
5597	Dpf1	Dpf1	chr1	+	5597	8	10	6	47	58	54	9	11	19	25	32	44	179	149	0.00123471	0.0429404	0.124,0.126,0.085	0.231,0.222,0.264	-0.127	A3SS	chr1:84614508:84614620:84614538:84614620:84613913:84614026	183	140
5523	Srek1	Srek1	chr2	-	5523	95	83	57	194	222	171	81	103	106	122	126	119	298	149	5.99047e-07	0.000137408	0.197,0.157,0.143	0.249,0.29,0.308	-0.117	A3SS	chr2:34866773:34867076:34866773:34866888:34867740:34867871	822	657
4020	LOC100911221	LOC100911221	chr5	+	4020	101	81	75	11	7	10	128	162	151	5	7	3	298	149	0.000301331	0.0173456	0.821,0.853,0.789	0.928,0.92,0.962	-0.116	A3SS	chr5:109910117:109911315:109911085:109911315:109909350:109909461	285	456
5086	Pla2g15	Pla2g15	chr19	+	5086	173	163	196	22	21	21	352	381	411	21	11	23	274	149	1.13043e-05	0.00153005	0.81,0.808,0.835	0.901,0.95,0.907	-0.102	A3SS	chr19:34063652:34063877:34063777:34063877:34063149:34063248	596	1199
2059	Cpsf4	Cpsf4	chr12	-	2059	126	116	116	36	39	41	133	135	135	26	18	25	152	149	0.000461744	0.0233577	0.774,0.745,0.735	0.834,0.88,0.841	-0.1	A3SS	chr12:9433542:9433638:9433542:9433635:9435146:9435219	474	472
6416	Wdr13	Wdr13	chrX	+	6416	217	175	208	9	11	9	219	176	216	28	25	19	298	149	7.25029e-05	0.00685084	0.923,0.888,0.92	0.796,0.779,0.85	0.102	A3SS	chrX:14363523:14364021:14363814:14364021:14362483:14363109	629	683
3464	Lpin3	Lpin3	chr3	+	3464	32	24	37	2	0	0	50	33	41	4	6	3	207	149	0.000279975	0.0164955	0.92,1.0,1.0	0.9,0.798,0.908	0.105	A3SS	chr3:149544889:149545095:149544947:149545095:149533718:149534098	95	137
6823	LOC108348772	LOC108348772	chr18	-	6823	17	29	18	0	1	0	33	46	44	3	1	5	298	149	0.000667505	0.0290266	1.0,0.935,1.0	0.846,0.958,0.815	0.105	A3SS	chr18:29983290:29988832:29983290:29984199:29993443:29993729	65	132
2067	Smarcc2	Smarcc2	chr7	+	2067	27	19	23	1	0	0	22	24	20	3	6	1	152	149	0.000115199	0.00930515	0.964,1.0,1.0	0.878,0.797,0.951	0.113	A3SS	chr7:902554:902674:902557:902674:902138:902231	70	76
6914	Fn1	Fn1	chr9	-	6914	25295	24376	24408	3683	3548	3529	22733	24501	24191	6138	6893	6598	224	149	1.36557e-14	9.76971e-12	0.82,0.82,0.821	0.711,0.703,0.709	0.113	A3SS	chr9:73207539:73208006:73207539:73207931:73208619:73208709	84839	91054
5280	Mier2	Mier2	chr7	+	5280	33	29	33	62	60	67	15	12	15	73	72	90	298	149	1.45248e-06	0.00027625	0.21,0.195,0.198	0.093,0.077,0.077	0.119	A3SS	chr7:10162210:10163910:10163758:10163910:10160737:10160807	284	277
7866	Fubp3	Fubp3	chr3	+	7866	41	46	43	0	0	1	38	37	31	1	5	3	298	149	0.000154978	0.01114	1.0,1.0,0.956	0.95,0.787,0.838	0.127	A3SS	chr3:14901817:14902844:14902498:14902844:14899164:14899241	131	115
6775	Camsap2	Camsap2	chr13	-	6775	96	85	97	111	119	106	45	43	59	110	98	112	176	149	8.20467e-05	0.00747073	0.423,0.377,0.437	0.257,0.271,0.308	0.134	A3SS	chr13:47729798:47729898:47729798:47729871:47731476:47731697	614	467
7358	Supt20h	Supt20h	chr2	+	7358	178	156	142	118	100	116	104	115	113	133	168	140	298	149	9.59831e-07	0.000200285	0.43,0.438,0.38	0.281,0.255,0.288	0.141	A3SS	chr2:138918683:138919677:138919607:138919677:138917563:138917722	810	773
2947	Vps54	Vps54	chr14	+	2947	54	54	51	40	42	59	43	37	53	70	63	81	185	149	0.00153564	0.0486741	0.521,0.509,0.41	0.331,0.321,0.345	0.148	A3SS	chr14:95402958:95403200:95402994:95403200:95401729:95401885	300	347
3310	Unc45a	Unc45a	chr1	-	3310	30	33	15	0	0	0	31	28	25	1	1	6	292	149	0.000170986	0.0117301	1.0,1.0,1.0	0.941,0.935,0.68	0.148	A3SS	chr1:134295443:134295762:134295443:134295619:134296159:134296321	78	92
6655	Abca7	Abca7	chr7	-	6655	27	25	18	28	23	27	20	26	20	57	55	55	261	149	0.000668277	0.0290266	0.355,0.383,0.276	0.167,0.213,0.172	0.154	A3SS	chr7:9710218:9710403:9710218:9710291:9711216:9711441	148	233
859	Sik2	Sik2	chr8	-	859	116	110	106	13	10	11	126	102	81	24	17	33	298	149	0.00149358	0.0486741	0.817,0.846,0.828	0.724,0.75,0.551	0.155	A3SS	chr8:51225542:51229759:51225542:51229151:51231008:51231602	366	383
5180	Bcl2l12	Bcl2l12	chr1	-	5180	48	31	44	34	31	41	28	25	20	44	46	42	273	149	0.000423062	0.0218422	0.435,0.353,0.369	0.258,0.229,0.206	0.155	A3SS	chr1:95474421:95474833:95474421:95474709:95476006:95476093	229	205
2238	Arrb1	Arrb1	chr1	+	2238	13	14	13	43	42	42	4	1	3	51	26	45	179	149	3.2212e-06	0.000504118	0.201,0.217,0.205	0.061,0.031,0.053	0.159	A3SS	chr1:153890819:153891046:153890849:153891046:153890069:153890114	167	130
181	Dnajb2	Dnajb2	chr9	+	181	171	161	196	86	69	96	118	146	123	120	119	113	298	149	9.56044e-07	0.000200285	0.499,0.538,0.505	0.33,0.38,0.352	0.16	A3SS	chr9:76738070:76739278:76738429:76739278:76737138:76737342	779	739
2100	Ap4m1	Ap4m1	chr12	+	2100	44	41	43	40	53	44	22	21	35	77	60	70	298	149	2.79995e-06	0.000452328	0.355,0.279,0.328	0.125,0.149,0.2	0.163	A3SS	chr12:17050281:17050692:17050585:17050692:17050001:17050090	265	285
2103	Rsrp1	Rsrp1	chr5	+	2103	471	512	501	116	105	134	401	393	418	198	188	209	298	149	1.21256e-10	5.52047e-08	0.67,0.709,0.651	0.503,0.511,0.5	0.172	A3SS	chr5:147150080:147150884:147150797:147150884:147149286:147149423	1839	1807
7359	Supt20h	Supt20h	chr2	+	7359	225	216	201	118	100	116	131	126	134	133	168	140	298	149	8.22037e-10	3.02597e-07	0.488,0.519,0.464	0.33,0.273,0.324	0.181	A3SS	chr2:138919370:138919677:138919607:138919677:138917563:138917722	976	832
1134	Gpm6b	Gpm6b	chrX	-	1134	144	142	156	14	16	16	133	161	143	45	38	37	298	149	6.0363e-07	0.000137408	0.837,0.816,0.83	0.596,0.679,0.659	0.183	A3SS	chrX:28057787:28061385:28057787:28059856:28062771:28062837	488	557
2102	Rsrp1	Rsrp1	chr5	+	2102	525	577	557	116	105	134	416	400	437	198	188	209	298	149	7.66276e-13	4.2639e-10	0.694,0.733,0.675	0.512,0.515,0.511	0.188	A3SS	chr5:147149831:147150884:147150797:147150884:147149286:147149423	2014	1848
4266	LOC103691165	LOC103691165	chr1	-	4266	214	206	233	35	38	40	341	331	322	124	122	160	298	149	1.73716e-09	5.79981e-07	0.754,0.73,0.744	0.579,0.576,0.502	0.19	A3SS	chr1:129641306:129652753:129641306:129650442:129653799:129653931	766	1400
4265	LOC103691165	LOC103691165	chr1	-	4265	207	201	229	23	52	30	328	325	324	106	136	135	298	149	1.61905e-06	0.000288579	0.818,0.659,0.792	0.607,0.544,0.545	0.191	A3SS	chr1:129641306:129652753:129641306:129650437:129653799:129653931	742	1354
579	Arfgap3	Arfgap3	chr7	-	579	18	23	14	1	0	2	15	15	13	2	9	6	152	149	3.17672e-05	0.00361569	0.946,1.0,0.873	0.88,0.62,0.68	0.213	A3SS	chr7:114441306:114441441:114441306:114441438:114445494:114445623	58	60
2838	Atp6v0a1	Atp6v0a1	chr10	+	2838	95	123	133	104	145	138	48	55	60	177	180	187	170	149	1.66533e-15	1.39e-12	0.445,0.426,0.458	0.192,0.211,0.219	0.236	A3SS	chr10:85952399:85952503:85952420:85952503:85946320:85946449	738	707
3820	Zfp748	Zfp748	chr1	-	3820	49	37	65	5	7	12	40	47	52	19	25	23	298	149	2.947e-05	0.00351394	0.831,0.725,0.73	0.513,0.485,0.531	0.252	A3SS	chr1:35102731:35107859:35102731:35103181:35115705:35115801	175	206
1735	Cacna2d1	Cacna2d1	chr4	-	1735	30	37	47	28	43	36	19	10	14	40	57	46	164	149	5.60851e-07	0.000137408	0.493,0.439,0.543	0.301,0.137,0.217	0.273	A3SS	chr4:18995203:18995275:18995203:18995260:19000454:19000529	221	186
3096	Fnbp1l	Fnbp1l	chr2	-	3096	86	88	83	136	152	128	182	178	228	48	30	45	298	149	0	0	0.24,0.224,0.245	0.655,0.748,0.717	-0.47	RI	chr2:210647240:210650847:210647240:210649453:210650688:210650847	673	711
2864	LOC102547042	LOC102547042	chrX	+	2864	36	26	21	12	8	3	55	55	35	0	0	1	289	149	3.85069e-11	1.00041e-08	0.607,0.626,0.783	1.0,1.0,0.947	-0.31	RI	chrX:9536803:9537665:9536803:9537210:9537350:9537665	106	146
3176	Letm2	Letm2	chr16	+	3176	14	15	4	5	12	1	27	10	20	3	2	2	298	149	0.0030916	0.047634	0.583,0.385,0.667	0.818,0.714,0.833	-0.243	RI	chr16:66488383:66489640:66488383:66488458:66489322:66489640	51	64
2083	Ankle1	Ankle1	chr16	+	2083	32	27	20	9	3	4	7	32	30	0	1	3	269	149	0.00300405	0.0475112	0.663,0.833,0.735	1.0,0.947,0.847	-0.188	RI	chr16:18081470:18082356:18081470:18081574:18081694:18082356	95	73
1291	Mtx1	Mtx1	chr2	-	1291	128	138	129	329	344	301	401	372	357	375	381	390	269	149	3.33067e-16	1.08163e-13	0.177,0.182,0.192	0.372,0.351,0.336	-0.169	RI	chr2:174616656:174617052:174616656:174616839:174616959:174617052	1369	2276
2698	Eme2	Eme2	chr10	-	2698	104	92	111	51	70	61	122	134	121	41	45	46	298	149	0.00192181	0.0337355	0.505,0.397,0.476	0.598,0.598,0.568	-0.129	RI	chr10:13914065:13914402:13914065:13914159:13914310:13914402	489	509
2256	Adgra2	Adgra2	chr16	-	2256	417	445	425	195	194	192	299	224	254	79	66	69	254	149	4.90859e-05	0.00265677	0.556,0.574,0.565	0.689,0.666,0.683	-0.114	RI	chr16:64932963:64935587:64932963:64935348:64935453:64935587	1868	991
1050	LOC120096222	LOC120096222	chr13	-	1050	34	25	40	2	2	3	44	34	43	0	0	1	298	149	0.00163872	0.03041	0.895,0.862,0.87	1.0,1.0,0.956	-0.11	RI	chr13:7447853:7452146:7447853:7448666:7450786:7452146	106	122
2263	Dguok	Dguok	chr4	-	2263	66	49	65	93	91	94	103	128	106	114	110	98	298	149	0.000962411	0.0208362	0.262,0.212,0.257	0.311,0.368,0.351	-0.1	RI	chr4:115987631:115988315:115987631:115987857:115988215:115988315	458	659
1195	Ppm1n	Ppm1n	chr1	-	1195	73	65	54	1	0	1	108	110	94	6	9	11	239	149	2.10701e-06	0.000195087	0.978,1.0,0.971	0.918,0.884,0.842	0.102	RI	chr1:78930735:78931029:78930735:78930821:78930911:78931029	194	338
2477	Hnrnpdl	Hnrnpdl	chr14	+	2477	729	713	756	280	268	283	465	507	585	296	309	281	298	149	4.07672e-05	0.00230246	0.566,0.571,0.572	0.44,0.451,0.51	0.103	RI	chr14:9561035:9561596:9561035:9561127:9561491:9561596	3029	2443
412	Sppl2b	Sppl2b	chr7	-	412	62	58	42	134	126	129	48	49	38	227	263	232	217	149	2.68783e-07	3.49149e-05	0.241,0.24,0.183	0.127,0.113,0.101	0.108	RI	chr7:8847045:8847251:8847045:8847108:8847176:8847251	551	857
1969	Ube3a	Ube3a	chr1	+	1969	173	192	195	10	3	11	112	117	140	23	5	17	298	149	0.000746724	0.0176363	0.896,0.97,0.899	0.709,0.921,0.805	0.11	RI	chr1:110158851:110161675:110158851:110158946:110159769:110161675	584	414
1702	LOC103691165	LOC103691165	chr1	-	1702	807	794	721	15	26	37	1514	1496	1434	136	188	147	298	149	2.22045e-16	9.61453e-14	0.964,0.939,0.907	0.848,0.799,0.83	0.111	RI	chr1:129641306:129653931:129641306:129642126:129643324:129653931	2400	4915
951	Cep170	Cep170	chr13	-	951	207	209	196	47	33	57	180	167	174	74	56	85	298	149	0.000293685	0.00937794	0.688,0.76,0.632	0.549,0.599,0.506	0.142	RI	chr13:88709277:88709915:88709277:88709571:88709757:88709915	749	736
108	Dnajb2	Dnajb2	chr9	+	108	313	282	350	86	69	96	254	242	238	120	119	113	298	149	2.25274e-06	0.000195087	0.645,0.671,0.646	0.514,0.504,0.513	0.144	RI	chr9:76737138:76739278:76737138:76737342:76738429:76739278	1196	1086
1287	Mrgbp	Mrgbp	chr3	+	1287	123	84	110	30	31	36	112	96	97	53	52	70	298	149	0.000627593	0.0156778	0.672,0.575,0.604	0.514,0.48,0.409	0.149	RI	chr3:167698741:167699207:167698741:167698823:167699132:167699207	414	480
1539	Plcd4	Plcd4	chr9	+	1539	46	53	58	1	1	2	47	50	34	3	13	7	227	149	8.06563e-06	0.00058207	0.968,0.972,0.95	0.911,0.716,0.761	0.167	RI	chr9:76141415:76141751:76141415:76141565:76141643:76141751	161	154
1706	LOC103691165	LOC103691165	chr1	-	1706	296	312	302	23	52	30	482	466	436	106	136	135	298	149	2.06241e-08	3.34883e-06	0.865,0.75,0.834	0.695,0.631,0.618	0.168	RI	chr1:129641306:129653931:129641306:129650437:129653799:129653931	1015	1761
1707	LOC103691165	LOC103691165	chr1	-	1707	303	317	306	35	38	40	495	472	434	124	122	160	298	149	2.1201e-09	3.93429e-07	0.812,0.807,0.793	0.666,0.659,0.576	0.17	RI	chr1:129641306:129653931:129641306:129650442:129653799:129653931	1039	1807
1996	Spaca6	Spaca6	chr1	+	1996	88	76	70	38	30	41	39	59	58	73	48	36	298	149	0.00282558	0.0464611	0.537,0.559,0.461	0.211,0.381,0.446	0.173	RI	chr1:58685632:58686301:58685632:58685701:58686277:58686301	343	313
1703	LOC103691165	LOC103691165	chr1	-	1703	428	401	387	15	16	16	656	739	741	119	133	108	298	149	0	0	0.934,0.926,0.924	0.734,0.735,0.774	0.18	RI	chr1:129641306:129650437:129641306:129643500:129650307:129650437	1263	2496
2759	Akap8l	Akap8l	chr7	-	2759	143	132	131	53	40	46	82	109	111	77	87	68	251	149	5.13839e-07	6.06797e-05	0.616,0.662,0.628	0.387,0.427,0.492	0.2	RI	chr7:11349773:11350017:11349773:11349857:11349959:11350017	545	534
2136	Haghl	Haghl	chr10	-	2136	18	11	10	23	12	11	4	7	4	24	23	14	230	149	0.000249347	0.00852375	0.336,0.373,0.371	0.097,0.165,0.156	0.221	RI	chr10:14806192:14806486:14806192:14806296:14806377:14806486	85	76

## Sheet: D1-MBNL KD
ID	GeneID	geneSymbol	chr	strand	ID.1	IJC_SAMPLE_1.1	IJC_SAMPLE_1.2	IJC_SAMPLE_1.3	SJC_SAMPLE_1.1	SJC_SAMPLE_1.2	SJC_SAMPLE_1.3	IJC_SAMPLE_2.1	IJC_SAMPLE_2.2	IJC_SAMPLE_2.3	SJC_SAMPLE_2.1	SJC_SAMPLE_2.2	SJC_SAMPLE_2.3	IncFormLen	SkipFormLen	PValue	FDR	IncLevel1	IncLevel2	IncLevelDifference	EventType	EventID	Sum_SAMPLE_1_IJC_SJC	Sum_SAMPLE_2_IJC_SJC
14887	Sec31a	Sec31a	chr14	+	14887	184	172	147	604	605	609	783	760	703	89	48	45	298	149	0	0	0.132,0.124,0.108	0.815,0.888,0.887	-0.742	SE	chr14:9256572:9256863:9254689:9254813:9261731:9261790	2321	2428
14889	Sec31a	Sec31a	chr14	+	14889	198	180	175	604	605	609	859	863	741	89	48	45	298	149	0	0	0.141,0.129,0.126	0.828,0.9,0.892	-0.741	SE	chr14:9256572:9256908:9254689:9254813:9261731:9261790	2371	2645
46873	Ldb3	Ldb3	chr16	-	46873	37	35	35	75	60	74	201	259	169	7	7	5	298	149	0	0	0.198,0.226,0.191	0.935,0.949,0.944	-0.738	SE	chr16:9885929:9886115:9882723:9882869:9897629:9897666	316	648
46323	Mbnl2	Mbnl2	chr15	+	46323	12	17	12	245	264	248	51	66	66	28	13	11	203	149	0	0	0.035,0.045,0.034	0.572,0.788,0.815	-0.687	SE	chr15:97508608:97508662:97501972:97502236:97509321:97509475	798	235
11348	Dmd	Dmd	chrX	+	11348	2	6	7	33	38	36	35	46	36	13	10	6	188	149	0	0	0.046,0.111,0.134	0.681,0.785,0.826	-0.667	SE	chrX:49442835:49442874:49441925:49442062:49447340:49447406	122	146
44012	Myo1b	Myo1b	chr9	+	44012	8	8	14	47	30	40	58	51	56	5	9	12	236	149	0	0	0.097,0.144,0.181	0.88,0.782,0.747	-0.662	SE	chr9:49834293:49834380:49833963:49834050:49835981:49836068	147	191
27474	Actn4	Actn4	chr1	-	27474	72	76	68	88	108	101	416	383	292	7	6	6	215	149	0	0	0.362,0.328,0.318	0.976,0.978,0.971	-0.639	SE	chr1:84184727:84184793:84184086:84184245:84185717:84185864	513	1110
49693	Mbnl1	Mbnl1	chr2	+	49693	15	19	13	31	35	25	44	25	30	3	3	1	203	149	0	0	0.262,0.285,0.276	0.915,0.859,0.957	-0.636	SE	chr2:144798971:144799025:144797557:144797815:144800002:144800051	138	106
2069	Trerf1	Trerf1	chr9	-	2069	36	13	23	15	23	27	42	57	38	1	0	0	298	149	0	0	0.545,0.22,0.299	0.955,1.0,1.0	-0.63	SE	chr9:13671961:13672288:13668297:13668682:13673743:13673894	137	138
47843	Mapk8ip3	Mapk8ip3	chr10	-	47843	15	12	8	30	16	36	69	67	67	5	8	4	173	149	0	0	0.301,0.392,0.161	0.922,0.878,0.935	-0.627	SE	chr10:13941519:13941543:13939066:13939211:13945340:13945432	117	220
36791	Add3	Add3	chr1	+	36791	33	23	33	271	259	299	223	229	173	81	60	51	245	149	0	0	0.069,0.051,0.063	0.626,0.699,0.674	-0.605	SE	chr1:252252243:252252339:252250446:252250570:252252993:252255108	918	817
38948	Akap11	Akap11	chr15	-	38948	51	47	56	121	107	104	126	165	113	14	12	27	233	149	0	0	0.212,0.219,0.256	0.852,0.898,0.728	-0.597	SE	chr15:53922708:53922792:53921956:53922003:53927536:53927692	486	457
53765	Piezo1	Piezo1	chr19	-	53765	105	69	80	138	146	113	193	203	172	13	16	18	221	149	0	0	0.339,0.242,0.323	0.909,0.895,0.866	-0.589	SE	chr19:50552812:50552884:50552373:50552474:50553289:50553378	651	615
38949	Akap11	Akap11	chr15	-	38949	77	64	72	121	107	104	180	241	168	14	12	27	236	149	0	0	0.287,0.274,0.304	0.89,0.927,0.797	-0.583	SE	chr15:53922708:53922795:53921956:53922003:53927536:53927692	545	642
9741	Plppr2	Plppr2	chr8	+	9741	78	74	70	87	91	67	126	88	79	10	3	9	298	149	0	0	0.31,0.289,0.343	0.863,0.936,0.814	-0.557	SE	chr8:20470996:20471185:20469558:20469638:20471316:20471452	467	315
60377	Osbpl6	Osbpl6	chr3	+	60377	13	8	8	8	17	12	32	37	28	0	3	5	242	149	9.8455e-10	1.09408e-07	0.5,0.225,0.291	1.0,0.884,0.775	-0.548	SE	chr3:61498264:61498357:61497406:61497510:61507152:61507318	66	105
38867	Mark2	Mark2	chr1	-	38867	121	113	121	141	133	100	297	278	243	19	14	27	298	149	0	0	0.3,0.298,0.377	0.887,0.908,0.818	-0.546	SE	chr1:204467459:204467621:204466674:204466932:204468409:204468507	729	878
44013	Myo1b	Myo1b	chr9	+	44013	3	9	6	19	8	14	29	17	33	5	6	3	236	149	2.7357e-08	2.47166e-06	0.091,0.415,0.213	0.785,0.641,0.874	-0.527	SE	chr9:49834293:49834380:49833963:49834050:49838908:49838983	59	93
38976	Paqr6	Paqr6	chr2	+	38976	33	42	32	258	245	228	239	185	158	82	91	49	276	149	0	0	0.065,0.085,0.07	0.611,0.523,0.635	-0.516	SE	chr2:173836114:173836241:173835627:173835755:173836866:173836963	838	804
39534	Prune2	Prune2	chr1	+	39534	17	10	8	43	73	62	19	12	14	9	5	5	188	149	9.60343e-14	1.52362e-11	0.239,0.098,0.093	0.626,0.655,0.689	-0.513	SE	chr1:214613496:214613535:214612924:214612960:214621688:214624848	213	64
2070	Trerf1	Trerf1	chr9	-	2070	45	31	36	15	23	27	29	25	29	1	0	0	298	149	1.33227e-14	2.27102e-12	0.6,0.403,0.4	0.935,1.0,1.0	-0.511	SE	chr9:13672021:13672288:13668297:13668682:13673743:13673894	177	84
40764	Numb	Numb	chr6	-	40764	106	73	75	160	149	142	291	297	285	59	56	50	296	149	0	0	0.25,0.198,0.21	0.713,0.727,0.742	-0.508	SE	chr6:103434306:103434453:103431399:103433457:103436629:103436779	705	1038
16845	Ncor2	Ncor2	chr12	+	16845	387	321	338	258	266	260	675	750	731	41	52	34	298	149	0	0	0.429,0.376,0.394	0.892,0.878,0.915	-0.495	SE	chr12:31625489:31625717:31622703:31622757:31626554:31626734	1830	2283
56570	Mllt10	Mllt10	chr17	+	56570	42	41	39	26	21	29	81	92	71	2	1	1	245	149	0	0	0.496,0.543,0.45	0.961,0.982,0.977	-0.477	SE	chr17:80876052:80876148:80873492:80873586:80894463:80894559	198	248
23419	Mxra7	Mxra7	chr10	-	23419	28	41	23	55	51	73	69	101	92	21	17	24	229	149	0	0	0.249,0.343,0.17	0.681,0.794,0.714	-0.476	SE	chr10:102010757:102010837:102006677:102007939:102011911:102012005	271	324
49692	Mbnl1	Mbnl1	chr2	+	49692	56	53	48	630	694	708	113	104	79	68	57	69	203	149	0	0	0.061,0.053,0.047	0.549,0.573,0.457	-0.473	SE	chr2:144798971:144799025:144797557:144797815:144799897:144800051	2189	490
52075	Fn1	Fn1	chr9	-	52075	21350	20543	20553	12508	12914	12231	54048	54067	49197	2470	2254	2235	298	149	0	0	0.46,0.443,0.457	0.916,0.923,0.917	-0.465	SE	chr9:73214249:73214519:73212944:73213132:73215347:73215461	100099	164271
51493	Exoc1	Exoc1	chr14	-	51493	11	1	3	143	107	116	69	66	66	51	57	54	194	149	0	0	0.056,0.007,0.019	0.51,0.471,0.484	-0.461	SE	chr14:31629028:31629073:31627747:31627911:31633245:31633351	381	363
23416	Mxra7	Mxra7	chr10	-	23416	15	29	15	55	51	73	56	59	55	21	17	24	237	149	0	0	0.146,0.263,0.114	0.626,0.686,0.59	-0.46	SE	chr10:102010749:102010837:102006677:102007939:102011911:102012005	238	232
20321	Acox1	Acox1	chr10	-	20321	190	179	188	118	126	110	230	232	190	17	12	14	298	149	0	0	0.446,0.415,0.461	0.871,0.906,0.872	-0.442	SE	chr10:101416177:101416338:101415306:101415414:101421695:101421856	911	695
25874	Nfix	Nfix	chr19	+	25874	750	878	754	477	525	463	819	799	823	45	36	49	272	149	0	0	0.463,0.478,0.471	0.909,0.924,0.902	-0.441	SE	chr19:23433370:23433493:23430577:23430714:23435472:23435648	3847	2571
60411	Fkbp7	Fkbp7	chr3	-	60411	7	3	9	27	16	16	18	18	16	6	7	7	265	149	4.93236e-09	4.9205e-07	0.127,0.095,0.24	0.628,0.591,0.562	-0.44	SE	chr3:61615564:61615680:61609383:61609724:61619950:61620102	78	72
1116	Lrrfip1	Lrrfip1	chr9	+	1116	18	15	11	17	7	10	45	44	29	5	0	4	227	149	1.03708e-08	9.78959e-07	0.41,0.584,0.419	0.855,1.0,0.826	-0.423	SE	chr9:91683851:91683929:91669122:91669173:91692045:91692081	78	127
6990	Tcf12	Tcf12	chr8	-	6990	73	71	77	147	176	185	265	246	223	94	93	102	221	149	0	0	0.251,0.214,0.219	0.655,0.641,0.596	-0.403	SE	chr8:72518616:72518688:72517666:72517873:72519681:72519755	729	1023
31659	Pdp1	Pdp1	chr5	-	31659	13	10	10	18	15	14	59	34	46	14	11	9	184	149	2.36819e-09	2.47499e-07	0.369,0.351,0.366	0.773,0.715,0.805	-0.402	SE	chr5:25454262:25454297:25446842:25450775:25454532:25454602	80	173
57956	Depdc1	Depdc1	chr2	+	57956	21	33	26	65	74	89	112	88	116	51	36	42	298	149	0	0	0.139,0.182,0.127	0.523,0.55,0.58	-0.402	SE	chr2:248703599:248704439:248701911:248702052:248704856:248705029	308	445
14056	Cntln	Cntln	chr5	+	14056	5	8	10	11	15	11	10	16	28	4	3	9	275	149	1.21279e-05	0.00067959	0.198,0.224,0.33	0.575,0.743,0.628	-0.398	SE	chr5:99411716:99411842:99391793:99391988:99419002:99419124	60	70
43387	Strn3	Strn3	chr6	-	43387	33	45	42	22	21	24	158	183	167	11	18	4	260	149	0	0	0.462,0.551,0.501	0.892,0.854,0.96	-0.397	SE	chr6:69084018:69084129:69074910:69075051:69089536:69089678	187	541
9398	Elovl1	Elovl1	chr5	+	9398	9	10	16	7	4	8	13	22	22	1	2	1	298	149	1.12282e-05	0.000635253	0.391,0.556,0.5	0.867,0.846,0.917	-0.394	SE	chr5:131963261:131963454:131961572:131963183:131963860:131963920	54	61
39536	Prune2	Prune2	chr1	+	39536	15	23	16	43	73	62	9	10	16	9	5	5	197	149	2.14604e-06	0.000142366	0.209,0.192,0.163	0.431,0.602,0.708	-0.392	SE	chr1:214617511:214617559:214612924:214612960:214621688:214624848	232	54
47477	Slc26a11	Slc26a11	chr10	+	47477	17	16	9	10	8	6	28	47	36	5	1	0	229	149	6.58596e-08	5.58619e-06	0.525,0.565,0.494	0.785,0.968,1.0	-0.39	SE	chr10:104619209:104619289:104616949:104617035:104624588:104624764	66	117
38973	Paqr6	Paqr6	chr2	+	38973	53	35	37	19	13	13	209	267	261	2	5	6	298	149	0	0	0.582,0.574,0.587	0.981,0.964,0.956	-0.386	SE	chr2:173835836:173836039:173835627:173835755:173837182:173837333	170	750
42009	Wnk1	Wnk1	chr4	-	42009	70	69	95	195	172	218	268	292	228	107	91	121	298	149	0	0	0.152,0.167,0.179	0.556,0.616,0.485	-0.386	SE	chr4:153157453:153157738:153156659:153156760:153160903:153161023	819	1107
745	Cask	Cask	chrX	+	745	84	82	113	130	121	107	131	131	120	38	37	22	218	149	0	0	0.306,0.317,0.419	0.702,0.708,0.788	-0.385	SE	chrX:9209379:9209448:9206781:9206850:9210826:9210862	637	479
32415	Fgfr1	Fgfr1	chr16	-	32415	106	109	103	46	63	57	84	100	103	8	6	6	298	149	0	0	0.535,0.464,0.475	0.84,0.893,0.896	-0.385	SE	chr16:66510399:66510666:66508573:66508663:66533509:66533600	484	307
3256	Tpm1	Tpm1	chr8	-	3256	2482	2660	2630	5426	5885	6054	5173	5130	4773	2026	1997	1907	275	149	0	0	0.199,0.197,0.191	0.58,0.582,0.576	-0.384	SE	chr8:67660786:67660912:67649007:67649141:67661127:67661253	25137	21006
51845	Piezo2	Piezo2	chr18	-	51845	6	11	3	5	17	10	29	19	14	6	7	5	188	149	6.45542e-05	0.00288158	0.487,0.339,0.192	0.793,0.683,0.689	-0.382	SE	chr18:56577123:56577162:56575688:56575827:56579400:56579520	52	80
46922	Nmt2	Nmt2	chr17	-	46922	160	129	117	74	87	63	361	322	293	19	10	6	199	149	0	0	0.618,0.526,0.582	0.934,0.96,0.973	-0.38	SE	chr17:74938713:74938763:74936006:74936151:74940308:74940351	630	1011
6989	Tcf12	Tcf12	chr8	-	6989	38	27	31	23	17	22	121	117	93	14	11	5	221	149	4.21885e-15	7.66274e-13	0.527,0.517,0.487	0.854,0.878,0.926	-0.376	SE	chr8:72518616:72518688:72517666:72517870:72519681:72519755	158	361
52079	Fn1	Fn1	chr9	-	52079	15417	15616	15452	9921	9734	10165	41384	41600	38701	4674	4782	4703	298	149	0	0	0.437,0.445,0.432	0.816,0.813,0.804	-0.373	SE	chr9:73224786:73225059:73223497:73223680:73226363:73226555	76305	135844
21615	Dnm2	Dnm2	chr8	+	21615	79	83	101	373	364	331	234	221	223	126	140	109	288	149	0	0	0.099,0.106,0.136	0.49,0.45,0.514	-0.371	SE	chr8:20032453:20032592:20030942:20031081:20033494:20033541	1331	1053
38413	Peli3	Peli3	chr1	-	38413	9	3	1	11	7	20	26	18	13	7	9	8	298	149	6.42564e-06	0.000383304	0.29,0.176,0.024	0.65,0.5,0.448	-0.369	SE	chr1:202240450:202241387:202238383:202238513:202241526:202241669	51	81
28958	Fryl	Fryl	chr14	+	28958	3	8	2	39	35	49	25	14	8	16	8	23	194	149	3.76338e-07	2.88123e-05	0.056,0.149,0.03	0.545,0.573,0.211	-0.365	SE	chr14:35098129:35098174:35094462:35094564:35100536:35100640	136	94
28157	Nhsl1	Nhsl1	chr1	+	28157	71	80	80	74	51	85	287	267	226	53	45	48	281	149	0	0	0.337,0.454,0.333	0.742,0.759,0.714	-0.364	SE	chr1:13168890:13169022:13164330:13164523:13178513:13181783	441	926
53261	Nfat5	Nfat5	chr19	+	53261	34	30	18	23	30	22	21	40	21	3	10	4	211	149	1.01689e-06	7.18964e-05	0.511,0.414,0.366	0.832,0.739,0.788	-0.356	SE	chr19:35247327:35247389:35234217:35234345:35247841:35247978	157	99
48838	Fam193b	Fam193b	chr17	+	48838	61	63	38	14	17	22	116	98	102	5	2	1	298	149	4.93383e-13	7.25921e-11	0.685,0.649,0.463	0.921,0.961,0.981	-0.355	SE	chr17:9085329:9085717:9084124:9084356:9088422:9088606	215	324
49699	Mbnl1	Mbnl1	chr2	+	49699	43	38	61	238	233	322	36	49	30	28	36	36	185	149	0	0	0.127,0.116,0.132	0.509,0.523,0.402	-0.353	SE	chr2:144805677:144805713:144799897:144800051:144806393:144806488	935	215
42743	Dtna	Dtna	chr18	+	42743	9	10	3	51	71	49	25	20	18	20	20	21	198	149	7.88258e-14	1.262e-11	0.117,0.096,0.044	0.485,0.429,0.392	-0.35	SE	chr18:14937818:14937867:14935981:14936114:14943120:14943240	193	124
43303	App	App	chr11	-	43303	2101	2181	2154	1044	1050	1065	3532	3426	3071	150	158	124	203	149	0	0	0.596,0.604,0.598	0.945,0.941,0.948	-0.345	SE	chr11:24035737:24035791:24030095:24030196:24041932:24042154	9595	10461
29491	Sorbs1	Sorbs1	chr1	-	29491	73	66	68	120	135	117	103	87	59	32	37	27	298	149	0	0	0.233,0.196,0.225	0.617,0.54,0.522	-0.342	SE	chr1:239196841:239197000:239193372:239193514:239197180:239197213	579	345
60265	Pard3	Pard3	chr19	+	60265	54	42	53	33	22	22	76	92	83	1	6	6	194	149	1.11022e-16	2.24918e-14	0.557,0.595,0.649	0.983,0.922,0.914	-0.339	SE	chr19:55429350:55429395:55428183:55428335:55433527:55433755	226	264
3255	Tpm1	Tpm1	chr8	-	3255	400	338	387	8279	9145	9056	2754	2540	2496	3166	2924	2906	225	149	0	0	0.031,0.024,0.028	0.366,0.365,0.363	-0.337	SE	chr8:67645494:67645570:67644995:67645071:67645822:67645893	27605	16786
9731	Ssbp3	Ssbp3	chr5	+	9731	16	13	16	276	321	270	160	141	119	155	177	132	230	149	0	0	0.036,0.026,0.037	0.401,0.34,0.369	-0.337	SE	chr5:121807443:121807524:121789208:121789298:121808406:121808466	912	884
41944	Hectd1	Hectd1	chr6	-	41944	320	306	306	97	79	106	476	496	436	9	10	11	298	149	0	0	0.623,0.659,0.591	0.964,0.961,0.952	-0.335	SE	chr6:69192523:69192706:69191879:69192087:69194630:69194685	1214	1438
27158	Map3k4	Map3k4	chr1	+	27158	33	40	27	72	60	58	76	66	45	21	28	29	298	149	3.8577e-10	4.45606e-08	0.186,0.25,0.189	0.644,0.541,0.437	-0.332	SE	chr1:48503020:48503182:48502229:48502326:48505915:48506016	290	265
22177	Camk2g	Camk2g	chr15	+	22177	91	112	98	182	196	183	219	273	252	96	121	124	218	149	0	0	0.255,0.281,0.268	0.609,0.607,0.581	-0.331	SE	chr15:3551129:3551198:3541638:3541682:3552314:3552359	862	1085
46187	Ppip5k1	Ppip5k1	chr3	-	46187	35	42	28	19	11	19	60	68	41	4	0	4	212	149	7.0785e-10	7.98385e-08	0.564,0.729,0.509	0.913,1.0,0.878	-0.33	SE	chr3:108298770:108298833:108293583:108293721:108299539:108299665	154	177
12050	Slc25a26	Slc25a26	chr4	+	12050	67	42	57	27	18	18	127	147	121	4	1	4	223	149	0	0	0.624,0.609,0.679	0.955,0.99,0.953	-0.329	SE	chr4:127125810:127125884:127125065:127125130:127129899:127130303	229	404
30203	Stxbp5	Stxbp5	chr1	-	30203	13	23	19	4	8	17	24	22	25	0	2	2	215	149	1.56235e-06	0.00010646	0.693,0.666,0.436	1.0,0.884,0.897	-0.329	SE	chr1:4203643:4203709:4202727:4202778:4209819:4209867	84	75
31660	Pdp1	Pdp1	chr5	-	31660	25	19	19	125	123	107	95	70	58	79	76	59	184	149	0	0	0.139,0.111,0.126	0.493,0.427,0.443	-0.329	SE	chr5:25454262:25454297:25446842:25450775:25454947:25455107	418	437
36226	Phldb2	Phldb2	chr11	+	36226	211	189	212	59	75	48	486	461	424	15	4	10	293	149	0	0	0.645,0.562,0.692	0.943,0.983,0.956	-0.328	SE	chr11:55052856:55053000:55049533:55049623:55055754:55055895	794	1400
47981	Macroh2a1	Macroh2a1	chr17	+	47981	302	316	316	122	125	102	334	344	304	16	11	8	249	149	0	0	0.597,0.602,0.65	0.926,0.949,0.958	-0.328	SE	chr17:8524164:8524264:8518107:8518218:8526015:8526102	1283	1017
30180	Arhgef7	Arhgef7	chr16	-	30180	176	218	197	55	69	58	256	273	195	4	13	5	298	149	0	0	0.615,0.612,0.629	0.97,0.913,0.951	-0.326	SE	chr16:77688278:77688503:77686534:77686628:77691083:77691223	773	746
51641	Rai14	Rai14	chr2	-	51641	16	16	10	23	19	21	82	75	94	31	43	24	236	149	8.00197e-07	5.72674e-05	0.305,0.347,0.231	0.625,0.524,0.712	-0.326	SE	chr2:59562617:59562704:59558365:59558420:59563755:59563784	105	349
12326	Rab11fip5	Rab11fip5	chr4	-	12326	94	72	73	57	87	89	66	81	61	19	20	13	298	149	2.13039e-09	2.24428e-07	0.452,0.293,0.291	0.635,0.669,0.701	-0.323	SE	chr4:117876912:117878919:117873758:117873948:117883853:117884538	472	260
44268	Usp54	Usp54	chr15	+	44268	39	34	37	15	13	9	42	59	14	1	2	1	298	149	9.90567e-09	9.41807e-07	0.565,0.567,0.673	0.955,0.937,0.875	-0.321	SE	chr15:3741717:3741913:3736823:3736991:3744667:3746064	147	119
38104	Fyn	Fyn	chr20	+	38104	88	91	70	14	25	27	118	144	99	2	2	1	298	149	1.11022e-16	2.24918e-14	0.759,0.645,0.565	0.967,0.973,0.98	-0.317	SE	chr20:42925954:42926119:42922694:42922844:42926491:42926647	315	366
11933	Srgap3	Srgap3	chr4	-	11933	77	70	66	20	19	26	68	68	61	3	0	4	298	149	5.56304e-11	6.96014e-09	0.658,0.648,0.559	0.919,1.0,0.884	-0.313	SE	chr4:145844919:145845247:145839368:145840862:145847398:145847548	278	204
21024	Axl	Axl	chr1	-	21024	215	200	223	137	134	123	130	114	87	18	20	14	298	149	4.44089e-16	8.69573e-14	0.44,0.427,0.475	0.783,0.74,0.757	-0.313	SE	chr1:81282168:81282319:81279129:81279262:81283354:81283565	1032	383
17034	Gtf2i	Gtf2i	chr12	+	17034	177	158	130	92	90	97	196	195	204	27	19	29	212	149	0	0	0.575,0.552,0.485	0.836,0.878,0.832	-0.311	SE	chr12:22443226:22443289:22441298:22441355:22449202:22449316	744	670
17144	Cds1	Cds1	chr14	-	17144	21	7	11	6	3	5	62	50	58	3	3	2	237	149	2.13072e-05	0.00110573	0.688,0.595,0.58	0.929,0.913,0.948	-0.309	SE	chr14:7833890:7833978:7831209:7831278:7836982:7837041	53	178
36227	Phldb2	Phldb2	chr11	+	36227	204	143	182	59	75	48	392	322	288	15	4	10	224	149	0	0	0.697,0.559,0.716	0.946,0.982,0.95	-0.302	SE	chr11:55052925:55053000:55049533:55049623:55055754:55055895	711	1031
46325	Mbnl2	Mbnl2	chr15	+	46325	289	306	329	153	175	156	157	162	166	25	18	14	244	149	0	0	0.536,0.516,0.563	0.793,0.846,0.879	-0.301	SE	chr15:97517259:97517354:97509321:97509475:97540134:97542924	1408	542
21658	Arse	Arse	chr2	+	21658	19	21	17	196	191	161	18	15	12	12	13	18	298	149	1.69864e-14	2.86771e-12	0.046,0.052,0.05	0.429,0.366,0.25	-0.299	SE	chr2:119042725:119042908:119042053:119042492:119043383:119043520	605	88
16130	Hdac7	Hdac7	chr7	-	16130	113	118	101	169	163	195	139	106	135	65	61	43	260	149	2.56462e-14	4.27487e-12	0.277,0.293,0.229	0.551,0.499,0.643	-0.298	SE	chr7:128938931:128939042:128938623:128938804:128939257:128939349	859	549
56497	Adam15	Adam15	chr2	-	56497	7	6	7	33	32	31	7	11	9	7	9	9	221	149	9.05815e-06	0.000523158	0.125,0.112,0.132	0.403,0.452,0.403	-0.296	SE	chr2:174755873:174755945:174755397:174755469:174756503:174756573	116	52
48262	Adgrg6	Adgrg6	chr1	-	48262	28	27	49	6	14	17	92	95	85	3	2	5	233	149	2.68304e-10	3.14752e-08	0.749,0.552,0.648	0.951,0.968,0.916	-0.295	SE	chr1:8863071:8863155:8857143:8857229:8865865:8865934	141	282
35712	Arhgap17	Arhgap17	chr1	-	35712	4	7	10	26	53	44	22	23	19	23	28	20	198	149	2.34327e-09	2.45871e-07	0.104,0.09,0.146	0.419,0.382,0.417	-0.293	SE	chr1:177812089:177812138:177808285:177808415:177813670:177813718	144	135
609	Wnk3	Wnk3	chrX	+	609	24	43	39	7	7	14	50	63	56	1	1	2	287	149	8.64834e-09	8.29752e-07	0.64,0.761,0.591	0.963,0.97,0.936	-0.292	SE	chrX:20263039:20263177:20261712:20261764:20263513:20264424	134	173
48855	Pdlim7	Pdlim7	chr17	+	48855	1527	1580	1623	466	480	534	1794	1735	1475	78	81	56	268	149	0	0	0.646,0.647,0.628	0.927,0.923,0.936	-0.288	SE	chr17:9129828:9129947:9129363:9129394:9130308:9130325	6210	5219
1117	Lrrfip1	Lrrfip1	chr9	+	1117	19	17	12	6	4	3	41	45	31	0	1	0	227	149	2.85436e-08	2.57004e-06	0.675,0.736,0.724	1.0,0.967,1.0	-0.277	SE	chr9:91683851:91683929:91675115:91675175:91692045:91692081	61	118
36378	Myof	Myof	chr1	-	36378	2	0	0	33	55	34	12	10	14	22	20	21	206	149	4.66294e-15	8.41133e-13	0.042,0.0,0.0	0.283,0.266,0.325	-0.277	SE	chr1:235703285:235703342:235701985:235701997:235705740:235705817	124	99
51642	Rai14	Rai14	chr2	-	51642	31	36	17	138	133	131	206	164	185	194	201	153	236	149	0	0	0.124,0.146,0.076	0.401,0.34,0.433	-0.276	SE	chr2:59562617:59562704:59561509:59561596:59563755:59563784	486	1103
13725	Lsm14b	Lsm14b	chr3	+	13725	143	113	129	46	59	59	104	97	114	8	10	10	227	149	5.54334e-13	8.08821e-11	0.671,0.557,0.589	0.895,0.864,0.882	-0.275	SE	chr3:167132772:167132850:167132363:167132531:167133021:167133183	549	343
24537	Pip5k1c	Pip5k1c	chr7	-	24537	26	24	26	325	292	284	128	108	94	156	166	123	227	149	0	0	0.05,0.051,0.057	0.35,0.299,0.334	-0.275	SE	chr7:8400018:8400096:8397405:8399613:8402313:8402440	977	775
32432	Zdhhc24	Zdhhc24	chr1	+	32432	42	57	45	11	7	14	85	100	68	1	1	2	298	149	1.24706e-10	1.51003e-08	0.656,0.803,0.616	0.977,0.98,0.944	-0.275	SE	chr1:202177236:202177514:202175831:202176132:202180962:202181943	176	257
28816	Syne1	Syne1	chr1	-	28816	168	144	152	46	36	38	224	210	206	9	10	3	290	149	0	0	0.652,0.673,0.673	0.927,0.915,0.972	-0.272	SE	chr1:41665269:41665410:41658576:41658744:41666670:41666865	584	662
19560	Lgals9	Lgals9	chr10	-	19560	6	2	6	21	11	22	37	33	51	52	30	32	245	149	6.71759e-06	0.000399363	0.148,0.1,0.142	0.302,0.401,0.492	-0.268	SE	chr10:63913908:63914004:63912012:63912048:63915476:63915587	68	235
31119	Erbb2	Erbb2	chr10	+	31119	62	63	81	14	18	13	73	71	62	1	1	1	282	149	3.69516e-12	5.00347e-10	0.701,0.649,0.767	0.975,0.974,0.97	-0.267	SE	chr10:83426988:83427121:83426101:83426192:83427210:83427301	251	209
31871	Zfp655	Zfp655	chr12	-	31871	76	74	89	28	43	44	89	91	86	16	12	7	254	149	1.4995e-08	1.39055e-06	0.614,0.502,0.543	0.765,0.816,0.878	-0.267	SE	chr12:9362010:9362115:9349984:9352829:9372686:9372824	354	301
31206	Ocrl	Ocrl	chrX	+	31206	20	22	23	17	13	11	25	17	23	3	5	2	173	149	0.000132278	0.00534726	0.503,0.593,0.643	0.878,0.745,0.908	-0.264	SE	chrX:127132356:127132380:127124418:127124654:127135053:127135170	106	75
16843	Ncor2	Ncor2	chr12	+	16843	563	525	537	258	266	260	304	341	334	41	52	34	236	149	0	0	0.579,0.555,0.566	0.824,0.805,0.861	-0.263	SE	chr12:31625489:31625576:31622703:31622757:31626554:31626734	2409	1106
623	RragB	RragB	chrX	-	623	4	12	5	75	113	81	31	46	57	69	66	57	233	149	0	0	0.033,0.064,0.038	0.223,0.308,0.39	-0.262	SE	chrX:18226036:18226120:18224149:18224216:18230677:18230777	290	326
38974	Paqr6	Paqr6	chr2	+	38974	13	22	15	3	6	4	98	117	71	1	2	0	220	149	6.21248e-09	6.05981e-07	0.746,0.713,0.717	0.985,0.975,1.0	-0.261	SE	chr2:173835968:173836039:173835627:173835755:173836114:173836241	63	289
711	Srpx	Srpx	chrX	+	711	118	91	98	24	30	30	276	316	251	5	7	1	209	149	0	0	0.778,0.684,0.7	0.975,0.97,0.994	-0.259	SE	chrX:12719696:12719756:12677090:12677251:12724212:12724404	391	856
3247	Tpm1	Tpm1	chr8	-	3247	112	118	115	56	67	55	475	454	423	68	74	56	228	149	0	0	0.567,0.535,0.577	0.82,0.8,0.832	-0.258	SE	chr8:67642780:67642859:67641019:67641297:67644173:67644243	523	1550
22340	Mroh1	Mroh1	chr7	+	22340	94	116	103	19	11	31	82	82	61	1	1	0	298	149	1.78446e-12	2.48659e-10	0.712,0.841,0.624	0.976,0.976,1.0	-0.258	SE	chr7:108170426:108170615:108170143:108170290:108170895:108171051	374	227
31257	Depdc5	Depdc5	chr14	-	31257	6	3	4	58	49	67	30	32	21	51	36	44	215	149	1.26565e-13	1.99598e-11	0.067,0.041,0.04	0.29,0.381,0.249	-0.257	SE	chr14:77768422:77768488:77762548:77762700:77771472:77771578	187	214
10063	Mpdz	Mpdz	chr5	-	10063	3	4	3	69	52	77	6	14	11	25	15	11	248	149	1.3288e-09	1.42841e-07	0.025,0.044,0.023	0.126,0.359,0.375	-0.256	SE	chr5:95807249:95807348:95803926:95804089:95813901:95814079	208	82
43385	Strn3	Strn3	chr6	-	43385	17	28	27	6	4	11	100	114	111	4	8	4	260	149	1.1443e-05	0.000646716	0.619,0.8,0.584	0.935,0.891,0.941	-0.255	SE	chr6:69084018:69084129:69069099:69069275:69089536:69089678	93	341
40695	Pbrm1	Pbrm1	chr16	+	40695	162	183	179	127	132	170	252	264	182	68	74	57	298	149	6.66134e-16	1.28525e-13	0.389,0.409,0.345	0.649,0.641,0.615	-0.254	SE	chr16:6305211:6305367:6298496:6298698:6308282:6308353	953	897
34184	Gphn	Gphn	chr6	+	34184	61	59	30	32	21	29	72	69	71	13	12	14	257	149	8.47565e-05	0.00365334	0.525,0.62,0.375	0.763,0.769,0.746	-0.253	SE	chr6:97225756:97225864:97223718:97223991:97250881:97251016	232	251
15389	Abi3bp	Abi3bp	chr11	-	15389	55	46	49	44	67	57	119	122	101	55	47	34	224	149	6.12285e-08	5.20176e-06	0.454,0.314,0.364	0.59,0.633,0.664	-0.252	SE	chr11:44004219:44004294:44003178:44003250:44005241:44005316	318	478
49459	Myo9a	Myo9a	chr8	+	49459	26	26	21	15	26	19	29	23	30	9	5	9	206	149	0.000319001	0.0112998	0.556,0.42,0.444	0.7,0.769,0.707	-0.252	SE	chr8:60201382:60201439:60199736:60199836:60211857:60211955	133	105
10062	Mpdz	Mpdz	chr5	-	10062	9	9	5	54	61	63	21	26	27	46	20	35	248	149	4.50249e-09	4.52595e-07	0.091,0.081,0.046	0.215,0.439,0.317	-0.251	SE	chr5:95807249:95807348:95803926:95804089:95811126:95811237	201	175
1115	Lrrfip1	Lrrfip1	chr9	+	1115	18	15	10	1	3	5	42	44	29	0	0	0	227	149	1.64717e-06	0.000111662	0.922,0.766,0.568	1.0,1.0,1.0	-0.248	SE	chr9:91683851:91683929:91667050:91667098:91692045:91692081	52	115
28474	Phkb	Phkb	chr19	-	28474	43	46	45	15	11	15	64	55	50	6	3	2	258	149	1.23244e-06	8.58683e-05	0.623,0.707,0.634	0.86,0.914,0.935	-0.248	SE	chr19:21208362:21208471:21175360:21175450:21210512:21210671	175	180
44765	Tmem260	Tmem260	chr15	+	44765	77	104	94	13	20	23	92	63	76	0	0	2	264	149	9.88098e-15	1.70085e-12	0.77,0.746,0.698	1.0,1.0,0.955	-0.247	SE	chr15:21773115:21773230:21771591:21771675:21774853:21775023	331	233
46921	Nmt2	Nmt2	chr17	-	46921	55	45	34	9	13	11	126	92	109	0	2	0	199	149	6.66134e-16	1.28525e-13	0.821,0.722,0.698	1.0,0.972,1.0	-0.244	SE	chr17:74938713:74938763:74936006:74936151:74939521:74939572	167	329
18311	Ppm1k	Ppm1k	chr4	+	18311	38	41	36	40	46	31	60	75	38	31	37	7	241	149	0.000617845	0.0195458	0.37,0.355,0.418	0.545,0.556,0.77	-0.243	SE	chr4:87613208:87613300:87612197:87612414:87621026:87621544	232	248
57134	Nasp	Nasp	chr5	-	57134	118	151	137	343	416	411	278	258	251	202	226	186	298	149	0	0	0.147,0.154,0.143	0.408,0.363,0.403	-0.243	SE	chr5:130066316:130067297:130061615:130061695:130067913:130068023	1576	1401
40636	Arl13b	Arl13b	chr11	-	40636	23	28	35	12	7	2	46	45	52	0	3	3	298	149	0.000430356	0.0145964	0.489,0.667,0.897	1.0,0.882,0.897	-0.242	SE	chr11:155178:159285:150099:152988:160227:160344	107	149
39632	Socs7	Socs7	chr10	+	39632	85	74	87	22	13	25	67	66	55	3	3	0	254	149	1.14634e-09	1.2632e-07	0.694,0.77,0.671	0.929,0.928,1.0	-0.241	SE	chr10:82364264:82364369:82361027:82361092:82365774:82365905	306	194
11115	Etfbkmt	Etfbkmt	chr4	+	11115	26	24	26	10	10	6	39	46	24	4	3	3	298	149	0.000440014	0.0147906	0.565,0.545,0.684	0.83,0.885,0.8	-0.24	SE	chr4:182141772:182141992:182140498:182140695:182143067:182143474	102	119
36545	Atg101	Atg101	chr7	+	36545	229	266	223	100	99	93	212	248	199	31	30	26	298	149	6.15064e-14	9.96838e-12	0.534,0.573,0.545	0.774,0.805,0.793	-0.24	SE	chr7:132401419:132401594:132398500:132398752:132401714:132402028	1010	746
17698	Metap1d	Metap1d	chr3	+	17698	54	30	36	8	11	7	76	67	66	2	3	3	298	149	7.12915e-06	0.00042098	0.771,0.577,0.72	0.95,0.918,0.917	-0.239	SE	chr3:56335694:56335844:56332711:56332866:56337591:56337740	146	217
29877	LOC100911221	LOC100911221	chr5	+	29877	44	30	37	11	7	10	67	50	55	5	1	4	298	149	3.11585e-05	0.00153671	0.667,0.682,0.649	0.87,0.962,0.873	-0.236	SE	chr5:109910117:109910377:109909350:109909461:109911085:109911315	139	182
24860	Slc39a14	Slc39a14	chr15	-	24860	15	18	14	6	6	1	31	37	18	2	1	1	298	149	0.000793319	0.023878	0.556,0.6,0.875	0.886,0.949,0.9	-0.235	SE	chr15:45388262:45388432:45383486:45383606:45389040:45389227	60	90
42008	Wnk1	Wnk1	chr4	-	42008	59	50	65	14	6	8	252	234	173	0	1	0	298	149	0	0	0.678,0.806,0.802	1.0,0.992,1.0	-0.235	SE	chr4:153157453:153157738:153156659:153156760:153158539:153158671	202	660
14537	Tead1	Tead1	chr1	+	14537	12	22	18	3	6	4	153	176	149	1	3	5	212	149	3.53562e-07	2.71475e-05	0.738,0.72,0.76	0.991,0.976,0.954	-0.234	SE	chr1:166950173:166950236:166947564:166947629:166963998:166964133	65	487
44267	Usp54	Usp54	chr15	+	44267	60	39	60	15	13	9	30	34	31	1	2	1	269	149	1.12083e-05	0.000635253	0.689,0.624,0.787	0.943,0.904,0.945	-0.231	SE	chr15:3740660:3740780:3736823:3736991:3744667:3744842	196	99
49246	Kdm6b	Kdm6b	chr10	-	49246	67	80	79	19	16	26	68	68	56	7	2	4	298	149	3.00446e-06	0.000193229	0.638,0.714,0.603	0.829,0.944,0.875	-0.231	SE	chr10:54128744:54128942:54128199:54128541:54129028:54129190	287	205
12325	Rab11fip5	Rab11fip5	chr4	-	12325	110	108	104	57	87	89	64	65	57	19	20	13	298	149	4.37119e-06	0.000271514	0.491,0.383,0.369	0.627,0.619,0.687	-0.23	SE	chr4:117876912:117878613:117873758:117873948:117883853:117884538	555	238
54891	Cttn	Cttn	chr1	-	54891	42	45	31	13	5	4	180	160	118	0	1	0	260	149	2.16382e-13	3.34238e-11	0.649,0.838,0.816	1.0,0.989,1.0	-0.229	SE	chr1:199616849:199616960:199614508:199614564:199620704:199620759	140	459
5159	Fbxl6	Fbxl6	chr7	-	5159	112	140	150	20	23	16	249	255	203	1	0	0	298	149	0	0	0.737,0.753,0.824	0.992,1.0,1.0	-0.226	SE	chr7:108260414:108260646:108260086:108260333:108260720:108260834	461	708
27398	Faxdc2	Faxdc2	chr10	-	27398	1	3	3	41	48	43	18	13	18	25	28	25	276	149	8.12239e-13	1.17536e-10	0.013,0.033,0.036	0.28,0.2,0.28	-0.226	SE	chr10:42268670:42268797:42257368:42257460:42271291:42271430	139	127
43428	Fgfr3	Fgfr3	chr14	-	43428	263	246	241	44	46	47	279	306	248	6	5	6	294	149	0	0	0.752,0.73,0.722	0.959,0.969,0.954	-0.226	SE	chr14:76992006:76992151:76991332:76991529:76992848:76992999	887	850
10064	Mpdz	Mpdz	chr5	-	10064	107	104	124	69	52	77	91	62	69	25	15	11	260	149	1.37964e-06	9.56182e-05	0.471,0.534,0.48	0.676,0.703,0.782	-0.225	SE	chr5:95811126:95811237:95803926:95804089:95813901:95814079	533	273
16057	Tmem183a	Tmem183a	chr13	-	16057	31	24	20	32	33	43	26	30	12	17	9	9	298	149	0.00182126	0.0472334	0.326,0.267,0.189	0.433,0.625,0.4	-0.225	SE	chr13:45810196:45810359:45807243:45807281:45811979:45812160	183	103
35714	Arhgap17	Arhgap17	chr1	-	35714	28	11	18	203	226	202	115	78	68	155	171	150	198	149	0	0	0.094,0.035,0.063	0.358,0.256,0.254	-0.225	SE	chr1:177812089:177812138:177808285:177808415:177814706:177815258	688	737
37238	Col16a1	Col16a1	chr5	+	37238	109	112	105	34	30	32	180	191	167	9	8	7	197	149	0	0	0.708,0.738,0.713	0.938,0.948,0.947	-0.225	SE	chr5:142415229:142415277:142415030:142415090:142415406:142415460	422	562
40694	Pbrm1	Pbrm1	chr16	+	40694	153	124	133	127	132	170	146	173	167	68	74	57	298	149	3.39594e-11	4.3311e-09	0.376,0.32,0.281	0.518,0.539,0.594	-0.225	SE	chr16:6301809:6301974:6298496:6298698:6308282:6308353	839	685
36544	Atg101	Atg101	chr7	+	36544	125	122	129	100	99	93	93	106	82	31	30	26	257	149	1.39878e-08	1.30173e-06	0.42,0.417,0.446	0.635,0.672,0.646	-0.223	SE	chr7:132401419:132401527:132398476:132398752:132401714:132402028	668	368
36309	Tmem134	Tmem134	chr1	+	36309	30	30	24	24	4	8	47	48	47	4	5	5	226	149	0.00174669	0.0455913	0.452,0.832,0.664	0.886,0.864,0.861	-0.221	SE	chr1:201421042:201421119:201419224:201419514:201424286:201424340	120	156
21020	Axl	Axl	chr1	-	21020	40	41	37	137	134	123	20	16	10	18	20	14	176	149	2.96441e-05	0.00147306	0.198,0.206,0.203	0.485,0.404,0.377	-0.22	SE	chr1:81281931:81281958:81279129:81279262:81283354:81283565	512	98
36521	Reps1	Reps1	chr1	+	36521	76	98	68	85	131	111	108	134	97	81	50	54	230	149	1.12854e-06	7.92579e-05	0.367,0.326,0.284	0.463,0.635,0.538	-0.22	SE	chr1:12756365:12756446:12752979:12753101:12763330:12763418	569	524
47376	Gmip	Gmip	chr16	-	47376	46	52	56	14	29	17	54	48	30	8	7	3	298	149	0.000480934	0.0159523	0.622,0.473,0.622	0.771,0.774,0.833	-0.22	SE	chr16:19605102:19605299:19604423:19604811:19605391:19605529	214	150
57535	Sec24b	Sec24b	chr2	-	57535	54	63	54	126	130	98	56	61	62	34	64	40	254	149	1.29736e-07	1.05947e-05	0.201,0.221,0.244	0.491,0.359,0.476	-0.22	SE	chr2:218601334:218601439:218592742:218592823:218614276:218614420	525	317
48098	Tacc1	Tacc1	chr16	+	48098	55	58	40	36	51	58	23	26	26	7	12	10	298	149	0.00151698	0.0406637	0.433,0.362,0.256	0.622,0.52,0.565	-0.219	SE	chr16:66868277:66869376:66840884:66845447:66873154:66873215	298	104
60573	Alkbh7	Alkbh7	chr9	+	60573	66	55	70	132	164	125	56	33	35	39	26	27	274	149	3.41276e-09	3.49728e-07	0.214,0.154,0.233	0.438,0.408,0.413	-0.219	SE	chr9:1840289:1840414:1838885:1839139:1840581:1840794	612	216
27586	Evi5l	Evi5l	chr12	+	27586	10	11	10	44	50	44	21	11	15	19	27	19	182	149	0.000272428	0.00990996	0.157,0.153,0.157	0.475,0.25,0.393	-0.217	SE	chr12:2552124:2552157:2545302:2545363:2553134:2553275	169	112
60263	Pard3	Pard3	chr19	+	60263	33	17	27	3	7	5	52	38	38	0	0	0	194	149	3.45212e-08	3.05361e-06	0.894,0.651,0.806	1.0,1.0,1.0	-0.216	SE	chr19:55429350:55429395:55428183:55428245:55433527:55433755	92	128
48976	LOC306766	LOC306766	chr17	+	48976	165	167	156	35	29	29	116	103	89	3	2	0	245	149	6.32827e-15	1.11481e-12	0.741,0.778,0.766	0.959,0.969,1.0	-0.214	SE	chr17:10050234:10050330:10049141:10049333:10053323:10053502	581	313
55603	RGD1307100	RGD1307100	chr2	+	55603	40	61	41	15	6	10	52	55	36	1	4	2	287	149	0.000144816	0.00574821	0.581,0.841,0.68	0.964,0.877,0.903	-0.214	SE	chr2:119774417:119774555:119772138:119772366:119786208:119786388	173	150
1357	Stk16	Stk16	chr9	+	1357	70	55	81	52	48	56	124	139	117	59	39	28	265	149	2.19017e-05	0.00113101	0.431,0.392,0.449	0.542,0.667,0.701	-0.213	SE	chr9:76707721:76707837:76707494:76707615:76708198:76708252	362	506
32536	Rcor3	Rcor3	chr13	-	32536	78	50	66	19	10	10	49	54	39	3	3	0	298	149	1.12082e-05	0.000635253	0.672,0.714,0.767	0.891,0.9,1.0	-0.213	SE	chr13:103628061:103628303:103624965:103627600:103634499:103634557	233	148
60786	Mapk8ip1	Mapk8ip1	chr3	-	60786	277	260	251	43	56	60	241	267	178	3	3	2	220	149	0	0	0.814,0.759,0.739	0.982,0.984,0.984	-0.213	SE	chr3:78356280:78356351:78356080:78356179:78357120:78357293	947	694
951	Pam	Pam	chr9	+	951	544	569	581	1022	1089	1076	1217	1126	1029	953	882	728	203	149	0	0	0.281,0.277,0.284	0.484,0.484,0.509	-0.212	SE	chr9:98270412:98270466:98267481:98267685:98271119:98271298	4881	5935
14492	Cdkl2	Cdkl2	chr14	+	14492	14	15	19	3	1	5	19	29	32	0	0	1	258	149	1.22088e-05	0.000682666	0.729,0.897,0.687	1.0,1.0,0.949	-0.212	SE	chr14:16031021:16031130:16027381:16028518:16031711:16031910	57	81
52361	Map3k7	Map3k7	chr5	+	52361	72	46	48	192	198	174	125	102	100	122	119	116	230	149	4.44089e-16	8.69573e-14	0.195,0.131,0.152	0.399,0.357,0.358	-0.212	SE	chr5:46389502:46389583:46387024:46387154:46395047:46395112	730	684
61684	Ybx3	Ybx3	chr4	-	61684	886	900	1012	1887	1977	2010	2073	2011	1723	1494	1537	1258	298	149	0	0	0.19,0.185,0.201	0.41,0.395,0.406	-0.212	SE	chr4:165140657:165140864:165135262:165135354:165143975:165144098	8672	10096
27747	Prx	Prx	chr1	+	27747	24	22	31	4	3	8	44	58	38	3	0	1	298	149	3.57431e-05	0.00173042	0.75,0.786,0.66	0.88,1.0,0.95	-0.211	SE	chr1:82802405:82802602:82795485:82795642:82803181:82807154	92	144
17146	Cds1	Cds1	chr14	-	17146	15	9	16	7	0	4	126	112	125	2	4	0	232	149	2.98256e-05	0.00147929	0.579,1.0,0.72	0.976,0.947,1.0	-0.208	SE	chr14:7835165:7835248:7833890:7833978:7836982:7837041	51	369
2685	Usp4	Usp4	chr8	+	2685	417	397	427	64	63	66	584	602	445	12	8	3	290	149	0	0	0.77,0.764,0.769	0.962,0.975,0.987	-0.207	SE	chr8:109052832:109052973:109050037:109050099:109053809:109053927	1434	1654
27583	Evi5l	Evi5l	chr12	+	27583	28	32	31	44	50	44	35	37	28	19	27	19	203	149	0.000110341	0.00460537	0.318,0.32,0.341	0.575,0.501,0.52	-0.206	SE	chr12:2551043:2551097:2545302:2545363:2553134:2553275	229	165
948	Pam	Pam	chr9	+	948	210	201	228	486	502	510	410	414	363	411	383	303	206	149	0	0	0.238,0.225,0.244	0.419,0.439,0.464	-0.205	SE	chr9:98270409:98270466:98262200:98262254:98271119:98271298	2137	2284
39532	Prune2	Prune2	chr1	+	39532	3	2	0	44	45	57	76	54	62	159	199	152	188	149	1.84297e-14	3.09155e-12	0.051,0.034,0.0	0.275,0.177,0.244	-0.204	SE	chr1:214613496:214613535:214609109:214609208:214621688:214624848	151	702
8054	Fkbp1b	Fkbp1b	chr6	-	8054	54	86	44	21	18	20	105	95	69	14	13	1	197	149	4.01752e-05	0.00192028	0.66,0.783,0.625	0.85,0.847,0.981	-0.203	SE	chr6:27844372:27844420:27840696:27840809:27848506:27848543	243	297
17851	Sema3f	Sema3f	chr8	-	17851	465	550	435	661	659	633	484	439	416	259	265	256	242	149	0	0	0.302,0.339,0.297	0.535,0.505,0.5	-0.201	SE	chr8:108367792:108367885:108366123:108366217:108368630:108368750	3403	2119
49702	Mbnl1	Mbnl1	chr2	+	49702	453	428	522	263	243	263	96	108	98	24	19	26	244	149	2.12729e-08	1.94871e-06	0.513,0.518,0.548	0.71,0.776,0.697	-0.201	SE	chr2:144806393:144806488:144799897:144800051:144809310:144809367	2172	371
6796	Sik2	Sik2	chr8	-	6796	52	32	35	15	14	5	39	63	61	6	2	3	239	149	0.000155473	0.00612049	0.684,0.588,0.814	0.802,0.952,0.927	-0.198	SE	chr8:51241975:51242065:51235014:51235243:51248375:51248528	153	174
7296	Rbm25	Rbm25	chr6	+	7296	20	12	16	0	7	3	26	24	9	0	1	0	203	149	6.6989e-05	0.00297013	1.0,0.557,0.797	1.0,0.946,1.0	-0.197	SE	chr6:103297599:103297653:103296732:103296918:103297870:103297954	58	60
22180	Camk2g	Camk2g	chr15	+	22180	25	46	27	284	284	284	174	179	142	279	279	245	263	149	0	0	0.048,0.084,0.051	0.261,0.267,0.247	-0.197	SE	chr15:3556258:3556372:3554962:3555011:3558305:3558381	950	1298
26496	LOC103690031	LOC103690031	chr4	-	26496	3	7	5	26	26	20	26	17	25	46	19	27	278	149	1.93886e-05	0.00102023	0.058,0.126,0.118	0.233,0.324,0.332	-0.196	SE	chr4:31373307:31373436:31372550:31372658:31374090:31374181	87	160
6237	Carm1	Carm1	chr8	+	6237	257	235	193	350	363	359	440	445	330	298	292	241	218	149	2.9976e-15	5.50149e-13	0.334,0.307,0.269	0.502,0.51,0.483	-0.195	SE	chr8:20140316:20140385:20139960:20140038:20140514:20141950	1757	2046
950	Pam	Pam	chr9	+	950	208	210	230	486	502	510	395	394	351	411	383	303	203	149	0	0	0.239,0.235,0.249	0.414,0.43,0.46	-0.194	SE	chr9:98270412:98270466:98262200:98262254:98271119:98271298	2146	2237
57583	Gstcd	Gstcd	chr2	-	57583	44	35	56	6	12	11	67	62	60	4	1	2	219	149	3.52382e-06	0.000221492	0.833,0.665,0.776	0.919,0.977,0.953	-0.192	SE	chr2:221503528:221503598:221499082:221500553:221507344:221507375	164	196
43386	Strn3	Strn3	chr6	-	43386	30	43	42	235	218	207	147	177	153	244	225	227	260	149	0	0	0.068,0.102,0.104	0.257,0.311,0.279	-0.191	SE	chr6:69084018:69084129:69070713:69070847:69089536:69089678	775	1173
16663	Spast	Spast	chr6	-	16663	183	208	230	50	49	53	244	244	202	14	15	16	245	149	4.30433e-13	6.38654e-11	0.69,0.721,0.725	0.914,0.908,0.885	-0.19	SE	chr6:21087409:21087505:21081597:21081785:21090916:21091000	773	735
39288	RGD1560108	RGD1560108	chr1	+	39288	62	26	71	11	10	6	61	39	16	0	0	3	298	149	4.02128e-05	0.00192033	0.738,0.565,0.855	1.0,1.0,0.727	-0.19	SE	chr1:204608040:204608430:204606844:204607342:204609435:204612845	186	119
48973	LOC306766	LOC306766	chr17	+	48973	258	226	215	35	29	29	153	177	132	3	2	0	298	149	8.88178e-16	1.68892e-13	0.787,0.796,0.788	0.962,0.978,1.0	-0.19	SE	chr17:10049902:10050060:10049141:10049333:10053323:10053502	792	467
51971	Gpcpd1	Gpcpd1	chr3	-	51971	43	43	47	9	15	8	123	135	100	7	8	4	225	149	2.73651e-06	0.000177513	0.76,0.655,0.796	0.921,0.918,0.943	-0.19	SE	chr3:119813846:119813922:119812180:119812222:119819714:119819796	165	377
60572	Alkbh7	Alkbh7	chr9	+	60572	68	62	61	132	164	125	31	38	39	39	26	27	298	149	8.05029e-06	0.000469583	0.205,0.159,0.196	0.284,0.422,0.419	-0.188	SE	chr9:1840008:1840182:1838909:1839139:1840581:1841044	612	200
651	Gripap1	Gripap1	chrX	-	651	172	119	156	110	83	98	215	181	186	63	59	54	242	149	3.22049e-08	2.86542e-06	0.491,0.469,0.495	0.678,0.654,0.68	-0.186	SE	chrX:14694390:14694483:14693572:14693707:14694695:14694773	738	758
2078	Trerf1	Trerf1	chr9	-	2078	12	16	16	1	0	8	12	25	17	0	0	0	236	149	7.3181e-05	0.00322836	0.883,1.0,0.558	1.0,1.0,1.0	-0.186	SE	chr9:13768408:13768495:13760195:13760250:13856942:13857027	53	54
15241	Evc	Evc	chr14	+	15241	27	7	20	111	133	111	29	25	23	49	40	47	215	149	4.75005e-09	4.7657e-07	0.144,0.035,0.111	0.291,0.302,0.253	-0.185	SE	chr14:73481087:73481153:73479481:73479580:73481340:73481476	409	213
573	Piga	Piga	chrX	-	573	21	12	14	3	5	0	27	17	24	2	0	0	298	149	0.000872621	0.0259096	0.778,0.545,1.0	0.871,1.0,1.0	-0.183	SE	chrX:30054236:30054405:30049727:30052938:30055134:30055341	55	70
595	Hccs	Hccs	chrX	+	595	254	256	272	53	45	46	308	279	254	13	6	21	298	149	2.28395e-12	3.13288e-10	0.706,0.74,0.747	0.922,0.959,0.858	-0.182	SE	chrX:24933592:24933743:24932980:24933196:24936092:24936244	926	881
3444	Cln6	Cln6	chr8	+	3444	42	27	50	149	140	152	91	90	79	101	121	111	251	149	2.16904e-12	2.98578e-10	0.143,0.103,0.163	0.348,0.306,0.297	-0.181	SE	chr8:63305005:63305107:63303355:63303495:63310234:63310349	560	593
47478	Slc26a11	Slc26a11	chr10	+	47478	64	53	52	10	8	6	104	120	77	5	1	0	292	149	4.55399e-07	3.43165e-05	0.766,0.772,0.816	0.914,0.984,1.0	-0.181	SE	chr10:104620476:104620619:104616949:104617035:104624588:104624764	193	307
37675	Stx2	Stx2	chr12	+	37675	480	411	496	69	69	41	626	560	493	6	3	3	274	149	0	0	0.791,0.764,0.868	0.983,0.99,0.989	-0.18	SE	chr12:27711564:27711689:27710404:27710515:27713136:27713274	1566	1691
33600	Ksr1	Ksr1	chr10	-	33600	9	9	16	125	93	140	30	26	19	60	61	55	191	149	6.30959e-11	7.87547e-09	0.053,0.07,0.082	0.281,0.25,0.212	-0.179	SE	chr10:63979517:63979559:63977526:63977581:63981626:63981792	392	251
37794	Cobl	Cobl	chr14	-	37794	330	301	317	212	240	194	145	130	132	45	49	40	298	149	9.12105e-08	7.62592e-06	0.438,0.385,0.45	0.617,0.57,0.623	-0.179	SE	chr14:86900280:86900451:86863975:86864285:86902920:86903059	1594	541
41834	Btrc	Btrc	chr1	+	41834	25	42	27	5	5	3	29	41	33	0	0	1	257	149	2.97901e-06	0.00019206	0.744,0.83,0.839	1.0,1.0,0.95	-0.179	SE	chr1:244267226:244267334:244249876:244249918:244312717:244312807	107	104
46879	Ldb3	Ldb3	chr16	-	46879	99	136	106	21	20	8	213	188	147	4	3	4	298	149	5.53069e-10	6.2649e-08	0.702,0.773,0.869	0.964,0.969,0.948	-0.179	SE	chr16:9907050:9907418:9902297:9902501:9908641:9908717	390	559
54735	Tssc4	Tssc4	chr1	+	54735	45	71	61	11	14	16	61	69	54	4	4	4	244	149	3.77917e-05	0.0018179	0.714,0.756,0.7	0.903,0.913,0.892	-0.179	SE	chr1:198253477:198253572:198253110:198253228:198253652:198254810	218	196
11559	Zfp384	Zfp384	chr4	+	11559	54	52	70	30	22	36	61	53	65	11	15	16	288	149	0.000812348	0.0243533	0.482,0.55,0.501	0.742,0.646,0.678	-0.178	SE	chr4:157826176:157826315:157825889:157826032:157826511:157826848	264	221
8353	Slc8a1	Slc8a1	chr6	+	8353	92	77	79	186	184	143	156	157	164	172	134	136	218	149	4.67846e-10	5.33395e-08	0.253,0.222,0.274	0.383,0.445,0.452	-0.177	SE	chr6:13483513:13483582:13479467:13479485:13488248:13488280	761	919
59857	Golga2	Golga2	chr3	+	59857	238	229	222	30	42	43	425	448	343	10	9	10	245	149	0	0	0.828,0.768,0.758	0.963,0.968,0.954	-0.177	SE	chr3:15592661:15592757:15587864:15587987:15593003:15593047	804	1245
13358	Fam185a	Fam185a	chr4	-	13358	14	19	11	4	0	3	25	13	15	0	0	0	191	149	0.000612945	0.0194258	0.732,1.0,0.741	1.0,1.0,1.0	-0.176	SE	chr4:13636617:13636659:13620477:13620612:13644168:13644307	51	53
59317	Ubtf	Ubtf	chr10	-	59317	323	330	357	271	298	225	433	368	371	142	152	153	260	149	5.39216e-10	6.13436e-08	0.406,0.388,0.476	0.636,0.581,0.582	-0.176	SE	chr10:87264938:87265049:87264456:87264590:87265391:87265512	1804	1619
35954	Lcor	Lcor	chr1	+	35954	33	19	19	1	4	4	26	14	22	0	1	0	298	149	8.32827e-05	0.00359864	0.943,0.704,0.704	1.0,0.875,1.0	-0.175	SE	chr1:240364261:240364549:240357829:240357962:240370004:240371290	80	63
26719	Nadsyn1	Nadsyn1	chr1	-	26719	32	48	31	5	7	3	42	52	32	0	0	1	266	149	6.49317e-07	4.7502e-05	0.782,0.793,0.853	1.0,1.0,0.947	-0.173	SE	chr1:199005586:199005703:199003689:199003743:199007968:199008029	126	127
40320	Nhlrc3	Nhlrc3	chr2	-	40320	151	142	132	33	36	30	173	152	156	18	13	10	294	149	6.37288e-07	4.66869e-05	0.699,0.667,0.69	0.83,0.856,0.888	-0.173	SE	chr2:137541761:137541906:137541052:137541205:137542098:137542215	524	522
60494	Ctnnd1	Ctnnd1	chr3	-	60494	151	120	138	581	648	652	251	238	204	350	318	314	267	149	0	0	0.127,0.094,0.106	0.286,0.295,0.266	-0.173	SE	chr3:69709656:69709774:69707760:69708049:69734219:69734549	2290	1675
9904	Nfia	Nfia	chr5	+	9904	410	498	405	108	119	93	539	508	466	46	43	29	241	149	0	0	0.701,0.721,0.729	0.879,0.88,0.909	-0.172	SE	chr5:112745203:112745295:112729612:112729778:112774335:112774868	1633	1631
11534	Iffo1	Iffo1	chr4	+	11534	43	44	49	51	29	52	61	88	80	32	35	39	234	149	0.000505677	0.016585	0.349,0.491,0.375	0.548,0.616,0.566	-0.172	SE	chr4:157949052:157949137:157945074:157945901:157949529:157949590	268	335
32349	Ep400	Ep400	chr12	+	32349	104	94	88	12	23	19	76	86	65	5	1	4	257	149	3.15182e-06	0.00020172	0.834,0.703,0.729	0.898,0.98,0.904	-0.172	SE	chr12:45920356:45920464:45918634:45918725:45920964:45921350	340	237
47493	Nat1	Nat1	chr16	-	47493	31	30	36	5	5	11	100	98	55	2	5	8	298	149	0.00133854	0.0367021	0.756,0.75,0.621	0.962,0.907,0.775	-0.172	SE	chr16:22231528:22231803:22218216:22219847:22238379:22238489	118	268
47810	Pogz	Pogz	chr2	+	47810	94	99	85	36	41	22	75	95	69	10	9	18	298	149	0.00133543	0.0366359	0.566,0.547,0.659	0.789,0.841,0.657	-0.172	SE	chr2:182414892:182415051:182412876:182413001:182419042:182419218	377	276
23415	Mxra7	Mxra7	chr10	-	23415	15	26	15	74	91	75	48	54	50	94	77	61	237	149	9.66463e-08	8.0421e-06	0.113,0.152,0.112	0.243,0.306,0.34	-0.171	SE	chr10:102010749:102010837:102004613:102004752:102011911:102012005	296	384
40558	L3mbtl3	L3mbtl3	chr1	+	40558	70	76	77	23	35	41	93	81	81	21	10	19	224	149	0.000266975	0.00975199	0.669,0.591,0.555	0.747,0.843,0.739	-0.171	SE	chr1:19022263:19022338:19021789:19021901:19023818:19023978	322	305
41878	Rapgef4	Rapgef4	chr3	+	41878	23	22	15	1	6	4	31	31	26	2	0	0	203	149	6.32506e-05	0.00282818	0.944,0.729,0.734	0.919,1.0,1.0	-0.171	SE	chr3:57018711:57018765:56991023:56992903:57019079:57019186	71	90
[truncated: 1,090 more rows]

## Sheet: D2-RBPMS KD2
ID	GeneID	geneSymbol	chr	strand	ID.1	IJC_SAMPLE_1.1	IJC_SAMPLE_1.2	IJC_SAMPLE_1.3	SJC_SAMPLE_1.1	SJC_SAMPLE_1.2	SJC_SAMPLE_1.3	IJC_SAMPLE_2.1	IJC_SAMPLE_2.2	IJC_SAMPLE_2.3	SJC_SAMPLE_2.1	SJC_SAMPLE_2.2	SJC_SAMPLE_2.3	IncFormLen	SkipFormLen	PValue	FDR	IncLevel1	IncLevel2	IncLevelDifference	EventType	EventID	Sum_SAMPLE_1_IJC_SJC	Sum_SAMPLE_2_IJC_SJC
[truncated: 496 more rows]

[truncated: 2 more sheets: D2-RBFOX2 KD, D2-QK KD]
