# Supplementary material for: An RBPMS-driven splicing regulatory axis including MBNL1, RBFOX2, and QK promotes smooth muscle cell contractile identity
Source: Nucleic Acids Res. 2025 Dec 22;53(22):gkaf1386. doi: 10.1093/nar/gkaf1386 (PMC12721327; doi:10.1093/nar/gkaf1386)
Supplement: gkaf1386_Supplemental_Files [file gkaf1386_supplemental_files.zip › Supplementary File 3. List of SE events shown in Figure 4 A&B.xlsx]

## Sheet: regulatedASE_score_table
	geneSymbol	PValue.D1_P	FDR.D1_P	IncLevel2.P.1	IncLevel2.P.2	IncLevel2.P.3	delPSI.D1_P	EventID	PValue.D1_RBPMS	FDR.D1_RBPMS_KD1	IncLevel2.RBPMS_KD1.1	IncLevel2.RBPMS_KD1.2	IncLevel2.RBPMS_KD1.3	delPSI.D1_RBPMS	PValue.D1_MBNL	FDR.D1_MBNL	IncLevel1.D1.1	IncLevel1.D1.2	IncLevel1.D1.3	IncLevel2.MBNL.1	IncLevel2.MBNL.2	IncLevel2.MBNL.3	delPSI.D1_MBNL	PValue.D2_RBPMS	FDR.D2_RBPMS	IncLevel2.RBPMS_KD2.1	IncLevel2.RBPMS_KD2.2	IncLevel2.RBPMS_KD2.3	delPSI.D2_RBPMS	PValue.D2_FOX2	FDR.D2_FOX2	IncLevel2.RBFOX.1	IncLevel2.RBFOX.2	IncLevel2.RBFOX.3	delPSI.D2_FOX2	PValue.D2_QK	FDR.D2_QK	IncLevel1.D2.1	IncLevel1.D2.2	IncLevel1.D2.3	IncLevel2.QK.1	IncLevel2.QK.2	IncLevel2.QK.3	delPSI.D2_QK	D2_AvgPSI	D1_AvgPSI	P_AvgPSI	RBPMS_KD1_AvgPSI	RBPMS_KD2_AvgPSI
1	Flna	0	0	0.655	0.664	0.637	-0.26	chrX:152017265:152017289:152014795:152015043:152017447:152017637	0	0	0.608	0.605	0.609	-0.215	0	0	0.394	0.396	0.387	0.242	0.234	0.226	0.158	0.119523	1	0.493	0.53	0.514	0.033	0	0	0.265	0.245	0.228	0.299	0.672755	1	0.528	0.545	0.563	0.568	0.556	0.539	-0.009	0.545333	0.392333	0.652	0.512333	0.607333
2	Phf6	0.000448237	0.0180007	0.781	0.758	0.776	0.131	chrX:132660927:132661112:132656657:132656847:132676878:132677012	0.212309	1	0.763	0.913	0.89	0.047	0.118354	1	0.899	0.956	0.852	0.922	0.979	0.917	-0.037	0.00158862	0.0807356	0.804	0.812	0.795	0.101	0.0279774	0.414377	0.862	0.841	0.81	0.067	4.64097e-05	0.00169162	0.881	0.869	0.965	0.764	0.803	0.733	0.138	0.905	0.902333	0.771667	0.803667	0.855333
3	Tmem164	0.00120286	0.0383172	0.459	0.46	0.403	0.151	chrX:106289803:106290463:106288890:106289055:106357091:106357141	0.323814	1	0.549	0.516	0.56	0.05	0.0771266	0.754408	0.552	0.62	0.603	0.559	0.543	0.333	0.113	0.0747555	0.923955	0.689	0.677	0.77	-0.113	0.319691	1	0.582	0.554	0.491	0.057	0.0787584	0.654249	0.469	0.713	0.616	0.729	0.639	0.761	-0.11	0.599333	0.591667	0.440667	0.712	0.541667
4	Cstf2	3.39566e-10	8.66897e-08	0.314	0.306	0.335	-0.193	chrX:97265993:97266053:97263565:97263628:97266727:97266865	0.268291	1	0.092	0.249	0.18	-0.048	0.400832	1	0.138	0.115	0.123	0.129	0.154	0.157	-0.021	0.0597423	0.813576	0.144	0.144	0.163	0.028	0.417852	1	0.168	0.205	0.201	-0.013	0.000491935	0.0122388	0.181	0.189	0.165	0.127	0.131	0.114	0.054	0.178333	0.125333	0.318333	0.150333	0.173667
5	Smc1a	6.43929e-15	3.38454e-12	0.778	0.903	0.848	0.144	chrX:21109576:21109689:21103322:21103474:21112528:21112732	0.785252	1	0.958	0.988	0.988	0.009	1	1	0.976	1	0.984	0.981	0.985	1	-0.002	0.558977	1	0.875	0.983	0.929	0.012	0.0868227	0.876574	0.89	0.946	0.896	0.031	0.0202154	0.23644	0.961	0.942	0.921	0.921	0.869	0.888	0.049	0.941333	0.986667	0.843	0.929	0.978
6	Cask	1.34595e-05	0.0010722	0.818	0.829	0.775	0.118	chrX:9210826:9210862:9206781:9206850:9212438:9212635	0.5672	1	0.875	0.938	0.926	0.012	0.666339	1	0.935	0.959	0.881	0.905	0.831	1	0.013	0.158333	1	0.919	0.763	0.79	0.064	0.134054	1	0.672	0.84	0.904	0.083	0	0	0.836	0.864	0.965	0.305	0.287	0.417	0.552	0.888333	0.925	0.807333	0.824	0.913
7	Lpin2	0.000281496	0.0123398	0	0	0.036	0.112	chr9:111099564:111099639:111083377:111083517:111119977:111120178	0.000130784	0.0100351	0	0	0	0.124	0.0742533	0.737513	0.21	0.057	0.104	0	0.102	0	0.09	1	1	0	0	0.108	-0.036	0.120253	1	0.022	0.051	0.083	-0.052	0.120369	0.889379	0	0	0	0.032	0.06	0.044	-0.045	0	0.123667	0.012	0.036	0
8	Lrrfip1	0	0	0.202	0.18	0.204	0.456	chr9:91695321:91695393:91692800:91692926:91697170:91697341	0	0	0.212	0.211	0.234	0.432	0	0	0.647	0.654	0.652	0.184	0.17	0.17	0.476	1.8951e-07	8.31233e-05	0.395	0.385	0.403	0.131	0	0	0.023	0.024	0.026	0.501	0	0	0.565	0.512	0.498	0.03	0.026	0.032	0.496	0.525	0.651	0.195333	0.394333	0.219
9	Atg16l1	7.33968e-13	2.85141e-10	0.66	0.621	0.664	0.214	chr9:88439922:88439979:88439248:88439335:88440860:88440963	1.44279e-05	0.00168857	0.66	0.795	0.746	0.129	0	0	0.898	0.878	0.811	0.326	0.332	0.287	0.547	3.19644e-11	4.24275e-08	0.574	0.585	0.603	0.209	0	0	0.261	0.248	0.203	0.559	0.022667	0.258011	0.851	0.769	0.768	0.723	0.748	0.724	0.064	0.796	0.862333	0.648333	0.587333	0.733667
10	Atg16l1_1	1.64501e-06	0.000177449	0.029	0	0	0.13	chr9:88440189:88440237:88439248:88439335:88440860:88440963	0.00189392	0.0743206	0.012	0	0.085	0.108	1.93282e-05	0.00101841	0.153	0.25	0.017	0.035	0.013	0.011	0.12	0.00540811	0.182865	0.014	0.027	0.019	0.059	6.19229e-05	0.00358107	0	0	0	0.079	0.80911	1	0.139	0.079	0.018	0.023	0.014	0.15	0.016	0.0786667	0.14	0.00966667	0.02	0.0323333
11	Mff	8.59137e-08	1.35073e-05	0.93	0.955	1	-0.148	chr9:84025332:84025491:84019050:84019139:84029019:84029052	4.60806e-05	0.00442133	0.935	0.919	0.948	-0.121	1.93346e-05	0.00101841	0.832	0.871	0.737	0.899	0.942	0.986	-0.129	0.0502258	0.733071	0.872	1	0.935	-0.048	0.361453	1	0.914	0.923	0.88	-0.018	5.29581e-05	0.00189649	0.873	0.888	0.901	0.942	1	0.966	-0.082	0.887333	0.813333	0.961667	0.935667	0.934
12	Mff_1	4.32747e-07	5.70035e-05	0.842	0.902	0.866	-0.13	chr9:84025332:84025491:84020704:84020779:84030606:84030666	0.000496031	0.027681	0.841	0.825	0.83	-0.092	0.0354731	0.437275	0.696	0.783	0.741	0.751	0.829	0.849	-0.07	0.186102	1	0.794	0.867	0.827	0.038	0.504388	1	0.878	0.859	0.793	0.024	5.36926e-06	0.000268616	0.916	0.858	0.827	0.976	0.972	0.957	-0.101	0.867	0.74	0.87	0.829333	0.832
13	Mff_2	2.89267e-05	0.0020142	0.513	0.752	0.616	-0.265	chr9:84025449:84025491:84020704:84020779:84030606:84030666	2.95024e-05	0.00300389	0.521	0.588	0.578	-0.2	0.00516145	0.106033	0.302	0.409	0.376	0.422	0.579	0.677	-0.197	0.556243	1	0.532	0.667	0.513	0.046	0.783641	1	0.569	0.643	0.573	0.022	2.91123e-07	2.04235e-05	0.726	0.583	0.542	0.934	0.916	0.919	-0.306	0.617	0.362333	0.627	0.570667	0.562333
14	Mff_3	3.28594e-07	4.43742e-05	0.32	0.338	0.34	0.122	chr9:84030606:84030666:84019050:84019139:84034204:84034289	0.938866	1	0.47	0.431	0.47	-0.002	2.06897e-07	1.63632e-05	0.445	0.457	0.463	0.336	0.335	0.324	0.123	3.14218e-05	0.00500486	0.352	0.299	0.338	0.099	0.0129153	0.237469	0.392	0.353	0.363	0.059	0	0	0.446	0.425	0.415	0.247	0.244	0.234	0.187	0.428667	0.455	0.332667	0.329667	0.457
15	Stk16	0	0	0.89	0.863	0.788	-0.423	chr9:76707721:76707837:76707494:76707615:76708198:76708252	2.09915e-06	0.000331697	0.607	0.606	0.655	-0.199	2.19017e-05	0.00113101	0.431	0.392	0.449	0.542	0.667	0.701	-0.213	0.0801574	0.962465	0.673	0.642	0.714	-0.089	0.00397913	0.0980774	0.357	0.454	0.478	0.158	0.0171978	0.208883	0.598	0.493	0.672	0.464	0.468	0.458	0.124	0.587667	0.424	0.847	0.676333	0.622667
16	Stk16_1	0	0	0.949	0.944	0.911	-0.283	chr9:76707741:76707837:76707494:76707615:76708198:76708320	1.86666e-06	0.000298503	0.796	0.788	0.81	-0.146	6.9046e-07	4.99569e-05	0.647	0.654	0.655	0.751	0.827	0.852	-0.158	0.0230198	0.452076	0.836	0.826	0.863	-0.061	2.21558e-05	0.00146859	0.582	0.648	0.681	0.143	0.000768284	0.0176631	0.774	0.741	0.826	0.672	0.671	0.679	0.106	0.780333	0.652	0.934667	0.841667	0.798
17	Raph1	0.000580574	0.0220437	0.905	0.394	0.588	-0.388	chr9:61912698:61914819:61907730:61907863:61918192:61918335	0	0	0.668	0.571	0.573	-0.363	0.0895171	0.83498	0.269	0.214	0.24	0.188	0.202	0.212	0.04	0.0213953	0.432082	0.623	0.568	0.443	-0.158	0.43215	1	0.4	0.376	0.541	-0.053	0.505941	1	0.333	0.391	0.435	0.38	0.262	0.391	0.042	0.386333	0.241	0.629	0.544667	0.604
18	Il1r1	0.000346918	0.0145989	0.764	0.672	0.735	0.2	chr9:42540307:42540403:42537003:42539058:42555020:42555084	0.0083785	0.210355	1	0.753	0.635	0.128	0.0103186	0.17924	0.92	1	0.852	0.855	0.938	0.615	0.121	0.00160431	0.0811676	0.587	0.697	0.646	0.173	0.408041	1	0.863	0.741	0.713	0.044	0.00140878	0.0287211	0.803	0.753	0.893	0.626	0.683	0.654	0.162	0.816333	0.924	0.723667	0.643333	0.796
19	Gtpbp2	1.19628e-09	2.82534e-07	0.984	0.97	0.991	-0.107	chr9:14817262:14817482:14816820:14816956:14817632:14817807	1.15983e-07	2.53124e-05	0.979	0.968	0.965	-0.096	0.762131	1	0.906	0.883	0.835	0.88	0.867	0.857	0.007	0.0797276	0.959904	0.863	0.8	0.829	0.055	0.736012	1	0.908	0.885	0.909	-0.015	0.0171699	0.208682	0.817	0.903	0.938	0.825	0.859	0.73	0.081	0.886	0.874667	0.981667	0.830667	0.970667
20	Als2cl	8.19353e-10	1.96983e-07	0.08	0.175	0.183	-0.127	chr8:110868099:110868152:110867588:110867698:110868436:110868565	0.775731	1	0.011	0.042	0	0.001	0.702438	1	0.009	0.012	0.036	0	0.024	0.023	0.003	0.21526	1	0.05	0.068	0.026	0.027	0.877738	1	0.079	0.037	0.103	0.002	0.175113	1	0.087	0.062	0.077	0.134	0.132	0.12	-0.053	0.0753333	0.019	0.146	0.048	0.0176667
21	Als2cl_1	4.6973e-07	6.12729e-05	0.881	0.79	0.771	-0.215	chr8:110878354:110878451:110878071:110878245:110878634:110878792	0.051381	0.686942	0.759	0.655	0.671	-0.096	0.00965382	0.170469	0.537	0.667	0.592	0.405	0.536	0.416	0.146	0.028513	0.518468	0.797	0.786	0.69	-0.113	0.000190409	0.00894829	0.798	0.894	0.786	-0.181	0.966786	1	0.747	0.635	0.552	0.652	0.609	0.685	-0.004	0.644667	0.598667	0.814	0.757667	0.695
22	Nme6	0.000105444	0.0056872	0.971	0.973	0.945	-0.109	chr8:109834871:109834968:109832984:109833084:109836334:109836597	0.606416	1	0.886	0.854	0.776	0.015	0.309451	1	0.877	0.875	0.809	0.935	0.836	0.916	-0.042	0.0959444	1	0.921	0.887	0.843	0.039	0.902177	1	0.869	0.932	0.971	-0.002	0.0324425	0.339183	0.963	0.895	0.909	0.849	0.873	0.883	0.054	0.922333	0.853667	0.963	0.883667	0.838667
23	Dtymk	0.000166774	0.00821037	0.166	0.136	0.137	0.1	chr9:94320641:94320798:94317646:94317772:94320958:94321049	0.99068	1	0.23	0.233	0.277	0	0.345541	1	0.263	0.271	0.206	0.214	0.269	0.172	0.028	0.634273	1	0.343	0.303	0.372	-0.014	0.0461437	0.581144	0.212	0.321	0.231	0.071	0.745191	1	0.359	0.277	0.34	0.343	0.299	0.367	-0.011	0.325333	0.246667	0.146333	0.339333	0.246667
24	Tpm1	0.000318701	0.0137238	0.617	0.859	0.929	-0.242	chr8:67642780:67642859:67641019:67641297:67644173:67644243	1.35111e-10	4.92796e-08	0.826	0.849	0.786	-0.261	0	0	0.567	0.535	0.577	0.82	0.8	0.832	-0.258	0.5591	1	0.887	0.849	0.769	-0.03	1.68245e-07	1.8793e-05	0.367	0.521	0.26	0.422	8.6129e-08	6.67201e-06	0.743	0.866	0.806	0.545	0.255	0.415	0.4	0.805	0.559667	0.801667	0.835	0.820333
25	Tpm1_1	2.22045e-16	1.36831e-13	0.692	0.705	0.708	0.129	chr8:67644995:67645071:67644498:67644561:67645494:67645570	0	0	0.672	0.666	0.671	0.161	0	0	0.823	0.843	0.826	0.211	0.202	0.199	0.627	0.0967924	1	0.651	0.662	0.655	0.032	0	0	0.112	0.097	0.104	0.584	0	0	0.68	0.69	0.694	0.037	0.038	0.043	0.649	0.688	0.830667	0.701667	0.656	0.669667
26	Tpm1_2	0	0	0.592	0.609	0.569	-0.394	chr8:67660786:67660912:67649007:67649141:67661127:67661253	0	0	0.556	0.52	0.542	-0.344	0	0	0.199	0.197	0.191	0.58	0.582	0.576	-0.384	0	0	0.785	0.824	0.758	-0.24	8.1525e-06	0.000615456	0.632	0.656	0.651	-0.098	6.76126e-14	1.2924e-11	0.543	0.554	0.549	0.4	0.383	0.373	0.163	0.548667	0.195667	0.59	0.789	0.539333
27	Tpm1_3	0	0	0.186	0.142	0.183	0.362	chr8:67661127:67661253:67660786:67660912:67662024:67662244	0	0	0.192	0.182	0.182	0.347	0	0	0.536	0.529	0.531	0.18	0.168	0.179	0.356	0	0	0.065	0.045	0.064	0.121	2.74943e-08	3.57907e-06	0.129	0.104	0.112	0.064	1.28875e-12	2.12649e-10	0.19	0.182	0.164	0.296	0.269	0.311	-0.113	0.178667	0.532	0.170333	0.058	0.185333
28	Lactb	0.000117534	0.00620811	0.87	0.863	0.902	-0.118	chr8:67579746:67579908:67572142:67572281:67582502:67582854	0.217629	1	0.794	0.798	0.821	-0.044	0.753505	1	0.716	0.789	0.775	0.729	0.821	0.689	0.014	0.258315	1	0.747	0.719	0.726	0.039	0.521854	1	0.768	0.685	0.786	0.023	8.2995e-07	5.20697e-05	0.769	0.741	0.799	0.59	0.572	0.612	0.178	0.769667	0.76	0.878333	0.730667	0.804333
29	Ints14	0.000237578	0.0109237	0.711	0.662	0.706	-0.137	chr8:65476108:65476258:65475787:65475938:65476704:65476996	0.337266	1	0.613	0.575	0.593	-0.038	0.0114658	0.194797	0.544	0.559	0.565	0.639	0.667	0.682	-0.107	0.7725	1	0.614	0.516	0.459	0.012	0.0644527	0.722766	0.521	0.463	0.414	0.076	0.0152037	0.18951	0.481	0.598	0.546	0.605	0.695	0.624	-0.1	0.541667	0.556	0.693	0.529667	0.593667
30	Parp6	8.89142e-10	2.11861e-07	0.243	0.379	0.268	0.309	chr8:60039178:60039251:60038390:60038503:60047711:60047791	0.787257	1	0.672	0.582	0.525	0.012	0.940665	1	0.631	0.534	0.651	0.596	0.674	0.529	0.006	0.717338	1	0.502	0.55	0.498	-0.018	0.094505	0.9284	0.615	0.517	0.608	-0.082	0.582111	1	0.573	0.462	0.46	0.454	0.467	0.502	0.024	0.498333	0.605333	0.296667	0.516667	0.593
31	Mtmr2	0.000254904	0.0114743	0.669	0.731	0.666	-0.1	chr8:10626159:10626230:10618079:10619065:10641889:10641995	0.354615	1	0.544	0.54	0.601	0.027	0.982471	1	0.605	0.571	0.591	0.56	0.586	0.629	-0.003	0.331403	1	0.7	0.761	0.631	0.03	0.761461	1	0.747	0.739	0.718	-0.007	0.000252837	0.00701878	0.708	0.751	0.723	0.633	0.66	0.622	0.089	0.727333	0.589	0.688667	0.697333	0.561667
32	Tarbp2	5.29349e-05	0.00331535	0.911	0.741	0.782	-0.256	chr7:133652376:133652500:133651831:133651924:133652689:133652807	0.584828	1	0.644	0.555	0.557	-0.03	0.386175	1	0.606	0.446	0.615	0.679	0.529	0.636	-0.059	0.029134	0.525358	0.247	0.336	0.306	0.069	0.645035	1	0.363	0.398	0.381	-0.015	5.37212e-09	5.26425e-07	0.381	0.355	0.361	0.548	0.565	0.581	-0.199	0.365667	0.555667	0.811333	0.296333	0.585333
33	Tarbp2_1	3.63911e-07	4.88973e-05	0.976	0.899	0.931	-0.119	chr7:133652427:133652500:133651831:133651924:133652689:133652807	0.927491	1	0.852	0.806	0.806	-0.005	0.202443	1	0.839	0.756	0.854	0.894	0.792	0.871	-0.036	0.0156427	0.357501	0.529	0.614	0.625	0.077	0.577216	1	0.686	0.684	0.675	-0.016	8.47375e-10	9.59385e-08	0.69	0.634	0.674	0.787	0.824	0.829	-0.147	0.666	0.816333	0.935333	0.589333	0.821333
34	Znf740	4.977e-05	0.00316897	0.509	0.503	0.507	-0.225	chr7:133338611:133338689:133337944:133338467:133340942:133341092	0.731262	1	0.337	0.216	0.234	0.019	0.395208	1	0.323	0.23	0.292	0.141	0.425	0.636	-0.119	0.3817	1	0.368	0.545	0.396	0.053	0.356172	1	0.387	0.38	0.535	0.055	0.455939	1	0.504	0.512	0.451	0.48	0.515	0.592	-0.04	0.489	0.281667	0.506333	0.436333	0.262333
35	Fmnl3	0	0	0.633	0.632	0.763	0.271	chr7:130466184:130466337:130464964:130465073:130468758:130468842	0	0	0.801	0.73	0.78	0.177	8.61875e-07	6.15978e-05	0.94	0.954	0.948	0.996	0.991	0.984	-0.043	0.129624	1	0.725	0.769	0.744	-0.038	0.00564136	0.127393	0.61	0.663	0.631	0.073	0.0828488	0.678909	0.694	0.713	0.717	0.664	0.668	0.653	0.046	0.708	0.947333	0.676	0.746	0.770333
36	Ano6	3.72075e-09	8.01111e-07	0.246	0.232	0.236	0.156	chr7:126977521:126977584:126934007:126934167:127007963:127008046	0	0	0.139	0.161	0.143	0.246	1.69423e-07	1.34804e-05	0.426	0.374	0.382	0.244	0.21	0.26	0.156	0.000250444	0.022787	0.152	0.173	0.204	0.076	1.58918e-06	0.000143366	0.157	0.097	0.13	0.124	0.000453481	0.011429	0.299	0.229	0.229	0.176	0.141	0.149	0.097	0.252333	0.394	0.238	0.176333	0.147667
37	Pphln1	0	0	0.899	0.912	0.919	-0.233	chr7:124593088:124593145:124579928:124580140:124596126:124596206	7.17114e-08	1.63192e-05	0.87	0.878	0.795	-0.171	0	0	0.664	0.699	0.668	0.095	0.097	0.114	0.575	2.21802e-05	0.00387959	0.851	0.823	0.83	-0.129	1.24686e-06	0.000115999	0.879	0.887	0.786	-0.145	0.0577697	0.52428	0.74	0.653	0.725	0.761	0.741	0.793	-0.059	0.706	0.677	0.91	0.834667	0.847667
38	Ppp6r2	0.00129449	0.0405848	0.205	0.219	0.123	0.139	chr7:120307928:120308029:120285383:120285620:120313859:120313972	0.562055	1	0.425	0.25	0.401	-0.037	0.685447	1	0.311	0.355	0.299	0.373	0.254	0.288	0.017	0.848433	1	0.373	0.277	0.413	-0.03	0.237545	1	0.373	0.199	0.208	0.064	0.672006	1	0.294	0.421	0.257	0.333	0.294	0.273	0.024	0.324	0.321667	0.182333	0.354333	0.358667
39	Hdac10	0.000232276	0.010734	0.953	0.9	0.917	-0.114	chr7:120200375:120200432:120199995:120200074:120200556:120200648	0.749119	1	0.774	0.781	0.898	-0.009	0.136531	1	0.739	0.861	0.827	0.712	0.792	0.733	0.063	0.402697	1	0.769	0.783	0.833	0.038	0.0614172	0.700976	0.708	0.776	0.753	0.087	0.725055	1	0.72	0.909	0.869	0.88	0.787	0.758	0.024	0.832667	0.809	0.923333	0.795	0.817667
40	LOC108351606	5.55112e-16	3.20007e-13	0.328	0.234	0.308	0.394	chr7:109138570:109138695:109136162:109136264:109147487:109147626	0.160696	1	0.599	0.604	0.65	0.066	0.3096	1	0.615	0.714	0.723	0.767	0.649	0.771	-0.045	0.0631897	0.838245	0.524	0.816	0.648	-0.124	0.489742	1	0.486	0.54	0.497	0.031	0.0387703	0.388294	0.556	0.573	0.486	0.641	0.635	0.615	-0.092	0.538333	0.684	0.29	0.662667	0.617667
41	Fbxl6	3.07328e-08	5.62337e-06	0.929	0.924	0.912	-0.15	chr7:108260414:108260646:108260086:108260333:108260720:108260834	0.000324228	0.0200578	0.854	0.916	0.875	-0.11	0	0	0.737	0.753	0.824	0.992	1	1	-0.226	0.394948	1	0.86	0.892	0.968	-0.025	2.19495e-06	0.000190485	0.966	0.994	0.96	-0.091	0.00571705	0.0882958	0.877	0.891	0.878	0.705	0.844	0.809	0.096	0.882	0.771333	0.921667	0.906667	0.881667
42	Maf1	2.665e-06	0.000271627	0.825	0.834	0.873	-0.119	chr7:108077470:108077622:108077223:108077343:108077741:108078252	0.168673	1	0.754	0.715	0.827	-0.041	9.43125e-05	0.00399978	0.704	0.71	0.76	0.803	0.851	0.831	-0.104	0.106259	1	0.768	0.811	0.777	-0.043	0.611313	1	0.712	0.731	0.738	0.015	0.00624373	0.0946423	0.713	0.72	0.793	0.821	0.853	0.768	-0.072	0.742	0.724667	0.844	0.785333	0.765333
43	Pvt1	0.000179749	0.00876861	1	1	0.838	-0.145	chr7:93732733:93732853:93731777:93732091:93835741:93835817	0.0233987	0.418262	0.933	0.951	0.822	-0.101	0.0100531	0.175689	0.883	0.746	0.773	1	0.87	0.913	-0.127	0.994291	1	0.893	0.896	0.948	-0.004	0.806306	1	0.968	0.948	0.837	-0.01	0.161536	1	0.957	0.881	0.886	0.893	0.884	0.809	0.046	0.908	0.800667	0.946	0.912333	0.902
44	Pvt1_1	0.000245768	0.0111852	0.252	0.35	0.31	-0.21	chr7:93767113:93767185:93732733:93732853:93799475:93799561	0.481701	1	0.062	0.048	0.09	0.027	0.131034	1	0.031	0.088	0.162	0.204	0.09	0.129	-0.047	0.74847	1	0.31	0.338	0.108	-0.034	0.736354	1	0.269	0.178	0.122	0.028	0.370878	1	0.19	0.281	0.183	0.136	0.188	0.188	0.047	0.218	0.0936667	0.304	0.252	0.0666667
45	Mdm2	4.03362e-05	0.00266705	0.879	1	0.964	-0.13	chr7:53313872:53314006:53309475:53309550:53314178:53314251	0.0245574	0.430672	0.734	0.644	0.769	0.102	0.0285524	0.376834	0.84	0.871	0.741	0.773	0.71	0.708	0.087	0.367457	1	0.731	0.715	0.728	-0.036	0.337783	1	0.638	0.67	0.65	0.036	0.000797894	0.0181567	0.689	0.706	0.672	0.552	0.538	0.592	0.128	0.689	0.817333	0.947667	0.724667	0.715667
46	Carm1	4.9934e-09	1.04678e-06	0.438	0.442	0.463	-0.144	chr8:20140316:20140385:20139960:20140038:20140514:20141950	0.487848	1	0.252	0.324	0.29	0.015	2.9976e-15	5.50149e-13	0.334	0.307	0.269	0.502	0.51	0.483	-0.195	0.00515854	0.177292	0.289	0.297	0.267	0.071	0.52384	1	0.334	0.349	0.333	0.017	0.116325	0.867865	0.336	0.354	0.377	0.313	0.327	0.307	0.04	0.355667	0.303333	0.447667	0.284333	0.288667
47	Midn	5.74329e-11	1.69181e-08	0.376	0.314	0.307	-0.133	chr7:9552688:9552817:9552274:9552592:9554749:9554812	0.012172	0.272111	0.125	0.174	0.179	0.04	1	1	0.221	0.207	0.171	0.188	0.196	0.215	0	0.508859	1	0.232	0.233	0.224	0.013	0.187688	1	0.203	0.218	0.233	0.025	0.000217063	0.00618194	0.253	0.235	0.24	0.306	0.319	0.321	-0.073	0.242667	0.199667	0.332333	0.229667	0.159333
48	Rnf41	0.00102647	0.033928	0.444	0.404	0.476	-0.12	chr7:840353:840445:838185:838383:841865:842048	0.589756	1	0.388	0.227	0.293	0.019	0.577562	1	0.28	0.377	0.308	0.377	0.335	0.301	-0.016	0.795042	1	0.238	0.282	0.288	-0.007	0.269732	1	0.223	0.225	0.24	0.033	8.04582e-06	0.000382515	0.24	0.257	0.291	0.4	0.37	0.431	-0.138	0.262667	0.321667	0.441333	0.269333	0.302667
49	Mta1	1.56979e-07	2.32485e-05	0.144	0.196	0.201	0.119	chr6:132199867:132199918:132196741:132196835:132200485:132200612	0.623146	1	0.268	0.29	0.3	0.014	1.79961e-06	0.000121216	0.29	0.328	0.281	0.215	0.184	0.156	0.115	2.10761e-05	0.00374877	0.211	0.159	0.139	0.1	6.39984e-09	9.14842e-07	0.139	0.159	0.129	0.127	0.000127984	0.00401476	0.274	0.24	0.295	0.17	0.154	0.201	0.095	0.269667	0.299667	0.180333	0.169667	0.286
50	Mta1_1	0.000123787	0.00648728	0.956	0.959	0.928	-0.1	chr6:132214071:132214155:132213763:132213916:132216371:132216403	0.00235238	0.0859999	0.922	0.923	0.953	-0.085	0	0	0.901	0.771	0.87	0.186	0.193	0.152	0.67	0.516671	1	0.898	0.83	0.835	-0.018	0.229016	1	0.88	0.945	0.811	-0.043	9.8539e-05	0.00323591	0.773	0.906	0.829	0.974	0.931	0.96	-0.119	0.836	0.847333	0.947667	0.854333	0.932667
51	Inf2	0.000110236	0.00590774	0.302	0.53	0.44	0.267	chr6:131672578:131672663:131671870:131672494:131673014:131673074	0	0	0.149	0.137	0.132	0.552	0.0554305	0.601349	0.671	0.705	0.697	0.718	0.389	0.389	0.192	8.05045e-07	0.000280911	0.137	0.098	0.072	0.205	4.57917e-05	0.00276495	0.142	0.157	0.072	0.184	1.63203e-14	3.28154e-12	0.345	0.27	0.307	0.753	0.793	0.83	-0.485	0.307333	0.691	0.424	0.102333	0.139333
52	Inf2_1	0	0	0.096	0.098	0.09	0.235	chr6:131672578:131672663:131671870:131672494:131673017:131673074	0	0	0.048	0.056	0.032	0.284	6.32827e-15	1.11481e-12	0.324	0.308	0.357	0.137	0.1	0.147	0.202	3.92954e-09	2.74233e-06	0.027	0.024	0.023	0.041	1.85755e-08	2.46971e-06	0.031	0.027	0.023	0.038	0	0	0.073	0.062	0.061	0.27	0.226	0.336	-0.212	0.0653333	0.329667	0.0946667	0.0246667	0.0453333
53	Traf3	0.000977177	0.0327428	0.361	0.427	0.536	-0.177	chr6:130206484:130206593:130205835:130206080:130259670:130259781	0.598393	1	0.292	0.288	0.29	-0.026	0.794738	1	0.323	0.289	0.181	0.265	0.326	0.198	0.001	0.977755	1	0.366	0.323	0.257	0	0.0406305	0.532395	0.398	0.456	0.375	-0.094	0.578451	1	0.242	0.382	0.323	0.373	0.242	0.264	0.023	0.315667	0.264333	0.441333	0.315333	0.29
54	Sik2	5.72422e-05	0.00351934	0.838	1	0.932	-0.228	chr8:51241975:51242065:51235014:51235243:51248375:51248528	0.25647	1	0.692	0.789	0.818	-0.071	0.000155473	0.00612049	0.684	0.588	0.814	0.802	0.952	0.927	-0.198	0.54283	1	0.821	0.657	0.78	0.037	0.10398	0.983351	0.616	0.706	0.723	0.108	0.130813	0.943894	0.925	0.614	0.831	0.66	0.648	0.78	0.094	0.79	0.695333	0.923333	0.752667	0.766333
55	Vrk1	1.90743e-05	0.0014105	0.766	0.834	0.82	-0.221	chr6:124917907:124918055:124914831:124914968:124943654:124943819	0.49378	1	0.701	0.715	0.493	-0.05	0.0281844	0.373285	0.587	0.517	0.654	0.816	0.672	0.667	-0.132	0.0123004	0.307142	0.512	0.515	0.597	0.111	0.871344	1	0.621	0.601	0.769	-0.011	0.272973	1	0.655	0.609	0.694	0.589	0.605	0.622	0.047	0.652667	0.586	0.806667	0.541333	0.636333
56	Vrk1_1	0.000506407	0.0198316	0.947	0.861	0.893	-0.166	chr6:124917907:124918055:124914831:124915185:124943654:124943819	0.0361488	0.552197	0.606	0.696	0.471	0.143	0.129819	1	0.814	0.653	0.736	0.787	0.822	0.886	-0.097	0.313677	1	0.655	0.794	0.67	0.044	0.55643	1	0.715	0.788	0.83	-0.027	0.817819	1	0.731	0.788	0.733	0.746	0.752	0.723	0.01	0.750667	0.734333	0.900333	0.706333	0.591
57	Ltbp2	1.87085e-05	0.00139112	0.32	0.367	0.328	-0.195	chr6:104437089:104437221:104436622:104436748:104441675:104441798	0.0556357	0.723128	0.197	0.241	0.241	-0.083	0.644974	1	0.16	0.018	0.251	0.13	0.09	0.102	0.036	0.0210194	0.427807	0.214	0.215	0.191	-0.037	2.47477e-06	0.000212081	0.242	0.292	0.23	-0.085	0.41374	1	0.177	0.174	0.159	0.158	0.246	0.167	-0.02	0.17	0.143	0.338333	0.206667	0.226333
58	Ltbp2_1	6.83593e-07	8.48352e-05	0.975	0.974	0.972	-0.144	chr6:104442468:104442591:104442241:104442367:104443617:104443743	0.137098	1	0.802	0.953	0.946	-0.071	0.611784	1	0.762	0.923	0.804	0.82	0.847	0.76	0.021	5.35218e-06	0.0012986	0.905	0.917	0.902	-0.057	0.000921353	0.0324354	0.879	0.924	0.883	-0.045	0.00956504	0.132243	0.861	0.829	0.862	0.896	0.865	0.908	-0.039	0.850667	0.829667	0.973667	0.908	0.900333
59	Abcd4	1.89092e-06	0.000201543	0.954	0.988	0.988	-0.158	chr6:104249662:104249754:104249215:104249252:104249887:104250096	0.0257363	0.442152	0.884	0.889	1	-0.105	0.307172	1	0.865	0.874	0.718	0.927	0.821	0.877	-0.056	0.0451631	0.689662	0.928	0.803	0.9	-0.113	0.28996	1	0.867	0.837	0.798	-0.07	0.456256	1	0.788	0.712	0.793	0.781	0.752	0.939	-0.06	0.764333	0.819	0.976667	0.877	0.924333
60	Kif23	1.60436e-07	2.36299e-05	0.373	0.379	0.371	-0.114	chr8:62404884:62405196:62401894:62402122:62405599:62405779	0.250882	1	0.312	0.264	0.274	-0.023	0.0202351	0.296398	0.25	0.235	0.296	0.309	0.319	0.292	-0.046	0.123228	1	0.245	0.259	0.226	0.028	0.000643915	0.0245765	0.379	0.363	0.296	-0.074	6.66265e-06	0.000324929	0.246	0.274	0.295	0.363	0.395	0.354	-0.099	0.271667	0.260333	0.374333	0.243333	0.283333
61	Actn1	0	0	0.066	0.081	0.061	0.444	chr6:99001997:99002063:99000691:99000850:99002503:99002584	0	0	0.066	0.06	0.082	0.444	0	0	0.496	0.522	0.522	0.317	0.296	0.312	0.205	0	0	0.038	0.036	0.038	0.117	0	0	0.012	0.008	0.009	0.145	1.33349e-12	2.19539e-10	0.152	0.159	0.153	0.253	0.278	0.263	-0.11	0.154667	0.513333	0.0693333	0.0373333	0.0693333
62	Actn1_1	0	0	0.675	0.723	0.697	-0.564	chr6:99002503:99002584:99001997:99002063:99003542:99003689	0	0	0.692	0.736	0.678	-0.568	0	0	0.143	0.126	0.134	0.26	0.267	0.283	-0.136	0	0	0.837	0.839	0.831	-0.333	0	0	0.981	0.975	0.988	-0.479	0	0	0.513	0.492	0.502	0.306	0.312	0.32	0.19	0.502333	0.134333	0.698333	0.835667	0.702
63	Syne2	0	0	0.733	0.695	0.716	0.247	chr6:94836964:94837033:94836158:94836441:94837940:94838080	6.77236e-13	3.19146e-10	0.784	0.732	0.779	0.197	0	0	0.975	0.99	0.92	0.221	0.229	0.162	0.758	0.57311	1	0.768	0.867	0.74	0.029	0	0	0.025	0.016	0.017	0.801	0	0	0.808	0.815	0.839	0.488	0.438	0.38	0.385	0.820667	0.961667	0.714667	0.791667	0.765
64	Mon2	9.67027e-08	1.5071e-05	0.128	0.154	0.101	0.173	chr7:58666955:58666973:58666550:58666679:58667541:58667685	0.00224691	0.0832059	0.392	0.444	0.456	-0.13	6.87168e-05	0.00304161	0.353	0.286	0.263	0.182	0.158	0.14	0.141	0.0645716	0.849669	0.341	0.357	0.403	-0.08	0.000100648	0.00531757	0.149	0.161	0.136	0.138	0.0011239	0.0238909	0.254	0.292	0.314	0.12	0.199	0.19	0.117	0.286667	0.300667	0.127667	0.367	0.430667
65	Pxdn	4.92939e-14	2.25876e-11	0.658	0.66	0.597	0.163	chr6:46618932:46619004:46615055:46615127:46621957:46622029	7.84409e-08	1.77747e-05	0.716	0.683	0.696	0.103	2.96319e-13	4.51098e-11	0.818	0.799	0.786	0.666	0.658	0.641	0.146	7.41484e-07	0.000264179	0.654	0.645	0.639	0.11	0	0	0.376	0.393	0.397	0.367	8.66249e-11	1.1507e-08	0.757	0.761	0.749	0.6	0.623	0.622	0.141	0.755667	0.801	0.638333	0.646	0.698333
66	Bnip2	8.88178e-16	5.01232e-13	0.438	0.501	0.468	-0.191	chr8:70654166:70654202:70653391:70653490:70657045:70661782	0.499088	1	0.289	0.311	0.277	-0.014	0	0	0.273	0.283	0.279	0.061	0.059	0.066	0.216	0.00211322	0.0975798	0.433	0.439	0.414	0.077	0.041295	0.538172	0.463	0.454	0.448	0.05	0	0	0.509	0.502	0.505	0.01	0.03	0.006	0.49	0.505333	0.278333	0.469	0.428667	0.292333
67	Slc8a1	0.000129344	0.00671935	0.335	0.436	0.38	-0.134	chr6:13483513:13483582:13479467:13479485:13488248:13488280	0.854191	1	0.253	0.255	0.223	0.006	4.67846e-10	5.33395e-08	0.253	0.222	0.274	0.383	0.445	0.452	-0.177	1.15444e-06	0.000372239	0.183	0.208	0.211	0.166	0.141713	1	0.326	0.345	0.261	0.056	0.207743	1	0.428	0.36	0.312	0.349	0.32	0.297	0.045	0.366667	0.249667	0.383667	0.200667	0.243667
68	Eml4	0.000259198	0.0116188	0.57	0.674	0.74	0.175	chr6:11265709:11265742:11256666:11256790:11265938:11265964	0.185798	1	0.891	0.876	0.891	-0.05	0.036984	0.451462	0.779	0.897	0.833	0.811	0.717	0.711	0.09	0.8685	1	0.794	0.868	0.793	0.005	0.894898	1	0.891	0.842	0.725	0.004	0.414559	1	0.782	0.784	0.904	0.808	0.823	0.746	0.031	0.823333	0.836333	0.661333	0.818333	0.886
69	Ccnl2	0.00138735	0.0426577	0.705	0.69	0.661	-0.101	chr5:166423585:166423711:166422961:166423026:166425379:166425479	0.125764	1	0.59	0.504	0.497	0.054	0.331134	1	0.584	0.595	0.575	0.553	0.68	0.632	-0.037	1.69849e-05	0.00314147	0.534	0.593	0.481	-0.167	0.978306	1	0.442	0.331	0.351	-0.006	0.946969	1	0.37	0.357	0.38	0.425	0.36	0.321	0	0.369	0.584667	0.685333	0.536	0.530333
70	Mib2	9.50635e-07	0.000112012	0.807	0.806	0.879	-0.208	chr5:166247897:166247993:166246871:166246976:166248127:166248270	0.000972125	0.0457707	0.75	0.772	0.772	-0.142	0.00265619	0.0632503	0.676	0.546	0.646	0.712	0.754	0.792	-0.13	0.0928205	1	0.507	0.574	0.613	0.084	0.126247	1	0.484	0.64	0.557	0.088	0.129103	0.93403	0.587	0.723	0.635	0.528	0.518	0.646	0.084	0.648333	0.622667	0.830667	0.564667	0.764667
71	Mib2_1	7.10939e-06	0.000640586	0.825	0.817	0.883	-0.177	chr5:166247897:166248005:166246871:166246976:166248127:166248270	0.000285216	0.0183209	0.792	0.807	0.817	-0.141	0.0179408	0.271941	0.692	0.586	0.716	0.724	0.754	0.805	-0.096	0.0326912	0.559544	0.532	0.62	0.632	0.099	0.29023	1	0.628	0.699	0.602	0.051	0.103084	0.792407	0.638	0.764	0.679	0.527	0.613	0.688	0.084	0.693667	0.664667	0.841667	0.594667	0.805333
72	LOC691280	0.000311575	0.0134494	0.728	0.721	0.751	-0.178	chr5:158272588:158272745:158269908:158270035:158284880:158285036	0.246539	1	0.652	0.607	0.591	-0.061	0.908068	1	0.69	0.505	0.472	0.528	0.568	0.551	0.007	6.69147e-06	0.00153031	0.674	0.657	0.749	-0.162	0.0938076	0.923537	0.607	0.561	0.611	-0.062	0.0402111	0.399665	0.595	0.485	0.513	0.624	0.55	0.66	-0.08	0.531	0.555667	0.733333	0.693333	0.616667
73	Trit1	0.000633134	0.0236376	0.91	0.949	0.907	-0.106	chr5:135330593:135330736:135328059:135328205:135332228:135332340	0.270485	1	0.87	0.853	0.845	-0.04	6.0853e-05	0.00274592	0.778	0.826	0.843	0.956	0.893	0.955	-0.119	0.00518823	0.178009	0.765	0.872	0.813	0.091	0.185192	1	0.854	0.882	0.884	0.034	0.0177984	0.214092	0.858	0.925	0.94	0.875	0.846	0.806	0.065	0.907667	0.815667	0.922	0.816667	0.856
74	Elovl1	1.47902e-07	2.20872e-05	0.152	0.112	0.132	0.35	chr5:131963261:131963454:131961572:131963183:131963860:131963920	0.119827	1	0.6	0.714	0.586	-0.151	1.12282e-05	0.000635253	0.391	0.556	0.5	0.867	0.846	0.917	-0.394	0.0538214	0.76718	0.316	0.317	0.639	-0.165	7.92015e-05	0.00442701	0.491	0.408	0.549	-0.224	5.1748e-09	5.08443e-07	0.214	0.317	0.246	0.667	0.619	0.586	-0.365	0.259	0.482333	0.132	0.424	0.633333
75	Ptprf	0	0	0.151	0.169	0.202	0.435	chr5:131751387:131751420:131750506:131750604:131753682:131753798	0	0	0.169	0.179	0.121	0.453	0	0	0.597	0.588	0.643	0.113	0.103	0.128	0.495	2.41111e-06	0.000694543	0.194	0.165	0.142	0.134	1.15545e-09	1.81877e-07	0.15	0.16	0.117	0.159	0.00794433	0.114568	0.304	0.283	0.316	0.39	0.371	0.386	-0.081	0.301	0.609333	0.174	0.167	0.156333
76	Osbpl9	1.57072e-05	0.00121339	0.682	0.606	0.601	0.143	chr5:123848255:123848294:123843467:123843558:123854900:123854951	0.214984	1	0.818	0.702	0.633	0.055	0	0	0.836	0.754	0.727	0.51	0.408	0.403	0.332	0.00397465	0.150246	0.736	0.663	0.683	-0.099	0.398234	1	0.56	0.585	0.549	0.031	0.867472	1	0.651	0.556	0.579	0.611	0.59	0.563	0.007	0.595333	0.772333	0.629667	0.694	0.717667
77	Plppr2	2.30549e-07	3.28729e-05	0.696	0.609	0.562	-0.308	chr8:20470996:20471185:20469558:20469638:20471316:20471452	1.62209e-06	0.000264465	0.475	0.517	0.51	-0.187	0	0	0.31	0.289	0.343	0.863	0.936	0.814	-0.557	0.893774	1	0.327	0.447	0.406	0.002	0.000910818	0.0321638	0.619	0.467	0.59	-0.164	0.000824027	0.0186361	0.385	0.39	0.41	0.291	0.273	0.285	0.112	0.395	0.314	0.622333	0.393333	0.500667
78	Nfia	3.77153e-09	8.08797e-07	0.837	0.859	0.831	-0.125	chr5:112745203:112745295:112729612:112729778:112774335:112774868	0.0309442	0.500245	0.752	0.773	0.779	-0.051	0	0	0.701	0.721	0.729	0.879	0.88	0.909	-0.172	0.788658	1	0.828	0.774	0.702	0.01	0.016772	0.288112	0.802	0.902	0.898	-0.09	0.562149	1	0.714	0.845	0.774	0.64	0.731	0.808	0.051	0.777667	0.717	0.842333	0.768	0.768
79	Dennd4c	2.69759e-11	8.55757e-09	0.845	0.848	0.83	-0.244	chr5:101329432:101329579:101329042:101329187:101334712:101334832	1.38138e-05	0.00162743	0.76	0.811	0.737	-0.173	0.0136282	0.222516	0.571	0.605	0.614	0.661	0.691	0.833	-0.132	0.164056	1	0.691	0.638	0.594	-0.059	1.59192e-07	1.7935e-05	0.869	0.737	0.867	-0.242	0	0	0.609	0.561	0.576	0.984	1	1	-0.413	0.582	0.596667	0.841	0.641	0.769333
80	Nfib	4.48819e-10	1.10376e-07	0.395	0.438	0.437	-0.193	chr5:96793710:96793876:96759207:96765744:96797706:96797891	0.100109	1	0.309	0.26	0.273	-0.05	0.00252412	0.0607719	0.224	0.244	0.224	0.162	0.15	0.169	0.07	0.50695	1	0.2	0.342	0.488	-0.058	0.0013076	0.0422331	0.644	0.404	0.527	-0.239	0.0140199	0.177766	0.356	0.237	0.264	0.263	0.789	0.75	-0.315	0.285667	0.230667	0.423333	0.343333	0.280667
81	Mpdz	1.59709e-06	0.000172977	1	1	1	-0.102	chr5:95846671:95846788:95838103:95838379:95848024:95848234	0.113622	1	0.946	0.937	0.941	-0.043	0.0404176	0.478838	0.875	0.85	0.969	0.849	1	1	-0.052	0.0095927	0.262093	0.852	0.765	0.92	0.09	0.482069	1	0.931	1	0.82	0.019	0.0417741	0.411159	0.91	0.936	0.962	0.866	0.863	0.86	0.073	0.936	0.898	1	0.845667	0.941333
82	Cdk5rap2	4.15287e-07	5.52466e-05	0.619	0.52	0.558	-0.203	chr5:83810355:83810604:83808547:83808625:83811710:83811835	0.000952841	0.045102	0.469	0.543	0.47	-0.132	0.127013	1	0.348	0.345	0.394	0.278	0.266	0.369	0.058	0.000556963	0.0398974	0.553	0.545	0.531	-0.122	0.120707	1	0.437	0.54	0.465	-0.06	0.936263	1	0.437	0.414	0.411	0.464	0.377	0.431	-0.003	0.420667	0.362333	0.565667	0.543	0.494
83	Ube2j1	6.62798e-06	0.00060227	0.665	0.666	0.656	-0.108	chr5:47434446:47434566:47433112:47433242:47438837:47441476	0.0172401	0.342529	0.648	0.621	0.573	-0.06	0.976381	1	0.539	0.583	0.54	0.57	0.542	0.554	-0.001	0.518288	1	0.592	0.59	0.554	-0.016	0.712288	1	0.527	0.561	0.572	0.01	0.015498	0.192527	0.526	0.578	0.585	0.502	0.502	0.51	0.058	0.563	0.554	0.662333	0.578667	0.614
84	Ppfibp1	0	0	0.411	0.42	0.412	0.525	chr4:179918229:179918262:179916853:179916968:179919447:179919509	0	0	0.482	0.49	0.491	0.452	0	0	0.952	0.922	0.944	0.476	0.464	0.424	0.485	0	0	0.31	0.29	0.295	0.316	0	0	0.291	0.292	0.287	0.325	0.0688341	0.595817	0.611	0.606	0.627	0.665	0.666	0.638	-0.042	0.614667	0.939333	0.414333	0.298333	0.487667
85	Ppfibp1_1	0	0	0.273	0.299	0.281	0.456	chr4:179935910:179935943:179935289:179935461:179937994:179938142	0	0	0.443	0.45	0.466	0.287	0	0	0.694	0.743	0.784	0.119	0.115	0.111	0.625	0.399619	1	0.491	0.475	0.462	-0.02	0	0	0.092	0.088	0.083	0.368	0.163537	1	0.463	0.45	0.455	0.479	0.465	0.53	-0.035	0.456	0.740333	0.284333	0.476	0.453
86	Itfg2	4.21619e-10	1.04647e-07	1	1	1	-0.193	chr4:161688471:161688525:161688257:161688349:161688610:161688708	0.00593067	0.164744	0.954	0.894	0.898	-0.108	6.67612e-07	4.83702e-05	0.777	0.776	0.869	0.98	0.938	1	-0.165	0.0798747	0.960206	0.922	0.975	0.884	-0.05	0.0622061	0.705853	0.854	0.959	0.979	-0.054	0.0173537	0.210221	0.807	0.867	0.956	0.924	0.918	0.975	-0.062	0.876667	0.807333	1	0.927	0.915333
87	Mical3	0	0	0.271	0.136	0.347	0.632	chr4:154173434:154173485:154172092:154172203:154177462:154177557	0	0	0.29	0.275	0.399	0.562	1.70208e-06	0.000115088	0.881	0.918	0.852	0.721	0.678	0.664	0.196	0.0431505	0.668582	0.546	0.353	0.563	0.165	0	0	0	0	0	0.652	0	0	0.546	0.611	0.8	0	0.026	0.022	0.636	0.652333	0.883667	0.251333	0.487333	0.321333
88	Mical3_1	0.0013489	0.0418502	0.694	0.925	0.908	0.12	chr4:154186194:154186257:154182770:154182881:154191946:154192185	0.724532	1	0.951	1	0.945	-0.003	0	0	0.959	1	0.928	0.147	0.225	0.16	0.785	0.0500197	0.731009	0.973	0.965	0.935	-0.05	0	0	0.326	0.324	0.244	0.61	1.8163e-07	1.33132e-05	0.906	0.927	0.89	0.694	0.268	0.539	0.407	0.907667	0.962333	0.842333	0.957667	0.965333
89	Kctd18	9.53711e-06	0.000816779	0.319	0.215	0.183	-0.174	chr9:59515814:59515867:59514841:59515068:59517375:59517513	0.766235	1	0.045	0.047	0.101	0.001	0.37889	1	0.036	0.034	0.126	0.036	0.136	0.115	-0.03	0.451726	1	0.08	0.129	0.109	-0.028	0.148464	1	0.104	0.163	0.1	-0.044	0.00032401	0.00861748	0.095	0.087	0.052	0.387	0.387	0.1	-0.213	0.078	0.0653333	0.239	0.106	0.0643333
90	Il17rc	3.4653e-07	4.66787e-05	0.809	0.822	0.833	0.115	chr4:146624664:146624804:146623026:146623071:146625005:146625065	0.0862515	0.949159	0.868	0.92	0.925	0.032	0.0579387	0.620874	0.95	0.95	0.91	0.891	0.889	0.892	0.046	0.00784894	0.230011	0.866	0.828	0.774	0.076	0.000867801	0.0311426	0.815	0.811	0.824	0.082	0.00125095	0.026084	0.889	0.905	0.902	0.866	0.814	0.778	0.079	0.898667	0.936667	0.821333	0.822667	0.904333
91	Setd5	2.59779e-06	0.000265788	0.409	0.422	0.313	-0.166	chr4:146254805:146254846:146254549:146254701:146255038:146255097	0.0739218	0.862105	0.198	0.181	0.127	0.047	0.708451	1	0.191	0.252	0.204	0.203	0.25	0.23	-0.012	0.656568	1	0.285	0.323	0.369	-0.02	0.250898	1	0.236	0.283	0.28	0.04	2.11865e-10	2.65163e-08	0.307	0.262	0.349	0.539	0.487	0.556	-0.221	0.306	0.215667	0.381333	0.325667	0.168667
92	Slc25a26	4.62488e-07	6.04754e-05	0.855	0.864	0.892	-0.233	chr4:127125810:127125884:127125065:127125130:127129899:127130303	2.0095e-13	1.00008e-10	0.874	0.984	0.964	-0.303	0	0	0.624	0.609	0.679	0.955	0.99	0.953	-0.329	3.75589e-09	2.64922e-06	0.963	0.968	0.971	-0.155	2.22045e-16	6.81786e-14	0.99	1	0.989	-0.181	0.622663	1	0.802	0.81	0.824	0.824	0.897	0.77	-0.018	0.812	0.637333	0.870333	0.967333	0.940667
93	Magi1	1.23014e-06	0.000137971	0.555	0.611	0.518	-0.193	chr4:126234249:126234333:126231339:126231431:126237866:126238080	0.365103	1	0.39	0.378	0.442	-0.035	0.972874	1	0.331	0.39	0.383	0.343	0.39	0.378	-0.002	0.02416	0.465951	0.321	0.39	0.304	0.153	0.059099	0.68309	0.425	0.34	0.358	0.117	0.620426	1	0.422	0.482	0.569	0.425	0.561	0.39	0.032	0.491	0.368	0.561333	0.338333	0.403333
94	Magi1_1	7.11696e-08	1.16683e-05	0.73	0.777	0.609	0.205	chr4:126298044:126298080:126289674:126289732:126302104:126302187	2.40284e-05	0.00254703	0.673	0.871	0.655	0.177	0.0023711	0.057955	0.955	0.872	0.903	0.849	0.809	0.776	0.099	0.62665	1	0.757	0.763	1	0.005	0.00289705	0.0772757	0.617	0.636	0.738	0.182	0.703008	1	0.886	0.876	0.774	0.911	0.858	0.811	-0.015	0.845333	0.91	0.705333	0.84	0.733
95	Magi1_2	7.44835e-08	1.20907e-05	0.557	0.652	0.468	0.297	chr4:126298044:126298083:126289674:126289732:126302104:126302187	9.93011e-05	0.0080608	0.567	0.78	0.524	0.232	0.000123681	0.00505013	0.937	0.805	0.826	0.691	0.641	0.634	0.201	0.767861	1	0.685	0.689	1	-0.041	0.0218657	0.346812	0.569	0.421	0.641	0.207	0.441924	1	0.834	0.777	0.641	0.881	0.771	0.744	-0.048	0.750667	0.856	0.559	0.791333	0.623667
96	Fbln2	0	0	0.219	0.223	0.253	0.516	chr4:123751381:123751522:123749380:123749482:123755074:123755209	3.49584e-10	1.21671e-07	0.46	0.574	0.581	0.209	0	0	0.759	0.722	0.762	0.018	0.018	0.022	0.728	0	0	0.05	0.06	0.057	0.146	0	0	0.088	0.09	0.082	0.115	0	0	0.2	0.199	0.205	0.428	0.419	0.461	-0.235	0.201333	0.747667	0.231667	0.0556667	0.538333
97	Iqsec1	3.747e-13	1.52185e-10	0.566	0.555	0.596	0.235	chr4:123173137:123173187:123168718:123172066:123176996:123177173	0.351899	1	0.732	0.813	0.804	0.025	4.8983e-13	7.22713e-11	0.794	0.821	0.808	0.94	0.946	0.954	-0.139	0.028647	0.519623	0.756	0.755	0.708	0.056	0	0	0.545	0.594	0.558	0.23	0.00302932	0.0533973	0.809	0.793	0.785	0.713	0.76	0.663	0.084	0.795667	0.807667	0.572333	0.739667	0.783
98	Wbp1	7.6458e-07	9.33728e-05	0.211	0.194	0.209	0.11	chr4:115626915:115627020:115626322:115626425:115627346:115627540	0.408603	1	0.289	0.341	0.389	-0.025	0.819978	1	0.344	0.318	0.282	0.393	0.288	0.285	-0.007	5.52923e-08	2.85722e-05	0.107	0.107	0.108	0.071	0.385068	1	0.146	0.185	0.164	0.013	1.46654e-10	1.89676e-08	0.188	0.155	0.191	0.095	0.097	0.102	0.08	0.178	0.314667	0.204667	0.107333	0.339667
99	Htra2	8.86875e-05	0.00495755	0.832	0.966	0.916	-0.169	chr4:115558339:115558368:115558121:115558191:115558660:115558693	0.321515	1	0.879	0.677	0.812	-0.053	0.0172517	0.264034	0.699	0.732	0.777	0.591	0.63	0.66	0.109	0.0809368	0.970066	0.774	0.741	0.724	-0.081	0.00719641	0.154274	0.734	0.79	0.815	-0.115	0.0569939	0.519546	0.715	0.605	0.675	0.841	0.786	0.662	-0.098	0.665	0.736	0.904667	0.746333	0.789333
100	Htra2_1	1.35207e-06	0.000149767	0.911	0.981	0.968	-0.118	chr4:115558339:115558468:115558121:115558191:115558660:115558693	0.159184	1	0.935	0.819	0.879	-0.042	0.0741346	0.736622	0.861	0.802	0.843	0.765	0.772	0.806	0.054	0.00501949	0.174656	0.895	0.907	0.887	-0.064	0.283649	1	0.832	0.861	0.884	-0.027	0.178404	1	0.852	0.821	0.824	0.909	0.883	0.808	-0.034	0.832333	0.835333	0.953333	0.896333	0.877667
101	Htra2_2	1.31934e-06	0.000147053	0.909	0.981	0.966	-0.121	chr4:115558339:115558501:115558121:115558191:115558660:115558693	0.196409	1	0.931	0.81	0.874	-0.041	0.0665828	0.683926	0.856	0.795	0.842	0.756	0.762	0.805	0.057	0.0071252	0.218298	0.889	0.902	0.879	-0.063	0.316946	1	0.824	0.854	0.88	-0.025	0.19755	1	0.847	0.817	0.818	0.906	0.875	0.801	-0.033	0.827333	0.831	0.952	0.89	0.871667
102	Hnrnpa2b1	2.48879e-10	6.57285e-08	0.85	0.842	0.86	0.122	chr4:80537539:80537675:80536724:80537048:80539031:80539114	0.148286	1	0.959	0.962	0.946	0.017	0.902652	1	0.979	0.971	0.967	0.971	0.968	0.977	0	0.156647	1	0.913	0.937	0.929	-0.024	0.981906	1	0.895	0.913	0.899	0	0.00814294	0.116658	0.882	0.902	0.923	0.81	0.839	0.883	0.058	0.902333	0.972333	0.850667	0.926333	0.955667
103	Hnrnpa2b1_1	2.37921e-13	1.00436e-10	0.744	0.752	0.742	0.215	chr4:80537539:80537720:80536724:80537048:80539031:80539114	0.0588727	0.749111	0.929	0.939	0.913	0.034	0.709768	1	0.971	0.961	0.952	0.959	0.947	0.965	0.004	0.0580408	0.802331	0.851	0.904	0.888	-0.052	0.636847	1	0.829	0.858	0.84	-0.014	0.0241898	0.270461	0.79	0.829	0.867	0.688	0.751	0.808	0.08	0.828667	0.961333	0.746	0.881	0.927
104	Hnrnpa2b1_2	7.55427e-07	9.26772e-05	0.668	0.7	0.755	0.209	chr4:80537602:80537675:80536724:80537048:80539031:80539114	0.409358	1	0.915	0.911	0.853	0.024	0.811135	1	0.934	0.918	0.899	0.917	0.903	0.92	0.004	0.339021	1	0.823	0.822	0.828	-0.034	0.478935	1	0.743	0.785	0.758	0.028	0.0464719	0.444728	0.737	0.805	0.829	0.68	0.692	0.763	0.079	0.790333	0.917	0.707667	0.824333	0.893
105	Hnrnpa2b1_3	2.16092e-09	4.86769e-07	0.639	0.59	0.621	0.118	chr4:80540100:80540220:80539776:80539899:80540874:80540937	5.17677e-06	0.000703234	0.806	0.821	0.81	-0.077	2.27505e-06	0.000150356	0.739	0.712	0.754	0.808	0.803	0.835	-0.08	6.39729e-10	5.85214e-07	0.772	0.751	0.763	-0.113	0.383985	1	0.662	0.661	0.677	-0.018	0.508744	1	0.631	0.65	0.666	0.662	0.663	0.662	-0.013	0.649	0.735	0.616667	0.762	0.812333
106	Zfp746	0.00118394	0.0379399	0.975	0.889	0.886	-0.122	chr4:77074576:77074690:77059787:77059979:77075491:77075573	0.103196	1	0.702	0.765	0.697	0.073	0.617481	1	0.801	0.744	0.839	0.767	0.811	0.878	-0.024	0.693665	1	0.765	0.69	0.805	0.011	0.933374	1	0.805	0.833	0.67	-0.005	0.0197398	0.232003	0.786	0.735	0.773	0.818	0.86	0.854	-0.079	0.764667	0.794667	0.916667	0.753333	0.721333
107	Fam185a	0.00150853	0.045461	0.959	0.957	0.843	-0.176	chr4:13644168:13644307:13607668:13609333:13648941:13649034	0.71577	1	0.829	0.761	0.775	-0.044	0.963194	1	0.881	0.7	0.651	0.737	0.801	0.715	-0.007	0.180393	1	0.96	0.771	0.888	0.059	0.279715	1	0.948	0.838	0.819	0.064	0.00171449	0.033763	0.922	0.921	0.953	0.8	0.79	0.7	0.169	0.932	0.744	0.919667	0.873	0.788333
108	Fam185a_1	9.24022e-06	0.00079901	0.977	0.969	1	-0.157	chr4:13648941:13649034:13620477:13620612:13659447:13659557	0.0364562	0.555617	0.881	0.905	1	-0.103	0.00685184	0.131526	0.857	0.755	0.864	0.925	1	0.893	-0.114	0.0680415	0.877595	0.896	1	0.717	0.074	0.117084	1	0.889	0.923	0.843	0.06	0.079219	0.657247	0.919	0.915	1	0.822	0.891	0.899	0.074	0.944667	0.825333	0.982	0.871	0.928667
109	Fam185a_2	0.00118764	0.0380129	0.842	0.891	0.954	-0.175	chr4:13659447:13659557:13620477:13620612:13662307:13662926	0.00311448	0.104308	0.864	0.867	0.947	-0.172	0.0456506	0.522571	0.605	0.791	0.767	0.91	0.841	0.789	-0.126	0.0508545	0.739697	0.884	0.926	0.873	0.043	0.00316788	0.0824406	0.887	0.735	0.838	0.117	0.502983	1	0.916	0.896	1	0.932	0.925	0.964	-0.003	0.937333	0.721	0.895667	0.894333	0.892667
110	Fam126a	3.91032e-12	1.3702e-09	0.808	0.833	0.705	0.173	chr4:11190594:11190892:11176983:11177143:11191630:11191768	0	0	0.543	0.672	0.681	0.323	5.03478e-08	4.32622e-06	0.953	0.959	0.953	0.892	0.809	0.854	0.103	0.119573	1	0.948	0.853	0.871	0.033	0	0	0.003	0.014	0.031	0.907	1.81579e-07	1.33132e-05	0.928	0.935	0.907	0.821	0.802	0.757	0.13	0.923333	0.955	0.782	0.890667	0.632
111	Arfrp1	0.000554178	0.0212827	0.711	0.614	0.626	-0.134	chr3:168469709:168469839:168468327:168468428:168470098:168470180	0.0170677	0.34002	0.419	0.449	0.425	0.085	0.131934	1	0.518	0.545	0.485	0.511	0.375	0.478	0.061	0.0139879	0.333332	0.331	0.412	0.375	0.082	0.00448626	0.107604	0.418	0.315	0.327	0.102	6.35504e-05	0.00222387	0.414	0.436	0.515	0.353	0.295	0.323	0.131	0.455	0.516	0.650333	0.372667	0.431
112	Rtel1	0.000285528	0.0125063	0.715	0.665	0.784	0.113	chr3:168463736:168463853:168463103:168463235:168464075:168464300	0.115373	1	0.814	0.713	0.838	0.046	1.94496e-05	0.00102141	0.823	0.86	0.82	0.703	0.686	0.717	0.132	0.047862	0.71402	0.639	0.714	0.72	0.079	6.47861e-09	9.22252e-07	0.489	0.548	0.541	0.244	0.248897	1	0.835	0.745	0.73	0.672	0.787	0.72	0.044	0.77	0.834333	0.721333	0.691	0.788333
113	Rtel1_1	0.000555131	0.021304	0.68	0.663	0.785	0.116	chr3:168463775:168463853:168463103:168463235:168464075:168464300	0.159167	1	0.803	0.73	0.828	0.038	7.79887e-05	0.0034034	0.811	0.85	0.815	0.701	0.68	0.715	0.127	0.0643729	0.848454	0.617	0.646	0.7	0.082	3.27456e-09	4.85316e-07	0.443	0.482	0.486	0.266	0.643185	1	0.786	0.729	0.693	0.631	0.791	0.714	0.024	0.736	0.825333	0.709333	0.654333	0.787
114	Lsm14b	0.00014451	0.00732276	0.816	0.705	0.773	-0.159	chr3:167132772:167132850:167132363:167132531:167133021:167133183	7.36197e-07	0.000132892	0.791	0.789	0.84	-0.201	5.54334e-13	8.08821e-11	0.671	0.557	0.589	0.895	0.864	0.882	-0.275	0.955271	1	0.806	0.909	0.899	-0.006	0.500964	1	0.887	0.854	0.928	-0.024	0.123697	0.906144	0.835	0.887	0.875	0.789	0.88	0.752	0.059	0.865667	0.605667	0.764667	0.871333	0.806667
115	Gnas	9.75299e-05	0.00533548	0.161	0.133	0.141	-0.117	chr3:163117185:163117209:163116820:163117005:163123316:163123389	0.457178	1	0.079	0	0	0.002	0.891867	1	0	0.032	0.053	0.061	0.019	0	0.002	0.697962	1	0.033	0.182	0	0.017	0.80731	1	0.223	0	0.079	-0.012	0.370676	1	0.159	0.059	0.047	0.135	0.07	0.115	-0.018	0.0883333	0.0283333	0.145	0.0716667	0.0263333
116	Sin3a	0.000911936	0.0310614	0.958	1	1	-0.102	chr8:57490519:57490627:57482877:57483774:57495659:57495880	0.0174746	0.345412	1	0.861	1	-0.07	0.290264	1	0.823	0.958	0.871	0.813	1	0.944	-0.035	1	1	0.924	0.958	1	0	0.907238	1	0.967	0.915	0.971	0.01	0.389063	1	0.963	0.945	0.974	0.879	1	1	0.001	0.960667	0.884	0.986	0.960667	0.953667
117	Slc9a8	2.04436e-05	0.0014973	0.972	1	0.925	-0.11	chr3:156172399:156172434:156171379:156171481:156176461:156176605	0.00431761	0.128919	0.933	0.935	0.936	-0.079	0.402127	1	0.835	0.854	0.879	0.904	0.739	0.718	0.069	0.972019	1	0.959	0.84	0.888	0.011	0.184853	1	0.866	0.931	0.745	0.06	0.873262	1	0.916	0.887	0.918	0.782	0.947	0.955	0.012	0.907	0.856	0.965667	0.895667	0.934667
118	Hnrnpr	2.82556e-08	5.24166e-06	0.869	0.887	0.815	0.113	chr5:148546213:148546382:148543661:148543803:148548562:148548681	0.976321	1	0.98	0.957	0.968	0.001	0.656895	1	0.978	0.958	0.973	0.958	0.975	0.989	-0.004	0.690985	1	0.92	0.936	0.948	0.008	0.278551	1	0.991	0.854	0.929	0.018	0.170958	1	0.968	0.944	0.917	0.874	0.949	0.915	0.03	0.943	0.969667	0.857	0.934667	0.968333
119	Hnrnpr_1	5.84597e-08	9.86627e-06	0.873	0.892	0.826	0.106	chr5:148546216:148546382:148543661:148543803:148548562:148548681	0.96175	1	0.98	0.957	0.969	0.001	0.664129	1	0.978	0.958	0.973	0.959	0.975	0.989	-0.005	0.702393	1	0.92	0.938	0.949	0.008	0.306897	1	0.991	0.855	0.932	0.018	0.167153	1	0.968	0.946	0.917	0.876	0.951	0.912	0.031	0.943667	0.969667	0.863667	0.935667	0.968667
120	Acot8	5.22003e-06	0.000489259	0.86	0.853	0.884	-0.121	chr3:153540705:153540842:153537755:153537981:153542331:153542495	0.0113108	0.258837	0.813	0.859	0.782	-0.074	2.90823e-09	2.99775e-07	0.713	0.768	0.752	0.488	0.583	0.546	0.205	0.0054849	0.184632	0.667	0.74	0.725	0.079	0.728025	1	0.791	0.764	0.784	0.01	0.607462	1	0.824	0.778	0.768	0.815	0.803	0.705	0.016	0.79	0.744333	0.865667	0.710667	0.818
121	LOC100910577	3.96037e-06	0.000383255	0.605	0.654	0.577	0.232	chr7:7283409:7283536:7269878:7270034:7283740:7283801	0.987941	1	0.81	0.854	0.875	-0.003	3.92008e-05	0.00187882	0.821	0.82	0.89	0.587	0.678	0.65	0.205	0.246368	1	0.883	0.911	0.915	0.038	0.802762	1	0.959	0.936	0.906	0.007	0.00806477	0.115851	0.913	0.955	0.955	0.785	0.841	0.902	0.098	0.941	0.843667	0.612	0.903	0.846333
122	Slit2	4.98136e-07	6.45075e-05	0.586	0.773	0.717	0.213	chr14:62712558:62712582:62709037:62709188:62713443:62713607	1.90791e-11	7.87581e-09	0.688	0.606	0.657	0.254	0	0	0.908	0.964	0.842	0.535	0.561	0.559	0.353	1.41789e-08	8.49403e-06	0.594	0.469	0.52	0.27	0	0	0.148	0.129	0.189	0.643	0	0	0.747	0.858	0.789	0.201	0.192	0.235	0.589	0.798	0.904667	0.692	0.527667	0.650333
123	Tbc1d1	0	0	0.132	0.132	0.157	0.219	chr14:44007138:44007258:44005862:44006002:44009984:44010265	6.66134e-16	4.07727e-13	0.134	0.12	0.144	0.226	0	0	0.32	0.403	0.354	0.096	0.09	0.073	0.273	5.41385e-10	5.16176e-07	0.107	0.102	0.14	0.139	0	0	0.028	0.03	0.028	0.226	2.30877e-10	2.87978e-08	0.264	0.276	0.225	0.134	0.113	0.086	0.144	0.255	0.359	0.140333	0.116333	0.132667
124	Arhgef6	0.000147552	0.0074606	0.743	0.741	0.793	0.142	chrX:135156406:135156532:135153607:135153701:135157624:135157770	0.00412796	0.124613	0.985	0.926	0.984	-0.064	0.954385	1	0.885	0.915	0.903	0.878	0.88	0.939	0.002	0.0384756	0.623698	0.899	0.886	0.745	-0.085	5.49879e-05	0.00322357	0.889	0.858	0.97	-0.148	0.00271018	0.0489803	0.699	0.751	0.824	0.876	0.805	0.968	-0.125	0.758	0.901	0.759	0.843333	0.965
125	Ppfia1	0	0	0.055	0.02	0.048	0.358	chr1:199677313:199677388:199676884:199676968:199678519:199678654	0	0	0.065	0.096	0.067	0.323	0	0	0.373	0.451	0.372	0.138	0.144	0.104	0.27	7.47615e-11	9.37205e-08	0.046	0.041	0.068	0.104	0	0	0.033	0.005	0.018	0.137	0.607126	1	0.143	0.178	0.146	0.154	0.124	0.233	-0.015	0.155667	0.398667	0.041	0.0516667	0.076
126	Sec31a	6.66134e-16	3.79923e-13	0.266	0.27	0.238	-0.126	chr14:9256572:9256908:9254689:9254813:9261731:9261790	1.95238e-06	0.000311277	0.192	0.221	0.187	-0.068	0	0	0.141	0.129	0.126	0.828	0.9	0.892	-0.741	0.120702	1	0.182	0.168	0.19	0.027	0	0	0.843	0.881	0.882	-0.662	0	0	0.215	0.188	0.217	0.63	0.621	0.606	-0.412	0.206667	0.132	0.258	0.18	0.2
127	Rap1gds1	4.86043e-11	1.43966e-08	0.785	0.805	0.772	-0.175	chr2:227546496:227546643:227529268:227529397:227571974:227572100	0.788686	1	0.628	0.652	0.581	-0.008	0.193096	1	0.599	0.617	0.62	0.662	0.652	0.629	-0.036	0.287737	1	0.8	0.767	0.81	0.025	0.436081	1	0.824	0.828	0.858	-0.019	1.28231e-08	1.17227e-06	0.825	0.823	0.804	0.627	0.7	0.643	0.161	0.817333	0.612	0.787333	0.792333	0.620333
128	NEWGENE_1310139	1.91734e-10	5.19154e-08	0.118	0.18	0.143	0.233	chr2:33915208:33915409:33912630:33912860:33919641:33919877	0.0200928	0.380498	0.358	0.283	0.256	0.081	6.32161e-13	9.17295e-11	0.382	0.384	0.374	0.141	0.135	0.167	0.232	0.519037	1	0.229	0.385	0.565	0.032	0	0	0.024	0.02	0.012	0.407	0.305607	1	0.417	0.381	0.478	0.444	0.368	0.288	0.059	0.425333	0.38	0.147	0.393	0.299
129	Lyplal1	0.000434777	0.0175528	0.766	0.838	0.845	0.117	chr13:97654453:97654553:97640288:97640458:97657713:97657867	0.0034856	0.112074	0.786	0.857	0.897	0.086	0.214556	1	0.927	1	0.872	0.899	0.901	0.929	0.023	0.257446	1	0.846	0.923	0.896	-0.053	0.104801	0.988805	0.925	0.916	0.893	-0.076	9.5566e-06	0.000443156	0.868	0.765	0.873	1	1	0.929	-0.141	0.835333	0.933	0.816333	0.888333	0.846667
130	Uap1	5.01859e-08	8.72291e-06	0.71	0.74	0.735	-0.194	chr13:82349209:82349257:82344321:82344388:82350772:82350961	0.558647	1	0.504	0.49	0.543	0.022	4.11338e-13	6.13779e-11	0.539	0.493	0.572	0.287	0.295	0.276	0.249	0.243415	1	0.707	0.727	0.686	0.037	0	0	0.02	0.021	0.014	0.725	0	0	0.734	0.707	0.79	0.035	0.046	0.045	0.702	0.743667	0.534667	0.728333	0.706667	0.512333
131	Uap1_1	1.04239e-08	2.05459e-06	0.704	0.747	0.741	-0.213	chr13:82349209:82349260:82344321:82344388:82350772:82350961	0.93243	1	0.521	0.501	0.518	0.004	3.05029e-10	3.5546e-08	0.511	0.47	0.571	0.289	0.292	0.291	0.227	0.380225	1	0.71	0.726	0.697	0.028	0	0	0.031	0.017	0.011	0.719	0	0	0.748	0.698	0.77	0.03	0.037	0.042	0.702	0.738667	0.517333	0.730667	0.711	0.513333
132	Gmfg	0.00011506	0.00610752	0.6	0.605	0.625	-0.117	chr1:83734198:83734295:83728796:83728965:83734416:83734466	0.000942322	0.0447766	0.361	0.399	0.401	0.106	0.0727453	0.72708	0.522	0.501	0.455	0.438	0.469	0.404	0.056	0.0902701	1	0.549	0.561	0.508	0.055	0.0153705	0.270268	0.507	0.545	0.489	0.081	0.825045	1	0.601	0.637	0.546	0.592	0.59	0.579	0.008	0.594667	0.492667	0.61	0.539333	0.387
133	Helq	1.1097e-06	0.000126851	0.793	0.793	0.682	0.226	chr14:8825084:8825263:8820177:8820874:8825940:8826141	0.218406	1	1	0.879	0.875	0.064	0.000242456	0.00895574	0.946	1	1	0.846	0.905	0.767	0.143	0.834101	1	0.878	0.837	1	0.002	0.572123	1	0.821	0.962	0.891	0.016	0.183063	1	0.892	1	0.83	0.886	0.857	0.724	0.085	0.907333	0.982	0.756	0.905	0.918
134	Kifap3	6.79545e-10	1.6485e-07	0.162	0.144	0.158	0.127	chr13:76259469:76259535:76237486:76237586:76263317:76263919	1.66642e-05	0.00191247	0.187	0.208	0.179	0.09	0	0	0.264	0.286	0.295	0.099	0.106	0.072	0.189	0.120035	1	0.117	0.117	0.127	0.027	0	0	0.01	0.005	0.005	0.141	2.28706e-14	4.5489e-12	0.161	0.132	0.149	0.33	0.354	0.327	-0.19	0.147333	0.281667	0.154667	0.120333	0.191333
135	Golgb1	1.2483e-05	0.00101246	0.183	0.155	0.306	0.217	chr11:63880929:63881034:63879385:63879499:63882868:63882994	0	0	0.044	0.055	0.109	0.363	5.50782e-13	8.0587e-11	0.458	0.444	0.394	0.088	0.19	0.099	0.306	0.00114559	0.0646247	0.016	0.098	0.173	0.121	0.00474696	0.111882	0.077	0.113	0.154	0.102	1.96152e-09	2.05923e-07	0.178	0.222	0.249	0.065	0.014	0.026	0.181	0.216333	0.432	0.214667	0.0956667	0.0693333
136	Golgb1_1	8.21949e-07	9.90255e-05	0.236	0.185	0.303	0.235	chr11:63880929:63881037:63879385:63879499:63882868:63882994	0	0	0.06	0.085	0.116	0.39	2.11942e-13	3.28341e-11	0.514	0.457	0.459	0.143	0.205	0.145	0.312	0.00118146	0.0662066	0.061	0.097	0.225	0.137	0.000188708	0.0088928	0.076	0.131	0.152	0.145	3.37352e-12	5.24872e-10	0.205	0.263	0.326	0.033	0.014	0.062	0.228	0.264667	0.476667	0.241333	0.127667	0.087
137	Golgb1_2	0.000341362	0.014462	0.29	0.311	0.451	0.206	chr11:63880929:63881052:63879385:63879499:63882868:63882994	0	0	0.1	0.141	0.149	0.426	1.50535e-12	2.12103e-10	0.5	0.625	0.544	0.184	0.274	0.162	0.35	7.90395e-05	0.0100385	0.071	0.16	0.177	0.169	0.00133465	0.0428842	0.127	0.182	0.209	0.133	1.35476e-11	1.97035e-09	0.289	0.289	0.338	0.041	0.087	0.07	0.239	0.305333	0.556333	0.350667	0.136	0.13
138	Mybl1	0.00107308	0.0350794	0.646	0.536	0.6	-0.134	chr5:9613741:9613921:9613210:9613315:9615590:9616755	0.792289	1	0.441	0.494	0.473	-0.01	0.595837	1	0.443	0.462	0.474	0.407	0.472	0.445	0.018	8.71306e-08	4.18314e-05	0.355	0.353	0.381	0.175	0.00029917	0.0130145	0.373	0.423	0.446	0.124	8.5226e-06	0.000402048	0.52	0.538	0.556	0.415	0.197	0.29	0.237	0.538	0.459667	0.594	0.363	0.469333
139	Hdac7	1.59998e-10	4.39888e-08	0.483	0.46	0.407	-0.184	chr7:128938931:128939042:128938623:128938804:128939257:128939349	2.21258e-06	0.000346388	0.397	0.429	0.371	-0.133	2.56462e-14	4.27487e-12	0.277	0.293	0.229	0.551	0.499	0.643	-0.298	0.00281916	0.118682	0.148	0.137	0.117	0.063	0.296555	1	0.147	0.178	0.202	0.021	0.000208756	0.00598704	0.227	0.197	0.167	0.095	0.119	0.159	0.073	0.197	0.266333	0.45	0.134	0.399
140	Clasp1	3.19005e-07	4.32974e-05	0.41	0.441	0.431	-0.174	chr13:29621934:29621982:29620033:29620204:29629339:29629447	0.0235665	0.419713	0.213	0.184	0.175	0.063	0	0	0.229	0.237	0.294	0.043	0.082	0.029	0.202	0.718996	1	0.257	0.28	0.391	-0.016	0.389377	1	0.314	0.344	0.308	-0.029	0.402192	1	0.334	0.272	0.273	0.282	0.258	0.256	0.028	0.293	0.253333	0.427333	0.309333	0.190667
141	Tpm2	0	0	0.499	0.519	0.584	0.301	chr5:57775364:57775440:57774997:57775073:57775594:57775665	0	0	0.502	0.465	0.475	0.354	0	0	0.868	0.843	0.793	0.56	0.593	0.581	0.257	1.92077e-05	0.0035047	0.368	0.36	0.316	0.112	0.311577	1	0.431	0.429	0.436	0.028	0	0	0.451	0.445	0.484	0.754	0.741	0.737	-0.284	0.46	0.834667	0.534	0.348	0.480667
142	Pxmp2	0.000397673	0.0163372	0.81	0.695	0.971	0.138	chr12:46398564:46398727:46396371:46396482:46400837:46400957	1	1	1	0.951	0.947	-0.003	0.744273	1	0.93	0.959	1	1	0.908	0.958	0.008	0.0745017	0.922986	0.923	0.818	0.935	-0.096	0.364625	1	1	0.872	0.75	-0.078	0.729047	1	0.778	0.677	0.933	0.758	0.583	0.931	0.039	0.796	0.963	0.825333	0.892	0.966
143	Nf1	0.00121947	0.038775	0.664	0.544	0.489	0.207	chr10:64422503:64422566:64418270:64418406:64427894:64428053	0.30488	1	0.778	0.812	0.888	-0.054	1.71069e-05	0.000912016	0.75	0.889	0.678	0.432	0.562	0.451	0.291	0.46827	1	0.738	0.778	0.872	0.033	6.31399e-05	0.00364836	0.666	0.595	0.529	0.233	0	0	0.868	0.733	0.887	0.24	0.11	0.197	0.647	0.829333	0.772333	0.565667	0.796	0.826
144	Rhbdd3	6.55032e-15	3.40947e-12	0.383	0.404	0.399	-0.238	chr14:79995006:79995232:79994736:79994884:79995387:79995591	0.0850396	0.940487	0.197	0.229	0.176	-0.043	0.562405	1	0.17	0.148	0.155	0.275	0.093	0.065	0.013	0.488183	1	0.327	0.288	0.315	-0.023	1.93051e-11	3.79845e-09	0.107	0.123	0.12	0.17	0.556353	1	0.265	0.268	0.327	0.307	0.255	0.368	-0.023	0.286667	0.157667	0.395333	0.31	0.200667
145	Spast	2.40235e-08	4.51911e-06	0.865	0.825	0.869	-0.141	chr6:21087409:21087505:21081597:21081785:21090916:21091000	0.00109105	0.0497755	0.816	0.796	0.807	-0.094	4.30433e-13	6.38654e-11	0.69	0.721	0.725	0.914	0.908	0.885	-0.19	0.000843673	0.052692	0.724	0.692	0.699	0.097	0.67018	1	0.816	0.8	0.817	-0.009	3.33067e-16	7.42759e-14	0.787	0.768	0.851	0.937	0.967	0.988	-0.162	0.802	0.712	0.853	0.705	0.806333
146	Arrb1	0.000326328	0.0139625	0.055	0.092	0.11	0.136	chr1:153899952:153899976:153898925:153899009:153901552:153901623	0.00723097	0.190058	0.11	0.081	0.153	0.107	0.0250208	0.343119	0.242	0.187	0.237	0.256	0.418	0.412	-0.14	0.885866	1	0.195	0.076	0.184	-0.006	0.0927774	0.916821	0.021	0.192	0.071	0.051	0.898547	1	0.147	0.162	0.128	0.153	0.183	0.129	-0.009	0.145667	0.222	0.0856667	0.151667	0.114667
147	Armc8	1.72354e-05	0.00130697	0.886	0.833	0.874	-0.153	chr8:100111412:100111489:100096078:100096150:100131255:100131390	0.748207	1	0.735	0.673	0.759	-0.011	0.258092	1	0.66	0.723	0.75	0.737	0.783	0.744	-0.044	0.202478	1	0.768	0.792	0.81	0.034	0.886261	1	0.806	0.84	0.842	-0.005	0.187048	1	0.82	0.788	0.864	0.758	0.784	0.809	0.04	0.824	0.711	0.864333	0.79	0.722333
148	Huwe1	0.000170972	0.00838623	0.915	0.746	1	0.113	chrX:20876780:20876914:20874222:20874269:20877226:20877374	1	1	0.84	1	1	0.053	0.00535404	0.10935	1	1	1	0.831	0.939	0.743	0.162	0.00302782	0.124675	0.921	0.908	0.853	0.106	0.351238	1	0.955	1	0.928	0.039	0.410572	1	1	1	1	0.936	0.963	1	0.034	1	1	0.887	0.894	0.946667
149	Huwe1_1	0.000114598	0.00608902	0.914	0.738	1	0.116	chrX:20876784:20876914:20874222:20874269:20877226:20877374	1	1	0.835	1	1	0.055	0.00502362	0.103809	1	1	1	0.828	0.941	0.681	0.183	0.00236239	0.10521	0.914	0.904	0.842	0.113	0.343081	1	0.955	1	0.925	0.04	0.384949	1	1	1	1	0.932	0.961	1	0.036	1	1	0.884	0.886667	0.945
150	Huwe1_2	0.000201551	0.00965092	0.538	0.466	0.582	0.136	chrX:20926124:20926352:20924487:20924593:20926822:20926924	0.655795	1	0.597	0.757	0.581	0.019	0.961562	1	0.685	0.642	0.666	0.712	0.609	0.671	0	0.0024591	0.108306	0.465	0.506	0.546	0.105	2.17628e-05	0.00144955	0.485	0.489	0.441	0.139	0.000386875	0.00998628	0.599	0.629	0.604	0.414	0.527	0.491	0.133	0.610667	0.664333	0.528667	0.505667	0.645
151	Sun1	1.11022e-16	7.0025e-14	0.97	0.99	0.973	-0.111	chr12:15414259:15414370:15411794:15411893:15414659:15414725	0.40826	1	0.9	0.914	0.833	-0.016	0.0207508	0.301021	0.9	0.836	0.864	0.894	0.908	0.932	-0.045	0.00118836	0.0665382	0.92	0.91	0.91	-0.056	0.000183718	0.00869292	0.932	0.884	0.945	-0.063	0.744675	1	0.859	0.853	0.861	0.857	0.834	0.897	-0.005	0.857667	0.866667	0.977667	0.913333	0.882333
152	Mboat7	6.7726e-09	1.39116e-06	0.947	0.936	0.931	-0.102	chr1:65534582:65534759:65530028:65530188:65538502:65539538	0.00410909	0.124396	0.898	0.904	0.901	-0.065	8.08232e-11	9.90047e-09	0.821	0.843	0.845	0.949	0.968	0.976	-0.128	0.0961625	1	0.859	0.88	0.864	0.029	0.490662	1	0.901	0.921	0.898	-0.01	0.000828734	0.0187177	0.872	0.896	0.923	0.851	0.832	0.847	0.054	0.897	0.836333	0.938	0.867667	0.901
153	Zdhhc4	0.000714976	0.0258957	0.274	0.198	0.216	-0.1	chr12:11237517:11237784:11236796:11236975:11239118:11239244	0.0100937	0.238813	0.105	0.05	0.078	0.052	0.0997829	0.896285	0.137	0.137	0.115	0.089	0.138	0.048	0.038	0.0811105	0.971461	0.209	0.204	0.202	-0.054	0.228188	1	0.095	0.157	0.12	0.027	0.96656	1	0.175	0.123	0.156	0.111	0.194	0.146	0.001	0.151333	0.129667	0.229333	0.205	0.0776667
154	Uspl1	0.000562716	0.0215027	0.414	0.333	0.427	-0.118	chr12:5846810:5846979:5846183:5846312:5850241:5850366	0.000762841	0.0382145	0.169	0.111	0.255	0.095	0.000569677	0.0183303	0.254	0.286	0.281	0.415	0.379	0.35	-0.108	0.0677079	0.875205	0.451	0.489	0.424	-0.062	3.06763e-09	4.56624e-07	0.578	0.619	0.621	-0.213	0.0959468	0.753084	0.431	0.421	0.326	0.463	0.409	0.464	-0.053	0.392667	0.273667	0.391333	0.454667	0.178333
155	Plpp1	3.97909e-05	0.00264345	0.841	0.691	0.691	-0.247	chr2:44471097:44471252:44439001:44439525:44490173:44490454	0.000549555	0.0299227	0.699	0.663	0.685	-0.188	5.86758e-05	0.00265975	0.436	0.538	0.509	0.299	0.36	0.264	0.187	0.0168661	0.37336	0.725	0.6	0.674	-0.139	0.426545	1	0.528	0.56	0.618	-0.041	0.15881	1	0.462	0.52	0.6	0.407	0.464	0.44	0.09	0.527333	0.494333	0.741	0.666333	0.682333
156	Smpd4	3.41275e-05	0.00232779	0.447	0.495	0.415	0.161	chr11:83370462:83370549:83367552:83367698:83373826:83373898	0.000164426	0.0121105	0.747	0.727	0.823	-0.153	0	0	0.624	0.567	0.648	0.143	0.151	0.178	0.456	0.0053906	0.182526	0.493	0.47	0.468	0.123	0.0427789	0.5514	0.598	0.442	0.434	0.109	0.616797	1	0.622	0.636	0.543	0.577	0.571	0.597	0.019	0.600333	0.613	0.452333	0.477	0.765667
157	Klc1	2.56285e-05	0.00182744	0.569	0.545	0.568	-0.102	chr6:130857320:130857451:130851014:130851176:130866049:130866113	0	0	0.647	0.682	0.676	-0.21	2.8769e-05	0.00143499	0.478	0.429	0.469	0.398	0.364	0.318	0.099	0.697789	1	0.503	0.488	0.503	-0.008	0.312216	1	0.517	0.516	0.504	-0.023	0.0936773	0.740324	0.487	0.463	0.519	0.515	0.533	0.537	-0.039	0.489667	0.458667	0.560667	0.498	0.668333
158	Clcn2	6.24159e-07	7.87327e-05	0.822	0.854	0.795	-0.383	chr11:80206840:80207000:80206655:80206732:80207135:80207174	0.376203	1	0.571	0.385	0.643	-0.092	0.739272	1	0.405	0.459	0.459	0.484	0.476	0.44	-0.026	0.270277	1	0.481	0.429	0.765	-0.132	0.807328	1	0.481	0.5	0.273	0.008	0.142297	0.999892	0.4	0.379	0.5	0.615	0.63	0.448	-0.138	0.426333	0.441	0.823667	0.558333	0.533
159	Clcn2_1	7.66834e-06	0.000682915	0.91	0.94	0.877	-0.226	chr11:80206940:80207000:80206655:80206732:80207135:80207174	0.664873	1	0.748	0.616	0.805	-0.04	0.68257	1	0.628	0.666	0.754	0.746	0.722	0.659	-0.026	0.186088	1	0.671	0.655	0.871	-0.109	0.710092	1	0.726	0.732	0.517	-0.035	0.125281	0.914287	0.588	0.588	0.693	0.788	0.788	0.629	-0.112	0.623	0.682667	0.909	0.732333	0.723
160	C2cd5	0.000322877	0.013848	0.525	0.56	0.637	0.24	chr4:175975918:175976020:175974529:175974720:175985373:175985460	0.0563388	0.729064	0.581	0.806	0.631	0.141	0.5461	1	0.871	0.837	0.733	0.849	0.932	0.675	-0.005	0.339678	1	0.704	0.555	0.742	0.05	0	0	0.139	0.135	0.215	0.554	0.296568	1	0.689	0.724	0.738	0.794	0.766	0.748	-0.052	0.717	0.813667	0.574	0.667	0.672667
161	Tnk2	3.85021e-10	9.69096e-08	0.975	0.947	0.971	-0.186	chr11:68117141:68117231:68116855:68116987:68117327:68118676	0.00208807	0.0795364	0.913	0.883	0.866	-0.109	0.604242	1	0.719	0.865	0.75	0.892	0.739	0.767	-0.021	0.011059	0.287712	0.845	0.848	0.863	-0.075	2.83047e-07	3.02824e-05	0.889	0.948	0.907	-0.138	0.00124526	0.0259827	0.789	0.81	0.732	0.877	0.869	0.86	-0.092	0.777	0.778	0.964333	0.852	0.887333
162	LOC120096183	0.00140502	0.0429316	0.925	0.978	0.912	-0.196	chr13:4217021:4217134:4204870:4205008:4220758:4220969	0.031114	0.501773	0.972	0.765	0.962	-0.157	0.13876	1	0.754	0.711	0.763	0.855	0.905	0.812	-0.115	0.681325	1	0.935	0.911	0.872	-0.001	0.0484607	0.598778	0.825	0.835	0.869	0.062	0.0199269	0.23381	0.932	0.832	0.951	0.82	0.872	0.759	0.088	0.905	0.742667	0.938333	0.906	0.899667
163	Prc1	1.44163e-06	0.000158379	0.388	0.364	0.352	0.124	chr1:134269167:134269209:134268671:134268848:134270704:134271752	0.310514	1	0.433	0.449	0.509	0.029	2.37405e-06	0.00015631	0.487	0.459	0.531	0.384	0.382	0.336	0.125	0.660678	1	0.416	0.469	0.504	-0.011	0.0018478	0.0547242	0.393	0.38	0.352	0.077	0.0344858	0.355744	0.469	0.434	0.452	0.359	0.413	0.426	0.052	0.451667	0.492333	0.368	0.463	0.463667
164	Lrch3	4.15214e-06	0.000398933	0.902	0.795	0.825	0.112	chr11:67798112:67798166:67794660:67794732:67799893:67799944	9.28189e-05	0.00768694	0.87	0.864	0.859	0.088	0.843343	1	0.962	0.965	0.931	0.974	0.91	0.951	0.008	0.256223	1	0.895	0.938	0.85	-0.023	0.766994	1	0.841	0.901	0.881	-0.003	0.57369	1	0.96	0.792	0.862	0.872	0.87	0.904	-0.011	0.871333	0.952667	0.840667	0.894333	0.864333
165	Clk2	0.000350717	0.0147356	0.902	0.824	0.963	-0.122	chr2:174575703:174575788:174574787:174575037:174576136:174576203	0.397933	1	0.716	0.804	0.708	0.032	0.643166	1	0.779	0.718	0.826	0.716	0.7	0.843	0.021	0.00972332	0.264008	0.527	0.676	0.526	0.139	1.97748e-07	2.16297e-05	0.519	0.48	0.429	0.239	0.000120788	0.00382984	0.737	0.709	0.699	0.539	0.583	0.512	0.17	0.715	0.774333	0.896333	0.576333	0.742667
166	Lgals9	0.000685253	0.0250428	0.247	0.337	0.287	-0.16	chr10:63913908:63914004:63912012:63912048:63915476:63915587	0.0044473	0.13223	0.206	0.267	0.387	-0.157	6.71759e-06	0.000399363	0.148	0.1	0.142	0.302	0.401	0.492	-0.268	0.768159	1	0.316	0.225	0.333	0.015	0.573056	1	0.311	0.213	0.305	0.03	0.000127671	0.00400663	0.346	0.29	0.282	0.492	0.509	0.411	-0.165	0.306	0.13	0.290333	0.291333	0.286667
167	Gyg1	0.00132216	0.0412071	0.252	0.086	0.178	0.156	chr2:102651465:102651596:102635237:102635364:102653730:102653866	0.490135	1	0.289	0.352	0.244	0.033	0.661104	1	0.27	0.354	0.36	0.441	0.354	0.262	-0.024	0.0630782	0.837422	0.397	0.388	0.601	-0.14	0.00660085	0.144078	0.536	0.689	0.427	-0.229	0.293487	1	0.366	0.356	0.244	0.321	0.376	0.482	-0.071	0.322	0.328	0.172	0.462	0.295
168	Gyg1_1	5.4096e-05	0.00337625	0.773	0.761	0.784	0.101	chr2:102651465:102651601:102635237:102635364:102653730:102653741	0.45576	1	0.873	0.857	0.851	0.013	0.516289	1	0.866	0.88	0.874	0.904	0.865	0.886	-0.012	0.75557	1	0.904	0.878	0.935	-0.003	0.00393166	0.0973404	0.935	0.971	0.924	-0.041	0.777569	1	0.908	0.907	0.892	0.934	0.876	0.901	-0.001	0.902333	0.873333	0.772667	0.905667	0.860333
169	Gsn	5.24148e-09	1.09341e-06	0.659	0.646	0.7	0.17	chr3:18611683:18611754:18585165:18585273:18613038:18613243	0.858258	1	0.811	0.837	0.877	-0.004	0	0	0.805	0.887	0.822	0.552	0.529	0.444	0.33	0.0375448	0.613078	0.753	0.792	0.744	0.051	0	0	0.328	0.279	0.317	0.506	0	0	0.81	0.795	0.838	0.256	0.334	0.237	0.539	0.814333	0.838	0.668333	0.763	0.841667
170	Gsn_1	4.20997e-13	1.68436e-10	0.177	0.171	0.176	0.122	chr3:18611683:18611754:18596424:18596511:18613038:18613243	0.0110217	0.254229	0.259	0.25	0.239	0.047	0	0	0.282	0.311	0.297	0.126	0.124	0.128	0.171	1.06961e-06	0.0003532	0.192	0.217	0.211	0.084	0	0	0.06	0.041	0.051	0.24	0	0	0.285	0.27	0.317	0.031	0.035	0.032	0.258	0.290667	0.296667	0.174667	0.206667	0.249333
171	Hexd	1.56859e-08	3.01417e-06	0.286	0.227	0.355	-0.242	chr10:106496725:106496920:106495965:106496048:106497106:106497185	0.636915	1	0.023	0.065	0.074	-0.007	0.132622	1	0.065	0.038	0.038	0.034	0.04	0	0.022	0.219932	1	0.023	0	0.059	0.033	0.387654	1	0.07	0.033	0.015	0.021	0.350251	1	0.048	0.038	0.094	0.04	0.05	0.023	0.022	0.06	0.047	0.289333	0.0273333	0.054
172	Hexd_1	0.000194865	0.00938646	0.195	0.278	0.225	-0.17	chr10:106496864:106496920:106495965:106496048:106497106:106497185	0.76137	1	0.049	0.048	0.09	0	0.0063989	0.124602	0.091	0.055	0.041	0	0.029	0	0.053	0.610172	1	0.017	0	0.07	0.024	0.315775	1	0.062	0.024	0	0.025	0.112589	0.846081	0.024	0.028	0.108	0.039	0.019	0	0.034	0.0533333	0.0623333	0.232667	0.029	0.0623333
173	Ccdc57	0.000320343	0.0137724	0.939	1	0.935	-0.154	chr10:106171610:106171811:106167685:106167844:106173092:106173167	0.441569	1	1	0.647	0.887	-0.041	0.859377	1	0.811	0.957	0.644	0.714	0.875	0.886	-0.021	0.857589	1	0.911	0.882	0.75	-0.022	0.0213178	0.341283	0.925	0.924	0.929	-0.1	0.0741849	0.627736	0.821	0.797	0.86	1	0.915	0.843	-0.093	0.826	0.804	0.958	0.847667	0.844667
174	Clcn3	0.000118156	0.00622869	0.813	0.809	0.838	-0.158	chr16:29136372:29136548:29127418:29127607:29169084:29169242	0.259721	1	0.723	0.708	0.714	-0.053	0.805257	1	0.616	0.658	0.711	0.732	0.65	0.648	-0.015	0.538717	1	0.769	0.776	0.798	-0.023	0.254468	1	0.792	0.9	0.729	-0.049	0.158085	1	0.719	0.821	0.733	0.851	0.82	0.76	-0.053	0.757667	0.661667	0.82	0.781	0.715
175	Acox1	1.11022e-16	7.0025e-14	0.703	0.694	0.771	-0.282	chr10:101416177:101416338:101415306:101415414:101421695:101421856	0	0	0.878	0.778	0.851	-0.395	0	0	0.446	0.415	0.461	0.871	0.906	0.872	-0.442	0.00195293	0.092643	0.818	0.885	0.882	-0.104	0.00044478	0.0179675	0.857	0.836	0.927	-0.116	0.690317	1	0.738	0.825	0.71	0.753	0.741	0.718	0.02	0.757667	0.440667	0.722667	0.861667	0.835667
176	Acox1_1	3.97487e-08	7.12712e-06	0.152	0.12	0.086	0.101	chr10:101421695:101421856:101416177:101416338:101430650:101430810	3.13305e-13	1.5448e-10	0.094	0.093	0.096	0.126	1.07803e-13	1.70519e-11	0.181	0.236	0.244	0.1	0.111	0.062	0.129	0.756405	1	0.122	0.121	0.144	0.006	0.45676	1	0.154	0.091	0.12	0.013	4.16578e-07	2.8465e-05	0.158	0.129	0.118	0.228	0.28	0.268	-0.124	0.135	0.220333	0.119333	0.129	0.0943333
177	Trim65	0.00079213	0.02805	1	1	0.923	-0.132	chr10:101360174:101360352:101357936:101359511:101360428:101360662	0.0144345	0.30502	1	1	0.833	-0.102	0.838751	1	0.765	0.84	0.923	0.935	0.676	0.871	0.015	0.484049	1	1	0.841	0.893	-0.044	0.378604	1	0.939	0.823	0.723	0.039	0.0364498	0.37096	0.8	0.926	0.875	0.653	0.938	0.625	0.128	0.867	0.842667	0.974333	0.911333	0.944333
178	Bptf	5.02025e-05	0.00318139	0.546	0.534	0.469	-0.197	chr10:92035635:92035833:92031132:92031320:92043546:92043729	0.811323	1	0.271	0.409	0.321	-0.015	0.635186	1	0.354	0.32	0.283	0.407	0.471	0.208	-0.043	0.178752	1	0.303	0.34	0.231	-0.052	5.43527e-07	5.44896e-05	0.524	0.536	0.492	-0.278	0.00456288	0.0738024	0.209	0.205	0.304	0.529	0.455	0.405	-0.224	0.239333	0.319	0.516333	0.291333	0.333667
179	Bptf_1	0.000625896	0.0234654	0.629	0.6	0.737	0.15	chr10:92043546:92043729:92031132:92031320:92044285:92044495	0.0192793	0.370762	0.653	0.672	0.783	0.103	1.11022e-16	2.24918e-14	0.783	0.84	0.793	0.391	0.333	0.478	0.405	0.0126026	0.311131	0.618	0.541	0.591	0.112	0	0	0.226	0.255	0.23	0.459	0	0	0.693	0.771	0.623	0.092	0.051	0.121	0.608	0.695667	0.805333	0.655333	0.583333	0.702667
180	Gabbr1	0.00127649	0.0402104	0.422	0.471	0.422	-0.145	chr20:1468771:1468864:1468304:1468432:1469000:1469094	0.163468	1	0.15	0.285	0.246	0.066	0.149578	1	0.201	0.371	0.308	0.225	0.206	0.246	0.068	0.235445	1	0.161	0.172	0.196	0.037	0.633738	1	0.23	0.16	0.205	0.015	0.348808	1	0.199	0.231	0.211	0.131	0.209	0.211	0.03	0.213667	0.293333	0.438333	0.176333	0.227
181	Tlk2	0.000860896	0.0297004	0.731	0.734	0.678	-0.11	chr10:90182767:90182863:90181996:90182040:90192828:90192996	0.656262	1	0.676	0.636	0.553	-0.018	0.00544156	0.110711	0.582	0.631	0.599	0.716	0.706	0.66	-0.09	0.616771	1	0.602	0.538	0.663	0.018	0.544163	1	0.557	0.62	0.62	0.02	1.18969e-09	1.31656e-07	0.602	0.632	0.623	0.445	0.422	0.421	0.19	0.619	0.604	0.714333	0.601	0.621667
182	Kansl1	5.22562e-05	0.00327871	0.576	0.725	0.696	0.147	chr10:89246736:89246925:89246241:89246390:89247367:89247550	0.0530157	0.69897	0.872	0.835	0.884	-0.051	1.27715e-09	1.37851e-07	0.77	0.849	0.82	0.645	0.627	0.578	0.196	0.296522	1	0.794	0.724	0.688	0.04	0.915131	1	0.832	0.768	0.737	-0.004	0.429016	1	0.778	0.764	0.784	0.654	0.822	0.757	0.031	0.775333	0.813	0.665667	0.735333	0.863667
183	Wac	1.01649e-06	0.000118213	0.671	0.687	0.669	-0.139	chr17:55965960:55966269:55961614:55961727:55971391:55971637	0.816749	1	0.529	0.538	0.522	0.007	1.7525e-05	0.00093336	0.545	0.488	0.577	0.443	0.426	0.375	0.122	0.00126275	0.0687697	0.427	0.495	0.484	0.091	0.000885613	0.0315556	0.411	0.5	0.471	0.099	3.14304e-13	5.46815e-11	0.552	0.558	0.569	0.385	0.308	0.351	0.212	0.559667	0.536667	0.675667	0.468667	0.529667
184	Axl	7.46479e-08	1.20907e-05	0.648	0.642	0.66	-0.137	chr1:81281931:81281958:81279129:81279262:81282168:81282319	9.99201e-16	5.91205e-13	0.73	0.796	0.711	-0.233	0.0770595	0.754032	0.502	0.536	0.501	0.517	0.584	0.608	-0.057	0.579332	1	0.67	0.653	0.649	0.012	0.818126	1	0.657	0.684	0.681	-0.005	0.00376918	0.063703	0.665	0.675	0.667	0.597	0.608	0.616	0.062	0.669	0.513	0.65	0.657333	0.745667
185	Axl_1	0	0	0.629	0.644	0.57	-0.412	chr1:81281931:81281958:81279129:81279262:81283354:81283565	1.24166e-08	3.30599e-06	0.469	0.542	0.733	-0.379	2.96441e-05	0.00147306	0.198	0.206	0.203	0.485	0.404	0.377	-0.22	1.28475e-12	2.17425e-09	0.778	0.7	0.785	-0.292	2.36478e-14	6.30042e-12	0.747	0.778	0.762	-0.3	0.317722	1	0.447	0.536	0.405	0.408	0.461	0.407	0.037	0.462667	0.202333	0.614333	0.754333	0.581333
186	Axl_2	0	0	0.786	0.808	0.795	-0.349	chr1:81282168:81282319:81279129:81279262:81283354:81283565	6.7915e-05	0.00595806	0.667	0.574	0.842	-0.247	4.44089e-16	8.69573e-14	0.44	0.427	0.475	0.783	0.74	0.757	-0.313	0	0	0.902	0.857	0.9	-0.264	0	0	0.882	0.878	0.871	-0.254	0.000104303	0.00337995	0.619	0.65	0.599	0.691	0.76	0.715	-0.099	0.622667	0.447333	0.796333	0.886333	0.694333
187	Abhd14b	0.000269573	0.0119606	0.555	0.549	0.588	-0.115	chr8:107089082:107089310:107088079:107088139:107090489:107090731	0.0923197	0.988627	0.403	0.433	0.369	0.048	0.000319314	0.0113032	0.472	0.442	0.434	0.642	0.531	0.629	-0.151	0.0306546	0.53991	0.592	0.549	0.477	0.076	0.951322	1	0.606	0.644	0.592	0.002	0.00348299	0.0597622	0.613	0.63	0.604	0.566	0.447	0.512	0.107	0.615667	0.449333	0.564	0.539333	0.401667
188	Ttyh3	0	0	0.018	0.011	0.01	0.181	chr12:14020848:14020949:14019793:14019869:14022492:14025457	0	0	0.021	0.035	0.034	0.164	0	0	0.207	0.19	0.185	0.014	0.03	0.019	0.173	0.0604132	0.817535	0.019	0	0.012	0.011	0.0338991	0.472449	0.012	0	0.005	0.016	0.0114649	0.152242	0.025	0.022	0.018	0.059	0.055	0.019	-0.023	0.0216667	0.194	0.013	0.0103333	0.03
189	Dnm2	1.67674e-05	0.00127508	0.748	0.811	0.751	-0.136	chr8:20030942:20031081:20030352:20030420:20032453:20032592	5.99217e-06	0.000797723	0.79	0.771	0.808	-0.156	0	0	0.666	0.665	0.57	0.225	0.223	0.202	0.417	0.10068	1	0.716	0.747	0.764	0.046	1.39644e-05	0.00099601	0.647	0.655	0.702	0.12	2.4214e-13	4.29387e-11	0.805	0.777	0.783	0.527	0.615	0.531	0.231	0.788333	0.633667	0.77	0.742333	0.789667
190	Pibf1	0.000150581	0.00757312	0.93	0.961	0.911	-0.186	chr15:75990654:75990739:75965796:75965899:76009101:76009275	0.167868	1	0.83	0.847	0.817	-0.084	0.129208	1	0.718	0.793	0.732	0.92	0.827	0.773	-0.092	0.0861353	1	0.577	0.712	0.829	0.109	0.403041	1	0.878	0.882	0.875	-0.064	0.927233	1	0.905	0.849	0.69	0.674	0.778	0.93	0.021	0.814667	0.747667	0.934	0.706	0.831333
191	Dzip1	7.10356e-09	1.44361e-06	0.596	0.565	0.578	-0.199	chr15:96009489:96009535:96008980:96009074:96009690:96009974	0.0207552	0.387507	0.28	0.31	0.323	0.076	4.62284e-05	0.00216444	0.35	0.394	0.397	0.266	0.233	0.275	0.122	0.22612	1	0.284	0.352	0.337	-0.046	0.755153	1	0.331	0.243	0.3	-0.013	5.24127e-10	6.18133e-08	0.268	0.242	0.325	0.469	0.511	0.514	-0.22	0.278333	0.380333	0.579667	0.324333	0.304333
192	Ankrd29	5.01076e-05	0.00317913	0.455	0.519	0.422	-0.199	chr18:3468159:3468339:3465192:3465291:3470390:3470489	0.0151014	0.314495	0.192	0.177	0.172	0.086	0.51691	1	0.234	0.321	0.243	0.304	0.278	0.282	-0.022	0.0626843	0.834156	0.392	0.34	0.439	-0.091	1.40945e-05	0.00100424	0.5	0.581	0.565	-0.249	4.09442e-07	2.80034e-05	0.324	0.256	0.318	0.701	0.627	0.55	-0.327	0.299333	0.266	0.465333	0.390333	0.180333
193	Ankrd29_1	0.00052038	0.0203194	0.948	0.952	0.964	-0.125	chr18:3474460:3474580:3470390:3470489:3494137:3494292	0.0139504	0.298478	0.893	1	0.92	-0.108	0.238476	1	0.802	0.913	0.774	0.882	0.813	1	-0.069	0.0970644	1	0.749	0.927	0.828	0.06	9.16917e-09	1.27608e-06	0.449	0.472	0.586	0.392	0.0222361	0.254069	0.882	0.843	0.959	0.917	1	1	-0.078	0.894667	0.829667	0.954667	0.834667	0.937667
194	Camk2g	1.52105e-08	2.93332e-06	0.433	0.458	0.488	-0.192	chr15:3551129:3551198:3541638:3541682:3552314:3552359	0	0	0.522	0.537	0.495	-0.25	0	0	0.255	0.281	0.268	0.609	0.607	0.581	-0.331	0.046506	0.700373	0.612	0.679	0.596	-0.082	0.75383	1	0.575	0.575	0.527	-0.012	0.000316769	0.00847388	0.529	0.55	0.563	0.406	0.437	0.366	0.144	0.547333	0.268	0.459667	0.629	0.518
195	Synrg	7.51481e-08	1.21351e-05	0.318	0.238	0.229	-0.144	chr10:68929315:68929351:68928840:68928951:68930454:68930586	0.000795405	0.0394405	0.225	0.193	0.199	-0.088	0.00370855	0.0827014	0.13	0.086	0.136	0.06	0.039	0.087	0.055	0.164028	1	0.185	0.152	0.145	0.035	3.07629e-07	3.25564e-05	0.058	0.068	0.132	0.109	0.0344006	0.355065	0.206	0.212	0.168	0.132	0.168	0.122	0.055	0.195333	0.117333	0.261667	0.160667	0.205667
196	Mroh1	2.06614e-10	5.5385e-08	0.936	0.94	0.952	-0.217	chr7:108170426:108170615:108170143:108170290:108170895:108171051	1.26354e-12	5.6542e-10	0.957	0.987	0.955	-0.241	1.78446e-12	2.48659e-10	0.712	0.841	0.624	0.976	0.976	1	-0.258	2.92921e-05	0.0047212	0.973	0.97	0.965	-0.08	9.14846e-08	1.08941e-05	0.986	0.97	0.985	-0.091	0.0753409	0.634211	0.83	0.961	0.878	0.835	0.833	0.877	0.041	0.889667	0.725667	0.942667	0.969333	0.966333
197	Slfn13	0.00142196	0.0433395	0.27	0.196	0.231	-0.117	chr10:67920355:67920465:67918970:67920037:67924608:67924811	2.53812e-06	0.00038727	0.294	0.33	0.374	-0.217	0.1044	0.923588	0.08	0.166	0.1	0.335	0.07	0.213	-0.091	2.38517e-05	0.00403654	0.246	0.34	0.412	-0.175	0.400093	1	0.19	0.212	0.132	-0.02	2.85487e-05	0.00113381	0.112	0.179	0.182	0.328	0.257	0.302	-0.138	0.157667	0.115333	0.232333	0.332667	0.332667
198	Slfn13_1	3.42685e-08	6.20676e-06	0.28	0.251	0.295	-0.2	chr10:67920355:67920465:67918970:67920037:67925180:67925470	0.000543575	0.0296577	0.122	0.161	0.28	-0.112	0.076451	0.750309	0.069	0.106	0.051	0.187	0.042	0.129	-0.044	8.17085e-07	0.000282203	0.194	0.231	0.221	-0.114	0.592443	1	0.103	0.114	0.093	-0.002	0.000102277	0.00333352	0.08	0.073	0.15	0.202	0.162	0.169	-0.077	0.101	0.0753333	0.275333	0.215333	0.187667
199	Slfn13_2	0.00056641	0.0215977	0.382	0.493	0.522	-0.176	chr10:67924608:67924811:67918970:67920037:67925180:67925470	0.264115	1	0.333	0.368	0.32	-0.051	0.980695	1	0.316	0.32	0.232	0.239	0.358	0.262	0.003	0.614926	1	0.299	0.24	0.243	-0.009	0.482314	1	0.304	0.238	0.261	-0.016	0.0645015	0.567367	0.25	0.223	0.282	0.192	0.211	0.195	0.052	0.251667	0.289333	0.465667	0.260667	0.340333
200	Panx1	8.21015e-05	0.00468258	0.969	1	1	-0.112	chr8:11855954:11856175:11853118:11853777:11868601:11868741	0.308736	1	0.939	0.875	0.941	-0.041	0.238404	1	1	0.754	0.879	0.905	0.917	0.963	-0.051	1	1	0.966	1	0.967	-0.008	0.022625	0.355806	0.96	0.887	0.896	0.055	0.517021	1	1	0.973	0.935	1	0.93	0.917	0.02	0.969333	0.877667	0.989667	0.977667	0.918333
201	R3hdm2	2.54866e-07	3.57693e-05	0.274	0.228	0.237	-0.126	chr7:63266269:63266413:63232345:63232413:63288043:63288243	0.512482	1	0.176	0.153	0.089	-0.019	0.061995	0.650879	0.133	0.111	0.118	0.175	0.148	0.153	-0.038	0.315568	1	0.145	0.155	0.187	0.024	0.841668	1	0.209	0.171	0.195	-0.006	0.0348891	0.358748	0.153	0.204	0.201	0.131	0.131	0.146	0.05	0.186	0.120667	0.246333	0.162333	0.139333
202	R3hdm2_1	1.18021e-07	1.79245e-05	0.221	0.207	0.2	-0.12	chr7:63266303:63266413:63232345:63232413:63288043:63288243	0.737699	1	0.164	0.085	0.055	-0.012	0.538669	1	0.117	0.068	0.083	0.092	0.109	0.1	-0.011	0.918002	1	0.15	0.177	0.112	-0.003	0.416583	1	0.161	0.159	0.164	-0.018	0.710333	1	0.139	0.151	0.141	0.108	0.122	0.166	0.012	0.143667	0.0893333	0.209333	0.146333	0.101333
203	R3hdm2_2	3.2505e-07	4.40065e-05	0.788	0.779	0.751	-0.171	chr7:63305435:63305585:63302724:63302833:63308397:63308429	0.272192	1	0.635	0.638	0.652	-0.04	0.805507	1	0.579	0.614	0.612	0.593	0.65	0.59	-0.009	4.68807e-05	0.00673788	0.797	0.876	0.882	-0.144	0.0734509	0.786447	0.788	0.731	0.775	-0.057	0.0381085	0.384026	0.73	0.719	0.674	0.65	0.604	0.639	0.077	0.707667	0.601667	0.772667	0.851667	0.641667
204	R3hdm2_3	1.83855e-07	2.67571e-05	0.881	0.866	0.866	-0.121	chr7:63305489:63305585:63302724:63302833:63308397:63308429	0.477754	1	0.753	0.779	0.778	-0.02	0.945569	1	0.732	0.759	0.76	0.733	0.783	0.742	-0.002	4.0211e-05	0.00607599	0.868	0.928	0.933	-0.095	0.101858	0.970419	0.863	0.834	0.857	-0.036	0.065776	0.576055	0.826	0.816	0.803	0.791	0.736	0.767	0.05	0.815	0.750333	0.871	0.909667	0.77
205	Rgs12	2.65615e-05	0.00187561	0.627	0.628	0.573	0.214	chr14:75725752:75725906:75722838:75724483:75726276:75726356	0.723185	1	0.9	0.733	0.799	0.013	0.113874	0.978158	0.868	0.863	0.739	0.833	0.913	0.881	-0.052	0.14224	1	0.685	0.684	0.772	0.072	0.454695	1	0.773	0.647	0.818	0.039	0.000919742	0.0202773	0.854	0.678	0.824	0.623	0.519	0.657	0.186	0.785333	0.823333	0.609333	0.713667	0.810667
206	Exog	0.000786721	0.0279132	0.119	0.123	0.188	0.191	chr8:119185493:119185528:119184973:119185341:119187073:119187223	0.499259	1	0.239	0.357	0.254	0.051	0.341702	1	0.308	0.373	0.321	0.316	0.213	0.227	0.082	0.625289	1	0.218	0.137	0.198	0.017	0.637454	1	0.172	0.357	0.192	-0.039	0.0200583	0.234929	0.217	0.181	0.207	0.344	0.233	0.413	-0.128	0.201667	0.334	0.143333	0.184333	0.283333
207	Scube3	1.04048e-05	0.000868154	0.887	0.914	0.88	-0.111	chr20:6215179:6215227:6213279:6213396:6216990:6217107	3.04399e-06	0.000452781	0.903	0.858	0.885	-0.1	0.901023	1	0.783	0.773	0.791	0.774	0.808	0.772	-0.002	0.0246228	0.470984	0.935	0.858	1	-0.137	0.18401	1	0.911	0.959	0.803	-0.097	0.939426	1	0.797	0.921	0.663	0.932	0.791	0.791	-0.044	0.793667	0.782333	0.893667	0.931	0.882
208	Dlg4	8.30527e-08	1.31346e-05	0.873	0.895	0.865	-0.244	chr10:54765297:54765407:54764221:54764394:54765884:54765976	0.286006	1	0.72	0.637	0.704	-0.054	0.541549	1	0.533	0.656	0.711	0.646	0.577	0.599	0.026	0.949227	1	0.689	0.498	0.542	-0.007	0.64168	1	0.549	0.596	0.504	0.02	0.777259	1	0.542	0.563	0.603	0.569	0.548	0.56	0.01	0.569333	0.633333	0.877667	0.576333	0.687
209	Tspan9	0.00120033	0.0382819	0.5	0.515	0.672	-0.193	chr4:160955584:160955768:160936425:160936529:160977296:160977494	3.357e-05	0.00334764	0.463	0.526	0.579	-0.153	0.0101609	0.177162	0.403	0.332	0.374	0.48	0.517	0.426	-0.105	0.00120661	0.0671713	0.616	0.658	0.562	0.213	0.0164011	0.283457	0.682	0.616	0.731	0.148	4.2538e-08	3.50948e-06	0.8	0.907	0.767	0.426	0.535	0.362	0.384	0.824667	0.369667	0.562333	0.612	0.522667
210	Tspan9_1	4.3064e-05	0.00281212	0.311	0.314	0.244	0.151	chr4:160955584:160955768:160936425:160936529:160988887:160988993	0.158201	1	0.44	0.551	0.488	-0.053	0.318716	1	0.458	0.406	0.457	0.424	0.401	0.369	0.042	0.776648	1	0.401	0.443	0.368	-0.012	0.491478	1	0.424	0.298	0.344	0.037	0.0556919	0.510459	0.412	0.294	0.47	0.278	0.37	0.236	0.097	0.392	0.440333	0.289667	0.404	0.493
211	Syde2	7.24245e-08	1.18019e-05	0.079	0.046	0.037	0.189	chr2:234928437:234928482:234924512:234924744:234929010:234929148	8.97428e-11	3.41349e-08	0	0.021	0.039	0.223	3.34177e-14	5.48352e-12	0.227	0.335	0.168	0	0	0.04	0.23	0.0910656	1	0.06	0.106	0	0.046	2.6806e-06	0.000227161	0	0	0	0.101	9.02885e-07	5.62142e-05	0.101	0.116	0.086	0	0	0	0.101	0.101	0.243333	0.054	0.0553333	0.02
212	Mtdh	0	0	0.802	0.809	0.752	0.164	chr7:65337547:65337613:65336064:65336241:65339033:65339270	0	0	0.861	0.809	0.832	0.118	1.22022e-09	1.32795e-07	0.943	0.964	0.949	0.986	0.989	0.991	-0.037	4.16362e-10	4.08481e-07	0.759	0.79	0.781	0.108	1.37701e-12	3.12207e-10	0.779	0.727	0.772	0.125	4.67515e-06	0.000238099	0.906	0.85	0.898	0.819	0.774	0.825	0.079	0.884667	0.952	0.787667	0.776667	0.834
213	Slc66a2	3.9763e-11	1.20439e-08	0.218	0.112	0.197	0.254	chr18:73719327:73719381:73710361:73710495:73730154:73730371	0.00140747	0.0596253	0.352	0.277	0.318	0.114	2.74201e-06	0.000177651	0.44	0.385	0.465	0.227	0.293	0.267	0.168	0.330444	1	0.303	0.333	0.292	0.032	0.0163025	0.282313	0.239	0.299	0.268	0.073	0.288231	1	0.366	0.312	0.346	0.329	0.289	0.31	0.032	0.341333	0.43	0.175667	0.309333	0.315667
214	Csnk1d	1.11022e-15	6.13621e-13	0.832	0.812	0.847	-0.156	chr10:106228786:106228849:106225623:106227740:106231834:106231974	3.17299e-07	6.28122e-05	0.769	0.79	0.785	-0.107	4.7462e-13	7.02238e-11	0.669	0.686	0.669	0.478	0.504	0.509	0.178	0.0118724	0.300671	0.806	0.763	0.817	-0.047	0	0	0.555	0.534	0.523	0.211	0.133589	0.957884	0.766	0.741	0.738	0.799	0.765	0.769	-0.029	0.748333	0.674667	0.830333	0.795333	0.781333
215	Bcas3	1.33727e-06	0.000148434	0.032	0.029	0.024	0.112	chr10:70403347:70403392:70391225:70391376:70411360:70411485	0.00608706	0.167949	0.056	0.055	0.077	0.078	0.00333672	0.0757892	0.208	0.088	0.125	0.019	0.026	0.133	0.081	0.329242	1	0	0.099	0.05	0.012	0.0387679	0.515932	0.011	0.035	0.026	0.038	0.00392416	0.065693	0.09	0.032	0.064	0	0.052	0	0.045	0.062	0.140333	0.0283333	0.0496667	0.0626667
216	Bcas3_1	9.7425e-06	0.000833038	0.328	0.478	0.346	0.23	chr10:70669125:70669216:70649737:70649905:70672241:70673080	0.38367	1	0.462	0.631	0.601	0.049	4.25325e-08	3.703e-06	0.59	0.608	0.644	0.316	0.312	0.318	0.299	0.87851	1	0.584	0.623	0.435	0.016	0.0024772	0.0685052	0.376	0.331	0.433	0.183	0.646489	1	0.601	0.464	0.625	0.657	0.511	0.434	0.029	0.563333	0.614	0.384	0.547333	0.564667
217	Bcas3_2	4.77125e-06	0.000450345	0.87	0.877	0.818	0.123	chr10:70669125:70669216:70661109:70661175:70672241:70673080	1	1	1	0.934	1	0	1.25178e-05	0.000697169	0.978	1	0.957	0.762	0.781	0.909	0.161	0.682916	1	0.903	0.965	0.913	-0.008	0.203913	1	0.851	0.907	0.864	0.045	0.708946	1	0.944	0.936	0.877	0.905	0.959	0.922	-0.01	0.919	0.978333	0.855	0.927	0.978
218	Rec114	2.60295e-05	0.00184649	0.85	0.856	0.897	-0.112	chr8:59068191:59068278:59063351:59063630:59070682:59070880	0.780631	1	0.708	0.734	0.795	0.01	0.00944987	0.168114	0.713	0.771	0.783	0.794	0.859	0.836	-0.074	0.730674	1	0.8	0.795	0.684	0.009	0.0113597	0.216122	0.951	0.877	0.794	-0.105	0.0307122	0.325402	0.841	0.74	0.726	0.845	0.819	0.913	-0.09	0.769	0.755667	0.867667	0.759667	0.745667
219	Mprip	0	0	0.7	0.679	0.674	0.291	chr10:44565368:44565430:44564877:44564963:44568414:44569115	0	0	0.705	0.733	0.717	0.257	2.91347e-05	0.00145049	0.974	0.976	0.977	0.958	0.948	0.963	0.019	6.0594e-08	3.10746e-05	0.734	0.716	0.757	0.091	0	0	0.216	0.2	0.198	0.622	0	0	0.839	0.831	0.81	0.614	0.601	0.599	0.222	0.826667	0.975667	0.684333	0.735667	0.718333
220	Mprip_1	0	0	0.526	0.536	0.525	0.419	chr10:44565368:44565434:44564877:44564963:44568414:44569118	0	0	0.544	0.572	0.552	0.392	0.000160911	0.00630162	0.948	0.945	0.951	0.916	0.899	0.922	0.036	3.47419e-05	0.00538174	0.62	0.587	0.654	0.093	0	0	0.132	0.113	0.119	0.592	0	0	0.727	0.725	0.687	0.471	0.447	0.454	0.256	0.713	0.948	0.529	0.620333	0.556
221	Aga	0.000228217	0.0105932	0.79	0.812	0.761	-0.317	chr16:38513595:38513708:38507917:38508025:38516398:38516579	0.128697	1	0.392	0.84	0.723	-0.181	0.134756	1	0.381	0.363	0.669	0.808	0.57	0.524	-0.163	0.140804	1	0.607	0.496	0.492	0.128	0.810649	1	0.595	0.831	0.604	-0.017	0.0544505	0.50202	0.706	0.548	0.726	0.512	0.494	0.552	0.141	0.66	0.471	0.787667	0.531667	0.651667
222	Zfp354a	1.52423e-05	0.0011843	0.878	0.808	0.822	0.146	chr10:35398439:35398538:35397836:35397963:35406043:35408022	0.268013	1	0.894	1	0.913	0.046	0.00242113	0.0588774	1	1	0.946	0.958	0.791	1	0.066	0.296134	1	0.844	1	0.914	0.013	0.629664	1	0.917	1	0.965	-0.029	0.291177	1	1	0.957	0.839	1	0.881	0.866	0.016	0.932	0.982	0.836	0.919333	0.935667
223	Chek1	8.47538e-07	0.000101199	0.82	0.911	0.862	0.136	chr8:36436969:36437039:36430439:36430628:36440177:36440259	0.0503016	0.679333	0.854	0.959	1	0.062	0.0825581	0.788215	1	1	1	0.942	0.957	0.905	0.065	0.733702	1	0.892	0.955	0.984	-0.004	0.515496	1	0.981	0.908	0.915	0.005	0.236092	1	0.818	1	1	0.983	1	0.985	-0.05	0.939333	1	0.864333	0.943667	0.937667
224	Chek1_1	4.19796e-07	5.55706e-05	0.87	0.913	0.854	0.121	chr8:36438128:36438352:36430439:36430628:36440177:36440259	0.102817	1	0.87	0.966	1	0.055	0.134256	1	1	1	1	0.953	0.98	0.921	0.049	0.759759	1	0.953	0.971	0.988	-0.011	0.670225	1	0.988	0.95	0.96	-0.007	0.509859	1	0.878	1	1	0.991	1	0.989	-0.034	0.959333	1	0.879	0.970667	0.945333
225	Ccdc163	0.000524971	0.0204244	1	1	1	-0.133	chr5:130175012:130175196:130174655:130174737:130175885:130175953	0.369367	1	0.864	0.96	0.943	-0.055	0.00106533	0.0304307	0.959	0.692	0.951	1	1	0.949	-0.116	0.407966	1	1	1	0.953	-0.065	0.981696	1	1	0.85	0.952	-0.014	0.561435	1	0.941	1	0.818	0.929	0.846	0.882	0.034	0.919667	0.867333	1	0.984333	0.922333
226	Git1	0	0	0.347	0.293	0.308	-0.226	chr10:62351301:62351328:62349680:62349723:62351497:62351546	0.574296	1	0.122	0.088	0.09	-0.01	0.989581	1	0.071	0.082	0.118	0.08	0.078	0.113	0	3.33067e-15	1.02485e-11	0.098	0.104	0.083	0.149	0	0	0.096	0.078	0.096	0.154	1.01117e-06	6.1806e-05	0.27	0.22	0.241	0.162	0.161	0.115	0.098	0.243667	0.0903333	0.316	0.095	0.1
227	Ktn1	5.6836e-05	0.0035024	0.647	0.727	0.719	0.118	chr15:21000066:21000210:20999188:20999284:21002117:21002588	0.0015979	0.0660634	0.794	0.665	0.657	0.11	0	0	0.807	0.822	0.817	0.551	0.46	0.521	0.305	0.591531	1	0.778	0.704	0.816	-0.015	1.15463e-14	3.1624e-12	0.522	0.503	0.524	0.234	0	0	0.73	0.741	0.781	0.344	0.34	0.336	0.411	0.750667	0.815333	0.697667	0.766	0.705333
228	Myef2	3.93413e-07	5.24668e-05	0.689	0.599	0.605	0.148	chr3:112348578:112348629:112348231:112348300:112350041:112350143	0.63307	1	0.809	0.796	0.772	-0.013	0.429651	1	0.781	0.727	0.83	0.79	0.821	0.785	-0.019	1.45439e-14	3.93814e-11	0.896	0.873	0.915	-0.144	0	0	0.408	0.426	0.418	0.333	0.055797	0.511295	0.788	0.714	0.749	0.685	0.713	0.717	0.045	0.750333	0.779333	0.631	0.894667	0.792333
229	LOC691143	0.00142667	0.0434336	0.82	0.923	0.858	-0.127	chr1:97217384:97217737:97216212:97216326:97217989:97218131	0.106335	1	0.888	0.775	0.753	-0.065	0.020428	0.297971	0.714	0.728	0.779	0.792	0.827	0.878	-0.092	0.00376552	0.145327	0.845	0.883	0.856	-0.106	0.568526	1	0.817	0.689	0.839	-0.027	0.00829829	0.118396	0.712	0.806	0.747	0.562	0.718	0.592	0.131	0.755	0.740333	0.867	0.861333	0.805333
230	Ano8	4.06389e-11	1.21717e-08	0.116	0.145	0.145	-0.101	chr16:18168819:18168951:18167609:18168407:18169151:18169226	0.148574	1	0.033	0.035	0.087	-0.017	0.405615	1	0.05	0.046	0.008	0.023	0.099	0.024	-0.014	0.328483	1	0.022	0.065	0.123	-0.022	0.18421	1	0.049	0.015	0.041	0.013	0.716848	1	0.029	0.043	0.073	0.093	0.028	0.045	-0.007	0.0483333	0.0346667	0.135333	0.07	0.0516667
231	Ano8_1	1.4766e-14	7.13183e-12	1	1	1	-0.158	chr16:18171945:18172078:18171636:18171775:18172196:18172307	2.11209e-12	9.37257e-10	0.987	0.993	0.986	-0.146	6.81797e-11	8.44995e-09	0.845	0.902	0.78	0.981	0.991	0.99	-0.145	4.12032e-06	0.00104075	1	0.971	0.977	-0.069	1.06067e-08	1.45836e-06	1	0.974	1	-0.078	0.41421	1	0.924	0.921	0.896	0.898	0.952	0.931	-0.013	0.913667	0.842333	1	0.982667	0.988667
232	Nfix	3.33067e-16	1.98404e-13	0.641	0.66	0.663	-0.184	chr19:23433370:23433493:23430577:23430714:23435472:23435648	0.356059	1	0.495	0.479	0.505	-0.022	0	0	0.463	0.478	0.471	0.909	0.924	0.902	-0.441	0.707165	1	0.614	0.617	0.642	-0.011	5.21805e-15	1.47641e-12	0.806	0.79	0.765	-0.173	5.10237e-09	5.01996e-07	0.62	0.653	0.568	0.466	0.445	0.357	0.191	0.613667	0.470667	0.654667	0.624333	0.493
233	Cog1	1.19625e-07	1.80657e-05	0.061	0.113	0.081	0.145	chr10:98707745:98707780:98707236:98707315:98708303:98708495	1.47398e-11	6.13209e-09	0.069	0.083	0.029	0.17	0	0	0.288	0.189	0.213	0	0.042	0	0.216	0.00486937	0.171057	0.019	0.042	0.048	0.047	5.72221e-11	1.04483e-08	0	0.01	0	0.08	0.766837	1	0.086	0.036	0.127	0.101	0.07	0.088	-0.003	0.083	0.23	0.085	0.0363333	0.0603333
234	Arap1	1.51754e-10	4.19374e-08	0.145	0.128	0.15	-0.1	chr1:155807230:155807263:155806588:155806734:155810613:155810696	0.139448	1	0.032	0.016	0.036	0.013	7.86555e-06	0.000459315	0.029	0.044	0.05	0	0.016	0	0.036	0.124529	1	0.035	0.03	0	0.016	0.00011565	0.00595398	0.128	0.087	0.075	-0.059	0.19581	1	0.048	0.032	0.033	0.022	0.027	0.028	0.012	0.0376667	0.041	0.141	0.0216667	0.028
235	Map7d1	1.63182e-11	5.36718e-09	0.365	0.389	0.371	0.176	chr5:138535063:138535174:138533428:138533811:138536608:138536723	0.501722	1	0.566	0.588	0.55	-0.017	0.272257	1	0.574	0.531	0.547	0.523	0.499	0.545	0.028	0.0071701	0.218538	0.323	0.315	0.298	0.059	8.53771e-08	1.02023e-05	0.256	0.256	0.265	0.112	0.00483267	0.0771634	0.339	0.378	0.395	0.445	0.439	0.425	-0.066	0.370667	0.550667	0.375	0.312	0.568
236	Map7d1_1	1.06231e-07	1.64128e-05	0.48	0.501	0.471	0.179	chr5:138535063:138535174:138533428:138533811:138536617:138536723	0.669955	1	0.697	0.651	0.681	-0.013	0.863286	1	0.651	0.623	0.716	0.697	0.668	0.635	-0.003	2.84532e-06	0.000779803	0.417	0.427	0.47	0.135	9.52344e-11	1.71152e-08	0.381	0.388	0.393	0.185	0.109588	0.828776	0.573	0.571	0.574	0.519	0.553	0.507	0.046	0.572667	0.663333	0.484	0.438	0.676333
237	Nadsyn1	0.000783986	0.0278351	0.941	0.929	0.974	-0.139	chr1:199005586:199005703:199003689:199003743:199007968:199008029	2.82946e-07	5.68572e-05	1	1	1	-0.191	6.49317e-07	4.7502e-05	0.782	0.793	0.853	1	1	0.947	-0.173	0.0243879	0.46832	1	1	0.963	-0.054	0.0238899	0.370255	0.981	1	0.98	-0.053	0.426724	1	0.894	0.974	0.934	0.962	1	0.876	-0.012	0.934	0.809333	0.948	0.987667	1
238	Camkk2	0	0	0.437	0.43	0.464	0.355	chr12:33835988:33836031:33835513:33835614:33838779:33839189	0	0	0.384	0.38	0.353	0.426	0	0	0.747	0.846	0.802	0.125	0.112	0.063	0.698	0.219549	1	0.365	0.484	0.466	0.052	0	0	0.034	0.048	0.045	0.448	0.00940565	0.130699	0.484	0.461	0.527	0.705	0.615	0.574	-0.141	0.490667	0.798333	0.443667	0.438333	0.372333
239	Cuta	2.63789e-07	3.6638e-05	0.624	0.569	0.626	-0.211	chr20:5024318:5024370:5023894:5024103:5024453:5024580	2.83651e-05	0.00291856	0.603	0.523	0.562	-0.167	0.754032	1	0.378	0.482	0.327	0.402	0.403	0.415	-0.011	0.0268562	0.499178	0.437	0.414	0.427	0.063	1.01624e-06	9.55824e-05	0.601	0.668	0.631	-0.144	0.0887174	0.712403	0.505	0.478	0.485	0.522	0.565	0.53	-0.05	0.489333	0.395667	0.606333	0.426	0.562667
240	Cert1	2.61529e-10	6.83955e-08	0.454	0.497	0.495	0.224	chr2:27964581:27964659:27964053:27964146:27974302:27974398	0.00304697	0.102972	0.606	0.614	0.594	0.101	0	0	0.669	0.766	0.682	0.332	0.356	0.336	0.364	0.663259	1	0.613	0.697	0.603	0.013	4.44089e-16	1.35145e-13	0.306	0.394	0.398	0.284	0	0	0.61	0.677	0.664	0.186	0.154	0.149	0.487	0.650333	0.705667	0.482	0.637667	0.604667
241	Actn4	0.000141146	0.0071931	0.502	0.622	0.664	-0.26	chr1:84184727:84184793:84184086:84184245:84185717:84185864	0	0	0.739	0.708	0.725	-0.388	0	0	0.362	0.328	0.318	0.976	0.978	0.971	-0.639	0.00559496	0.186574	0.647	0.722	0.49	-0.192	7.97771e-07	7.70451e-05	0.884	0.658	0.903	-0.387	0.219359	1	0.459	0.421	0.404	0.56	0.409	0.56	-0.082	0.428	0.336	0.596	0.619667	0.724
242	Evi5l	0.000613311	0.0230593	0.014	0.069	0.085	0.1	chr12:2552124:2552157:2545302:2545363:2553134:2553275	4.94227e-05	0.00466492	0.022	0.054	0.044	0.116	0.000272428	0.00990996	0.157	0.153	0.157	0.475	0.25	0.393	-0.217	0.00067627	0.0455064	0.061	0.044	0.05	0.114	0.00127667	0.0415277	0	0.089	0.071	0.113	0.00201637	0.0385025	0.134	0.258	0.106	0.068	0.049	0.064	0.106	0.166	0.155667	0.056	0.0516667	0.04
243	Evi5l_1	0	0	0.376	0.402	0.367	0.436	chr12:2552124:2552157:2551043:2551097:2553134:2553275	3.95983e-12	1.74269e-09	0.408	0.195	0.393	0.486	0.599107	1	0.886	0.801	0.766	0.862	0.829	0.833	-0.024	2.80515e-05	0.00458676	0.305	0.271	0.29	0.242	0	0	0.078	0.082	0.087	0.448	0.00245344	0.0451497	0.468	0.592	0.532	0.473	0.232	0.279	0.203	0.530667	0.817667	0.381667	0.288667	0.332
244	Adgrl2	0	0	0.573	0.6	0.568	0.237	chr2:237731291:237731330:237728701:237728885:237732069:237732255	0	0	0.491	0.502	0.51	0.316	0	0	0.866	0.81	0.775	0.56	0.545	0.539	0.269	0	0	0.316	0.364	0.415	0.318	0	0	0.105	0.15	0.134	0.554	0.813486	1	0.715	0.633	0.702	0.724	0.652	0.653	0.007	0.683333	0.817	0.580333	0.365	0.501
245	Syne1	0.000633123	0.0236376	0.536	0.489	0.451	0.174	chr1:41665269:41665410:41658576:41658744:41666670:41666865	0.0189356	0.366535	0.726	0.766	0.761	-0.085	0	0	0.652	0.673	0.673	0.927	0.915	0.972	-0.272	0.277536	1	0.426	0.487	0.602	0.067	0.0645132	0.723089	0.747	0.688	0.601	-0.107	8.38134e-07	5.25383e-05	0.556	0.476	0.683	0.924	0.747	0.894	-0.283	0.571667	0.666	0.492	0.505	0.751
246	Cep72	1.19103e-05	0.00097338	0.813	0.777	0.812	0.169	chr1:29245019:29245084:29243762:29243969:29246323:29246462	1	1	0.936	1	0.924	0.017	9.07879e-05	0.00387212	1	0.949	0.961	0.933	0.736	0.815	0.142	0.00927004	0.258029	0.876	0.94	0.948	-0.156	0.000818828	0.0297752	0.898	0.975	0.94	-0.172	0.877296	1	0.595	0.862	0.839	0.803	0.841	0.67	-0.006	0.765333	0.97	0.800667	0.921333	0.953333
247	Cep72_1	1.52862e-05	0.001186	0.833	0.773	0.808	0.163	chr1:29245019:29245147:29243762:29243969:29246323:29246462	1	1	0.919	1	0.909	0.025	8.17001e-05	0.00353897	1	0.943	0.961	0.933	0.723	0.805	0.148	0.0128779	0.315282	0.866	0.94	0.954	-0.125	0.000759814	0.0280463	0.922	0.973	0.941	-0.15	0.573043	1	0.67	0.855	0.861	0.803	0.851	0.63	0.034	0.795333	0.968	0.804667	0.92	0.942667
248	Sorbs1	0	0	0.299	0.34	0.314	0.419	chr1:239116949:239117009:239116179:239116238:239130233:239130428	0	0	0.282	0.301	0.317	0.437	0	0	0.726	0.733	0.751	0.428	0.388	0.397	0.332	0.0130217	0.317768	0.454	0.537	0.54	0.137	0	0	0.035	0.065	0.057	0.595	0	0	0.62	0.684	0.639	0.045	0.103	0.047	0.583	0.647667	0.736667	0.317667	0.510333	0.3
249	Ncr3lg1	0.00011965	0.00628888	0.135	0.162	0.212	0.256	chr1:96576609:96576702:96575990:96576332:96578244:96578381	3.13537e-08	7.80195e-06	0.063	0.133	0.098	0.327	3.70733e-05	0.00178661	0.367	0.552	0.357	0.074	0.183	0.191	0.276	0.000379167	0.03052	0.305	0.246	0.235	-0.147	0.7862	1	0.099	0.15	0.125	-0.01	0.172039	1	0.138	0.105	0.101	0.22	0.107	0.159	-0.047	0.114667	0.425333	0.169667	0.262	0.098
250	Arhgef7	0	0	0.895	0.894	0.911	-0.281	chr16:77688278:77688503:77686534:77686628:77691083:77691223	4.39537e-13	2.10863e-10	0.877	0.841	0.818	-0.227	0	0	0.615	0.612	0.629	0.97	0.913	0.951	-0.326	0.0625424	0.83325	0.86	0.903	0.908	-0.044	0.0769233	0.810776	0.883	0.87	0.907	-0.04	1.83619e-06	0.000105487	0.831	0.878	0.83	0.704	0.732	0.722	0.127	0.846333	0.618667	0.9	0.890333	0.845333
251	Stxbp5	0.000468963	0.0186317	0.298	0.262	0.324	0.304	chr1:4203643:4203709:4202727:4202778:4209819:4209867	0.527774	1	0.567	0.357	0.593	0.093	1.56235e-06	0.00010646	0.693	0.666	0.436	1	0.884	0.897	-0.329	0.20624	1	0.342	0.441	0.242	0.086	1.45765e-05	0.00103751	0.095	0.252	0.122	0.272	3.58744e-07	2.47198e-05	0.409	0.336	0.539	0.047	0.092	0.208	0.312	0.428	0.598333	0.294667	0.341667	0.505667
252	Stxbp5_1	6.02099e-07	7.63114e-05	0.555	0.666	0.57	0.344	chr1:4203643:4203709:4202727:4202778:4209970:4210030	0.0528295	0.698244	0.874	0.735	0.874	0.113	0.562964	1	1	1	0.822	0.862	0.938	1	0.007	0.375689	1	0.638	0.553	0.757	0.074	1.31524e-08	1.7904e-06	0.1	0.369	0.128	0.525	5.55112e-14	1.06942e-11	0.829	0.735	0.607	0.063	0.104	0.217	0.596	0.723667	0.940667	0.597	0.649333	0.827667
253	Nlgn2	0.000230709	0.0106904	0.942	0.913	0.935	-0.121	chr10:54550959:54551010:54548809:54548959:54554437:54555132	0.0979261	1	0.864	0.827	0.919	-0.061	0.345232	1	0.844	0.723	0.861	0.932	0.695	0.914	-0.038	0.0184185	0.39569	0.911	1	0.822	-0.094	0.0641672	0.720744	0.899	0.864	0.901	-0.071	0.460327	1	0.843	0.739	0.869	0.675	0.791	0.856	0.043	0.817	0.809333	0.93	0.911	0.87
254	Supt5h	7.68905e-08	1.2317e-05	0.758	0.774	0.624	-0.318	chr1:83605727:83605739:83605254:83605324:83606285:83606351	0.473442	1	0.412	0.526	0.394	-0.043	3.46512e-05	0.0016822	0.399	0.431	0.372	0.17	0.279	0.202	0.184	0.295383	1	0.174	0.126	0.178	-0.023	0.0815481	0.841434	0.203	0.175	0.142	-0.037	0.399599	1	0.126	0.126	0.158	0.111	0.183	0.171	-0.018	0.136667	0.400667	0.718667	0.159333	0.444
255	Pabpc4	2.63546e-10	6.85884e-08	0.466	0.475	0.465	-0.172	chr5:135575624:135575711:135575076:135575196:135575806:135575934	0.813278	1	0.348	0.294	0.266	-0.006	0.0172011	0.263535	0.327	0.273	0.289	0.333	0.37	0.363	-0.059	0.424385	1	0.245	0.243	0.219	-0.016	0.546344	1	0.219	0.181	0.222	0.012	4.75508e-05	0.00172637	0.214	0.209	0.236	0.315	0.274	0.376	-0.102	0.219667	0.296333	0.468667	0.235667	0.302667
256	Hmbox1	0.000127741	0.00666193	0.143	0.085	0.164	0.108	chr15:39081117:39081222:39079438:39079570:39081442:39081531	6.04547e-07	0.000112957	0.15	0.071	0.076	0.14	0.000441045	0.0148064	0.239	0.225	0.253	0.147	0.108	0.14	0.107	0.342187	1	0.2	0.217	0.259	-0.03	0.285705	1	0.091	0.199	0.178	0.039	0.299247	1	0.245	0.172	0.168	0.169	0.15	0.168	0.033	0.195	0.239	0.130667	0.225333	0.099
257	Erbb2	5.92983e-05	0.00361673	0.969	0.957	1	-0.1	chr10:83426309:83426509:83426101:83426192:83426988:83427121	8.60109e-07	0.000153183	1	0.97	1	-0.115	1.28985e-05	0.000717427	0.827	0.929	0.87	1	0.966	0.979	-0.106	0.550516	1	0.965	1	0.957	0.006	0.875236	1	0.95	0.988	1	0.001	0.0100435	0.137177	0.985	0.985	0.971	0.95	0.902	0.927	0.054	0.980333	0.875333	0.975333	0.974	0.99
258	Erbb2_1	3.00315e-13	1.2385e-10	0.961	0.956	0.944	-0.248	chr10:83426988:83427121:83426101:83426192:83427210:83427301	1.46377e-08	3.78385e-06	0.948	0.947	0.917	-0.232	3.69516e-12	5.00347e-10	0.701	0.649	0.767	0.975	0.974	0.97	-0.267	0.000165885	0.0169629	0.973	0.95	1	-0.09	1.30641e-09	2.0423e-07	1	1	0.987	-0.111	0.906643	1	0.869	0.906	0.879	0.93	0.818	0.873	0.011	0.884667	0.705667	0.953667	0.974333	0.937333
259	Mtmr3	1.72939e-12	6.35043e-10	0.162	0.154	0.16	0.201	chr14:79344187:79344214:79340522:79342598:79344896:79344985	0	0	0.104	0.117	0.097	0.254	7.77156e-16	1.48855e-13	0.397	0.345	0.338	0.112	0.13	0.106	0.244	0.000590984	0.0416535	0.1	0.126	0.108	0.076	0	0	0.026	0.016	0.02	0.167	8.76955e-05	0.00293933	0.17	0.188	0.205	0.11	0.059	0.147	0.082	0.187667	0.36	0.158667	0.111333	0.106
260	Mtmr3_1	1.54741e-05	0.00119884	0.932	0.968	0.97	-0.104	chr14:79344896:79344985:79340522:79342598:79346775:79348180	1.45262e-05	0.00169264	0.975	0.946	0.959	-0.107	2.78666e-07	2.17454e-05	0.791	0.952	0.816	0.968	1	0.953	-0.121	0.00238453	0.105945	0.891	0.873	0.893	0.059	0.0769483	0.810835	0.966	0.982	0.961	-0.025	0.844463	1	0.942	0.921	0.971	0.959	0.962	0.924	-0.004	0.944667	0.853	0.956667	0.885667	0.96
261	Depdc5	0.000417658	0.0170115	0.956	0.932	0.868	-0.115	chr14:77740214:77740275:77735937:77736020:77743135:77743307	0.0977244	1	0.918	0.878	0.824	-0.069	0.000408306	0.0139836	0.765	0.797	0.85	0.63	0.648	0.644	0.163	0.778547	1	0.899	0.949	0.899	-0.01	0.200693	1	0.895	0.849	0.881	0.03	0.281017	1	0.903	0.876	0.937	0.823	0.85	0.926	0.039	0.905333	0.804	0.918667	0.915667	0.873333
262	Bbs7	2.38688e-07	3.38532e-05	0.871	0.883	0.929	0.101	chr2:119466643:119466830:119464447:119464520:119470130:119470193	0.00410441	0.124396	0.956	0.973	0.912	0.048	1	1	1	0.986	1	0.981	1	1	0.002	0.013113	0.318734	0.881	0.925	0.953	0.044	0.160748	1	0.929	0.967	0.936	0.02	0.029704	0.317038	1	0.892	1	0.908	0.899	0.96	0.042	0.964	0.995333	0.894333	0.919667	0.947
263	Dennd5b	0.000422298	0.0171387	0.238	0.39	0.176	-0.182	chr4:182067867:182067933:182063527:182063637:182088849:182089656	0.0466638	0.650326	0.052	0.062	0.017	0.043	0.183978	1	0.062	0.128	0.069	0.12	0.07	0.197	-0.043	0.0698611	0.892096	0.096	0.075	0.092	0.055	0.815852	1	0.101	0.116	0.184	0.009	0.0796598	0.659281	0.135	0.153	0.14	0.059	0.107	0.104	0.053	0.142667	0.0863333	0.268	0.0876667	0.0436667
264	Ltbp3	0	0	0.42	0.402	0.372	-0.175	chr1:203044462:203044603:203044191:203044329:203044738:203044900	0.00113641	0.0513031	0.274	0.284	0.278	-0.055	0.00619486	0.121948	0.212	0.231	0.227	0.283	0.26	0.27	-0.048	0.0283881	0.517413	0.121	0.119	0.122	0.028	0.000772083	0.0284532	0.203	0.197	0.192	-0.049	0.00012874	0.00403158	0.137	0.14	0.169	0.195	0.213	0.214	-0.059	0.148667	0.223333	0.398	0.120667	0.278667
265	Fam53a	0.000290884	0.012701	0.775	0.756	0.731	0.119	chr14:77113889:77114653:77111224:77111279:77123871:77124392	0.0149007	0.311778	0.922	0.939	0.954	-0.065	0.592814	1	0.851	0.88	0.889	0.906	0.844	0.823	0.016	0.00415766	0.154961	0.932	0.901	0.961	-0.062	0.00245221	0.0679789	0.942	0.917	0.939	-0.064	0.224597	1	0.869	0.892	0.846	0.873	0.9	0.917	-0.028	0.869	0.873333	0.754	0.931333	0.938333
266	Zfp655	8.67084e-14	3.84183e-11	0.874	0.868	0.86	-0.314	chr12:9362010:9362115:9349984:9352829:9372686:9372824	0.0209463	0.389459	0.677	0.627	0.674	-0.106	1.4995e-08	1.39055e-06	0.614	0.502	0.543	0.765	0.816	0.878	-0.267	2.81335e-05	0.00458909	0.863	0.94	0.83	-0.161	2.62303e-07	2.81511e-05	0.927	0.879	0.891	-0.183	0.0047476	0.0760525	0.712	0.726	0.711	0.882	0.809	0.767	-0.103	0.716333	0.553	0.867333	0.877667	0.659333
267	Fbrsl1	1.42473e-05	0.0011226	1	1	1	-0.107	chr12:46304087:46304159:46303883:46303913:46305892:46306022	0.00458484	0.135037	0.795	0.777	0.739	0.123	0.772916	1	0.955	0.881	0.844	0.912	0.898	0.844	0.009	0.225704	1	0.895	0.922	1	-0.031	0.809092	1	0.915	0.818	1	-0.003	0.719888	1	0.937	0.923	0.864	1	1	0.708	0.005	0.908	0.893333	1	0.939	0.770333
268	Ccnl1	0.000362953	0.0151429	0.531	0.47	0.48	-0.132	chr2:150194295:150194442:150190415:150190536:150196031:150196141	0.168748	1	0.303	0.327	0.31	0.048	0.778406	1	0.394	0.387	0.304	0.361	0.356	0.4	-0.011	0.257014	1	0.405	0.357	0.311	0.045	0.0358414	0.48926	0.343	0.288	0.332	0.081	0.0168505	0.20582	0.42	0.342	0.445	0.316	0.294	0.335	0.087	0.402333	0.361667	0.493667	0.357667	0.313333
269	LOC100911357	0.000124533	0.00651361	0.068	0.114	0	0.158	chr19:33517182:33517226:33507453:33508581:33522536:33523068	0.0625709	0.777225	0.193	0.093	0.121	0.083	0.0160442	0.250356	0.2	0.23	0.227	0.099	0.146	0.125	0.096	0.714874	1	0.106	0.192	0.155	0.005	0.925082	1	0.279	0.079	0.158	-0.016	0.470537	1	0.172	0.123	0.174	0.11	0.119	0.154	0.029	0.156333	0.219	0.0606667	0.151	0.135667
270	Golga1	6.32766e-05	0.00382026	0.776	0.876	0.907	0.113	chr3:22770671:22770758:22765689:22770172:22771154:22771325	0.00749432	0.19534	0.933	0.879	0.885	0.067	0.799608	1	0.954	0.982	0.962	0.978	0.982	0.938	0	0.014951	0.348637	0.94	0.891	0.958	0.042	0.000148642	0.00731167	0.907	0.702	0.978	0.109	1.53143e-05	0.000668452	0.944	1	0.971	0.837	0.88	0.854	0.115	0.971667	0.966	0.853	0.929667	0.899
271	Mink1	3.0957e-11	9.53832e-09	0.925	0.867	0.96	-0.175	chr10:55325325:55325436:55325076:55325162:55325571:55325690	0.300469	1	0.715	0.698	0.706	0.036	6.55715e-05	0.0029171	0.707	0.715	0.804	0.582	0.549	0.561	0.178	4.96102e-06	0.00123015	0.75	0.649	0.763	-0.168	3.90185e-10	6.51628e-08	0.741	0.767	0.744	-0.198	4.07452e-13	7.00589e-11	0.533	0.526	0.599	0.792	0.805	0.773	-0.237	0.552667	0.742	0.917333	0.720667	0.706333
272	Znf8	0.00157047	0.0469844	0.422	0.458	0.457	-0.168	chr1:73498769:73499188:73498533:73498688:73501935:73502062	0.374064	1	0.299	0.36	0.299	-0.042	0.00374534	0.0834512	0.283	0.344	0.206	0.381	0.387	0.529	-0.155	0.0558348	0.784981	0.373	0.402	0.395	-0.088	0.572344	1	0.271	0.297	0.236	0.034	0.367306	1	0.353	0.254	0.299	0.308	0.431	0.281	-0.038	0.302	0.277667	0.445667	0.39	0.319333
273	Rab34	1.06581e-14	5.49427e-12	0.896	0.882	0.898	-0.126	chr10:63085107:63085173:63084563:63084655:63085266:63085368	0.000536803	0.0294087	0.701	0.702	0.681	0.071	0.646403	1	0.777	0.761	0.76	0.757	0.757	0.757	0.009	0.00940795	0.25952	0.758	0.739	0.745	0.052	0.526819	1	0.813	0.819	0.8	-0.011	0.688422	1	0.819	0.815	0.764	0.802	0.823	0.794	-0.007	0.799333	0.766	0.892	0.747333	0.694667
274	Prr14l	3.27436e-05	0.00224196	0.059	0.062	0.034	0.157	chr14:77871997:77872156:77869848:77870041:77888589:77888662	0.0355459	0.545931	0.119	0.053	0.158	0.099	1.53347e-06	0.000105036	0.235	0.2	0.192	0.032	0	0.091	0.168	0.0612561	0.823242	0.17	0.195	0.395	-0.108	0.0806453	0.835645	0.079	0.043	0.127	0.062	0.00405921	0.0675287	0.123	0.148	0.164	0.073	0.038	0.069	0.085	0.145	0.209	0.0516667	0.253333	0.11
275	Asmtl	2.35166e-10	6.24144e-08	0.836	0.854	0.866	-0.173	chr12:16317397:16317459:16317253:16317318:16317562:16317671	0.447514	1	0.697	0.743	0.671	-0.025	0.0217177	0.310094	0.742	0.633	0.661	0.783	0.735	0.733	-0.072	0.835582	1	0.582	0.541	0.553	0.007	7.14202e-08	8.65537e-06	0.712	0.739	0.692	-0.149	0.00245191	0.0451328	0.545	0.57	0.581	0.627	0.664	0.65	-0.082	0.565333	0.678667	0.852	0.558667	0.703667
276	Ssh3	0.000161596	0.00798477	0.976	1	0.929	-0.129	chr1:201561830:201561921:201561583:201561649:201561977:201562096	0.657608	1	0.882	0.826	0.884	-0.025	0.206949	1	0.756	0.876	0.886	0.766	0.765	0.776	0.07	0.816221	1	0.616	0.674	0.745	0.014	3.15701e-06	0.000263618	0.918	0.903	0.945	-0.229	9.64115e-07	5.95728e-05	0.738	0.602	0.738	0.903	0.948	0.946	-0.24	0.692667	0.839333	0.968333	0.678333	0.864
277	Gphn	8.8618e-13	3.39356e-10	0.861	0.853	0.89	-0.361	chr6:97225756:97225864:97223718:97223991:97250881:97251016	0.369056	1	0.635	0.584	0.487	-0.062	8.47565e-05	0.00365334	0.525	0.62	0.375	0.763	0.769	0.746	-0.253	0.0333384	0.56718	0.627	0.611	0.575	0.091	0.574681	1	0.635	0.744	0.624	0.027	0.565609	1	0.658	0.682	0.745	0.815	0.367	0.954	-0.017	0.695	0.506667	0.868	0.604333	0.568667
278	Pld1	3.97904e-13	1.60394e-10	0.667	0.656	0.602	-0.283	chr2:110979941:110980055:110978954:110979168:110986669:110986798	1.01574e-12	4.65384e-10	0.632	0.68	0.635	-0.29	0	0	0.392	0.326	0.358	0.049	0.011	0.032	0.328	4.78596e-05	0.00683504	0.454	0.56	0.597	-0.212	0.0041039	0.100322	0.419	0.453	0.473	-0.124	0.579704	1	0.265	0.315	0.394	0.308	0.214	0.372	0.027	0.324667	0.358667	0.641667	0.537	0.649
279	Cdc42ep5	0.00019881	0.00954218	0.707	0.713	0.793	-0.137	chr1:70036617:70036724:70035923:70036341:70037701:70038990	0.475193	1	0.546	0.649	0.533	0.025	0.912423	1	0.649	0.569	0.585	0.651	0.584	0.556	0.004	0.00149616	0.0777889	0.751	0.738	0.797	-0.086	1.08444e-05	0.000795009	0.796	0.771	0.824	-0.121	0.0134138	0.172126	0.703	0.651	0.675	0.761	0.708	0.77	-0.07	0.676333	0.601	0.737667	0.762	0.576
280	Pex11a	0.00138306	0.0425895	0.802	0.814	0.607	-0.288	chr1:133684450:133684566:133680090:133682071:133687010:133687172	0.828672	1	0.484	0.287	0.724	-0.045	0.0205606	0.299334	0.559	0.44	0.36	0.692	0.781	0.559	-0.224	0.158372	1	0.874	0.692	0.59	-0.109	2.07715e-08	2.7404e-06	0.916	0.952	0.905	-0.315	0.0255026	0.282054	0.705	0.561	0.562	0.465	0.469	0.342	0.184	0.609333	0.453	0.741	0.718667	0.498333
281	Smad5	2.87476e-07	3.95184e-05	0.765	0.684	0.548	0.282	chr17:7887149:7887266:7886249:7886331:7891534:7891658	1	1	0.691	0.723	0.875	0.184	1	1	0.928	0.914	1	0.864	0.771	0.91	0.099	0.843581	1	0.714	0.758	0.873	-0.025	0.924544	1	0.785	0.787	0.749	-0.017	0.00459631	0.074178	0.643	0.786	0.842	0.59	0.412	0.575	0.231	0.757	0.947333	0.665667	0.781667	0.763
282	Kdm6a	9.01201e-05	0.00500676	0.354	0.35	0.5	-0.219	chrX:4381191:4381347:4380554:4380650:4381816:4381951	0.313239	1	0.2	0.302	0.164	-0.04	0.176211	1	0.18	0.234	0.132	0.351	0.242	0.135	-0.061	0.176002	1	0.243	0.163	0.16	0.087	0.574385	1	0.295	0.282	0.333	-0.027	0.280994	1	0.351	0.321	0.156	0.13	0.196	0.273	0.076	0.276	0.182	0.401333	0.188667	0.222
283	Arhgap17	1.51818e-07	2.26091e-05	0.027	0	0.01	0.101	chr1:177812089:177812138:177808285:177808415:177813670:177813718	5.28934e-05	0.00489509	0.019	0.024	0.038	0.086	2.34327e-09	2.45871e-07	0.104	0.09	0.146	0.419	0.382	0.417	-0.293	0.567106	1	0.035	0.11	0.046	0.023	3.59813e-05	0.00223974	0.01	0.009	0.005	0.078	0.469711	1	0.122	0.062	0.075	0	0.111	0.101	0.016	0.0863333	0.113333	0.0123333	0.0636667	0.027
284	Arhgap17_1	1.24345e-14	6.17258e-12	0.363	0.484	0.424	-0.245	chr1:177813670:177813718:177807578:177808415:177814706:177815258	0	0	0.455	0.451	0.448	-0.272	0.29348	1	0.138	0.201	0.198	0.149	0.141	0.185	0.021	5.73594e-06	0.00137566	0.415	0.346	0.406	-0.14	0	0	0.7	0.655	0.704	-0.437	1.12017e-06	6.7515e-05	0.252	0.223	0.273	0.108	0.114	0.162	0.121	0.249333	0.179	0.423667	0.389	0.451333
285	Arhgap17_2	0	0	0.495	0.601	0.585	0.328	chr1:177822566:177822800:177819981:177820151:177824246:177824403	0.560104	1	0.922	0.864	0.906	-0.009	6.60755e-08	5.59549e-06	0.914	0.879	0.872	0.942	0.973	0.971	-0.074	0.966482	1	0.891	0.844	0.902	-0.002	0.0121605	0.226844	0.818	0.837	0.835	0.047	0.0803698	0.663664	0.858	0.882	0.892	0.868	0.816	0.838	0.037	0.877333	0.888333	0.560333	0.879	0.897333
286	Tsc2	0.000101407	0.00550268	0.204	0.184	0.291	-0.109	chr10:13626361:13626430:13625179:13625310:13627047:13627251	0.960294	1	0.088	0.191	0.084	-0.004	0.755182	1	0.076	0.128	0.147	0.11	0.122	0.104	0.005	0.226602	1	0.074	0.075	0.098	0.019	0.00145819	0.0459624	0.069	0.048	0.041	0.049	2.86459e-05	0.00113645	0.097	0.078	0.129	0.052	0.034	0.043	0.058	0.101333	0.117	0.226333	0.0823333	0.121
287	Tsc2_1	8.1741e-05	0.00466698	0.73	0.672	0.732	-0.161	chr10:13631101:13631230:13629674:13629836:13632255:13632350	0.221443	1	0.637	0.517	0.687	-0.064	0.309793	1	0.542	0.584	0.524	0.497	0.542	0.46	0.05	0.730904	1	0.772	0.846	0.785	-0.009	0	0	0.067	0.07	0.044	0.732	3.45903e-08	2.90259e-06	0.779	0.833	0.765	0.584	0.618	0.58	0.198	0.792333	0.55	0.711333	0.801	0.613667
288	Tsc2_2	2.9848e-06	0.000302498	0.824	0.801	0.776	-0.181	chr10:13631101:13631230:13629674:13629839:13632255:13632350	0.822013	1	0.612	0.542	0.675	0.01	0.621333	1	0.578	0.674	0.606	0.752	0.512	0.474	0.04	0.43324	1	0.792	0.818	0.894	0.02	0	0	0.087	0.061	0.043	0.791	7.86691e-08	6.16552e-06	0.831	0.859	0.874	0.688	0.598	0.719	0.186	0.854667	0.619333	0.800333	0.834667	0.609667
289	Ankrd11	0.000570242	0.0216975	0.522	0.522	0.467	-0.124	chr19:50957660:50957757:50957040:50957211:50965373:50965512	0.658877	1	0.372	0.377	0.339	0.017	0.0410336	0.483526	0.429	0.375	0.335	0.458	0.449	0.445	-0.071	0.00223297	0.101475	0.402	0.267	0.292	-0.106	2.26177e-06	0.000195294	0.342	0.321	0.377	-0.132	2.6051e-06	0.000142433	0.21	0.214	0.219	0.106	0.118	0.129	0.097	0.214333	0.379667	0.503667	0.320333	0.362667
290	Lcor	3.60898e-05	0.00243991	0.935	1	1	-0.195	chr1:240364261:240364549:240357829:240357962:240370004:240371290	0.0160031	0.326382	0.886	1	0.889	-0.141	8.32827e-05	0.00359864	0.943	0.704	0.704	1	0.875	1	-0.175	0.796702	1	0.789	0.879	1	-0.01	0.50802	1	1	0.9	0.806	-0.023	0.881866	1	0.931	1	0.706	0.867	0.692	1	0.026	0.879	0.783667	0.978333	0.889333	0.925
291	Rrp8	0.000343685	0.0145268	0.89	0.866	0.852	-0.139	chr1:160086886:160087253:160086223:160086677:160088482:160088640	0.135625	1	0.569	0.634	0.75	0.079	0.0347752	0.431702	0.724	0.71	0.757	0.803	0.842	0.798	-0.084	0.970574	1	0.716	0.632	0.695	-0.006	0.224996	1	0.706	0.699	0.803	-0.061	5.37468e-06	0.000268705	0.661	0.667	0.697	0.356	0.467	0.508	0.231	0.675	0.730333	0.869333	0.681	0.651
292	Tcf3	0.000341508	0.014462	0.502	0.582	0.514	0.11	chr7:9301282:9301509:9298433:9298669:9301641:9302315	0.578585	1	0.624	0.55	0.693	0.02	0	0	0.645	0.635	0.648	0.368	0.42	0.346	0.265	0.259125	1	0.552	0.628	0.614	0.034	0.512424	1	0.667	0.692	0.595	-0.019	0.00546955	0.0851703	0.654	0.633	0.61	0.545	0.594	0.514	0.081	0.632333	0.642667	0.532667	0.598	0.622333
293	Kif1c	3.33067e-16	1.98404e-13	0.818	0.847	0.81	-0.19	chr10:55416426:55416546:55414411:55414636:55416766:55416899	0.245405	1	0.619	0.632	0.561	0.031	0.0973835	0.882888	0.628	0.649	0.627	0.585	0.591	0.59	0.046	0.387965	1	0.506	0.541	0.495	0.024	0.0611845	0.700353	0.595	0.601	0.564	-0.049	0.480421	1	0.541	0.547	0.526	0.531	0.594	0.546	-0.019	0.538	0.634667	0.825	0.514	0.604
294	Kif1c_1	4.44089e-16	2.61632e-13	0.813	0.844	0.796	-0.194	chr10:55416440:55416546:55414475:55414636:55416766:55416899	0.532828	1	0.612	0.631	0.578	0.016	0.0687211	0.698928	0.599	0.639	0.632	0.6	0.571	0.545	0.051	0.185416	1	0.454	0.48	0.452	0.037	0.0709126	0.769376	0.518	0.588	0.535	-0.048	0.633074	1	0.48	0.516	0.501	0.474	0.556	0.506	-0.013	0.499	0.623333	0.817667	0.462	0.607
295	Myof	8.8278e-05	0.00494025	0.764	0.847	0.816	0.155	chr1:235701985:235701997:235699531:235699630:235705740:235705817	5.44588e-06	0.000734174	0.779	0.832	0.72	0.187	3.07268e-05	0.00151684	0.931	0.962	1	0.769	0.735	0.84	0.183	0.808947	1	0.935	0.853	0.787	0.005	0.171087	1	0.975	0.915	0.844	-0.048	0.46262	1	0.931	0.872	0.787	0.822	0.718	0.822	0.076	0.863333	0.964333	0.809	0.858333	0.777
296	LOC120098765	4.06871e-05	0.00268635	0.63	0.504	0.543	-0.194	chr1:1451589:1451838:1437819:1438391:1452275:1452542	0.212879	1	0.373	0.417	0.469	-0.055	0.0912262	0.845383	0.378	0.408	0.309	0.244	0.261	0.355	0.078	0.00227256	0.102627	0.433	0.44	0.463	0.108	0.00261603	0.071393	0.462	0.471	0.391	0.112	2.22045e-16	4.98192e-14	0.559	0.522	0.578	0.299	0.277	0.176	0.302	0.553	0.365	0.559	0.445333	0.419667
297	Nmral1	0.000572762	0.021778	0.804	0.917	0.792	-0.125	chr10:10848052:10848280:10847271:10847521:10849906:10850184	0.171253	1	0.854	0.75	0.704	-0.056	0.313088	1	0.718	0.733	0.688	0.817	0.7	0.739	-0.039	0.00890145	0.251387	0.862	0.787	0.749	-0.09	0.000249725	0.0111905	0.828	0.838	0.799	-0.112	0.539911	1	0.69	0.76	0.678	0.64	0.742	0.668	0.026	0.709333	0.713	0.837667	0.799333	0.769333
298	Prr14	0.00161175	0.0480586	0.829	0.954	0.965	-0.172	chr1:182084750:182084822:182083835:182083972:182084943:182085112	0.0129745	0.284205	0.941	0.814	0.895	-0.139	0.814033	1	0.69	0.669	0.874	0.743	0.793	0.687	0.003	0.833499	1	0.689	0.74	0.721	0.011	0.675408	1	0.698	0.68	0.725	0.026	0.110622	0.835049	0.662	0.687	0.833	0.939	0.808	0.745	-0.103	0.727333	0.744333	0.916	0.716667	0.883333
299	Ect2	0	0	0.665	0.667	0.674	0.283	chr2:110031765:110031858:110030655:110030838:110031963:110032043	0	0	0.603	0.537	0.495	0.406	1.18284e-07	9.75016e-06	0.989	0.932	0.933	0.763	0.915	0.822	0.118	2.18014e-12	3.43216e-09	0.71	0.678	0.712	0.155	0	0	0.143	0.114	0.109	0.733	2.14949e-10	2.68566e-08	0.846	0.873	0.846	0.711	0.712	0.72	0.141	0.855	0.951333	0.668667	0.7	0.545
300	Armc5	0	0	0.659	0.689	0.656	0.24	chr1:182824475:182824972:182822303:182823090:182825615:182825748	0.0395953	0.587487	0.944	0.93	0.94	-0.03	0.05035	0.560339	0.916	0.884	0.925	0.949	0.922	0.945	-0.03	0.0140513	0.334219	0.852	0.901	0.867	-0.053	0.0241166	0.372756	0.889	0.868	0.844	-0.047	1.2171e-06	7.28862e-05	0.824	0.804	0.833	0.929	0.915	0.882	-0.088	0.820333	0.908333	0.668	0.873333	0.938
301	Ikbke	0.000756421	0.0270175	0.971	0.963	0.978	-0.107	chr13:42731138:42731299:42729815:42729926:42731422:42731604	5.09079e-06	0.000696889	0.973	1	1	-0.128	0.806546	1	0.881	0.931	0.778	0.848	0.878	0.84	0.008	0.866732	1	0.84	0.941	0.95	0.014	0.647111	1	1	0.945	0.841	-0.004	0.0724864	0.61791	0.941	0.946	0.887	0.96	1	0.918	-0.035	0.924667	0.863333	0.970667	0.910333	0.991
302	Fbf1	9.00101e-06	0.000779583	0.631	0.638	0.641	-0.3	chr10:101384086:101384173:101383706:101383801:101385163:101385634	0.151712	1	0.339	0.506	0.468	-0.101	0.346811	1	0.37	0.226	0.414	0.305	0.178	0.351	0.059	0.0361711	0.597357	0.413	0.716	0.418	-0.18	0.274551	1	0.434	0.403	0.339	-0.056	0.0431212	0.42104	0.377	0.284	0.347	0.565	0.468	0.379	-0.135	0.336	0.336667	0.636667	0.515667	0.437667
303	Fbf1_1	4.0345e-05	0.00266705	0.726	0.753	0.741	-0.241	chr10:101384086:101384188:101383706:101383801:101385163:101385631	0.955329	1	0.445	0.567	0.495	-0.003	0.0960111	0.875098	0.462	0.43	0.606	0.392	0.372	0.414	0.107	0.125277	1	0.49	0.775	0.564	-0.115	0.479539	1	0.543	0.563	0.488	-0.037	0.364425	1	0.482	0.48	0.522	0.611	0.538	0.499	-0.055	0.494667	0.499333	0.74	0.609667	0.502333
304	Fbf1_2	0.000540664	0.0209054	0.571	0.677	0.659	-0.234	chr10:101398770:101398845:101397709:101397737:101400924:101401597	0.207244	1	0.464	0.53	0.458	-0.083	0.0463149	0.528128	0.372	0.388	0.444	0.531	0.603	0.521	-0.15	0.814702	1	0.593	0.582	0.436	-0.013	0.0190437	0.316053	0.704	0.632	0.666	-0.144	0.0192924	0.227745	0.589	0.533	0.449	0.684	0.694	0.644	-0.15	0.523667	0.401333	0.635667	0.537	0.484
305	Scaf8	1.86268e-05	0.0013889	0.284	0.32	0.187	-0.172	chr1:43733968:43734030:43727783:43728145:43754009:43754093	0.611398	1	0.079	0.111	0.114	-0.01	0.345223	1	0.116	0.117	0.041	0.073	0.186	0.084	-0.023	0.41035	1	0.055	0.092	0.069	0.02	0.000568474	0.022154	0.32	0.188	0.156	-0.13	0.449645	1	0.111	0.098	0.066	0.09	0.104	0.13	-0.016	0.0916667	0.0913333	0.263667	0.072	0.101333
306	Phldb1	1.97288e-11	6.4103e-09	0.468	0.481	0.502	-0.197	chr8:45015866:45015911:45014961:45015256:45016354:45016457	0.000490975	0.027492	0.416	0.388	0.361	-0.102	0	0	0.265	0.322	0.272	0.012	0.03	0.022	0.265	0.981446	1	0.407	0.335	0.329	-0.001	0	0	0.041	0.029	0.022	0.325	0.185986	1	0.301	0.404	0.363	0.341	0.3	0.307	0.04	0.356	0.286333	0.483667	0.357	0.388333
307	Chka	3.15918e-06	0.00031423	0.293	0.51	0.308	-0.26	chr1:201110431:201110558:201100871:201104111:201113037:201113151	0.139279	1	0.093	0.054	0.067	0.039	0.108099	0.947088	0.102	0.178	0.051	0.147	0.157	0.175	-0.049	0.936295	1	0.126	0.035	0.089	-0.004	0.000711098	0.0266213	0.207	0.159	0.191	-0.106	5.59039e-05	0.00199616	0.091	0.073	0.074	0.231	0.198	0.141	-0.111	0.0793333	0.110333	0.370333	0.0833333	0.0713333
308	Fyn	3.56736e-11	1.08667e-08	0.352	0.276	0.31	0.344	chr20:42925954:42926119:42922694:42922844:42926491:42926647	0.39852	1	0.618	0.595	0.613	0.048	1.11022e-16	2.24918e-14	0.759	0.645	0.565	0.967	0.973	0.98	-0.317	0.240416	1	0.519	0.561	0.513	-0.057	2.01689e-05	0.00136059	0.289	0.162	0.337	0.211	1.35729e-07	1.01304e-05	0.521	0.45	0.451	0.706	0.721	0.766	-0.257	0.474	0.656333	0.312667	0.531	0.608667
309	Fyn_1	1.37779e-13	5.95693e-11	0.363	0.385	0.302	-0.216	chr20:42926491:42926647:42925954:42926119:42929194:42929374	0.96838	1	0.145	0.099	0.158	0	3.33067e-16	6.59535e-14	0.121	0.122	0.159	0.014	0.016	0.018	0.118	0.0682552	0.879686	0.23	0.178	0.226	0.059	1.29939e-10	2.29902e-08	0.545	0.574	0.503	-0.27	3.00093e-12	4.69882e-10	0.308	0.26	0.244	0.117	0.079	0.07	0.182	0.270667	0.134	0.35	0.211333	0.134
310	Ano1	0	0	0.007	0.014	0.009	0.233	chr1:199780984:199781062:199780005:199780080:199783805:199783877	0	0	0.014	0.009	0.008	0.233	2.22045e-15	4.10377e-13	0.191	0.274	0.265	0.014	0.052	0	0.221	0.406068	1	0.045	0.038	0.027	0.013	3.02354e-05	0.00192405	0	0	0.006	0.047	0.0736945	0.624663	0.03	0.073	0.045	0.062	0.162	0.12	-0.065	0.0493333	0.243333	0.01	0.0366667	0.0103333
311	Ano1_1	7.0259e-05	0.00413472	0.444	0.336	0.35	-0.151	chr1:199811611:199811677:199811061:199811117:199813482:199813534	0.0210511	0.390317	0.341	0.289	0.293	-0.082	8.90066e-13	1.28094e-10	0.274	0.177	0.226	0.025	0.042	0.031	0.193	0.0121515	0.304887	0.483	0.373	0.39	-0.12	4.40926e-08	5.61172e-06	0.168	0.095	0.114	0.169	1.36113e-13	2.48557e-11	0.303	0.35	0.232	0.027	0	0.049	0.27	0.295	0.225667	0.376667	0.415333	0.307667
312	Plekha1	0.000645789	0.0239931	0.738	0.799	0.79	0.107	chr1:185475424:185475465:185474134:185474227:185476680:185479157	0.19688	1	0.877	0.928	0.93	-0.029	0.039729	0.472488	0.889	0.861	0.898	0.874	0.822	0.786	0.055	0.197527	1	0.811	0.851	0.947	0.039	6.93675e-06	0.000533079	0.79	0.758	0.725	0.151	0	0	0.894	0.932	0.899	0.315	0.369	0.314	0.576	0.908333	0.882667	0.775667	0.869667	0.911667
313	Atg2a	8.32998e-07	0.000100132	0.976	0.961	0.943	-0.126	chr1:203549451:203549607:203549007:203549100:203549702:203549946	1.62401e-06	0.000264465	0.965	0.939	0.967	-0.123	3.78016e-08	3.31302e-06	0.747	0.892	0.864	1	1	0.965	-0.154	0.00718123	0.218708	0.935	1	0.977	-0.04	0.939196	1	0.935	0.922	0.925	0.003	0.300508	1	0.939	0.953	0.899	0.968	0.952	0.926	-0.018	0.930333	0.834333	0.96	0.970667	0.957
314	Mia2	3.1134e-06	0.000312576	0.883	0.9	0.837	-0.137	chr6:76834206:76834278:76826953:76827042:76836343:76836454	0.976666	1	0.779	0.693	0.731	0.002	0.289575	1	0.694	0.761	0.753	0.777	0.64	0.667	0.041	0.0240843	0.464888	0.864	0.802	0.824	-0.074	0.000109867	0.00570674	0.909	0.833	0.888	-0.121	0.14829	1	0.698	0.793	0.777	0.795	0.808	0.815	-0.05	0.756	0.736	0.873333	0.83	0.734333
315	Mia2_1	4.36772e-05	0.00284869	0.795	0.776	0.803	-0.117	chr6:76880255:76880372:76876291:76876450:76881509:76881568	0.396396	1	0.564	0.711	0.648	0.033	4.90077e-06	0.000301564	0.668	0.646	0.708	0.801	0.859	0.797	-0.145	0.163645	1	0.781	0.762	0.683	0.044	0.128174	1	0.836	0.832	0.807	-0.039	1.68207e-07	1.23911e-05	0.789	0.802	0.766	0.507	0.521	0.668	0.22	0.785667	0.674	0.791333	0.742	0.641
316	Ubap2l	9.6199e-07	0.000112854	0.626	0.657	0.597	-0.129	chr2:175474050:175474125:175471031:175471084:175477052:175477165	0.00588656	0.163809	0.602	0.565	0.548	-0.074	0.821869	1	0.485	0.49	0.518	0.505	0.503	0.504	-0.006	0.00385056	0.147599	0.685	0.708	0.701	-0.072	0.979513	1	0.639	0.633	0.609	-0.001	0.711341	1	0.605	0.643	0.631	0.606	0.603	0.642	0.009	0.626333	0.497667	0.626667	0.698	0.571667
317	Rbm26	9.48366e-06	0.000813501	0.957	0.84	0.959	-0.132	chr15:81892132:81893313:81884782:81887882:81895005:81895119	0.15614	1	0.75	0.864	0.894	-0.049	0.0739178	0.73526	0.805	0.734	0.822	0.874	0.764	0.913	-0.063	0.278431	1	0.873	0.914	0.893	-0.028	0.0195706	0.321837	0.922	0.913	0.932	-0.057	0.00250864	0.0459357	0.892	0.894	0.811	0.759	0.806	0.739	0.098	0.865667	0.787	0.918667	0.893333	0.836
318	Rbm26_1	2.08359e-05	0.00152352	0.87	0.9	0.932	-0.119	chr15:81920702:81920774:81913327:81913453:81921944:81922076	0.00039911	0.0234347	0.878	0.904	0.883	-0.106	1.11851e-08	1.05206e-06	0.797	0.81	0.739	0.526	0.604	0.562	0.218	0.336668	1	0.704	0.737	0.776	0.039	0	0	0.213	0.295	0.335	0.497	0	0	0.776	0.811	0.747	0.129	0.12	0.086	0.666	0.778	0.782	0.900667	0.739	0.888333
319	Chd2	0.000466518	0.0185817	0.025	0.029	0.075	0.113	chr1:127296038:127298706:127278064:127278296:127299525:127299658	0.0879301	0.960879	0.023	0.105	0.115	0.075	0.00217765	0.0543706	0.064	0.137	0.268	0.059	0.111	0.014	0.095	0.331046	1	0.04	0.114	0.043	-0.021	0.0717121	0.774549	0.011	0	0.043	0.027	0.111685	0.841431	0	0.061	0.073	0.04	0.083	0.129	-0.039	0.0446667	0.156333	0.043	0.0656667	0.081
320	Zkscan1	0.00169357	0.0499151	0.906	0.823	0.817	-0.22	chr12:16977350:16977442:16974612:16974763:16980790:16981012	0.477859	1	0.67	0.591	0.763	-0.046	0.759608	1	0.553	0.591	0.743	0.877	0.553	0.469	-0.004	0.546403	1	0.446	0.671	0.678	0.08	0.423841	1	0.531	0.566	0.666	0.091	0.439261	1	0.699	0.524	0.812	0.6	0.797	0.826	-0.063	0.678333	0.629	0.848667	0.598333	0.674667
321	LOC102555148	2.48702e-07	3.5088e-05	0.262	0.172	0.422	-0.221	chr3:56462227:56462432:56461411:56461560:56467827:56468036	0.0010405	0.0481282	0.087	0.311	0.154	-0.12	0.237358	1	0.032	0.064	0.096	0.073	0.088	0.09	-0.02	0.374611	1	0.271	0.226	0.281	-0.029	0.0510503	0.619113	0.339	0.403	0.246	-0.099	0.000818541	0.0185371	0.273	0.227	0.19	0.096	0.089	0.168	0.112	0.23	0.064	0.285333	0.259333	0.184
322	Mark3	3.33067e-16	1.98404e-13	0.362	0.388	0.435	0.374	chr6:130711920:130711947:130706052:130706310:130715301:130716245	5.60449e-06	0.00075175	0.541	0.612	0.484	0.223	2.29816e-14	3.84289e-12	0.709	0.791	0.807	0.416	0.427	0.277	0.396	0.00464051	0.165421	0.536	0.408	0.543	0.14	0	0	0.023	0.028	0.04	0.605	0	0	0.621	0.616	0.67	0.005	0.002	0.003	0.632	0.635667	0.769	0.395	0.495667	0.545667
323	Mark3_1	1.85918e-12	6.68955e-10	0.522	0.556	0.5	0.275	chr6:130713460:130713505:130706052:130706310:130715301:130715874	2.20637e-06	0.000346388	0.591	0.661	0.539	0.204	1.11022e-16	2.24918e-14	0.767	0.823	0.814	0.477	0.508	0.437	0.327	0.000240247	0.0221269	0.623	0.562	0.688	0.14	0	0	0.405	0.498	0.457	0.311	0	0	0.768	0.765	0.759	0.376	0.38	0.387	0.383	0.764	0.801333	0.526	0.624333	0.597
324	Shoc2	3.15913e-06	0.00031423	0.765	0.823	0.857	-0.198	chr1:252984648:252984757:252959043:252959177:252995999:252996911	0.588947	1	0.591	0.678	0.652	-0.023	0.000346286	0.0121311	0.622	0.663	0.567	0.876	0.743	0.734	-0.167	0.243265	1	0.679	0.478	0.612	0.067	0.046129	0.581144	0.684	0.775	0.765	-0.084	0.314079	1	0.625	0.709	0.637	0.566	0.712	0.506	0.062	0.657	0.617333	0.815	0.589667	0.640333
325	Prune2	4.22673e-07	5.58137e-05	0	0	0	0.133	chr1:214617511:214617559:214609109:214609208:214621688:214624848	0.10422	1	0.065	0.114	0.071	0.05	0.00821833	0.151676	0.147	0.156	0.096	0.05	0.047	0.099	0.068	0.000677985	0.0455765	0.045	0	0.04	0.117	0.0146286	0.260642	0.063	0.019	0.034	0.107	3.25504e-05	0.00126676	0.131	0	0.306	0	0	0.022	0.138	0.145667	0.133	0	0.0283333	0.0833333
326	Tank	4.14465e-05	0.00272307	0.465	0.375	0.459	0.395	chr3:46166359:46166446:46164820:46164939:46175347:46175478	0.0765509	0.880172	0.474	0.74	0.768	0.168	0.124081	1	1	0.635	0.85	0.643	0.726	0.791	0.108	0.799444	1	0.596	0.8	0.498	0.027	0.0335009	0.468807	0.415	0.587	0.356	0.206	0.000432651	0.0109906	0.639	0.71	0.627	0.883	0.843	1	-0.25	0.658667	0.828333	0.433	0.631333	0.660667
327	Kmt5a	6.63667e-11	1.92327e-08	0.57	0.604	0.602	-0.19	chr12:32156467:32156583:32155212:32155369:32156810:32156949	0.0415093	0.606423	0.459	0.475	0.444	-0.057	0.277792	1	0.422	0.382	0.402	0.43	0.43	0.435	-0.03	0.0340051	0.574337	0.516	0.52	0.474	-0.055	2.22045e-16	6.81786e-14	0.688	0.685	0.716	-0.248	1.82969e-09	1.94021e-07	0.447	0.429	0.47	0.646	0.621	0.596	-0.172	0.448667	0.402	0.592	0.503333	0.459333
328	Mtss1	4.99841e-09	1.04678e-06	0.847	0.886	0.884	-0.123	chr7:90494649:90494844:90493288:90493462:90498741:90498952	0.00086456	0.0419678	0.797	0.839	0.85	-0.08	0.000786714	0.0237195	0.718	0.764	0.765	0.674	0.63	0.661	0.094	0.000423499	0.0329143	0.945	0.87	0.922	-0.072	0.000219288	0.0101044	0.907	0.939	0.897	-0.074	0.00156771	0.0313763	0.821	0.804	0.897	0.723	0.736	0.793	0.09	0.840667	0.749	0.872333	0.912333	0.828667
329	Smarca2	1.16273e-07	1.77092e-05	0.502	0.512	0.505	-0.139	chr1:224340575:224340629:224332852:224333050:224351213:224351319	0.0207237	0.387396	0.405	0.421	0.435	-0.053	0.00780094	0.145864	0.35	0.364	0.387	0.3	0.32	0.313	0.056	0.909789	1	0.529	0.518	0.532	-0.006	0.047562	0.593199	0.565	0.616	0.619	-0.08	0.413521	1	0.533	0.466	0.562	0.466	0.618	0.598	-0.04	0.520333	0.367	0.506333	0.526333	0.420333
330	Usp47	5.74117e-05	0.00352169	0.419	0.341	0.364	0.106	chr1:166208220:166208280:166205839:166206007:166210557:166210689	0.0282207	0.469765	0.48	0.369	0.381	0.071	0.0852362	0.806041	0.476	0.475	0.492	0.454	0.416	0.418	0.052	0.00205081	0.0956772	0.54	0.536	0.496	-0.086	0.481559	1	0.457	0.465	0.449	-0.019	0.000382489	0.00988694	0.425	0.448	0.44	0.542	0.529	0.535	-0.098	0.437667	0.481	0.374667	0.524	0.41
331	Irgm	6.25608e-07	7.87327e-05	0.766	0.742	0.721	-0.228	chr10:33238326:33238467:33233512:33235203:33241158:33241594	0.143316	1	0.518	0.646	0.601	-0.074	0.288784	1	0.592	0.489	0.463	0.479	0.411	0.509	0.048	0.255279	1	0.55	0.771	0.739	-0.074	0.236049	1	0.714	0.611	0.692	-0.06	0.973949	1	0.638	0.596	0.603	0.649	0.653	0.543	-0.003	0.612333	0.514667	0.743	0.686667	0.588333
332	Irgm_1	8.01252e-07	9.71872e-05	0.824	0.828	0.787	-0.174	chr10:33238326:33238551:33233512:33235203:33241158:33241451	0.178207	1	0.619	0.755	0.706	-0.054	0.0345573	0.429809	0.693	0.606	0.618	0.586	0.517	0.575	0.08	0.0582594	0.804696	0.711	0.853	0.833	-0.086	0.0841488	0.859334	0.814	0.73	0.801	-0.068	0.940352	1	0.745	0.7	0.695	0.766	0.751	0.636	-0.004	0.713333	0.639	0.813	0.799	0.693333
333	Nhlrc3	1.75748e-13	7.47795e-11	0.891	0.93	0.912	-0.226	chr2:137541761:137541906:137541052:137541205:137542098:137542215	0.000111607	0.00892367	0.831	0.809	0.796	-0.127	6.37288e-07	4.66869e-05	0.699	0.667	0.69	0.83	0.856	0.888	-0.173	0.0565333	0.789279	0.86	0.799	0.84	0.058	0.813088	1	0.865	0.894	0.94	-0.009	0.383393	1	0.931	0.867	0.875	0.893	0.87	0.849	0.02	0.891	0.685333	0.911	0.833	0.812
334	Nhlrc3_1	1.53738e-09	3.55268e-07	0.978	0.944	0.972	-0.154	chr2:137541761:137541906:137541052:137541205:137542119:137542258	0.0544483	0.71274	0.843	0.905	0.866	-0.06	0.00262038	0.062629	0.891	0.792	0.75	0.879	0.919	0.916	-0.094	0.000246953	0.0225604	0.888	0.919	0.856	0.078	0.204718	1	0.934	0.943	0.964	0.019	0.982616	1	1	0.942	0.956	0.956	0.971	0.982	-0.004	0.966	0.811	0.964667	0.887667	0.871333
335	Ankrd10	3.88032e-08	6.98093e-06	0.442	0.356	0.531	-0.249	chr16:77877458:77878574:77873747:77873839:77882809:77883045	0.201774	1	0.124	0.181	0.179	0.032	0.040155	0.476651	0.163	0.196	0.222	0.315	0.321	0.193	-0.083	0.395523	1	0.127	0.18	0.193	0.023	5.2452e-05	0.00310414	0.136	0.089	0.073	0.09	0.000544707	0.0133398	0.207	0.189	0.173	0.121	0.086	0.126	0.079	0.189667	0.193667	0.443	0.166667	0.161333
336	Ankrd10_1	2.50939e-07	3.53107e-05	0.429	0.343	0.511	-0.231	chr16:77878295:77878574:77873747:77873839:77882809:77883045	0.36605	1	0.143	0.194	0.185	0.022	0.040578	0.480073	0.168	0.204	0.217	0.315	0.296	0.214	-0.079	0.100332	1	0.111	0.168	0.178	0.045	2.77505e-06	0.000233978	0.116	0.086	0.073	0.105	1.92726e-05	0.000818411	0.22	0.189	0.182	0.105	0.083	0.115	0.096	0.197	0.196333	0.427667	0.152333	0.174
337	Ankrd10_2	8.5243e-07	0.000101557	0.424	0.333	0.524	-0.231	chr16:77878412:77878574:77873747:77873839:77882809:77883045	0.708625	1	0.133	0.212	0.225	0.006	0.0184086	0.277198	0.168	0.204	0.217	0.321	0.321	0.221	-0.091	0.155218	1	0.106	0.197	0.183	0.039	1.30489e-05	0.000938536	0.126	0.089	0.087	0.101	2.21815e-05	0.000917585	0.229	0.193	0.182	0.105	0.083	0.126	0.097	0.201333	0.196333	0.427	0.162	0.19
338	L3mbtl3	0.000970772	0.0325893	0.877	0.879	0.812	-0.195	chr1:18992686:18992767:18988843:18988912:19013783:19013900	0.660084	1	0.832	0.581	0.618	-0.016	0.321348	1	0.618	0.607	0.759	0.59	0.686	1	-0.097	0.257503	1	0.73	0.476	0.471	0.131	0.608196	1	0.669	0.788	0.749	-0.045	0.0993962	0.772741	0.713	0.698	0.66	0.588	0.588	0.447	0.149	0.690333	0.661333	0.856	0.559	0.677
339	Map4k4	3.31066e-08	6.01666e-06	0.487	0.442	0.432	-0.145	chr9:42301023:42301185:42300056:42300272:42303324:42303555	0.531783	1	0.333	0.329	0.315	-0.017	8.64122e-05	0.00372166	0.341	0.297	0.287	0.385	0.391	0.453	-0.101	0.178206	1	0.223	0.217	0.262	-0.029	0.00210643	0.0601717	0.282	0.247	0.27	-0.061	0	0	0.199	0.21	0.206	0.692	0.736	0.688	-0.5	0.205	0.308333	0.453667	0.234	0.325667
340	Map4k4_1	1.40536e-07	2.10458e-05	0.554	0.519	0.536	0.158	chr9:42303324:42303555:42301023:42301185:42304363:42304470	0.0494946	0.673387	0.639	0.564	0.657	0.074	0.123275	1	0.719	0.691	0.672	0.763	0.722	0.725	-0.043	0.0547055	0.775384	0.798	0.828	0.773	-0.053	0.631727	1	0.756	0.714	0.728	0.014	0	0	0.763	0.711	0.765	0.433	0.368	0.479	0.32	0.746333	0.694	0.536333	0.799667	0.62
341	Map4k4_2	3.29959e-08	6.01666e-06	0.474	0.435	0.479	0.177	chr9:42303330:42303555:42301023:42301185:42304363:42304470	0.140381	1	0.59	0.522	0.624	0.061	0.205347	1	0.656	0.637	0.625	0.704	0.686	0.644	-0.039	0.0709764	0.898801	0.76	0.806	0.748	-0.055	0.545452	1	0.708	0.686	0.698	0.019	0	0	0.725	0.685	0.739	0.327	0.258	0.375	0.396	0.716333	0.639333	0.462667	0.771333	0.578667
342	Map4k4_3	1.16573e-14	5.84087e-12	0.801	0.807	0.78	-0.154	chr9:42311340:42311532:42310283:42310404:42313801:42313919	0	0	0.786	0.816	0.847	-0.174	0.139695	1	0.643	0.658	0.625	0.686	0.654	0.684	-0.033	0.0701599	0.893754	0.799	0.832	0.788	-0.032	0.599255	1	0.749	0.765	0.779	0.01	0.00112806	0.0239654	0.775	0.758	0.79	0.843	0.847	0.812	-0.06	0.774333	0.642	0.796	0.806333	0.816333
343	Arl13b	0.0016397	0.0486482	0.918	0.933	0.864	-0.221	chr11:155178:159285:150099:152988:160227:160344	0.017566	0.346961	0.783	0.905	0.939	-0.191	0.000430356	0.0145964	0.489	0.667	0.897	1	0.882	0.897	-0.242	0.281463	1	0.818	0.918	0.778	-0.067	0.482552	1	0.714	0.844	0.905	-0.05	0.531363	1	0.81	0.812	0.692	0.833	0.769	0.862	-0.05	0.771333	0.684333	0.905	0.838	0.875667
344	Pbrm1	0.00160995	0.0480315	0.369	0.503	0.467	-0.121	chr16:6301809:6301974:6298496:6298698:6308282:6308353	8.88178e-16	5.3142e-13	0.653	0.651	0.582	-0.303	3.39594e-11	4.3311e-09	0.376	0.32	0.281	0.518	0.539	0.594	-0.225	0.0219229	0.438289	0.621	0.504	0.536	-0.095	0	0	0.959	0.955	0.933	-0.49	2.97114e-10	3.63209e-08	0.535	0.429	0.412	0.726	0.748	0.661	-0.253	0.458667	0.325667	0.446333	0.553667	0.628667
345	Pbrm1_1	1.80966e-14	8.66247e-12	0.598	0.641	0.617	-0.238	chr16:6305211:6305367:6298496:6298698:6308282:6308353	0	0	0.778	0.816	0.771	-0.407	6.66134e-16	1.28525e-13	0.389	0.409	0.345	0.649	0.641	0.615	-0.254	0.000709315	0.0469828	0.624	0.612	0.652	-0.121	0	0	0.979	0.979	0.97	-0.468	3.66374e-15	7.63801e-13	0.568	0.454	0.503	0.8	0.798	0.737	-0.27	0.508333	0.381	0.618667	0.629333	0.788333
346	Pbrm1_2	1.18222e-06	0.000133153	0.969	0.893	0.868	-0.156	chr16:6305211:6305367:6301809:6301974:6308282:6308353	4.83708e-11	1.90799e-08	0.935	0.964	0.93	-0.189	1.94933e-05	0.00102268	0.774	0.695	0.794	0.909	0.899	0.858	-0.134	0.000733647	0.0479448	0.798	0.882	0.938	-0.114	0	0	1	1	1	-0.241	1.11022e-16	2.53738e-14	0.724	0.793	0.76	0.949	0.984	0.949	-0.202	0.759	0.754333	0.91	0.872667	0.943
347	Luc7l	7.93621e-05	0.0045652	0.184	0.218	0.182	0.102	chr10:15274420:15274491:15273356:15273535:15275458:15275553	0.541559	1	0.275	0.231	0.327	0.019	0.284174	1	0.271	0.359	0.261	0.258	0.297	0.245	0.03	0.435669	1	0.139	0.146	0.178	0.013	0.00419597	0.102281	0.123	0.126	0.124	0.043	6.48307e-05	0.00225901	0.148	0.191	0.162	0.247	0.234	0.234	-0.071	0.167	0.297	0.194667	0.154333	0.277667
348	Numb	3.63856e-05	0.00245064	0.477	0.319	0.486	0.195	chr6:103460521:103460554:103447599:103447674:103466768:103466843	0.000146792	0.0110877	0.467	0.496	0.498	0.135	0.921748	1	0.662	0.585	0.619	0.666	0.575	0.621	0.001	3.75699e-09	2.64922e-06	0.326	0.39	0.324	0.242	0	0	0.049	0.013	0.029	0.559	0	0	0.666	0.558	0.543	0.012	0.022	0.029	0.568	0.589	0.622	0.427333	0.346667	0.487
349	Ank2	8.90255e-05	0.00496137	0.789	0.705	0.779	0.139	chr2:215387169:215387262:215386587:215386671:215389859:215390148	1.16339e-11	4.95614e-09	0.693	0.686	0.712	0.199	0	0	0.946	0.926	0.817	0.234	0.263	0.293	0.633	0.69087	1	0.863	0.835	0.829	-0.009	0	0	0.019	0.014	0.017	0.817	0	0	0.809	0.899	0.792	0	0	0	0.833	0.833333	0.896333	0.757667	0.842333	0.697
350	Fuz	7.60566e-05	0.0044225	1	0.954	0.936	-0.143	chr1:95380711:95380780:95380366:95380451:95382595:95382691	0.0571072	0.735433	0.924	0.914	0.878	-0.085	0.419165	1	0.956	0.795	0.711	0.816	0.809	0.945	-0.036	0.103135	1	0.732	0.804	0.601	0.097	0.314066	1	0.76	0.808	0.732	0.043	0.635268	1	0.916	0.725	0.787	0.827	0.743	0.834	0.008	0.809333	0.820667	0.963333	0.712333	0.905333
351	Fuz_1	7.24788e-05	0.00424207	1	0.953	0.935	-0.151	chr1:95380711:95380795:95380404:95380451:95382595:95382691	0.0580715	0.743951	0.919	0.911	0.873	-0.089	0.412543	1	0.955	0.784	0.697	0.812	0.799	0.943	-0.039	0.0976356	1	0.727	0.762	0.595	0.103	0.370067	1	0.77	0.797	0.714	0.037	0.646019	1	0.913	0.704	0.775	0.817	0.724	0.831	0.007	0.797333	0.812	0.962667	0.694667	0.901
352	Fuz_2	5.34571e-06	0.000498424	1	0.967	0.961	-0.133	chr1:95382323:95382521:95380366:95380451:95382595:95382691	0.00279252	0.0968129	0.952	0.962	0.927	-0.104	0.262754	1	0.96	0.824	0.744	0.871	0.825	0.959	-0.042	0.620326	1	0.84	0.927	0.71	0.019	0.896674	1	0.86	0.87	0.835	-0.01	0.802195	1	0.921	0.788	0.825	0.9	0.75	0.867	0.006	0.844667	0.842667	0.976	0.825667	0.947
353	Pitpnc1	4.10545e-05	0.00270728	0.915	0.868	0.759	0.122	chr10:92173789:92173908:92168227:92168369:92184052:92184116	1	1	0.899	0.891	0.951	0.056	1.55085e-09	1.65026e-07	0.957	1	0.952	0.55	0.685	0.707	0.322	0.0564335	0.788755	0.891	0.909	0.75	0.059	0.122864	1	0.908	0.823	0.846	0.05	0.59074	1	0.901	0.949	0.878	0.848	0.961	0.829	0.03	0.909333	0.969667	0.847333	0.85	0.913667
354	Ubxn2b	0.000258485	0.0115966	0.319	0.296	0.219	-0.117	chr5:19318523:19318663:19316535:19316645:19320534:19320670	0.000145541	0.0110245	0.08	0.098	0.076	0.077	0.0765613	0.750971	0.176	0.18	0.128	0.084	0.147	0.147	0.035	0.309321	1	0.141	0.088	0.201	-0.026	0.0212862	0.340938	0.058	0.056	0.091	0.049	0.00256317	0.0467481	0.135	0.099	0.119	0.168	0.256	0.228	-0.1	0.117667	0.161333	0.278	0.143333	0.0846667
355	Sec16a	0.000111632	0.00596693	0.44	0.462	0.416	0.151	chr3:9234233:9234293:9233353:9233431:9235008:9235086	0.156324	1	0.594	0.712	0.641	-0.059	0.000170147	0.00662154	0.558	0.547	0.666	0.713	0.756	0.716	-0.138	9.74107e-05	0.0117752	0.405	0.521	0.404	0.162	0	0	0.178	0.208	0.265	0.388	0	0	0.632	0.565	0.618	0.059	0.073	0.06	0.541	0.605	0.590333	0.439333	0.443333	0.649
356	Trim26	1.61581e-08	3.09382e-06	0.286	0.339	0.32	0.221	chr20:1714998:1715016:1713006:1713029:1716623:1716854	1.19888e-06	0.000201405	0.356	0.267	0.34	0.215	0.000766271	0.0232901	0.57	0.547	0.491	0.399	0.388	0.381	0.147	0.0602201	0.816124	0.248	0.31	0.31	0.061	0	0	0.003	0.003	0.027	0.339	1.1261e-07	8.50841e-06	0.357	0.324	0.37	0.18	0.188	0.226	0.152	0.350333	0.536	0.315	0.289333	0.321
357	Trim26_1	0.000830628	0.0289329	0.367	0.404	0.487	-0.155	chr20:1730715:1730819:1718151:1718654:1731016:1731174	0.318321	1	0.388	0.237	0.325	-0.052	0.0301992	0.392397	0.257	0.317	0.22	0.354	0.357	0.371	-0.096	0.0490745	0.723023	0.503	0.48	0.584	-0.09	0.270302	1	0.452	0.464	0.519	-0.046	3.22774e-07	2.24726e-05	0.386	0.486	0.426	0.718	0.628	0.633	-0.227	0.432667	0.264667	0.419333	0.522333	0.316667
358	Map3k10	0.000227247	0.0105573	0.559	0.425	0.429	0.232	chr1:82964421:82964570:82963883:82964059:82968374:82968555	0.747238	1	0.756	0.635	0.762	-0.015	0.447755	1	0.682	0.796	0.631	0.688	0.708	0.834	-0.04	0.000257193	0.0231588	0.291	0.319	0.322	0.206	0.348316	1	0.681	0.56	0.469	-0.053	0.323799	1	0.565	0.412	0.574	0.372	0.471	0.517	0.064	0.517	0.703	0.471	0.310667	0.717667
359	Tpx2	2.5633e-05	0.00182744	0.955	0.963	1	-0.105	chr3:141325464:141325534:141318588:141318799:141336666:141336836	0.539542	1	0.735	0.872	0.908	0.03	0.894667	1	0.853	0.834	0.917	0.92	0.814	0.872	-0.001	0.958311	1	0.879	0.898	0.892	-0.004	0.236764	1	0.89	0.925	0.949	-0.035	0.376847	1	0.848	0.911	0.899	0.922	0.832	0.844	0.02	0.886	0.868	0.972667	0.889667	0.838333
360	Nprl3	2.2215e-05	0.00160944	0.626	0.592	0.312	0.339	chr10:15368033:15368072:15364447:15364517:15371585:15371715	0.150101	1	0.791	0.732	0.768	0.085	1.53211e-14	2.59488e-12	0.938	0.806	0.802	0.244	0.302	0.388	0.537	0.548821	1	0.561	0.725	0.76	0.048	0	0	0.043	0.113	0.055	0.659	4.44089e-15	9.15446e-13	0.704	0.765	0.72	0.232	0.121	0	0.612	0.729667	0.848667	0.51	0.682	0.763667
361	Hectd1	2.55351e-15	1.39693e-12	0.814	0.821	0.84	-0.201	chr6:69192523:69192706:69191879:69192087:69194630:69194685	0	0	0.898	0.853	0.868	-0.249	0	0	0.623	0.659	0.591	0.964	0.961	0.952	-0.335	0.127935	1	0.755	0.74	0.727	-0.038	0	0	0.921	0.926	0.93	-0.223	0	0	0.747	0.693	0.667	0.953	0.956	0.962	-0.255	0.702333	0.624333	0.825	0.740667	0.873
362	Pemt	8.53634e-05	0.00480725	0.917	0.788	0.893	0.121	chr10:44837015:44837123:44780912:44781058:44849774:44849990	1	1	1	0.969	1	-0.002	0.790979	1	1	0.962	1	0.938	0.859	1	0.055	0.887613	1	0.903	0.949	0.959	0.027	0.772494	1	0.926	1	0.962	0.002	0.866117	1	0.893	1	1	1	1	0.947	-0.018	0.964333	0.987333	0.866	0.937	0.989667
363	Fnip1	0.000643099	0.0239097	0.418	0.351	0.384	-0.145	chr10:38619626:38619710:38614756:38614848:38621181:38621253	1.842e-09	5.94473e-07	0.044	0.087	0.064	0.174	0.374708	1	0.242	0.239	0.236	0.259	0.319	0.263	-0.041	1.31834e-05	0.00255713	0.144	0.07	0.112	0.143	4.37428e-14	1.14757e-11	0.049	0.01	0.059	0.212	0.825854	1	0.273	0.201	0.28	0.326	0.213	0.234	-0.006	0.251333	0.239	0.384333	0.108667	0.065
364	Adgra2	9.36695e-13	3.56157e-10	0.746	0.709	0.76	0.186	chr16:64935697:64935901:64935455:64935587:64936303:64936449	0.218048	1	0.892	0.902	0.889	0.03	0.829288	1	0.905	0.94	0.928	0.928	0.94	0.91	-0.002	0.074654	0.923712	0.669	0.706	0.566	0.081	0.000190737	0.00895759	0.534	0.461	0.617	0.19	0.0454836	0.437604	0.71	0.781	0.692	0.749	0.864	0.773	-0.068	0.727667	0.924333	0.738333	0.647	0.894333
365	Tns1	0	0	0.01	0.003	0.003	0.182	chr9:75518197:75518221:75509787:75509986:75519037:75519130	0	0	0.016	0.032	0.007	0.169	0	0	0.203	0.194	0.164	0.033	0.027	0.021	0.16	0.000760911	0.0491779	0.013	0.004	0.006	0.022	5.55574e-05	0.00324733	0.006	0.003	0	0.027	0.000507375	0.0125551	0.019	0.033	0.037	0.048	0.066	0.092	-0.039	0.0296667	0.187	0.00533333	0.00766667	0.0183333
366	Pigu	0.00135997	0.0420961	0.682	0.915	1	0.102	chr3:143804632:143804668:143802369:143802513:143814791:143814889	1	1	0.965	0.963	1	-0.008	0.76784	1	0.964	1	0.939	0.954	1	1	-0.017	0.615007	1	1	1	0.852	0	1	1	1	0.958	0.976	-0.028	0.71881	1	0.926	0.97	0.955	0.902	1	0.937	0.004	0.950333	0.967667	0.865667	0.950667	0.976
367	Wsb1	0	0	0.728	0.668	0.677	-0.318	chr10:64206408:64207521:64205926:64206060:64208379:64208480	0.277072	1	0.308	0.381	0.349	0.027	0.476548	1	0.372	0.381	0.366	0.377	0.375	0.311	0.019	8.4236e-12	1.21325e-08	0.264	0.318	0.278	-0.132	0.773977	1	0.166	0.142	0.142	0.004	0.393495	1	0.122	0.162	0.179	0.149	0.145	0.13	0.013	0.154333	0.373	0.691	0.286667	0.346
368	Wsb1_1	0	0	0.736	0.667	0.687	-0.302	chr10:64207345:64207521:64205887:64206060:64208379:64208480	0.317731	1	0.339	0.405	0.365	0.025	0.396038	1	0.399	0.401	0.385	0.389	0.384	0.345	0.022	1.52767e-13	3.23168e-10	0.294	0.347	0.309	-0.15	0.543655	1	0.214	0.176	0.147	-0.013	0.376474	1	0.135	0.18	0.184	0.151	0.16	0.147	0.014	0.166333	0.395	0.696667	0.316667	0.369667
369	Tapt1	0.000151901	0.00760384	0.235	0.197	0.138	-0.112	chr14:66899137:66899204:66894040:66894159:66903387:66903550	0.913399	1	0.099	0.073	0.061	0	0.706041	1	0.046	0.097	0.091	0.108	0.073	0.029	0.008	0.424762	1	0.153	0.067	0.021	0.026	0.238726	1	0.049	0.14	0.028	0.034	0.00383831	0.0646061	0.19	0.098	0.03	0.042	0.008	0.074	0.065	0.106	0.078	0.19	0.0803333	0.0776667
370	Mtmr14	0.000240016	0.0110075	0.912	0.75	0.965	0.116	chr4:146405158:146405232:146403810:146403838:146409589:146409660	1	1	1	1	0.973	0.001	1	1	1	0.976	1	1	1	1	-0.008	1	1	0.945	1	1	-0.006	0.147157	1	1	0.938	0.911	0.026	0.583896	1	0.974	0.977	0.976	0.961	1	0.901	0.022	0.975667	0.992	0.875667	0.981667	0.991
371	Strn3	0.000214718	0.0101582	0.271	0.237	0.364	0.214	chr6:69084018:69084129:69074910:69075051:69089536:69089678	0.162379	1	0.558	0.671	0.569	-0.095	0	0	0.462	0.551	0.501	0.892	0.854	0.96	-0.397	0.543207	1	0.228	0.271	0.453	-0.045	0	0	0.827	0.784	0.901	-0.565	0	0	0.259	0.267	0.292	0.888	0.823	0.842	-0.578	0.272667	0.504667	0.290667	0.317333	0.599333
372	Smtn	0	0	1	1	0.988	-0.207	chr14:78401907:78402072:78398594:78398899:78402984:78403136	0	0	0.966	0.957	0.95	-0.168	0	0	0.797	0.795	0.776	0.945	0.949	0.927	-0.151	0.452454	1	0.994	0.99	0.994	-0.009	0.450829	1	0.995	0.997	0.995	-0.012	0.000214983	0.0061298	0.982	0.986	0.984	0.948	0.954	0.961	0.03	0.984	0.789333	0.996	0.992667	0.957667
373	Slc25a22	2.88658e-13	1.19965e-10	0.969	0.984	1	-0.173	chr1:196532575:196532701:196532271:196532327:196532826:196532982	3.33067e-16	2.13689e-13	0.994	0.952	0.976	-0.163	1.50602e-12	2.12103e-10	0.806	0.809	0.818	1	1	0.913	-0.16	0.00420324	0.155678	0.907	0.946	0.968	-0.055	1.62703e-12	3.62886e-10	0.994	0.982	0.978	-0.099	0.941681	1	0.852	0.923	0.881	0.923	0.921	0.821	-0.003	0.885333	0.811	0.984333	0.940333	0.974
374	Slc25a22_1	2.23082e-06	0.000233135	0.379	0.439	0.398	-0.28	chr1:196533929:196534005:196532826:196532982:196536242:196536384	0.0180919	0.353676	0.312	0.222	0.14	-0.1	0.662833	1	0.181	0.099	0.095	0.176	0.113	0.159	-0.024	0.82602	1	0.139	0.105	0.174	0.004	0.120632	1	0.202	0.227	0.159	-0.052	0.290705	1	0.133	0.193	0.105	0.098	0.242	0.202	-0.037	0.143667	0.125	0.405333	0.139333	0.224667
375	Slc25a22_2	4.5593e-05	0.00295566	0.418	0.463	0.548	-0.298	chr1:196533929:196534005:196532826:196532982:196536256:196536350	0.00221443	0.0825775	0.306	0.436	0.311	-0.173	0.0996153	0.895851	0.167	0.209	0.159	0.284	0.306	0.249	-0.101	0.434456	1	0.148	0.146	0.227	0.029	0.0275934	0.410231	0.327	0.332	0.29	-0.114	0.826329	1	0.181	0.28	0.146	0.104	0.306	0.245	-0.016	0.202333	0.178333	0.476333	0.173667	0.351
376	Spata5l1	1.62417e-05	0.00124571	0.789	0.896	0.861	-0.213	chr3:109703652:109703845:109702703:109702913:109705517:109705648	0.00325468	0.107449	0.761	0.755	0.846	-0.152	0.10922	0.953097	0.658	0.633	0.615	0.74	0.738	0.67	-0.081	0.532823	1	0.824	0.787	0.775	-0.031	0.757747	1	0.899	0.725	0.723	-0.018	0.847988	1	0.801	0.8	0.691	0.75	0.719	0.804	0.006	0.764	0.635333	0.848667	0.795333	0.787333
377	Ccdc88a	2.54655e-10	6.69243e-08	0.268	0.254	0.198	0.237	chr14:103241377:103241461:103237741:103237956:103242427:103242631	2.00091e-08	5.12261e-06	0.311	0.24	0.25	0.21	0	0	0.47	0.447	0.515	0.226	0.162	0.165	0.293	0.520394	1	0.352	0.324	0.475	0.031	8.33589e-07	8.00526e-05	0.19	0.246	0.244	0.188	0	0	0.41	0.454	0.381	0.128	0.113	0.097	0.302	0.415	0.477333	0.24	0.383667	0.267
378	Ppp3cb	0.000967375	0.0324956	0.596	0.607	0.535	-0.111	chr15:3801721:3801751:3796370:3796468:3803381:3804208	0.00399114	0.122307	0.512	0.585	0.623	-0.105	0	0	0.43	0.5	0.476	0.146	0.246	0.188	0.275	0.00968468	0.263539	0.416	0.363	0.331	0.09	8.88178e-16	2.6327e-13	0.858	0.702	0.826	-0.335	1.40221e-13	2.55425e-11	0.431	0.427	0.522	0.145	0.202	0.248	0.262	0.46	0.468667	0.579333	0.37	0.573333
379	Slc4a7	2.83752e-09	6.20919e-07	0.849	0.837	0.687	0.185	chr15:10591146:10591254:10585306:10589262:10593214:10593312	0.0150647	0.31407	0.944	0.936	0.892	0.052	0.636852	1	0.988	0.975	0.964	1	1	1	-0.024	0.243127	1	0.921	0.87	0.87	-0.034	2.72644e-11	5.22927e-09	0.988	0.988	0.987	-0.134	1.29402e-05	0.000576799	0.783	0.923	0.854	0.95	0.966	0.967	-0.108	0.853333	0.975667	0.791	0.887	0.924
380	Slc4a7_1	8.22289e-06	0.000722698	0.039	0.029	0.1	0.119	chr15:10630674:10631043:10627256:10627372:10633611:10633800	1.06415e-12	4.80229e-10	0.022	0.01	0.028	0.155	1.11022e-16	2.24918e-14	0.211	0.145	0.169	0.023	0.008	0.016	0.159	0.00323028	0.130161	0.039	0.017	0.029	0.042	8.1351e-07	7.83441e-05	0.006	0.005	0.031	0.056	5.09537e-05	0.00183453	0.077	0.051	0.082	0.017	0	0.023	0.057	0.07	0.175	0.056	0.0283333	0.02
381	Ssc5d	1.46098e-09	3.40548e-07	0.492	0.51	0.598	-0.211	chr1:68899828:68900143:68899376:68899544:68900224:68900788	3.14147e-05	0.00317432	0.399	0.405	0.462	-0.1	0.202675	1	0.309	0.319	0.338	0.397	0.391	0.29	-0.037	0.222176	1	0.301	0.236	0.425	-0.071	0.0143284	0.257032	0.263	0.416	0.407	-0.113	0.04973	0.468656	0.245	0.333	0.17	0.373	0.285	0.326	-0.079	0.249333	0.322	0.533333	0.320667	0.422
382	Pnpla6	0.00107792	0.0351812	0.579	0.554	0.345	-0.205	chr12:1575489:1575549:1574386:1574557:1575659:1575728	3.20538e-05	0.00322665	0.112	0.213	0.083	0.152	0.00994869	0.174327	0.279	0.329	0.256	0.104	0.137	0.277	0.115	0.0793025	0.956917	0.19	0.219	0.16	0.062	0.0297354	0.431645	0.288	0.315	0.389	-0.079	0.0132489	0.170451	0.277	0.254	0.223	0.352	0.33	0.359	-0.096	0.251333	0.288	0.492667	0.189667	0.136
383	Pnpla6_1	2.96795e-08	5.46796e-06	0.591	0.588	0.455	-0.299	chr12:1575492:1575549:1574386:1574557:1575659:1575728	0.0731538	0.856955	0.232	0.18	0.122	0.068	0.0262413	0.355141	0.249	0.304	0.185	0.105	0.211	0.163	0.086	0.227288	1	0.156	0.327	0.217	0.056	0.0436759	0.558569	0.336	0.369	0.408	-0.082	0.0262143	0.287848	0.38	0.237	0.25	0.341	0.442	0.373	-0.096	0.289	0.246	0.544667	0.233333	0.178
384	Hnrnpc	8.58221e-08	1.35073e-05	0.206	0.232	0.19	0.116	chr15:24802809:24804027:24790297:24790574:24809058:24809213	0.655917	1	0.363	0.297	0.285	0.01	2.68856e-06	0.000175049	0.319	0.334	0.322	0.214	0.213	0.243	0.102	0.766693	1	0.333	0.294	0.317	-0.007	0.00771809	0.16251	0.369	0.378	0.365	-0.063	0.142188	0.999674	0.29	0.336	0.296	0.279	0.278	0.269	0.032	0.307333	0.325	0.209333	0.314667	0.315
385	Fnip2	0	0	0.391	0.352	0.455	0.449	chr2:164646913:164647003:164645368:164645440:164647158:164647259	2.90895e-09	8.65387e-07	0.667	0.631	0.522	0.242	1.93815e-06	0.000129554	0.853	0.824	0.869	1	0.942	0.949	-0.115	8.62137e-09	5.55824e-06	0.366	0.333	0.307	0.264	0	0	0.162	0.194	0.162	0.427	0.00319651	0.0557567	0.671	0.562	0.565	0.44	0.441	0.477	0.147	0.599333	0.848667	0.399333	0.335333	0.606667
386	Cenpj	9.69657e-07	0.000113258	0.846	0.882	0.862	0.115	chr15:30633085:30633199:30631643:30631784:30633410:30633475	0.00196037	0.0761428	0.901	0.926	0.938	0.056	0.039171	0.468074	0.975	0.98	0.979	0.95	0.922	0.942	0.04	0.419969	1	0.858	0.854	0.944	0.024	0.000168782	0.00813291	0.946	1	1	-0.072	0.0977264	0.763703	0.919	0.95	0.86	0.836	0.902	0.848	0.048	0.909667	0.978	0.863333	0.885333	0.921667
387	Ift88	0.00095193	0.0320974	0.78	0.783	0.667	0.172	chr15:31665065:31665176:31654857:31654924:31665427:31666068	0.317191	1	0.951	1	0.842	-0.016	0.0746783	0.739803	0.95	0.965	0.831	0.882	0.778	0.866	0.073	0.0600528	0.815162	0.875	0.735	0.775	-0.108	0.0297791	0.432091	0.803	0.93	0.713	-0.128	0.546658	1	0.647	0.724	0.691	0.696	0.696	0.775	-0.035	0.687333	0.915333	0.743333	0.795	0.931
388	Rcbtb1	0.00011555	0.0061103	0.331	0.423	0.502	-0.211	chr15:33323854:33323927:33319708:33319909:33334913:33334984	0.646372	1	0.195	0.238	0.154	0.012	0.0202293	0.296394	0.192	0.214	0.218	0.216	0.542	0.359	-0.164	0.632602	1	0.17	0.36	0.394	0.024	0.955854	1	0.448	0.304	0.237	0.003	0.0916003	0.729096	0.317	0.278	0.402	0.528	0.42	0.386	-0.112	0.332333	0.208	0.418667	0.308	0.195667
389	Kctd9	0.000178334	0.00871543	0.518	0.645	0.73	0.167	chr15:41961937:41962087:41961142:41961238:41965209:41965315	0.180705	1	0.845	0.802	0.849	-0.034	0.436558	1	0.776	0.754	0.864	0.798	0.773	0.761	0.021	0.0222674	0.442692	0.829	0.787	0.762	0.056	0.00316323	0.0824131	0.784	0.764	0.782	0.072	9.24739e-08	7.09629e-06	0.879	0.794	0.873	0.758	0.703	0.664	0.14	0.848667	0.798	0.631	0.792667	0.832
390	Rbm42	1.77014e-12	6.41422e-10	0.445	0.443	0.496	-0.195	chr1:85904525:85904591:85904273:85904428:85906094:85906169	0.000221868	0.0153637	0.347	0.374	0.364	-0.095	0.961605	1	0.295	0.239	0.265	0.278	0.27	0.253	-0.001	0.0227351	0.448566	0.361	0.349	0.324	-0.057	0.873016	1	0.309	0.298	0.268	-0.004	1.11361e-10	1.46309e-08	0.294	0.286	0.283	0.479	0.453	0.446	-0.172	0.287667	0.266333	0.461333	0.344667	0.361667
391	Trappc14	1.00004e-05	0.000846984	0.884	0.935	0.923	-0.131	chr12:17264646:17264810:17263936:17264091:17264895:17264978	0.233594	1	0.859	0.794	0.826	-0.043	2.05269e-09	2.17111e-07	0.828	0.747	0.775	0.943	0.944	0.96	-0.166	0.700736	1	0.85	0.844	0.86	-0.01	0.484146	1	0.921	0.866	0.804	-0.023	0.000312874	0.00838187	0.839	0.839	0.845	0.93	0.915	0.919	-0.08	0.841	0.783333	0.914	0.851333	0.826333
392	Pkig	0.00135669	0.0420677	0.891	0.843	0.692	0.121	chr3:152375827:152375896:152335544:152335685:152393026:152393200	0.269031	1	0.908	0.942	0.877	0.02	0.764947	1	0.919	0.909	0.96	0.919	0.937	0.951	-0.006	0.712456	1	0.953	0.856	0.794	-0.016	0.054785	0.649565	0.904	0.87	0.966	-0.062	0.681128	1	0.896	0.854	0.804	0.851	0.862	0.878	-0.012	0.851333	0.929333	0.808667	0.867667	0.909
393	Pkig_1	3.14027e-10	8.09404e-08	1	0.955	0.907	-0.196	chr3:152375827:152375896:152366814:152366954:152393026:152393200	0.0365343	0.555981	0.636	0.717	0.725	0.065	0.148394	1	0.801	0.732	0.741	0.723	0.698	0.708	0.048	1	1	1	0.977	1	-0.007	0.026971	0.403751	0.978	0.981	0.901	0.032	1	1	0.981	0.976	1	1	1	0.96	-0.001	0.985667	0.758	0.954	0.992333	0.692667
394	Scrib	2.70424e-08	5.05156e-06	0.67	0.672	0.617	0.185	chr7:107773996:107774059:107773373:107773463:107775027:107775399	0.057034	0.735024	0.78	0.748	0.807	0.059	6.38378e-14	1.03008e-11	0.8	0.9	0.813	1	1	1	-0.162	0.420392	1	0.673	0.71	0.648	0.033	1.50258e-10	2.65026e-08	0.866	0.902	0.892	-0.177	0	0	0.777	0.71	0.642	0.986	0.985	0.993	-0.278	0.709667	0.837667	0.653	0.677	0.778333
395	Bard1	0.000366038	0.0152124	0.868	0.883	0.933	-0.145	chr9:72659371:72659452:72657834:72658007:72666526:72667464	0.0211765	0.392096	0.944	0.791	0.855	-0.113	0.971784	1	0.785	0.635	0.83	0.754	0.656	0.858	-0.006	1.73682e-09	1.38321e-06	0.98	0.973	0.933	-0.133	0.796785	1	0.795	0.85	0.827	0.005	0.0386567	0.387579	0.803	0.91	0.774	0.922	0.836	0.908	-0.06	0.829	0.75	0.894667	0.962	0.863333
396	Ccdc66	0.000985517	0.0329274	0.958	0.982	0.933	-0.107	chr16:2673319:2673451:2672562:2672813:2680475:2680588	0.278193	1	0.871	0.7	0.801	0.06	0.45825	1	0.821	0.777	0.954	0.844	0.9	0.912	-0.035	0.462405	1	0.948	1	0.855	-0.017	0.909927	1	0.934	0.955	0.884	-0.007	0.51886	1	0.925	0.959	0.867	0.841	0.916	0.877	0.039	0.917	0.850667	0.957667	0.934333	0.790667
397	Ankrd13b	1.17173e-09	2.77959e-07	0.523	0.565	0.457	-0.318	chr10:62321184:62321264:62320869:62320994:62321480:62321557	0.00432639	0.129067	0.317	0.475	0.289	-0.164	0.453448	1	0.178	0.245	0.167	0.303	0.148	0.287	-0.049	0.470038	1	0.317	0.315	0.441	-0.053	0.674195	1	0.257	0.23	0.365	0.021	9.30749e-05	0.00308678	0.326	0.273	0.316	0.615	0.501	0.539	-0.247	0.305	0.196667	0.515	0.357667	0.360333
398	Ankrd13b_1	1.84663e-07	2.67571e-05	0.748	0.81	0.754	-0.415	chr10:62321184:62321264:62320937:62321049:62321480:62321557	0.0420811	0.611756	0.465	0.603	0.51	-0.17	0.221272	1	0.456	0.394	0.218	0.619	0.245	0.738	-0.178	0.185863	1	0.679	0.456	0.689	-0.122	0.299027	1	0.594	0.443	0.684	-0.088	0.000211168	0.00603272	0.565	0.532	0.36	0.859	0.661	0.849	-0.304	0.485667	0.356	0.770667	0.608	0.526
399	Nmt2	6.23202e-06	0.00057113	0.721	0.717	0.7	-0.137	chr17:74938713:74938763:74936006:74936151:74940308:74940351	0.955384	1	0.531	0.598	0.605	-0.003	0	0	0.618	0.526	0.582	0.934	0.96	0.973	-0.38	0.0651242	0.854529	0.753	0.764	0.752	0.04	0	0	0.944	0.951	0.943	-0.15	7.396e-10	8.46479e-08	0.793	0.771	0.825	0.891	0.901	0.897	-0.1	0.796333	0.575333	0.712667	0.756333	0.578
400	Myo9b	1.61426e-12	5.96855e-10	0.592	0.553	0.494	0.255	chr16:18004880:18004970:18003779:18003861:18006742:18006856	0	0	0.471	0.456	0.437	0.346	0.000124494	0.00507546	0.822	0.814	0.767	0.893	0.885	0.944	-0.106	1.89557e-10	2.10358e-07	0.421	0.417	0.466	0.218	2.22045e-15	6.38817e-13	0.338	0.391	0.409	0.273	3.73646e-12	5.76464e-10	0.626	0.679	0.653	0.868	0.877	0.857	-0.215	0.652667	0.801	0.546333	0.434667	0.454667
401	Myo9b_1	2.15477e-06	0.000226513	0.422	0.453	0.427	0.172	chr16:18006742:18006856:18004880:18004970:18008582:18008622	0.063371	0.781693	0.67	0.69	0.662	-0.068	2.10024e-10	2.47485e-08	0.574	0.658	0.585	0.407	0.292	0.368	0.25	1.2439e-05	0.00245493	0.591	0.665	0.588	-0.155	0.105815	0.994832	0.529	0.482	0.536	-0.056	0	0	0.435	0.465	0.479	0.203	0.187	0.183	0.269	0.459667	0.605667	0.434	0.614667	0.674
402	Mast3	7.64076e-05	0.0044381	0.276	0.369	0.35	-0.237	chr16:18652497:18652518:18652284:18652357:18652885:18652964	0.0149987	0.313294	0.282	0.127	0.211	-0.112	0.0120318	0.202477	0.057	0.134	0.092	0.022	0.022	0.063	0.059	0.446473	1	0.063	0.095	0.14	0.026	0.27719	1	0.122	0.101	0.034	0.04	7.64119e-07	4.84767e-05	0.134	0.084	0.158	0	0.02	0	0.119	0.125333	0.0943333	0.331667	0.0993333	0.206667
403	Gmip	7.01661e-14	3.16113e-11	0.924	0.933	0.911	-0.35	chr16:19605102:19605299:19604423:19604811:19605391:19605529	1.87571e-05	0.00211618	0.811	0.795	0.81	-0.233	0.000480934	0.0159523	0.622	0.473	0.622	0.771	0.774	0.833	-0.22	0.519117	1	0.697	0.683	0.651	-0.037	5.67546e-13	1.3218e-10	1	0.891	0.957	-0.31	0.0133534	0.171561	0.718	0.595	0.606	0.7	0.929	0.75	-0.153	0.639667	0.572333	0.922667	0.677	0.805333
404	Slc26a11	7.19747e-06	0.000647434	0.813	0.863	0.948	-0.347	chr10:104619209:104619289:104616949:104617035:104624588:104624764	0.000709327	0.0363402	0.942	0.619	1	-0.326	6.58596e-08	5.58619e-06	0.525	0.565	0.494	0.785	0.968	1	-0.39	0.405663	1	0.722	0.894	0.673	0.057	0.37058	1	0.738	1	1	-0.093	0.90505	1	0.82	0.722	0.917	1	0.715	0.796	-0.017	0.819667	0.528	0.874667	0.763	0.853667
405	Slc26a11_1	1.1736e-05	0.000962061	0.937	0.946	0.972	-0.167	chr10:104620476:104620619:104616949:104617035:104624588:104624764	0.000686164	0.0355437	0.974	0.831	1	-0.15	4.55399e-07	3.43165e-05	0.766	0.772	0.816	0.914	0.984	1	-0.181	0.519915	1	0.846	0.964	0.777	0.037	0.318623	1	0.847	1	1	-0.05	0.772042	1	0.86	0.875	0.963	1	0.8	0.895	0.001	0.899333	0.784667	0.951667	0.862333	0.935
406	Hnrnpdl	2.93537e-11	9.09661e-09	0.333	0.366	0.33	-0.13	chr14:9561491:9561596:9561035:9561127:9562244:9563654	3.94129e-14	2.01806e-11	0.363	0.372	0.36	-0.152	1.4392e-11	1.85348e-09	0.227	0.198	0.215	0.378	0.324	0.335	-0.132	0	0	0.42	0.392	0.43	-0.226	4.35399e-09	6.38387e-07	0.289	0.272	0.299	-0.099	2.87929e-11	4.03605e-09	0.192	0.179	0.193	0.307	0.297	0.296	-0.112	0.188	0.213333	0.343	0.414	0.365
407	Mapk8ip3	0.000112749	0.00601464	0.856	0.925	0.643	0.164	chr10:13937569:13937696:13935372:13935619:13939066:13939211	0.138453	1	0.958	0.947	0.905	0.036	1	1	1	1	0.917	1	0.909	1	0.003	1	1	0.907	1	1	0.031	0.00576397	0.1294	0.881	0.893	0.949	0.092	8.67954e-07	5.4315e-05	1	1	1	0.959	0.783	0.708	0.183	1	0.972333	0.808	0.969	0.936667
408	Micu3	6.05624e-05	0.00368126	0.379	0.081	0.306	0.351	chr16:51949661:51949700:51938561:51938657:51952050:51952122	0.702602	1	0.585	0.535	0.629	0.023	7.53733e-05	0.00330294	0.675	0.555	0.588	0.37	0.373	0.307	0.256	0.957091	1	0.535	0.535	0.534	0.006	0.18599	1	0.442	0.354	0.549	0.093	0.00966007	0.133228	0.528	0.489	0.606	0.335	0.265	0.388	0.212	0.541	0.606	0.255333	0.534667	0.583
409	Macroh2a1	1.03201e-08	2.04163e-06	0.767	0.761	0.742	-0.14	chr17:8524164:8524264:8518107:8518218:8526015:8526102	4.5576e-09	1.32621e-06	0.397	0.486	0.438	0.176	0	0	0.597	0.602	0.65	0.926	0.949	0.958	-0.328	0.0068019	0.211311	0.574	0.647	0.554	0.075	8.56648e-13	1.96834e-10	0.833	0.848	0.788	-0.156	9.1651e-08	7.04784e-06	0.639	0.677	0.684	0.744	0.83	0.803	-0.126	0.666667	0.616333	0.756667	0.591667	0.440333
410	Hspg2	0	0	0.247	0.228	0.244	0.553	chr5:149718779:149718830:149716789:149716950:149719206:149719335	0	0	0.18	0.183	0.183	0.611	0	0	0.808	0.78	0.791	0.291	0.268	0.267	0.518	0	0	0.169	0.18	0.185	0.21	0	0	0.069	0.052	0.053	0.33	0.207003	1	0.389	0.354	0.421	0.388	0.377	0.302	0.032	0.388	0.793	0.239667	0.178	0.182
411	Rpusd1	0.000410425	0.0167839	0.962	0.912	0.953	-0.112	chr10:14751872:14752083:14751309:14751486:14752214:14752338	0.819606	1	0.765	0.909	0.837	-0.006	0.00182934	0.0474197	0.837	0.829	0.826	0.671	0.556	0.714	0.184	0.391942	1	0.775	0.661	0.749	-0.036	0.150296	1	0.781	0.728	0.734	-0.055	0.149169	1	0.67	0.652	0.755	0.816	0.705	0.734	-0.059	0.692333	0.830667	0.942333	0.728333	0.837
412	Pikfyve	0.00120984	0.0385078	0.28	0.301	0.397	0.21	chr9:66569485:66569521:66569094:66569244:66572597:66572716	0.00156081	0.0648825	0.281	0.392	0.326	0.203	0	0	0.518	0.499	0.592	0.091	0.028	0.068	0.474	0.901102	1	0.275	0.183	0.091	-0.021	0.000137533	0.00684387	0	0.051	0.056	0.126	9.70756e-08	7.40309e-06	0.257	0.131	0.097	0.573	0.585	0.662	-0.445	0.161667	0.536333	0.326	0.183	0.333
413	Zfp717	4.6213e-05	0.00298862	0.748	0.557	0.663	0.21	chr8:20832378:20832442:20830534:20830629:20833390:20833529	0.0995101	1	0.787	0.804	0.79	0.072	0.298789	1	0.816	0.928	0.854	0.799	0.819	0.863	0.039	0.78351	1	0.629	0.767	0.863	0.005	0.895702	1	0.677	0.824	0.799	-0.009	0.757697	1	0.702	0.815	0.756	0.751	0.708	0.799	0.005	0.757667	0.866	0.656	0.753	0.793667
414	Fam193b	3.04939e-05	0.00210779	0.949	0.794	0.833	-0.26	chr17:9085329:9085717:9084124:9084356:9088422:9088606	6.89448e-14	3.46357e-11	0.968	0.93	0.967	-0.356	4.93383e-13	7.25921e-11	0.685	0.649	0.463	0.921	0.961	0.981	-0.355	1.83921e-05	0.00336496	0.962	1	0.944	-0.108	7.01438e-05	0.00398911	0.957	0.979	0.956	-0.103	0.00295452	0.0523614	0.787	0.878	0.918	0.879	0.977	1	-0.091	0.861	0.599	0.858667	0.968667	0.955
415	Pdlim7	0	0	0.878	0.834	0.851	-0.214	chr17:9129828:9129947:9129363:9129394:9130308:9130325	3.59823e-13	1.75789e-10	0.781	0.788	0.783	-0.144	0	0	0.646	0.647	0.628	0.927	0.923	0.936	-0.288	0	0	0.886	0.917	0.899	-0.157	9.83849e-05	0.00523566	0.82	0.839	0.801	-0.077	0.600286	1	0.74	0.755	0.735	0.758	0.765	0.738	-0.01	0.743333	0.640333	0.854333	0.900667	0.784
416	Pdlim7_1	5.02757e-08	8.72291e-06	0.814	0.719	0.779	0.155	chr17:9130308:9130325:9129363:9129394:9130578:9130715	1.26738e-08	3.3553e-06	0.82	0.833	0.819	0.101	0.173448	1	0.919	0.925	0.932	0.882	0.884	0.904	0.035	5.27691e-08	2.79074e-05	0.607	0.605	0.675	0.192	8.53029e-09	1.19445e-06	0.623	0.623	0.63	0.196	3.02583e-09	3.0714e-07	0.801	0.827	0.835	0.683	0.636	0.648	0.165	0.821	0.925333	0.770667	0.629	0.824
417	Gpbp1	7.07251e-08	1.16668e-05	0.824	0.799	0.825	-0.126	chr2:43048157:43048217:43041146:43041331:43049191:43049258	0.434913	1	0.656	0.74	0.58	0.032	4.25564e-10	4.89427e-08	0.668	0.731	0.672	0.828	0.837	0.854	-0.149	0.428734	1	0.69	0.677	0.666	-0.021	1.99579e-07	2.17604e-05	0.768	0.778	0.799	-0.125	0.276048	1	0.677	0.664	0.63	0.612	0.608	0.654	0.032	0.657	0.690333	0.816	0.677667	0.658667
418	Faf2	0.000130311	0.00676305	0.801	0.77	0.783	0.116	chr17:9965129:9965206:9960662:9960748:9968748:9968883	0.0274168	0.460152	0.974	0.947	0.921	-0.047	0.208354	1	0.956	0.88	0.865	0.941	0.919	0.921	-0.027	0.772254	1	0.888	0.983	0.926	0.002	0.0528011	0.633058	0.899	0.866	0.918	0.04	1.21986e-08	1.12075e-06	0.92	0.954	0.928	0.76	0.748	0.802	0.164	0.934	0.900333	0.784667	0.932333	0.947333
419	Card19	0.000124514	0.00651361	1	1	0.905	-0.128	chr17:15443100:15443254:15432571:15432721:15444470:15444542	0.0345682	0.537413	1	0.714	1	-0.064	0.111997	0.968353	0.913	0.66	0.949	0.778	0.941	0.92	-0.039	0.251232	1	0.955	0.92	0.917	-0.039	0.65209	1	1	0.843	0.789	0.014	0.358724	1	0.868	0.925	0.882	0.854	0.579	0.9	0.114	0.891667	0.840667	0.968333	0.930667	0.904667
420	Kdm6b	3.11509e-09	6.78886e-07	0.938	0.929	0.903	-0.272	chr10:54128744:54128942:54128199:54128541:54129028:54129190	9.23285e-07	0.00016173	0.806	0.863	0.983	-0.232	3.00446e-06	0.000193229	0.638	0.714	0.603	0.829	0.944	0.875	-0.231	0.238755	1	0.851	0.931	0.857	-0.044	0.00207696	0.0596785	0.919	1	0.909	-0.107	0.704999	1	0.859	0.824	0.823	0.826	0.82	0.811	0.016	0.835333	0.651667	0.923333	0.879667	0.884
421	Dtnb	5.68455e-06	0.000523642	0.176	0.085	0.143	0.194	chr6:26737292:26737313:26730603:26730700:26755099:26755259	0.963845	1	0.272	0.373	0.336	0.002	0.0676525	0.691665	0.305	0.445	0.237	0.262	0.192	0.263	0.09	0.21396	1	0.412	0.282	0.246	0.055	0	0	0.035	0.021	0.024	0.341	0.00472782	0.0758844	0.377	0.349	0.378	0.211	0.251	0.311	0.11	0.368	0.329	0.134667	0.313333	0.327
422	Prpf4b	3.08217e-06	0.000310604	0.343	0.377	0.392	0.245	chr17:29987804:29987877:29985342:29987389:29988134:29990017	0.109964	1	0.487	0.523	0.573	0.088	0.325292	1	0.633	0.541	0.674	0.507	0.652	0.491	0.066	0.63777	1	0.539	0.588	0.432	0.035	0.0178069	0.301233	0.402	0.363	0.411	0.162	0.00279789	0.0501658	0.423	0.646	0.594	0.315	0.421	0.36	0.189	0.554333	0.616	0.370667	0.519667	0.527667
423	Pex26	0.00138938	0.0426618	0.752	0.82	0.774	0.101	chr4:154418525:154418821:154417019:154417160:154421370:154421517	0.0774439	0.8863	0.864	0.78	0.845	0.054	0.0922355	0.852337	0.899	0.871	0.88	0.807	0.825	0.861	0.052	0.0789834	0.954768	0.868	0.885	0.754	0.061	1.32689e-05	0.000951362	0.693	0.751	0.789	0.152	0.000214046	0.00610781	0.858	0.932	0.899	0.775	0.733	0.718	0.154	0.896333	0.883333	0.782	0.835667	0.829667
424	Mbnl1	2.22769e-06	0.000233135	0.64	0.618	0.664	0.104	chr2:144696979:144698006:144670284:144670438:144780143:144780314	0	0	0.545	0.527	0.561	0.201	0.467766	1	0.726	0.764	0.745	0.769	0.729	0.651	0.029	0.000104308	0.01228	0.591	0.602	0.637	0.088	3.61332e-11	6.79701e-09	0.557	0.529	0.528	0.16	1.11303e-06	6.71945e-05	0.695	0.676	0.723	0.575	0.568	0.594	0.119	0.698	0.745	0.640667	0.61	0.544333
425	Mbnl1_1	0.000344769	0.0145349	0.396	0.502	0.511	-0.195	chr2:144798971:144799025:144797557:144797815:144800002:144800051	0.00019517	0.013913	0.473	0.614	0.441	-0.235	0	0	0.262	0.285	0.276	0.915	0.859	0.957	-0.636	0.0750779	0.926225	0.581	0.578	0.539	-0.092	0.0109839	0.210669	0.609	0.885	0.562	-0.211	6.37673e-06	0.000312227	0.57	0.429	0.423	0.683	0.736	0.76	-0.252	0.474	0.274333	0.469667	0.566	0.509333
426	Mbnl1_2	0	0	0.357	0.331	0.38	-0.231	chr2:144805677:144805713:144799897:144800051:144806393:144806488	0	0	0.626	0.639	0.582	-0.491	0	0	0.127	0.116	0.132	0.509	0.523	0.402	-0.353	9.64098e-07	0.000324695	0.555	0.573	0.558	-0.136	0	0	0.962	0.969	0.95	-0.534	0	0	0.406	0.435	0.437	0.734	0.722	0.75	-0.309	0.426	0.125	0.356	0.562	0.615667
427	Mbnl1_3	0	0	0.451	0.547	0.546	-0.392	chr2:144805677:144805713:144799897:144800051:144809310:144809385	0	0	0.645	0.679	0.676	-0.544	0.225345	1	0.112	0.132	0.123	0.144	0.298	0.134	-0.07	0.0103593	0.276197	0.502	0.464	0.514	-0.097	0	0	0.89	0.929	0.99	-0.54	0	0	0.381	0.362	0.446	0.841	0.808	0.801	-0.42	0.396333	0.122333	0.514667	0.493333	0.666667
428	Mbnl1_4	0	0	0.829	0.894	0.867	-0.337	chr2:144806393:144806488:144799897:144800051:144809310:144809367	0	0	0.852	0.869	0.896	-0.346	2.12729e-08	1.94871e-06	0.513	0.518	0.548	0.71	0.776	0.697	-0.201	0.0285718	0.518537	0.804	0.802	0.806	-0.046	0	0	0.937	0.962	0.995	-0.207	0	0	0.743	0.769	0.762	0.948	0.938	0.934	-0.182	0.758	0.526333	0.863333	0.804	0.872333
429	Odf2l	1.59388e-06	0.000172977	0.193	0.12	0.135	-0.119	chr2:234065906:234066065:234064166:234064271:234067686:234067772	0.00820483	0.207561	0.143	0	0.1	-0.051	1	1	0.091	0	0	0.048	0	0	0.014	0.208186	1	0.126	0.105	0.183	-0.033	0.18391	1	0.099	0.039	0.069	0.036	0.96936	1	0.176	0.047	0.091	0.128	0.113	0.05	0.008	0.104667	0.0303333	0.149333	0.138	0.081
430	Sppl2a	0.00118307	0.0379346	0.238	0.209	0.235	0.109	chr3:114172273:114172327:114171671:114171774:114172505:114172562	0.133531	1	0.26	0.318	0.257	0.058	0.581727	1	0.342	0.323	0.343	0.381	0.376	0.324	-0.024	0.430079	1	0.443	0.292	0.365	-0.038	2.66347e-06	0.00022627	0.162	0.167	0.146	0.17	0.763441	1	0.297	0.352	0.337	0.322	0.278	0.348	0.013	0.328667	0.336	0.227333	0.366667	0.278333
431	Alkbh3	4.75718e-08	8.3347e-06	0.702	0.815	0.798	-0.173	chr3:79962497:79962586:79957028:79957238:79964032:79964136	0.840433	1	0.554	0.619	0.609	0.005	8.96505e-13	1.28669e-10	0.605	0.599	0.593	0.363	0.384	0.39	0.22	0.000209227	0.0197813	0.691	0.6	0.658	0.099	4.97006e-10	8.23994e-08	0.575	0.621	0.558	0.164	1.50768e-13	2.73959e-11	0.742	0.746	0.758	0.522	0.569	0.557	0.199	0.748667	0.599	0.771667	0.649667	0.594
432	ST7	2.66454e-15	1.44294e-12	0.064	0.045	0.034	0.182	chr4:46197301:46197370:46195003:46195079:46199160:46199315	0	0	0.03	0.057	0.051	0.184	0.00238513	0.0581879	0.252	0.215	0.222	0.139	0.174	0.117	0.086	0.940343	1	0.063	0.082	0.067	0.001	9.08753e-05	0.0049228	0.023	0.028	0.035	0.043	0.491682	1	0.063	0.114	0.039	0.057	0.08	0.056	0.008	0.072	0.229667	0.0476667	0.0706667	0.046
433	Mus81	1.18528e-07	1.79507e-05	0.912	0.964	0.97	-0.144	chr1:202792883:202792979:202792664:202792786:202793109:202793247	0.000824653	0.0405481	0.917	0.905	0.9	-0.102	0.024509	0.337751	0.863	0.763	0.789	0.665	0.749	0.758	0.081	0.140849	1	0.852	0.873	0.892	-0.041	0.582099	1	0.815	0.817	0.815	0.016	0.270055	1	0.83	0.867	0.798	0.802	0.824	0.783	0.029	0.831667	0.805	0.948667	0.872333	0.907333
434	Mus81_1	7.77028e-06	0.000688563	0.798	0.886	0.923	-0.248	chr1:202792883:202793015:202792664:202792786:202793109:202793247	0.00210635	0.0800038	0.778	0.785	0.807	-0.169	0.0216004	0.308922	0.687	0.549	0.627	0.389	0.553	0.488	0.144	0.0830145	0.983648	0.691	0.714	0.768	-0.089	0.657623	1	0.636	0.606	0.596	0.022	0.529136	1	0.597	0.71	0.598	0.565	0.657	0.591	0.031	0.635	0.621	0.869	0.724333	0.79
435	Prtfdc1	3.04867e-07	4.14835e-05	0.11	0.16	0.15	0.113	chr17:83551799:83551910:83551382:83551459:83553664:83553711	1.05386e-06	0.000181029	0.143	0.128	0.179	0.103	0.000236229	0.00875642	0.271	0.25	0.237	0.182	0.158	0.171	0.082	0.0104705	0.278175	0.076	0.072	0.066	0.031	0.00295374	0.0783327	0.08	0.053	0.07	0.035	0.000827545	0.0186984	0.1	0.091	0.117	0.13	0.181	0.188	-0.064	0.102667	0.252667	0.14	0.0713333	0.15
436	Prtfdc1_1	4.57315e-11	1.36209e-08	0.242	0.307	0.29	0.187	chr17:83551822:83551910:83551382:83551459:83553664:83553711	9.99069e-07	0.000172732	0.294	0.287	0.38	0.146	0.000894194	0.0264161	0.475	0.492	0.432	0.415	0.308	0.367	0.103	0.00187405	0.090422	0.164	0.188	0.16	0.063	0.00176024	0.052886	0.177	0.178	0.161	0.062	7.47973e-05	0.00255547	0.215	0.249	0.238	0.327	0.364	0.333	-0.107	0.234	0.466333	0.279667	0.170667	0.320333
437	Prtfdc1_2	0.00129725	0.0406238	0.68	0.665	0.72	-0.106	chr17:83556303:83556321:83554893:83554976:83572868:83572934	2.71008e-05	0.00282416	0.699	0.729	0.707	-0.129	0.0728306	0.727243	0.626	0.561	0.56	0.563	0.528	0.461	0.065	0.00766827	0.227178	0.511	0.509	0.517	-0.088	1.19053e-08	1.6271e-06	0.603	0.572	0.644	-0.182	0.0195641	0.230407	0.462	0.409	0.401	0.402	0.271	0.323	0.092	0.424	0.582333	0.688333	0.512333	0.711667
438	Abi1	8.39995e-12	2.81461e-09	0.791	0.855	0.801	0.116	chr17:85108004:85108091:85103785:85103971:85111147:85111321	0.000954728	0.0451512	0.917	0.869	0.863	0.049	0.0373216	0.45369	0.91	0.929	0.956	0.964	0.96	0.94	-0.023	0.00145106	0.0763235	0.958	0.971	0.932	-0.035	0	0	0.267	0.318	0.275	0.632	0.0078031	0.113018	0.921	0.938	0.897	0.899	0.857	0.88	0.04	0.918667	0.931667	0.815667	0.953667	0.883
439	Abi1_1	6.82156e-09	1.39587e-06	0.825	0.881	0.835	0.11	chr17:85108004:85108091:85103785:85103971:85114731:85114832	8.36613e-08	1.87187e-05	0.867	0.849	0.85	0.101	0.00544382	0.110711	0.964	0.957	0.949	0.966	0.988	1	-0.028	0.847656	1	0.881	0.904	0.882	0.003	0	0	0.223	0.261	0.212	0.66	9.06868e-06	0.000424004	0.904	0.872	0.901	0.812	0.796	0.756	0.104	0.892333	0.956667	0.847	0.889	0.855333
440	Abi1_2	4.3199e-08	7.66882e-06	0.835	0.869	0.831	0.107	chr17:85111147:85111321:85103785:85103971:85114731:85114832	2.89923e-07	5.80402e-05	0.848	0.857	0.846	0.101	0.00606709	0.119959	0.963	0.944	0.948	0.959	0.986	1	-0.03	0.115342	1	0.88	0.887	0.86	0.03	0	0	0.633	0.601	0.617	0.289	9.36223e-07	5.79954e-05	0.908	0.89	0.919	0.807	0.814	0.779	0.106	0.905667	0.951667	0.845	0.875667	0.850333
441	Abi1_3	7.77228e-07	9.47017e-05	0.807	0.867	0.81	0.111	chr17:85111147:85111324:85103785:85103971:85114731:85114832	1.75226e-06	0.000281902	0.822	0.841	0.822	0.11	0.00550878	0.111774	0.957	0.935	0.924	0.955	0.983	1	-0.041	0.280618	1	0.86	0.868	0.849	0.022	0	0	0.593	0.589	0.575	0.296	2.28458e-06	0.000127447	0.887	0.853	0.904	0.788	0.769	0.729	0.119	0.881333	0.938667	0.828	0.859	0.828333
442	Mtmr1	2.0452e-08	3.90204e-06	0.673	0.648	0.606	-0.27	chr18:221535:221559:217220:217326:227617:227693	0.0155636	0.319991	0.602	0.397	0.545	-0.142	4.05073e-11	5.1413e-09	0.423	0.375	0.32	0.166	0.061	0.02	0.29	0.0670853	0.870008	0.475	0.362	0.57	-0.113	0.00116229	0.038746	0.156	0.282	0.218	0.137	0.441142	1	0.308	0.36	0.399	0.341	0.468	0.378	-0.04	0.355667	0.372667	0.642333	0.469	0.514667
443	Gtpbp8	0.000470128	0.0186424	0.965	0.956	0.956	-0.146	chr11:55946647:55946746:55945778:55946153:55952285:55952374	0.401193	1	0.616	0.627	0.878	0.106	0.204263	1	0.903	0.697	0.84	0.818	0.894	0.951	-0.074	0.00325818	0.131129	0.632	0.706	0.745	0.182	0.743679	1	0.874	0.822	0.878	0.019	0.0324626	0.339297	0.881	0.931	0.818	0.715	0.853	0.691	0.124	0.876667	0.813333	0.959	0.694333	0.707
444	Gtpbp8_1	0.000206277	0.00982689	0.97	0.977	0.972	-0.119	chr11:55949592:55949692:55945778:55946153:55952285:55952374	0.746046	1	0.886	0.812	0.886	-0.008	0.0519172	0.5739	0.934	0.756	0.871	0.901	0.941	0.975	-0.085	0.0249836	0.474002	0.83	0.821	0.822	0.089	0.616131	1	0.943	0.905	0.935	-0.014	0.0102188	0.139032	0.916	0.943	0.882	0.749	0.857	0.755	0.127	0.913667	0.853667	0.973	0.824333	0.861333
445	Cxxc5	1.04123e-05	0.000868154	0.826	0.835	0.841	-0.133	chr18:27438989:27439071:27427844:27427983:27455293:27456359	0.496634	1	0.735	0.692	0.755	-0.026	0.243137	1	0.686	0.677	0.741	0.715	0.646	0.598	0.048	8.43608e-06	0.00180375	0.874	0.92	0.879	-0.141	0.046853	0.587589	0.827	0.786	0.811	-0.058	0.0217222	0.249661	0.746	0.805	0.699	0.805	0.819	0.84	-0.071	0.75	0.701333	0.834	0.891	0.727333
446	Ythdf2	1.00983e-10	2.84943e-08	0.646	0.601	0.632	0.166	chr5:144397991:144399575:144381429:144382314:144404530:144404610	0.566858	1	0.794	0.805	0.815	-0.013	0.00707122	0.13495	0.781	0.835	0.76	0.726	0.73	0.719	0.067	0.0117449	0.299119	0.684	0.7	0.73	0.064	0.000439833	0.0177887	0.683	0.678	0.676	0.089	0.0311821	0.328862	0.737	0.792	0.776	0.71	0.7	0.739	0.052	0.768333	0.792	0.626333	0.704667	0.804667
447	Rusc2	0.000213007	0.010097	0.067	0.133	0.185	0.11	chr5:57653945:57654279:57628411:57628544:57663303:57665382	0.0373043	0.564504	0.207	0.124	0.213	0.057	0.00120693	0.0337077	0.233	0.229	0.254	0.231	0.072	0.117	0.099	0.828432	1	0.156	0.101	0.08	-0.002	0.776476	1	0.124	0.118	0.106	-0.006	0.157745	1	0.093	0.092	0.145	0.116	0.139	0.151	-0.025	0.11	0.238667	0.128333	0.112333	0.181333
448	Rusc2_1	8.5965e-10	2.05748e-07	0.2	0.244	0.129	0.406	chr5:57653945:57654279:57629549:57630232:57663303:57665382	0.0955362	1	0.559	0.444	0.429	0.12	3.39715e-05	0.0016553	0.667	0.629	0.495	0.325	0.302	0.304	0.287	0.461662	1	0.395	0.362	0.349	-0.037	0.203832	1	0.377	0.403	0.469	-0.085	0.0933294	0.738641	0.295	0.248	0.451	0.254	0.225	0.244	0.09	0.331333	0.597	0.191	0.368667	0.477333
449	Ttc7b	0	0	0.013	0.03	0.075	0.279	chr6:119628454:119628505:119620548:119620689:119635002:119635100	1.77636e-15	1.00631e-12	0.05	0.109	0.092	0.235	0	0	0.281	0.366	0.308	0.07	0.073	0.056	0.252	9.84796e-08	4.66187e-05	0.046	0	0.047	0.135	0	0	0	0.009	0.005	0.161	0.0597198	0.537077	0.163	0.199	0.136	0.103	0.092	0.115	0.063	0.166	0.318333	0.0393333	0.031	0.0836667
450	Zfp532	3.60232e-06	0.000354363	0.697	0.758	0.529	-0.314	chr18:59175648:59175930:59144146:59146500:59197150:59197263	0.0041089	0.124396	0.595	0.421	0.66	-0.211	0.894003	1	0.379	0.371	0.292	0.441	0.344	0.262	-0.002	0.173109	1	0.5	0.667	0.6	-0.11	0.0182683	0.307037	0.667	0.686	0.673	-0.196	0.113571	0.851716	0.429	0.6	0.409	0.352	0.312	0.408	0.122	0.479333	0.347333	0.661333	0.589	0.558667
451	Gpcpd1	6.19643e-05	0.00375371	0.949	0.867	0.916	-0.174	chr3:119813846:119813922:119812180:119812222:119819714:119819796	0.00543423	0.1545	0.869	0.851	0.891	-0.133	2.73651e-06	0.000177513	0.76	0.655	0.796	0.921	0.918	0.943	-0.19	0.371019	1	0.696	0.826	0.807	0.033	0.145738	1	0.866	1	0.856	-0.098	0.0570376	0.519687	0.665	0.863	0.899	0.69	0.62	0.772	0.115	0.809	0.737	0.910667	0.776333	0.870333
452	Fn1	1.84364e-07	2.67571e-05	0.338	0.364	0.349	0.103	chr9:73214249:73214519:73212944:73213132:73215347:73215461	3.77213e-09	1.11594e-06	0.34	0.336	0.338	0.115	0	0	0.46	0.443	0.457	0.916	0.923	0.917	-0.465	0.630189	1	0.619	0.599	0.595	-0.009	0.00581095	0.130241	0.641	0.655	0.649	-0.053	0	0	0.586	0.59	0.609	0.752	0.754	0.761	-0.161	0.595	0.453333	0.350333	0.604333	0.338
453	Fn1_1	0	0	0.22	0.217	0.215	0.221	chr9:73224786:73225059:73223497:73223680:73226363:73226555	0	0	0.143	0.135	0.136	0.3	0	0	0.437	0.445	0.432	0.816	0.813	0.804	-0.373	0	0	0.162	0.168	0.153	0.137	0	0	0.006	0.007	0.006	0.292	8.33822e-12	1.24468e-09	0.287	0.288	0.32	0.203	0.19	0.19	0.104	0.298333	0.438	0.217333	0.161	0.138
454	Rab6a	1.44329e-14	7.03433e-12	0.782	0.724	0.755	-0.187	chr1:154982178:154982284:154982006:154982112:154984216:154984328	0.400771	1	0.59	0.562	0.615	-0.022	0.088939	0.831354	0.546	0.566	0.589	0.499	0.559	0.508	0.045	0.139539	1	0.644	0.665	0.611	0.038	1.59517e-12	3.58113e-10	0.499	0.505	0.487	0.181	9.97061e-06	0.000459172	0.672	0.706	0.657	0.82	0.784	0.772	-0.114	0.678333	0.567	0.753667	0.64	0.589
455	Vegfa	3.51019e-05	0.00238213	0.254	0.266	0.281	0.157	chr9:14965246:14965318:14963508:14963538:14966470:14966602	2.63179e-11	1.05373e-08	0.202	0.193	0.121	0.252	0	0	0.389	0.491	0.392	0.171	0.162	0.096	0.281	0.000917699	0.0559664	0.285	0.198	0.181	0.16	5.52519e-05	0.00323367	0.206	0.171	0.187	0.194	0	0	0.394	0.317	0.434	0.047	0.033	0.029	0.345	0.381667	0.424	0.267	0.221333	0.172
456	Fat1	0	0	0.245	0.224	0.243	0.502	chr16:47179649:47179685:47177252:47178679:47184358:47184496	0	0	0.239	0.22	0.229	0.51	0	0	0.746	0.743	0.728	0.286	0.282	0.279	0.457	0	0	0.253	0.233	0.212	0.197	0	0	0.01	0.003	0.008	0.423	0	0	0.439	0.408	0.443	0.028	0.025	0.021	0.405	0.43	0.739	0.237333	0.232667	0.229333
457	Zfp516	3.84709e-06	0.000372966	0.558	0.631	0.555	-0.204	chr18:76374902:76375007:76369164:76370616:76382425:76386526	0.15241	1	0.432	0.394	0.509	-0.068	0.972189	1	0.397	0.36	0.374	0.44	0.336	0.365	-0.003	0.0818936	0.976521	0.58	0.223	0.478	0.132	0.410006	1	0.65	0.575	0.564	-0.037	0.000229213	0.00648031	0.571	0.585	0.522	0.366	0.421	0.407	0.161	0.559333	0.377	0.581333	0.427	0.445
458	Kifc3	9.21307e-07	0.000109036	0.539	0.613	0.552	-0.204	chr19:9899331:9899470:9893980:9894123:9909762:9909828	0.809337	1	0.416	0.33	0.374	-0.01	0.285348	1	0.337	0.353	0.401	0.285	0.358	0.338	0.037	6.29566e-05	0.00855234	0.526	0.586	0.538	-0.145	4.50015e-10	7.47898e-08	0.588	0.638	0.648	-0.22	3.32723e-12	5.18766e-10	0.373	0.414	0.427	0.694	0.657	0.625	-0.254	0.404667	0.363667	0.568	0.55	0.373333
459	Kifc3_1	0.000118286	0.00622944	0.228	0.207	0.165	-0.115	chr19:9899334:9899470:9893980:9894123:9909762:9909828	0.840236	1	0.121	0.088	0.068	-0.008	0.829989	1	0.122	0.052	0.08	0.074	0.089	0.079	0.004	0.00657867	0.206957	0.2	0.207	0.156	-0.075	0.00163398	0.0500589	0.176	0.173	0.253	-0.088	0.00055957	0.0136448	0.156	0.101	0.082	0.343	0.229	0.151	-0.128	0.113	0.0846667	0.2	0.187667	0.0923333
460	Kifc3_2	5.5486e-06	0.000515549	0.562	0.636	0.6	-0.185	chr19:9902106:9902288:9893980:9894123:9909762:9909828	0.628043	1	0.483	0.427	0.39	-0.019	0.981745	1	0.396	0.394	0.452	0.369	0.449	0.427	-0.001	9.80027e-05	0.0118257	0.582	0.597	0.557	-0.138	7.87313e-06	0.000595678	0.577	0.615	0.6	-0.157	2.42194e-08	2.09689e-06	0.432	0.41	0.48	0.656	0.645	0.628	-0.202	0.440667	0.414	0.599333	0.578667	0.433333
461	Mlkl	6.48894e-06	0.000591641	0.208	0.181	0.171	-0.107	chr19:39299144:39299278:39297979:39298412:39304147:39304551	0.591016	1	0.08	0.123	0.054	-0.006	0.100116	0.898503	0.051	0.111	0.078	0.016	0.027	0.102	0.032	0.0409323	0.648497	0.116	0.152	0.123	-0.055	0.0876907	0.883254	0.126	0.082	0.13	-0.037	0.0653993	0.573574	0.1	0.042	0.085	0.112	0.128	0.131	-0.048	0.0756667	0.08	0.186667	0.130333	0.0856667
462	Vps35	8.28762e-05	0.00470674	1	0.933	0.864	-0.316	chr19:21778240:21778423:21770251:21770350:21782701:21782785	0.855545	1	0.615	0.5	0.765	-0.01	0.718468	1	0.515	0.789	0.545	0.692	0.714	0.544	-0.034	0.705114	1	0.611	0.645	0.714	0.024	0.36557	1	0.754	0.45	0.6	0.079	0.928053	1	0.592	0.611	0.838	0.654	0.822	0.547	0.006	0.680333	0.616333	0.932333	0.656667	0.626667
463	Tecr	0	0	0.997	0.981	0.995	-0.1	chr19:24566410:24566455:24565084:24565396:24566542:24566646	3.63372e-08	8.91702e-06	0.987	0.949	0.989	-0.084	0.582522	1	0.872	0.884	0.918	0.859	0.917	0.841	0.019	0.530731	1	0.985	0.976	0.95	-0.005	0.0195766	0.321837	0.991	0.983	0.98	-0.019	0.138782	0.982796	0.957	0.958	0.982	0.948	0.93	0.955	0.021	0.965667	0.891333	0.991	0.970333	0.975
464	Tecr_1	0	0	0.865	0.86	0.866	-0.306	chr19:24566410:24566455:24565948:24566000:24566542:24566646	2.33147e-15	1.30687e-12	0.693	0.755	0.743	-0.172	0.941407	1	0.577	0.531	0.566	0.547	0.555	0.567	0.002	1.43471e-05	0.00274354	0.79	0.817	0.773	-0.08	0	0	0.869	0.85	0.867	-0.149	0.782562	1	0.716	0.726	0.698	0.707	0.703	0.713	0.006	0.713333	0.558	0.863667	0.793333	0.730333
465	Il15	5.65114e-05	0.00349043	1	1	1	-0.144	chr19:25664456:25664578:25640078:25640415:25694743:25694842	0.363817	1	0.781	0.837	0.723	0.076	0.00276707	0.065388	0.687	0.881	1	1	0.832	1	-0.088	0.113999	1	0.632	0.863	0.658	0.129	0.867524	1	0.668	0.945	0.837	0.03	0.877949	1	0.722	0.892	0.927	0.755	0.832	0.915	0.013	0.847	0.856	1	0.717667	0.780333
466	Il15_1	0.000462647	0.0184549	0.061	0.185	0.108	-0.106	chr19:25692430:25692544:25664456:25664578:25694743:25694765	3.91356e-05	0.00384504	0.052	0.066	0.212	-0.098	0.50603	1	0.018	0	0.017	0.024	0.086	0	-0.025	0.0990644	1	0	0.066	0.036	0.033	0.202145	1	0.139	0.07	0.124	-0.044	0.80353	1	0.078	0	0.124	0.082	0.139	0	-0.006	0.0673333	0.0116667	0.118	0.034	0.11
467	Tango6	0.000613693	0.0230593	0.791	0.741	0.792	0.143	chr19:34610390:34610567:34608932:34609045:34612933:34613063	0.00915832	0.222995	0.807	0.768	0.841	0.112	0.059733	0.634169	0.829	1	0.923	0.87	0.827	0.818	0.079	0.0863774	1	0.865	0.785	0.885	-0.076	0.468045	1	0.752	0.767	0.895	-0.035	0.68607	1	0.73	0.811	0.767	0.579	0.835	0.797	0.032	0.769333	0.917333	0.774667	0.845	0.805333
468	Zfp821	0.000540903	0.0209054	0.322	0.273	0.274	-0.122	chr19:37682990:37683078:37681424:37681487:37684290:37684407	0.871364	1	0.142	0.121	0.263	-0.007	0.177033	1	0.119	0.19	0.195	0.192	0.176	0.29	-0.051	0.00939587	0.259428	0.401	0.268	0.324	-0.116	0.173995	1	0.319	0.261	0.215	-0.05	0.0618474	0.550493	0.179	0.255	0.21	0.284	0.239	0.32	-0.066	0.214667	0.168	0.289667	0.331	0.175333
469	St3gal2	0.00140618	0.0429316	0.633	0.669	0.628	-0.102	chr19:38908045:38908156:38890064:38890277:38923040:38924405	0.960239	1	0.584	0.544	0.48	0.005	0.000520036	0.0170241	0.579	0.552	0.492	0.401	0.406	0.477	0.113	0.0311178	0.543791	0.575	0.548	0.52	-0.066	2.4663e-05	0.00161446	0.584	0.602	0.631	-0.124	0.495604	1	0.503	0.518	0.425	0.448	0.426	0.503	0.023	0.482	0.541	0.643333	0.547667	0.536
470	Nrp2	0.000240872	0.0110185	0.774	0.71	0.773	-0.22	chr9:64232074:64232125:64206827:64206848:64234703:64235287	0.185345	1	0.701	0.554	0.638	-0.098	0.313297	1	0.512	0.443	0.643	0.641	0.544	0.626	-0.071	5.50276e-08	2.85722e-05	0.738	0.752	0.692	-0.142	0.00347519	0.0888548	0.703	0.629	0.686	-0.087	0.731118	1	0.586	0.585	0.586	0.608	0.522	0.59	0.012	0.585667	0.532667	0.752333	0.727333	0.631
471	Zfyve19	0.000112173	0.00598986	0.254	0.446	0.287	-0.195	chr3:106198046:106198170:106197924:106197975:106198300:106198419	0.44684	1	0.209	0.115	0.173	-0.032	0.677741	1	0.13	0.136	0.136	0.114	0.147	0.101	0.013	0.187962	1	0.129	0.14	0.123	0.047	0.00912447	0.1829	0.04	0.151	0.094	0.083	0.490116	1	0.2	0.196	0.138	0.165	0.2	0.089	0.027	0.178	0.134	0.329	0.130667	0.165667
472	Piezo1	0	0	0.693	0.753	0.755	-0.432	chr19:50552812:50552884:50552373:50552474:50553289:50553378	0	0	0.609	0.728	0.72	-0.384	0	0	0.339	0.242	0.323	0.909	0.895	0.866	-0.589	3.15323e-09	2.34566e-06	0.688	0.794	0.811	-0.232	6.50285e-11	1.18421e-08	0.813	0.739	0.727	-0.227	0.210524	1	0.453	0.548	0.597	0.495	0.46	0.507	0.045	0.532667	0.301333	0.733667	0.764333	0.685667
473	Acsf3	2.65124e-06	0.00027074	0.911	0.913	0.911	-0.127	chr19:50839648:50840338:50835115:50835260:50841142:50841298	0.0015219	0.0636127	0.84	0.89	0.935	-0.104	0.0182271	0.275567	0.801	0.742	0.811	0.688	0.686	0.702	0.093	0.607884	1	0.803	0.682	0.769	0.021	0.966036	1	0.791	0.773	0.765	-0.004	0.00736461	0.107807	0.781	0.869	0.668	0.848	0.905	0.852	-0.096	0.772667	0.784667	0.911667	0.751333	0.888333
474	Mtrf1	0.0013622	0.0421168	1	0.945	0.964	-0.115	chr15:54780779:54781205:54776885:54777173:54782018:54782110	0.159291	1	0.909	0.686	0.791	0.06	0.575322	1	0.843	0.829	0.893	0.913	0.853	0.914	-0.038	0.0109444	0.286271	0.879	0.879	1	-0.156	0.042965	0.553093	0.8	0.973	0.875	-0.12	0.278555	1	0.882	0.593	0.814	0.6	0.7	0.737	0.084	0.763	0.855	0.969667	0.919333	0.795333
475	Tbc1d7	0	0	0.036	0.004	0.011	0.132	chr17:21539910:21539949:21537048:21537236:21540336:21540474	1.35447e-14	7.28555e-12	0.025	0.01	0.038	0.125	1.25055e-09	1.35815e-07	0.192	0.106	0.149	0.024	0.042	0.054	0.109	0.00554007	0.185566	0.031	0	0.032	0.029	5.61643e-07	5.60595e-05	0.004	0.004	0.005	0.046	0.0113838	0.151411	0.02	0.072	0.058	0.106	0.09	0.065	-0.037	0.05	0.149	0.017	0.021	0.0243333
476	Macf1	0	0	0.658	0.615	0.595	0.351	chr5:135711229:135711292:135710192:135710434:135714353:135714471	1.35173e-09	4.416e-07	0.804	0.852	0.837	0.142	0.094364	0.865477	1	0.965	0.955	1	0.988	1	-0.023	0.836494	1	0.981	0.87	0.878	0.005	0.418893	1	0.918	0.929	0.941	-0.014	0.00338117	0.0584239	0.937	0.933	0.875	1	1	0.917	-0.057	0.915	0.973333	0.622667	0.909667	0.831
477	Macf1_1	4.36406e-12	1.51926e-09	0.037	0.048	0.035	0.258	chr5:135805525:135805621:135803362:135803440:135807561:135807651	1.43912e-11	6.0342e-09	0.04	0.038	0.021	0.265	6.21725e-15	1.10263e-12	0.417	0.263	0.215	0.026	0.045	0.012	0.271	9.64029e-08	4.5957e-05	0.019	0.021	0	0.154	7.46359e-12	1.53008e-09	0	0	0	0.167	1.49357e-09	1.62355e-07	0.27	0.094	0.138	0	0	0	0.167	0.167333	0.298333	0.04	0.0133333	0.033
478	Erbin	2.62801e-05	0.00185874	0.556	0.568	0.517	-0.161	chr2:34935563:34935680:34931058:34931151:34941393:34942927	0.0416099	0.607061	0.349	0.298	0.284	0.075	0.223487	1	0.383	0.435	0.339	0.49	0.458	0.366	-0.052	0.833982	1	0.328	0.33	0.386	0.006	3.27859e-08	4.21185e-06	0.594	0.524	0.567	-0.207	0.0125076	0.162971	0.377	0.353	0.333	0.258	0.268	0.268	0.09	0.354333	0.385667	0.547	0.348	0.310333
479	Erbin_1	1.12763e-05	0.000929341	0.543	0.518	0.553	-0.128	chr2:34935563:34935680:34932436:34932643:34941393:34942927	0.0710806	0.841516	0.395	0.367	0.31	0.052	0.0167129	0.257856	0.392	0.437	0.4	0.35	0.367	0.31	0.067	0.0478051	0.713681	0.408	0.385	0.459	0.057	0.000560893	0.0218959	0.536	0.586	0.623	-0.107	0.138074	0.979295	0.491	0.46	0.472	0.537	0.484	0.563	-0.054	0.474333	0.409667	0.538	0.417333	0.357333
480	Nln	0	0	0.027	0.022	0.035	0.106	chr2:35147405:35151187:35147132:35147319:35157503:35157705	0.15373	1	0.145	0.174	0.158	-0.025	3.41882e-05	0.00166278	0.153	0.131	0.119	0.228	0.246	0.176	-0.082	6.40821e-13	1.20499e-09	0.175	0.196	0.237	-0.115	3.20649e-05	0.00202355	0.143	0.141	0.15	-0.057	0	0	0.078	0.107	0.078	0.265	0.278	0.277	-0.186	0.0876667	0.134333	0.028	0.202667	0.159
481	Tssc4	1.42737e-05	0.0011226	0.959	0.836	1	-0.18	chr1:198253477:198253542:198253110:198253228:198253652:198254810	0.903692	1	0.785	0.702	0.736	0.01	1.35407e-05	0.000749188	0.786	0.732	0.736	0.936	0.907	0.91	-0.166	0.263897	1	0.72	0.895	0.839	0.046	0.503119	1	0.931	0.846	0.901	-0.028	0.062155	0.552428	0.932	0.815	0.846	0.876	0.97	0.918	-0.057	0.864333	0.751333	0.931667	0.818	0.741
482	Tssc4_1	1.3493e-05	0.00107327	0.959	0.82	1	-0.203	chr1:198253477:198253572:198253110:198253228:198253652:198254810	0.430806	1	0.778	0.744	0.766	-0.039	3.77917e-05	0.0018179	0.714	0.756	0.7	0.903	0.913	0.892	-0.179	0.87406	1	0.72	0.838	0.844	-0.003	0.379288	1	0.907	0.798	0.856	-0.056	0.145667	1	0.917	0.726	0.749	0.803	0.933	0.891	-0.078	0.797333	0.723333	0.926333	0.800667	0.762667
483	Gapvd1	3.7653e-05	0.00252331	0.133	0.2	0.209	0.12	chr3:18011250:18011331:18008568:18008729:18012672:18012862	1.67906e-10	6.04134e-08	0.07	0.143	0.153	0.178	0	0	0.284	0.31	0.307	0.011	0.038	0.047	0.268	0.0010554	0.0614774	0.129	0.084	0.094	0.07	0	0	0.019	0.045	0.026	0.143	0.000369286	0.0095983	0.197	0.164	0.157	0.309	0.235	0.292	-0.106	0.172667	0.300333	0.180667	0.102333	0.122
484	Mrps30	2.57665e-08	4.83004e-06	0.238	0.303	0.227	-0.112	chr2:50459250:50459331:50458682:50458859:50460497:50460603	0.173086	1	0.099	0.127	0.137	0.023	0.17242	1	0.125	0.142	0.164	0.109	0.108	0.153	0.02	0.0431996	0.669035	0.154	0.204	0.183	-0.036	0.455651	1	0.171	0.166	0.132	-0.012	0.45212	1	0.121	0.169	0.143	0.149	0.143	0.101	0.013	0.144333	0.143667	0.256	0.180333	0.121
485	Tasp1	0.000861453	0.0297005	1	1	1	-0.113	chr3:127203686:127203760:127176415:127177381:127224092:127224203	0.00131122	0.0566292	1	0.963	1	-0.101	0.00118575	0.0332396	0.955	1	0.705	0.971	1	1	-0.104	1	1	1	1	0.94	0.02	1	1	1	1	0.966	0.011	0.0333483	0.346585	1	1	1	0.921	0.853	0.962	0.088	1	0.886667	1	0.98	0.987667
486	Cttn	0	0	0.745	0.724	0.749	0.222	chr1:199615982:199616093:199614508:199614564:199616849:199616960	7.6885e-05	0.00654026	0.94	0.934	0.936	0.025	0	0	0.957	0.957	0.97	0.837	0.846	0.869	0.111	0.3325	1	0.892	0.883	0.879	0.01	0	0	0.591	0.586	0.587	0.307	0.352845	1	0.898	0.898	0.888	0.889	0.878	0.888	0.01	0.894667	0.961333	0.739333	0.884667	0.936667
487	Cttn_1	7.56533e-09	1.53054e-06	1	0.948	0.965	-0.203	chr1:199616849:199616960:199614508:199614564:199620704:199620759	0.00538525	0.153599	0.88	0.925	0.902	-0.135	2.16382e-13	3.34238e-11	0.649	0.838	0.816	1	0.989	1	-0.229	0.0149654	0.348733	0.954	0.957	0.922	-0.06	1.34337e-13	3.38174e-11	0.993	0.996	1	-0.112	0.194718	1	0.899	0.838	0.917	0.974	0.927	0.866	-0.038	0.884667	0.767667	0.971	0.944333	0.902333
488	Mrps18c	9.33029e-06	0.0008055	0.672	0.715	0.651	-0.123	chr14:8813768:8813826:8812808:8812868:8814940:8815024	0.404509	1	0.524	0.51	0.563	0.024	0.174359	1	0.563	0.534	0.572	0.6	0.593	0.596	-0.04	0.0876857	1	0.59	0.624	0.595	0.045	0.0188085	0.313651	0.536	0.615	0.598	0.065	0.964382	1	0.62	0.685	0.639	0.636	0.67	0.641	-0.001	0.648	0.556333	0.679333	0.603	0.532333
489	Uggt1	0	0	0.521	0.472	0.494	0.309	chr9:38395730:38395754:38395170:38395265:38396547:38396646	4.49473e-06	0.000629865	0.666	0.698	0.71	0.113	0	0	0.765	0.811	0.837	0.56	0.558	0.52	0.258	6.21725e-14	1.50311e-10	0.331	0.363	0.307	0.285	0	0	0.017	0.03	0.028	0.594	5.55112e-16	1.22311e-13	0.655	0.544	0.657	0.251	0.272	0.365	0.323	0.618667	0.804333	0.495667	0.333667	0.691333
490	Acad8	0.0016776	0.0495533	0.922	0.779	0.749	0.134	chr8:25396485:25396595:25396046:25396123:25398096:25398197	0.407445	1	0.912	0.928	0.96	0.017	0.0554486	0.601349	0.98	0.938	0.933	0.905	0.903	0.861	0.061	0.784586	1	0.812	0.882	0.856	-0.012	0.572386	1	0.809	0.748	0.895	0.021	0.570741	1	0.887	0.819	0.808	0.871	0.822	0.738	0.028	0.838	0.950333	0.816667	0.85	0.933333
491	Os9	2.22045e-16	1.36831e-13	0.215	0.205	0.213	-0.107	chr7:62918443:62918608:62918165:62918278:62919455:62919645	4.10105e-05	0.00398513	0.162	0.149	0.141	-0.047	0.979237	1	0.113	0.113	0.086	0.108	0.115	0.089	0	0.00103939	0.0610767	0.099	0.113	0.111	0.037	8.88444e-06	0.000666304	0.109	0.101	0.081	0.047	0.902326	1	0.156	0.136	0.141	0.148	0.15	0.141	-0.002	0.144333	0.104	0.211	0.107667	0.150667
492	Spata5	3.92791e-05	0.00261594	0.966	0.988	0.973	-0.114	chr2:120312458:120312616:120306836:120306973:120316154:120316213	0.148337	1	0.923	0.87	0.964	-0.057	0.0197075	0.290786	0.808	0.827	0.95	0.98	0.904	0.935	-0.078	0.623746	1	0.977	0.82	0.96	0.018	0.411801	1	0.948	0.96	0.959	-0.019	0.754423	1	0.973	0.837	1	0.878	0.981	0.969	-0.006	0.936667	0.861667	0.975667	0.919	0.919
493	Dnajc5	4.28797e-10	1.05939e-07	0.473	0.427	0.42	-0.158	chr3:168652013:168652088:168651757:168651929:168652361:168656570	0.392769	1	0.282	0.241	0.265	0.02	0.266319	1	0.246	0.269	0.332	0.232	0.278	0.261	0.025	0.0725611	0.908948	0.341	0.364	0.361	-0.042	0.462994	1	0.314	0.291	0.286	0.017	1.8573e-05	0.000791443	0.314	0.285	0.342	0.422	0.421	0.399	-0.1	0.313667	0.282333	0.44	0.355333	0.262667
494	Katnip	1.79564e-05	0.00135353	0.705	0.808	0.952	0.16	chr1:180290410:180290466:180270193:180270438:180318481:180318558	0.000691659	0.0356895	0.853	1	0.77	0.107	0.00761277	0.143057	0.944	1	1	0.805	0.861	0.952	0.109	0.22758	1	0.848	0.512	0.822	0.101	0.784351	1	0.784	0.853	0.927	-0.026	0.371307	1	0.849	0.853	0.784	0.921	0.831	0.918	-0.061	0.828667	0.981333	0.821667	0.727333	0.874333
495	Pisd	0.000854321	0.0295667	0.578	0.551	0.585	0.141	chr14:77986601:77986767:77964485:77964661:77988022:77988259	0.190181	1	0.729	0.822	0.75	-0.055	0.904645	1	0.701	0.709	0.727	0.678	0.742	0.694	0.008	0.107404	1	0.615	0.525	0.593	-0.069	0.210774	1	0.668	0.586	0.471	-0.066	0.023852	0.267701	0.531	0.481	0.514	0.598	0.611	0.597	-0.093	0.508667	0.712333	0.571333	0.577667	0.767
496	Postn	1.97189e-05	0.00145415	0.275	0.238	0.233	-0.137	chr2:138548506:138548587:138545620:138545666:138551511:138551601	0.0763862	0.87873	0.031	0.082	0.064	0.052	0.0020113	0.0511793	0.08	0.122	0.132	0.039	0.031	0.042	0.074	0	0	0.021	0.03	0.017	0.101	0	0	0.025	0.032	0.031	0.094	0	0	0.123	0.127	0.121	0.013	0.022	0.011	0.108	0.123667	0.111333	0.248667	0.0226667	0.059
497	Postn_1	0	0	0.626	0.598	0.631	-0.404	chr2:138553746:138553830:138553296:138553374:138557446:138557488	0.125321	1	0.339	0.242	0.25	-0.063	2.70672e-13	4.15641e-11	0.252	0.197	0.193	0.028	0.034	0.051	0.176	0	0	0.14	0.139	0.102	0.309	0	0	0.119	0.092	0.135	0.32	0	0	0.413	0.428	0.466	0.034	0.039	0.023	0.404	0.435667	0.214	0.618333	0.127	0.277
498	Picalm	0	0	0.292	0.309	0.297	0.393	chr1:144123922:144123946:144121166:144121266:144125286:144125346	5.37065e-08	1.25988e-05	0.561	0.563	0.552	0.133	0	0	0.679	0.701	0.696	0.06	0.055	0.046	0.638	0.0227254	0.448504	0.493	0.461	0.483	0.058	0	0	0.053	0.045	0.061	0.484	0	0	0.546	0.545	0.521	0.004	0.01	0.005	0.531	0.537333	0.692	0.299333	0.479	0.558667
499	Tex264	2.84773e-05	0.00199052	0.828	0.833	0.873	0.142	chr8:107321818:107321885:107310759:107310981:107322494:107322515	1	1	1	0.917	1	0.014	1	1	0.959	1	1	1	1	1	-0.014	0.716998	1	0.934	0.914	0.951	0.009	0.870462	1	0.936	1	0.915	-0.008	0.702542	1	0.92	1	0.906	0.812	0.9	1	0.038	0.942	0.986333	0.844667	0.933	0.972333
500	Atp11c	2.04713e-11	6.61149e-09	0.582	0.708	0.748	-0.376	chrX:138569991:138570096:138564458:138566939:138576923:138577077	0.0549285	0.716642	0.274	0.147	0.242	0.083	0.0596807	0.63391	0.281	0.302	0.328	0.364	0.396	0.409	-0.086	0.0769696	0.940501	0.554	0.487	0.482	0.109	4.26135e-06	0.000346536	0.319	0.215	0.332	0.328	4.44089e-16	9.8438e-14	0.623	0.612	0.614	0.167	0.151	0.209	0.441	0.616333	0.303667	0.679333	0.507667	0.221
501	Adam15	3.05875e-05	0.00210779	0.275	0.329	0.255	-0.163	chr2:174755873:174755945:174755397:174755469:174756503:174756573	0.785033	1	0.073	0.155	0.176	-0.012	9.05815e-06	0.000523158	0.125	0.112	0.132	0.403	0.452	0.403	-0.296	0.638593	1	0.35	0.176	0.168	0.027	0.13041	1	0.276	0.358	0.45	-0.103	0.0291431	0.312456	0.371	0.104	0.301	0.621	0.342	0.39	-0.192	0.258667	0.123	0.286333	0.231333	0.134667
502	Mllt10	0.000726	0.02617	0.622	0.672	0.719	-0.175	chr17:80876052:80876148:80873492:80873586:80894463:80894559	0.220595	1	0.557	0.517	0.615	-0.067	0	0	0.496	0.543	0.45	0.961	0.982	0.977	-0.477	0.250138	1	0.63	0.617	0.435	0.072	0	0	0.936	0.946	0.946	-0.31	1.17727e-08	1.08433e-06	0.646	0.631	0.62	0.873	0.842	0.898	-0.239	0.632333	0.496333	0.671	0.560667	0.563
503	Mtmr11	3.58499e-06	0.000353306	1	1	1	-0.142	chr2:183726216:183726304:183725880:183726016:183726599:183726724	0.329102	1	0.608	0.908	0.874	0.062	0.000844714	0.0251803	0.841	0.866	0.868	0.626	0.615	0.734	0.2	0.497395	1	0.565	0.626	0.468	0.055	0.554626	1	0.581	0.731	0.354	0.053	0.861171	1	0.595	0.583	0.646	0.542	0.685	0.624	-0.009	0.608	0.858333	1	0.553	0.796667
504	Lrrc39	8.75407e-05	0.00490924	1	0.926	0.931	-0.148	chr2:204518613:204518804:204516121:204516275:204521675:204521781	0.301599	1	0.859	0.782	0.956	-0.061	0.0718818	0.720912	0.878	0.911	0.625	0.918	0.9	0.887	-0.097	0.204063	1	0.81	0.701	0.7	0.097	0.777292	1	0.837	0.769	0.806	0.03	0.542005	1	0.769	0.733	1	0.901	0.793	0.905	-0.032	0.834	0.804667	0.952333	0.737	0.865667
505	Ptbp2	1.11385e-10	3.12648e-08	0.176	0.246	0.202	0.336	chr2:207818485:207818519:207817973:207818066:207819942:207820082	0.246688	1	0.438	0.473	0.513	0.069	0.0236957	0.329717	0.58	0.537	0.514	0.449	0.433	0.322	0.142	0.0953929	1	0.664	0.482	0.599	0.099	0	0	0.109	0.192	0.107	0.544	4.24599e-06	0.00021897	0.69	0.706	0.645	0.322	0.486	0.434	0.266	0.680333	0.543667	0.208	0.581667	0.474667
506	Tmem237	0.000198148	0.00951892	0.885	0.88	0.916	-0.129	chr9:60547840:60547931:60540248:60540370:60548938:60549012	0.601036	1	0.826	0.775	0.773	-0.027	0.522054	1	0.726	0.783	0.785	0.713	0.817	0.865	-0.034	0.412276	1	0.721	0.758	0.752	0.032	0.425168	1	0.812	0.814	0.855	-0.051	3.16591e-05	0.00123731	0.867	0.693	0.768	0.543	0.546	0.344	0.298	0.776	0.764667	0.893667	0.743667	0.791333
507	Zgrf1	8.79033e-05	0.00492442	0.838	0.63	0.725	0.227	chr2:216063464:216063612:216062992:216063070:216069341:216069469	0.00581418	0.162185	0.765	1	0.704	0.135	1	1	1	0.875	1	1	1	0.895	-0.007	0.740385	1	0.801	0.9	0.867	0.006	1	1	0.889	0.923	1	-0.076	0.826576	1	0.801	0.926	0.858	0.819	0.945	0.834	-0.004	0.861667	0.958333	0.731	0.856	0.823
508	Flnb	0	0	0.463	0.471	0.489	0.48	chr15:16992117:16992189:16991250:16991353:16995249:16995497	0	0	0.309	0.316	0.351	0.629	0	0	0.957	0.965	0.942	0.369	0.355	0.41	0.577	5.91958e-11	7.56075e-08	0.537	0.427	0.503	0.202	0	0	0.461	0.447	0.459	0.235	7.77156e-16	1.69208e-13	0.7	0.701	0.671	0.497	0.443	0.452	0.227	0.690667	0.954667	0.474333	0.489	0.325333
509	Flnb_1	0	0	0.255	0.329	0.306	0.602	chr15:16992150:16992189:16991250:16991353:16995249:16995497	0	0	0.139	0.204	0.197	0.719	0	0	0.903	0.929	0.865	0.171	0.188	0.205	0.711	1.30007e-13	2.83894e-10	0.343	0.26	0.326	0.227	0	0	0.258	0.242	0.238	0.291	8.21565e-15	1.67481e-12	0.535	0.56	0.515	0.287	0.32	0.283	0.24	0.536667	0.899	0.296667	0.309667	0.18
510	Gstcd	0.00141789	0.0432646	0.929	0.882	0.902	-0.146	chr2:221503528:221503598:221499082:221500553:221507344:221507375	0.0650013	0.794453	0.877	0.813	0.88	-0.099	3.52382e-06	0.000221492	0.833	0.665	0.776	0.919	0.977	0.953	-0.192	0.431716	1	0.832	0.828	0.872	0.023	0.702808	1	0.793	0.872	0.956	-0.007	0.916261	1	0.874	0.849	0.877	0.867	0.865	0.86	0.003	0.866667	0.758	0.904333	0.844	0.856667
511	RGD1560065	0.000452436	0.0181421	0.416	0.385	0.401	-0.143	chr2:234853916:234854043:234853377:234853726:234854267:234854466	0.453103	1	0.228	0.249	0.21	0.029	0.364887	1	0.17	0.269	0.334	0.261	0.336	0.264	-0.029	0.0267749	0.498214	0.285	0.18	0.262	-0.06	0.08055	0.834785	0.149	0.153	0.143	0.034	0	0	0.149	0.226	0.172	0.406	0.46	0.436	-0.252	0.182333	0.257667	0.400667	0.242333	0.229
512	Ifi44	2.60152e-07	3.6321e-05	0.72	0.765	0.739	-0.166	chr2:240627466:240627667:240626057:240626343:240633318:240633419	5.05451e-06	0.000693706	0.693	0.755	0.748	-0.157	0.000183949	0.00707236	0.587	0.551	0.587	0.677	0.741	0.77	-0.154	0.00279342	0.118186	0.814	0.799	0.81	-0.104	0.229527	1	0.776	0.711	0.755	-0.044	0.00695608	0.102897	0.751	0.732	0.627	0.784	0.804	0.81	-0.096	0.703333	0.575	0.741333	0.807667	0.732
513	Zranb2	0	0	0.126	0.119	0.121	0.174	chr2:246584622:246584697:246583506:246583665:246585213:246586924	0.00022704	0.01554	0.188	0.2	0.244	0.086	0.208065	1	0.305	0.301	0.283	0.349	0.301	0.335	-0.032	0.353902	1	0.165	0.155	0.15	-0.015	1.85417e-08	2.46971e-06	0.074	0.066	0.061	0.075	0.188918	1	0.144	0.151	0.13	0.165	0.154	0.171	-0.022	0.141667	0.296333	0.122	0.156667	0.210667
514	Crem	0.000731833	0.0262793	0.433	0.407	0.297	-0.17	chr17:54294412:54294494:54288909:54289709:54297670:54297827	0.00925505	0.224836	0.148	0.116	0.112	0.083	0.0783206	0.761984	0.221	0.234	0.171	0.149	0.133	0.162	0.061	0.0700092	0.89301	0.234	0.228	0.194	-0.067	0.000225296	0.0103256	0.274	0.298	0.291	-0.136	0.838097	1	0.146	0.156	0.153	0.169	0.181	0.151	-0.015	0.151667	0.208667	0.379	0.218667	0.125333
515	Arfip1	4.7111e-06	0.00044598	0.662	0.605	0.678	-0.134	chr2:169876320:169876416:169874875:169874988:169882661:169882770	1.49458e-06	0.000247168	0.651	0.641	0.68	-0.143	9.54792e-15	1.64891e-12	0.503	0.515	0.524	0.299	0.265	0.328	0.217	7.01507e-09	4.65567e-06	0.608	0.583	0.554	-0.183	5.02265e-13	1.18182e-10	0.669	0.607	0.61	-0.23	7.91691e-07	4.99247e-05	0.426	0.401	0.37	0.594	0.522	0.65	-0.19	0.399	0.514	0.648333	0.581667	0.657333
516	Arfip1_1	0.0010876	0.0354242	0.41	0.362	0.499	-0.122	chr2:169876341:169876416:169874875:169874988:169882661:169882770	6.14435e-07	0.000114004	0.449	0.453	0.492	-0.163	2.76051e-09	2.85667e-07	0.279	0.315	0.31	0.148	0.163	0.165	0.143	2.77221e-06	0.000769106	0.423	0.376	0.332	-0.152	7.41063e-12	1.52379e-09	0.493	0.422	0.439	-0.226	3.20327e-06	0.000170699	0.277	0.204	0.195	0.427	0.33	0.486	-0.189	0.225333	0.301333	0.423667	0.377	0.464667
517	Bag6	0	0	0.891	0.898	0.885	-0.199	chr20:3680682:3680790:3680448:3680561:3680903:3680981	0.000274964	0.0179285	0.588	0.608	0.618	0.087	0.00306168	0.0709806	0.674	0.686	0.716	0.613	0.619	0.628	0.072	8.2006e-08	3.99375e-05	0.808	0.847	0.829	-0.106	1.53138e-09	2.3777e-07	0.841	0.825	0.844	-0.114	0.0515324	0.481467	0.726	0.722	0.719	0.759	0.768	0.76	-0.04	0.722333	0.692	0.891333	0.828	0.604667
518	Fmnl2	0.000844584	0.0292884	0.945	0.962	0.931	-0.138	chr3:37621288:37621382:37617719:37617843:37622788:37624746	0.218645	1	0.864	0.925	0.871	-0.078	0.515217	1	0.791	0.727	0.907	0.864	0.758	0.734	0.023	0.745338	1	0.831	0.717	0.85	0.031	0.37907	1	0.802	0.802	0.715	0.058	0.812969	1	0.831	0.738	0.923	0.792	0.896	0.774	0.01	0.830667	0.808333	0.946	0.799333	0.886667
519	Tcf25	0	0	0.964	0.962	0.969	-0.118	chr19:51446606:51446720:51446169:51446242:51449047:51449725	6.45406e-08	1.49428e-05	0.928	0.94	0.91	-0.079	0	0	0.859	0.832	0.85	0.509	0.507	0.552	0.324	3.18634e-14	8.296e-11	0.987	0.982	0.976	-0.072	0.188821	1	0.913	0.909	0.959	-0.017	0.0139003	0.176553	0.915	0.912	0.902	0.942	0.937	0.939	-0.03	0.909667	0.847	0.965	0.981667	0.926
520	Tcf25_1	0	0	0.932	0.929	0.923	-0.235	chr19:51446606:51446720:51446169:51446242:51449050:51449725	4.44089e-16	2.81526e-13	0.843	0.865	0.866	-0.165	0	0	0.695	0.681	0.702	0.327	0.317	0.334	0.367	1.65484e-10	1.86705e-07	0.96	0.946	0.943	-0.085	0.644659	1	0.849	0.846	0.878	0.007	0.152994	1	0.861	0.899	0.834	0.857	0.912	0.894	-0.023	0.864667	0.692667	0.928	0.949667	0.858
521	Mtcl1	2.3978e-08	4.51911e-06	0.3	0.37	0.336	-0.2	chr9:106355122:106355245:106351896:106352127:106362509:106362665	0.00940803	0.227308	0.069	0.089	0.058	0.063	0.137997	1	0.109	0.148	0.148	0.129	0.095	0.071	0.037	0.501465	1	0.188	0.201	0.133	0.021	0.0795351	0.828002	0.269	0.21	0.281	-0.058	0.334511	1	0.218	0.226	0.142	0.186	0.202	0.117	0.027	0.195333	0.135	0.335333	0.174	0.072
522	P4ha1	4.16002e-10	1.03734e-07	0.187	0.19	0.18	0.1	chr20:27333807:27333878:27331350:27331527:27334788:27334859	0.43085	1	0.287	0.301	0.313	-0.015	0.64543	1	0.29	0.285	0.281	0.278	0.273	0.281	0.008	1.13693e-07	5.3447e-05	0.221	0.238	0.221	0.101	0.0271809	0.406183	0.283	0.281	0.287	0.044	0.0167371	0.204832	0.317	0.329	0.337	0.274	0.287	0.279	0.048	0.327667	0.285333	0.185667	0.226667	0.300333
523	P4ha1_1	3.46535e-10	8.80495e-08	0.459	0.449	0.469	-0.137	chr20:27334788:27334859:27333807:27333878:27342208:27342308	0.591929	1	0.303	0.331	0.3	0.01	0.822814	1	0.324	0.324	0.317	0.311	0.335	0.332	-0.004	2.27324e-09	1.72904e-06	0.444	0.401	0.416	-0.137	0.00159998	0.0493708	0.338	0.353	0.362	-0.068	0.0035983	0.061377	0.301	0.271	0.277	0.335	0.348	0.353	-0.062	0.283	0.321667	0.459	0.420333	0.311333
524	Ehmt1	9.06165e-09	1.82637e-06	0.938	0.936	0.93	-0.108	chr3:7626087:7626231:7624967:7625194:7634097:7634243	5.26295e-05	0.00488253	0.889	0.93	0.919	-0.086	0.00435867	0.0939511	0.811	0.864	0.805	0.901	0.955	0.83	-0.069	0.743884	1	0.833	0.804	0.867	-0.008	0.0541478	0.644129	0.878	0.849	0.877	-0.042	0.220486	1	0.806	0.816	0.857	0.824	0.86	0.874	-0.026	0.826333	0.826667	0.934667	0.834667	0.912667
525	Entr1	0.00141875	0.0432663	0.484	0.471	0.248	-0.208	chr3:9207287:9207399:9206857:9206926:9207520:9207662	0.107399	1	0.307	0.201	0.346	-0.091	0.278046	1	0.232	0.197	0.151	0.292	0.25	0.168	-0.043	0.674642	1	0.115	0.062	0.14	0.01	0.0198277	0.324718	0.154	0.234	0.157	-0.066	0.000449487	0.0113399	0.071	0.115	0.16	0.248	0.222	0.18	-0.101	0.115333	0.193333	0.401	0.105667	0.284667
526	Entr1_1	1.99118e-10	5.36437e-08	0.27	0.253	0.302	-0.152	chr3:9207287:9207437:9205896:9206012:9207520:9207663	0.112111	1	0.106	0.099	0.083	0.027	0.299386	1	0.124	0.102	0.143	0.149	0.153	0.117	-0.017	0.10093	1	0.069	0.08	0.054	0.018	0.0700691	0.76341	0.092	0.127	0.113	-0.025	4.62204e-11	6.34599e-09	0.071	0.088	0.099	0.219	0.176	0.186	-0.108	0.086	0.123	0.275	0.0676667	0.096
527	Entr1_2	0.000964325	0.0324134	0.745	0.653	0.587	-0.214	chr3:9207287:9207437:9206857:9206926:9207520:9207663	0.962965	1	0.41	0.398	0.525	0.003	0.291188	1	0.485	0.517	0.34	0.54	0.56	0.421	-0.06	0.0627209	0.834479	0.203	0.221	0.215	0.074	0.245856	1	0.261	0.389	0.353	-0.047	0.0010514	0.0226374	0.211	0.318	0.333	0.443	0.433	0.387	-0.134	0.287333	0.447333	0.661667	0.213	0.444333
528	Tex30	1.84792e-05	0.00138561	0.635	0.618	0.663	0.151	chr9:46248227:46248458:46245527:46245579:46248901:46248975	0.387189	1	0.833	0.786	0.824	-0.025	0.703698	1	0.848	0.762	0.758	0.833	0.746	0.824	-0.012	1.81987e-06	0.000554931	0.725	0.745	0.721	0.119	6.11471e-07	6.05038e-05	0.731	0.678	0.752	0.129	3.40299e-09	3.43529e-07	0.833	0.849	0.867	0.637	0.724	0.707	0.16	0.849667	0.789333	0.638667	0.730333	0.814333
529	Hsd17b8	1.05683e-06	0.000122109	0.969	0.955	0.946	-0.114	chr20:4828069:4828112:4827860:4827945:4828304:4828379	0.0223001	0.4053	0.928	0.883	0.913	-0.066	0.931527	1	0.858	0.787	0.882	0.912	0.836	0.763	0.005	0.889701	1	0.866	0.93	0.913	-0.004	0.522826	1	0.879	0.893	0.878	0.016	0.755312	1	0.938	0.874	0.886	0.899	0.951	0.874	-0.009	0.899333	0.842333	0.956667	0.903	0.908
530	Golga2	1.61543e-06	0.00017461	0.913	0.875	0.902	-0.112	chr3:15592661:15592757:15587864:15587987:15593003:15593047	0.00631651	0.17267	0.866	0.85	0.858	-0.073	0	0	0.828	0.768	0.758	0.963	0.968	0.954	-0.177	0.36778	1	0.928	0.866	0.936	-0.017	1.7312e-09	2.65781e-07	0.974	0.965	0.981	-0.08	0.297858	1	0.96	0.855	0.865	0.936	0.9	0.898	-0.018	0.893333	0.784667	0.896667	0.91	0.858
531	Golga2_1	1.17058e-06	0.000132399	0.838	0.814	0.819	-0.146	chr3:15593787:15593868:15593556:15593613:15594584:15594623	0.027627	0.462185	0.749	0.771	0.738	-0.075	0.256968	1	0.712	0.616	0.706	0.657	0.644	0.614	0.04	0.0954871	1	0.653	0.716	0.699	0.05	5.85816e-07	5.81333e-05	0.871	0.89	0.825	-0.123	1.92864e-07	1.40527e-05	0.755	0.725	0.738	0.532	0.577	0.616	0.164	0.739333	0.678	0.823667	0.689333	0.752667
532	Fbxo31	7.96759e-08	1.26753e-05	0.188	0.176	0.18	0.165	chr19:49640552:49640639:49636518:49636595:49642390:49642462	2.62777e-09	7.90572e-07	0.165	0.149	0.178	0.182	0	0	0.372	0.357	0.31	0.029	0.012	0.038	0.32	0.0210584	0.428216	0.166	0.128	0.189	0.05	0	0	0.038	0.028	0.044	0.174	0.000394821	0.0101522	0.241	0.178	0.214	0.313	0.278	0.335	-0.098	0.211	0.346333	0.181333	0.161	0.164
533	Clstn1	6.12243e-08	1.02895e-05	0.336	0.366	0.308	0.135	chr5:160073778:160073808:160064046:160064169:160074903:160075099	2.35186e-05	0.00251483	0.355	0.37	0.362	0.11	0	0	0.472	0.48	0.464	0.124	0.149	0.13	0.338	0.00713581	0.218298	0.309	0.359	0.38	0.081	0	0	0.05	0.061	0.043	0.379	0	0	0.381	0.412	0.497	0.006	0.011	0	0.424	0.43	0.472	0.336667	0.349333	0.362333
534	Clstn1_1	0	0	0.679	0.639	0.658	0.296	chr5:160087493:160087550:160084599:160084762:160088968:160089126	0	0	0.685	0.635	0.604	0.313	0	0	0.947	0.958	0.958	0.308	0.326	0.313	0.639	7.77063e-11	9.56409e-08	0.729	0.745	0.714	0.113	0	0	0.03	0.022	0.024	0.817	0	0	0.847	0.842	0.838	0.061	0.077	0.045	0.781	0.842333	0.954333	0.658667	0.729333	0.641333
535	Ppig	0.00164679	0.0488048	0.391	0.352	0.304	-0.114	chr3:54485086:54485134:54484038:54484176:54492632:54492661	0.875868	1	0.186	0.249	0.265	0.002	0.019902	0.293067	0.187	0.247	0.272	0.294	0.424	0.302	-0.105	0.55212	1	0.288	0.346	0.25	-0.021	0.227509	1	0.31	0.309	0.327	-0.042	0.453488	1	0.237	0.317	0.267	0.305	0.268	0.175	0.024	0.273667	0.235333	0.349	0.294667	0.233333
536	Ppig_1	0.00094524	0.0319321	0.412	0.362	0.342	-0.12	chr3:54485086:54485134:54484092:54484229:54492632:54492661	0.456023	1	0.232	0.301	0.31	-0.029	0.0524214	0.577897	0.227	0.246	0.282	0.274	0.35	0.366	-0.078	0.216224	1	0.315	0.319	0.185	-0.043	0.035551	0.48685	0.284	0.317	0.291	-0.067	0.349226	1	0.18	0.232	0.279	0.236	0.181	0.18	0.031	0.230333	0.251667	0.372	0.273	0.281
537	Atf2	0.000543993	0.0209817	0.61	0.781	0.624	-0.176	chr3:58746931:58747046:58744047:58744134:58752051:58752180	0.747527	1	0.45	0.451	0.538	0.016	0.10361	0.918454	0.495	0.44	0.552	0.397	0.467	0.414	0.07	0.307168	1	0.46	0.51	0.573	0.045	0.844509	1	0.572	0.784	0.383	-0.02	6.22966e-05	0.00218832	0.6	0.552	0.527	0.308	0.401	0.412	0.186	0.559667	0.495667	0.671667	0.514333	0.479667
538	Atf2_1	0.00136114	0.0421081	0.648	0.778	0.697	-0.135	chr3:58747715:58747894:58744047:58744134:58752051:58752180	0.338276	1	0.512	0.49	0.59	0.042	0.143552	1	0.582	0.516	0.619	0.42	0.58	0.504	0.071	0.578167	1	0.585	0.656	0.614	0.021	0.821493	1	0.639	0.808	0.535	-0.021	0.00151715	0.0305305	0.638	0.678	0.602	0.381	0.563	0.494	0.16	0.639333	0.572333	0.707667	0.618333	0.530667
539	Atf2_2	0.000114053	0.00606608	0.86	0.868	0.885	-0.117	chr3:58755246:58755343:58752323:58752442:58764878:58764948	0.118466	1	0.815	0.83	0.778	-0.054	0.685104	1	0.725	0.738	0.798	0.73	0.807	0.773	-0.016	0.57191	1	0.777	0.669	0.62	-0.022	0.698663	1	0.622	0.669	0.652	0.019	0.201871	1	0.618	0.657	0.724	0.738	0.74	0.674	-0.051	0.666333	0.753667	0.871	0.688667	0.807667
540	Osbpl6	0.00103287	0.0340973	0.147	0.163	0.05	0.219	chr3:61498264:61498357:61497406:61497510:61507152:61507318	0.00467874	0.13712	0.235	0.071	0.118	0.197	9.8455e-10	1.09408e-07	0.5	0.225	0.291	1	0.884	0.775	-0.548	0.687959	1	0.402	0.381	0.235	0.044	0.876632	1	0.451	0.341	0.345	0.004	0	0	0.235	0.42	0.494	1	1	0.928	-0.593	0.383	0.338667	0.12	0.339333	0.141333
541	Alkbh7	7.40603e-05	0.00432048	0.284	0.282	0.298	-0.101	chr9:1840008:1840182:1838909:1839139:1840581:1841044	0.000426356	0.024648	0.254	0.323	0.247	-0.088	8.05029e-06	0.000469583	0.205	0.159	0.196	0.284	0.422	0.419	-0.188	0.00998748	0.269252	0.356	0.378	0.252	-0.099	0.00166353	0.0506173	0.312	0.356	0.316	-0.098	0.521102	1	0.234	0.178	0.278	0.221	0.245	0.285	-0.02	0.23	0.186667	0.288	0.328667	0.274667
542	Zc3h4	0.000353012	0.0148088	0.248	0.261	0.212	-0.156	chr1:77109210:77109272:77107605:77107721:77122582:77122802	0.448567	1	0.066	0.066	0.196	-0.025	0.643463	1	0.096	0.086	0.07	0	0.168	0.073	0.004	0.19553	1	0.252	0.133	0.414	-0.085	0.800696	1	0.056	0.159	0.195	0.044	0.0181311	0.217248	0.328	0.095	0.12	0.069	0.018	0.105	0.117	0.181	0.084	0.240333	0.266333	0.109333
543	Zc3h4_1	0.000251769	0.0113618	0.492	0.391	0.418	-0.136	chr1:77138987:77139236:77135734:77136114:77140201:77141691	0.000660823	0.0344995	0.414	0.46	0.387	-0.123	0.466014	1	0.273	0.333	0.286	0.348	0.298	0.338	-0.031	0.144445	1	0.452	0.382	0.441	-0.052	0.401427	1	0.313	0.446	0.474	-0.038	0.079793	0.660012	0.377	0.386	0.355	0.453	0.428	0.425	-0.063	0.372667	0.297333	0.433667	0.425	0.420333
544	Pacsin3	5.16431e-05	0.00324583	0.529	0.517	0.511	-0.174	chr3:77230749:77230812:77227212:77227298:77231054:77231145	0.267322	1	0.341	0.209	0.348	0.046	4.22822e-05	0.00199922	0.388	0.311	0.336	0.206	0.166	0.19	0.158	0.0197776	0.412128	0.465	0.447	0.465	0.088	0.00057204	0.0222676	0.343	0.463	0.416	0.14	0.00109172	0.0233077	0.592	0.522	0.527	0.424	0.362	0.462	0.131	0.547	0.345	0.519	0.459	0.299333
545	Pacsin3_1	2.93078e-07	4.01854e-05	0.783	0.769	0.808	0.108	chr3:77231287:77231444:77227212:77227298:77232046:77232282	0.830926	1	0.895	0.905	0.903	-0.006	0.0100379	0.175481	0.873	0.898	0.914	0.941	0.928	0.949	-0.044	9.65039e-06	0.00202252	0.932	0.944	0.953	-0.057	0.86408	1	0.89	0.894	0.882	-0.002	0.224247	1	0.879	0.873	0.907	0.915	0.902	0.898	-0.019	0.886333	0.895	0.786667	0.943	0.901
546	Vps39	0	0	0.367	0.356	0.389	-0.292	chr3:107298745:107298778:107298211:107298276:107301814:107301880	0.00331647	0.108639	0.117	0.147	0.167	-0.065	0.00152624	0.0408909	0.053	0.103	0.08	0.031	0.046	0.011	0.049	0.0356042	0.59233	0.125	0.244	0.2	-0.059	0.381701	1	0.103	0.157	0.046	0.029	3.34596e-11	4.6724e-09	0.115	0.101	0.177	0.416	0.372	0.306	-0.234	0.131	0.0786667	0.370667	0.189667	0.143667
547	Adal	0.00140474	0.0429316	0.497	0.64	0.766	0.251	chr3:108108782:108108870:108104600:108104661:108110308:108110390	9.51042e-05	0.00781542	0.755	0.595	0.572	0.244	0.0129332	0.213619	0.863	0.958	0.834	0.69	0.812	0.81	0.114	0.0347245	0.582562	0.668	1	0.96	-0.127	0.133973	1	0.874	0.878	0.868	-0.124	0.626752	1	0.85	0.601	0.796	0.82	0.57	1	-0.048	0.749	0.885	0.634333	0.876	0.640667
548	Robo1	1.05369e-05	0.000877181	0.527	0.577	0.589	-0.185	chr11:11564920:11564947:11560940:11561138:11566354:11566397	1.28406e-08	3.36835e-06	0.725	0.582	0.641	-0.27	0.689093	1	0.375	0.372	0.39	0.377	0.297	0.413	0.017	0.59024	1	0.533	0.552	0.579	-0.029	0.062159	0.70561	0.387	0.454	0.441	0.098	0	0	0.463	0.619	0.494	1	1	0.953	-0.459	0.525333	0.379	0.564333	0.554667	0.649333
549	Fancb	0.000451642	0.0181238	1	0.783	0.875	0.1	chrX:29417347:29418370:29414198:29414351:29420080:29420397	1	1	0.9	1	1	0.019	0.749837	1	1	1	0.957	0.935	1	0.846	0.059	0.763992	1	0.935	0.937	0.791	0.013	0.0671554	0.744055	0.967	1	0.889	-0.051	0.281084	1	0.895	0.903	0.905	0.97	0.935	0.919	-0.04	0.901	0.985667	0.886	0.887667	0.966667
550	RGD1311739	2.09136e-11	6.71389e-09	0.484	0.495	0.542	-0.234	chr3:118374004:118374169:118371751:118371868:118378731:118378881	0.0191211	0.369102	0.356	0.338	0.344	-0.073	0.425741	1	0.265	0.265	0.289	0.292	0.424	0.228	-0.042	0.0726264	0.909429	0.315	0.271	0.283	0.054	0.122421	1	0.268	0.321	0.306	0.046	0.0473106	0.450488	0.353	0.352	0.327	0.291	0.307	0.252	0.061	0.344	0.273	0.507	0.289667	0.346
551	RGD1311739_1	9.60783e-11	2.72537e-08	0.435	0.427	0.455	-0.218	chr3:118374004:118374527:118371751:118371868:118378731:118378857	0.308133	1	0.258	0.236	0.255	-0.028	0.259325	1	0.239	0.192	0.233	0.261	0.367	0.19	-0.051	0.0114851	0.294831	0.209	0.2	0.196	0.069	0.148102	1	0.229	0.262	0.205	0.039	0.182589	1	0.279	0.273	0.261	0.223	0.251	0.229	0.037	0.271	0.221333	0.439	0.201667	0.249667
[truncated: 14 more columns]

## Sheet: Count_D_inc
	D.P_reg	RBPMS KD1_reg	MBNL KD_reg	RBFOX KD_reg	QK KD_reg	n
1	D1_inc	RBPMS_KD1_inc	MBNL_KD_skip	RBFOX_KD_unreg	QK_KD_unreg	1
2	D1_inc	RBPMS_KD1_skip	MBNL_KD_inc	RBFOX_KD_skip	QK_KD_inc	1
3	D1_inc	RBPMS_KD1_skip	MBNL_KD_inc	RBFOX_KD_skip	QK_KD_skip	2
4	D1_inc	RBPMS_KD1_skip	MBNL_KD_inc	RBFOX_KD_skip	QK_KD_unreg	1
5	D1_inc	RBPMS_KD1_skip	MBNL_KD_inc	RBFOX_KD_unreg	QK_KD_inc	1
6	D1_inc	RBPMS_KD1_skip	MBNL_KD_skip	RBFOX_KD_skip	QK_KD_inc	3
7	D1_inc	RBPMS_KD1_skip	MBNL_KD_skip	RBFOX_KD_skip	QK_KD_skip	27
8	D1_inc	RBPMS_KD1_skip	MBNL_KD_skip	RBFOX_KD_skip	QK_KD_unreg	12
9	D1_inc	RBPMS_KD1_skip	MBNL_KD_skip	RBFOX_KD_unreg	QK_KD_inc	5
10	D1_inc	RBPMS_KD1_skip	MBNL_KD_skip	RBFOX_KD_unreg	QK_KD_skip	1
11	D1_inc	RBPMS_KD1_skip	MBNL_KD_skip	RBFOX_KD_unreg	QK_KD_unreg	10
12	D1_inc	RBPMS_KD1_skip	MBNL_KD_unreg	RBFOX_KD_skip	QK_KD_inc	1
13	D1_inc	RBPMS_KD1_skip	MBNL_KD_unreg	RBFOX_KD_skip	QK_KD_skip	9
14	D1_inc	RBPMS_KD1_skip	MBNL_KD_unreg	RBFOX_KD_skip	QK_KD_unreg	1
15	D1_inc	RBPMS_KD1_skip	MBNL_KD_unreg	RBFOX_KD_unreg	QK_KD_unreg	8
16	D1_inc	RBPMS_KD1_unreg	MBNL_KD_inc	RBFOX_KD_inc	QK_KD_inc	3
17	D1_inc	RBPMS_KD1_unreg	MBNL_KD_inc	RBFOX_KD_skip	QK_KD_inc	1
18	D1_inc	RBPMS_KD1_unreg	MBNL_KD_inc	RBFOX_KD_skip	QK_KD_skip	2
19	D1_inc	RBPMS_KD1_unreg	MBNL_KD_inc	RBFOX_KD_skip	QK_KD_unreg	1
20	D1_inc	RBPMS_KD1_unreg	MBNL_KD_inc	RBFOX_KD_unreg	QK_KD_inc	2
21	D1_inc	RBPMS_KD1_unreg	MBNL_KD_inc	RBFOX_KD_unreg	QK_KD_unreg	1
22	D1_inc	RBPMS_KD1_unreg	MBNL_KD_skip	RBFOX_KD_inc	QK_KD_unreg	2
23	D1_inc	RBPMS_KD1_unreg	MBNL_KD_skip	RBFOX_KD_skip	QK_KD_inc	2
24	D1_inc	RBPMS_KD1_unreg	MBNL_KD_skip	RBFOX_KD_skip	QK_KD_skip	9
25	D1_inc	RBPMS_KD1_unreg	MBNL_KD_skip	RBFOX_KD_skip	QK_KD_unreg	5
26	D1_inc	RBPMS_KD1_unreg	MBNL_KD_skip	RBFOX_KD_unreg	QK_KD_skip	2
27	D1_inc	RBPMS_KD1_unreg	MBNL_KD_skip	RBFOX_KD_unreg	QK_KD_unreg	15
28	D1_inc	RBPMS_KD1_unreg	MBNL_KD_unreg	RBFOX_KD_inc	QK_KD_inc	2
29	D1_inc	RBPMS_KD1_unreg	MBNL_KD_unreg	RBFOX_KD_skip	QK_KD_skip	7
30	D1_inc	RBPMS_KD1_unreg	MBNL_KD_unreg	RBFOX_KD_skip	QK_KD_unreg	8
31	D1_inc	RBPMS_KD1_unreg	MBNL_KD_unreg	RBFOX_KD_unreg	QK_KD_inc	3
32	D1_inc	RBPMS_KD1_unreg	MBNL_KD_unreg	RBFOX_KD_unreg	QK_KD_skip	10

## Sheet: Count_D_skip
	D.P_reg	RBPMS KD1_reg	MBNL KD_reg	RBFOX KD_reg	QK KD_reg	n
1	D1_skip	RBPMS_KD1_inc	MBNL_KD_inc	RBFOX_KD_inc	QK_KD_inc	6
2	D1_skip	RBPMS_KD1_inc	MBNL_KD_inc	RBFOX_KD_inc	QK_KD_skip	2
3	D1_skip	RBPMS_KD1_inc	MBNL_KD_inc	RBFOX_KD_inc	QK_KD_unreg	9
4	D1_skip	RBPMS_KD1_inc	MBNL_KD_inc	RBFOX_KD_skip	QK_KD_skip	2
5	D1_skip	RBPMS_KD1_inc	MBNL_KD_inc	RBFOX_KD_unreg	QK_KD_inc	2
6	D1_skip	RBPMS_KD1_inc	MBNL_KD_inc	RBFOX_KD_unreg	QK_KD_skip	3
7	D1_skip	RBPMS_KD1_inc	MBNL_KD_inc	RBFOX_KD_unreg	QK_KD_unreg	19
8	D1_skip	RBPMS_KD1_inc	MBNL_KD_skip	RBFOX_KD_inc	QK_KD_inc	2
9	D1_skip	RBPMS_KD1_inc	MBNL_KD_skip	RBFOX_KD_inc	QK_KD_unreg	1
10	D1_skip	RBPMS_KD1_inc	MBNL_KD_skip	RBFOX_KD_skip	QK_KD_skip	2
11	D1_skip	RBPMS_KD1_inc	MBNL_KD_skip	RBFOX_KD_skip	QK_KD_unreg	3
12	D1_skip	RBPMS_KD1_inc	MBNL_KD_skip	RBFOX_KD_unreg	QK_KD_unreg	3
13	D1_skip	RBPMS_KD1_inc	MBNL_KD_unreg	RBFOX_KD_inc	QK_KD_inc	2
14	D1_skip	RBPMS_KD1_inc	MBNL_KD_unreg	RBFOX_KD_inc	QK_KD_skip	1
15	D1_skip	RBPMS_KD1_inc	MBNL_KD_unreg	RBFOX_KD_inc	QK_KD_unreg	3
16	D1_skip	RBPMS_KD1_inc	MBNL_KD_unreg	RBFOX_KD_unreg	QK_KD_inc	3
17	D1_skip	RBPMS_KD1_inc	MBNL_KD_unreg	RBFOX_KD_unreg	QK_KD_skip	2
18	D1_skip	RBPMS_KD1_inc	MBNL_KD_unreg	RBFOX_KD_unreg	QK_KD_unreg	13
19	D1_skip	RBPMS_KD1_skip	MBNL_KD_inc	RBFOX_KD_inc	QK_KD_inc	1
20	D1_skip	RBPMS_KD1_skip	MBNL_KD_unreg	RBFOX_KD_skip	QK_KD_unreg	1
21	D1_skip	RBPMS_KD1_skip	MBNL_KD_unreg	RBFOX_KD_unreg	QK_KD_unreg	2
22	D1_skip	RBPMS_KD1_unreg	MBNL_KD_inc	RBFOX_KD_inc	QK_KD_inc	3
23	D1_skip	RBPMS_KD1_unreg	MBNL_KD_inc	RBFOX_KD_inc	QK_KD_skip	1
24	D1_skip	RBPMS_KD1_unreg	MBNL_KD_inc	RBFOX_KD_inc	QK_KD_unreg	4
25	D1_skip	RBPMS_KD1_unreg	MBNL_KD_inc	RBFOX_KD_unreg	QK_KD_inc	3
26	D1_skip	RBPMS_KD1_unreg	MBNL_KD_inc	RBFOX_KD_unreg	QK_KD_skip	1
27	D1_skip	RBPMS_KD1_unreg	MBNL_KD_inc	RBFOX_KD_unreg	QK_KD_unreg	23
28	D1_skip	RBPMS_KD1_unreg	MBNL_KD_skip	RBFOX_KD_inc	QK_KD_inc	1
29	D1_skip	RBPMS_KD1_unreg	MBNL_KD_skip	RBFOX_KD_inc	QK_KD_skip	2
30	D1_skip	RBPMS_KD1_unreg	MBNL_KD_skip	RBFOX_KD_inc	QK_KD_unreg	1
31	D1_skip	RBPMS_KD1_unreg	MBNL_KD_skip	RBFOX_KD_skip	QK_KD_skip	6
32	D1_skip	RBPMS_KD1_unreg	MBNL_KD_skip	RBFOX_KD_skip	QK_KD_unreg	1
33	D1_skip	RBPMS_KD1_unreg	MBNL_KD_skip	RBFOX_KD_unreg	QK_KD_inc	2
34	D1_skip	RBPMS_KD1_unreg	MBNL_KD_skip	RBFOX_KD_unreg	QK_KD_skip	2
35	D1_skip	RBPMS_KD1_unreg	MBNL_KD_skip	RBFOX_KD_unreg	QK_KD_unreg	7
36	D1_skip	RBPMS_KD1_unreg	MBNL_KD_unreg	RBFOX_KD_inc	QK_KD_inc	6
37	D1_skip	RBPMS_KD1_unreg	MBNL_KD_unreg	RBFOX_KD_inc	QK_KD_skip	1
38	D1_skip	RBPMS_KD1_unreg	MBNL_KD_unreg	RBFOX_KD_inc	QK_KD_unreg	15
39	D1_skip	RBPMS_KD1_unreg	MBNL_KD_unreg	RBFOX_KD_skip	QK_KD_inc	1
40	D1_skip	RBPMS_KD1_unreg	MBNL_KD_unreg	RBFOX_KD_skip	QK_KD_skip	5
41	D1_skip	RBPMS_KD1_unreg	MBNL_KD_unreg	RBFOX_KD_skip	QK_KD_unreg	6
42	D1_skip	RBPMS_KD1_unreg	MBNL_KD_unreg	RBFOX_KD_unreg	QK_KD_inc	19
43	D1_skip	RBPMS_KD1_unreg	MBNL_KD_unreg	RBFOX_KD_unreg	QK_KD_skip	14
