# Supplementary material for: An RBPMS-driven splicing regulatory axis including MBNL1, RBFOX2, and QK promotes smooth muscle cell contractile identity
Source: Nucleic Acids Res. 2025 Dec 22;53(22):gkaf1386. doi: 10.1093/nar/gkaf1386 (PMC12721327; doi:10.1093/nar/gkaf1386)
Supplement: gkaf1386_Supplemental_Files [file gkaf1386_supplemental_files.zip › Supplementary File 4. List of AS events shown in Supplementary Figure S4.xlsx]

## Sheet: regulatedASE_score_table
geneSymbol	PValue_D.2022_FOX2	FDR_D.2022_FOX2	IncLevel1.D_2022.1.x	IncLevel1.D_2022.2.x	IncLevel1.D_2022.3.x	IncLevel2_FOX2.1	IncLevel2_FOX2.2	IncLevel2_FOX2.3	IncLevelDifference_D.2022_FOX2	EventType	EventID	PValue_D.2022_QK	FDR_D.2022_QK	IncLevel1.D_2022.1.y	IncLevel1.D_2022.2.y	IncLevel1.D_2022.3.y	IncLevel2_QK.1	IncLevel2_QK.2	IncLevel2_QK.3	IncLevelDifference_D.2022_QK	PValue_D.2022_RBPMS	FDR_D.2022_RBPMS	IncLevel1.D_2022.1	IncLevel1.D_2022.2	IncLevel1.D_2022.3	IncLevel2_RBPMS.1.x	IncLevel2_RBPMS.2.x	IncLevel2_RBPMS.3.x	IncLevelDifference_D.2022_RBPMS	PValue_D.2023_MBNL1	FDR_D.2023_MBNL1	IncLevel1.D_2023.1.x	IncLevel1.D_2023.2.x	IncLevel1.D_2023.3.x	IncLevel2_MBNL1.1	IncLevel2_MBNL1.2	IncLevel2_MBNL1.3	IncLevelDifference_D.2023_MBNL1	PValue_D.2023_P	FDR_D.2023_P	IncLevel1.D_2023.1.y	IncLevel1.D_2023.2.y	IncLevel1.D_2023.3.y	IncLevel2_P.1	IncLevel2_P.2	IncLevel2_P.3	IncLevelDifference_D.2023_P	PValue_D.2023_RBPMS	FDR_D.2023_RBPMS
1	Ddx3	0.83589	1	0.253	0.278	0.258	0.256	0.333	0.199	0	A3SS	chrY:1117587:1117718:1117587:1117715:1118119:1118273	0.638965	1	0.253	0.278	0.258	0.262	0.295	0.272	-0.013	0.615581	1	0.253	0.278	0.258	0.257	0.311	0.269	-0.016	0.565814	1	0.323	0.266	0.292	0.356	0.343	0.24	-0.019	0.869789	1	0.323	0.266	0.292	0.259	0.32	0.291	0.004	0.601128
2	Irak1	0.460172	1	0.194	0.197	0.184	0.145	0.192	0.184	0.018	A3SS	chrX:151777080:151777272:151777080:151777269:151777450:151777554	0.982191	1	0.194	0.197	0.184	0.173	0.219	0.177	0.002	0.474661	1	0.194	0.197	0.184	0.138	0.211	0.175	0.017	0.113104	0.533208	0.161	0.192	0.227	0.165	0.167	0.148	0.033	0.650436	1	0.161	0.192	0.227	0.201	0.149	0.202	0.009	0.901336
3	Haus7	0.24046	0.765308	0.03	0.022	0.04	0.041	0.027	0.048	-0.008	A3SS	chrX:151165547:151165866:151165547:151165639:151169301:151169363	0.0209842	0.149154	0.03	0.022	0.04	0.05	0.04	0.048	-0.015	0.408321	0.978536	0.03	0.022	0.04	0.035	0.024	0.022	0.004	0.040659	0.325309	0.051	0.037	0.046	0.051	0.075	0.055	-0.016	0.0039908	0.06779	0.051	0.037	0.046	0.064	0.058	0.076	-0.021	0.300739
4	Zfp275	0.0431867	0.324905	0.034	0.058	0.03	0.086	0.092	0.113	-0.056	A3SS	chrX:151059721:151059883:151059807:151059883:151057530:151057688	0.00513036	0.0535023	0.034	0.058	0.03	0.083	0.14	0.088	-0.063	0.552847	1	0.034	0.058	0.03	0.027	0.046	0	0.016	0.596128	1	0.061	0.05	0.02	0.035	0.081	0.062	-0.016	0.104659	0.486074	0.061	0.05	0.02	0.068	0.099	0.121	-0.052	0.28778
5	Tmem185a	0.122769	0.569384	0.974	0.986	0.961	0.972	0.938	0.955	0.019	A3SS	chrX:149152269:149152477:149152274:149152477:149149838:149150015	0.828715	1	0.974	0.986	0.961	0.973	0.974	0.98	-0.002	0.678508	1	0.974	0.986	0.961	0.934	0.972	1	0.005	0.750831	1	0.943	0.986	0.946	0.97	0.966	0.938	0	0.745032	1	0.943	0.986	0.946	0.967	0.954	0.945	0.003	0.800405
6	Rbmx	0.938547	1	0.956	0.953	0.963	0.939	0.979	0.953	0	A3SS	chrX:135307068:135309282:135307068:135307153:135309946:135310029	0.866867	1	0.956	0.953	0.963	0.968	0.918	0.961	0.008	0.133698	0.590821	0.956	0.953	0.963	0.958	0.992	0.972	-0.017	0.844342	1	0.899	0.91	0.913	0.9	0.908	0.9	0.005	0.0021896	0.0475889	0.899	0.91	0.913	0.947	0.97	0.944	-0.046	0.852397
7	Rbmx_1	0.922038	1	0.618	0.56	0.588	0.597	0.568	0.607	-0.002	A3SS	chrX:135313367:135313486:135313367:135313483:135314618:135314806	0.586783	1	0.618	0.56	0.588	0.515	0.642	0.686	-0.026	0.932108	1	0.618	0.56	0.588	0.637	0.55	0.571	0.003	0.958428	1	0.543	0.546	0.53	0.522	0.576	0.523	-0.001	0.571121	1	0.543	0.546	0.53	0.57	0.533	0.565	-0.016	0.894301
8	Phf6	6.25567e-11	3.24511e-08	0.976	0.968	0.944	0.831	0.749	0.813	0.165	A3SS	chrX:132696652:132699720:132697221:132699720:132696210:132696337	0.000201953	0.00474327	0.976	0.968	0.944	0.918	0.837	0.933	0.067	2.70171e-06	0.000479554	0.976	0.968	0.944	0.857	0.863	0.872	0.099	1.12193e-05	0.000891668	0.935	0.93	0.968	0.778	0.923	0.759	0.124	0.240239	0.744476	0.935	0.93	0.968	0.921	0.918	0.934	0.02	0.000490196
9	Mbnl3	0.322725	0.875501	0.664	0.649	0.586	0.691	0.711	0.656	-0.053	A3SS	chrX:130656028:130656215:130656028:130656110:130657451:130657691	0.837286	1	0.664	0.649	0.586	0.68	0.599	0.605	0.005	0.908003	1	0.664	0.649	0.586	0.504	0.675	0.751	-0.01	0.45175	0.982585	0.701	0.869	0.85	0.822	0.796	0.759	0.014	0.0110103	0.133016	0.701	0.869	0.85	0.725	0.559	0.704	0.144	0.0158642
10	Thoc2	0.107239	0.532819	0.292	0.259	0.331	0.261	0.261	0.215	0.048	A3SS	chrX:120651153:120651270:120651153:120651189:120652632:120652691	0.000421134	0.00810216	0.292	0.259	0.331	0.215	0.191	0.171	0.102	0.00916236	0.142483	0.292	0.259	0.331	0.191	0.265	0.193	0.078	0.245715	0.758973	0.33	0.343	0.304	0.319	0.309	0.242	0.036	0.0240158	0.215263	0.33	0.343	0.304	0.194	0.309	0.268	0.069	0.0036365
11	Rhox5	0.0362696	0.287903	0.112	0.083	0.07	0.065	0.061	0.081	0.019	A3SS	chrX:116537310:116537409:116537348:116537409:116536207:116536409	0.0126245	0.100819	0.112	0.083	0.07	0.08	0.061	0.056	0.023	0.152609	0.623531	0.112	0.083	0.07	0.065	0.067	0.091	0.014	0.00097678	0.0292859	0.066	0.063	0.058	0.042	0.046	0.038	0.02	0.0325235	0.258955	0.066	0.063	0.058	0.099	0.068	0.072	-0.017	0.617774
12	Rhox5_1	0.880915	1	0.074	0.072	0.076	0.077	0.074	0.068	0.001	A3SS	chrX:116537991:116538134:116538052:116538134:116537348:116537409	0.441191	0.930976	0.074	0.072	0.076	0.073	0.058	0.075	0.005	0.706681	1	0.074	0.072	0.076	0.067	0.076	0.089	-0.003	0.467503	0.994387	0.071	0.09	0.077	0.073	0.08	0.068	0.006	0.356766	0.889631	0.071	0.09	0.077	0.098	0.098	0.066	-0.008	0.0426324
13	Tceal9	0.0635917	0.396322	0.259	0.232	0.322	0.319	0.381	0.331	-0.073	A3SS	chrX:99246864:99247715:99246883:99247715:99246306:99246372	0.0610948	0.304459	0.259	0.232	0.322	0.293	0.337	0.406	-0.074	0.0289151	0.274461	0.259	0.232	0.322	0.417	0.346	0.294	-0.081	0.824906	1	0.416	0.307	0.354	0.366	0.347	0.332	0.011	0.180741	0.652766	0.416	0.307	0.354	0.381	0.248	0.268	0.06	0.988567
14	Armcx4	0.412452	0.970283	0.86	0.714	0.957	0.821	0.839	0.753	0.039	A3SS	chrX:97863320:97870912:97863525:97870912:97862917:97862999	0.458443	0.945593	0.86	0.714	0.957	0.87	0.879	0.662	0.04	0.761441	1	0.86	0.714	0.957	0.893	0.805	0.867	-0.011	0.0739002	0.433352	0.86	0.746	0.81	0.655	0.747	0.76	0.085	0.00162267	0.0387452	0.86	0.746	0.81	0.639	0.412	0.667	0.233	0.0826249
15	Cstf2	0.0476815	0.341146	0.913	0.864	0.886	0.855	0.875	0.855	0.026	A3SS	chrX:97266727:97266869:97266805:97266869:97263565:97263628	0.000272795	0.00587107	0.913	0.864	0.886	0.834	0.834	0.83	0.055	0.0005583	0.0235948	0.913	0.864	0.886	0.831	0.876	0.819	0.046	0.609918	1	0.915	0.864	0.85	0.84	0.917	0.848	0.008	0.0539478	0.340929	0.915	0.864	0.85	0.827	0.848	0.827	0.042	0.0787523
16	Cstf2_1	0.000595762	0.0186951	0.848	0.865	0.868	0.811	0.776	0.814	0.06	A3SS	chrX:97266727:97266869:97266805:97266869:97265993:97266053	0.073478	0.337811	0.848	0.865	0.868	0.87	0.869	0.932	-0.03	0.292244	0.847934	0.848	0.865	0.868	0.825	0.851	0.853	0.017	0.617452	1	0.904	0.861	0.901	0.865	0.961	0.92	-0.027	0.000397511	0.0155985	0.904	0.861	0.901	0.769	0.78	0.809	0.103	0.164905
17	Cstf2_2	0.581438	1	0.971	0.992	0.995	1	0.997	0.997	-0.012	A3SS	chrX:97266727:97266869:97266805:97266869:97266266:97266353	0.283321	0.752458	0.971	0.992	0.995	0.994	0.994	0.94	0.01	0.899913	1	0.971	0.992	0.995	0.978	0.982	0.994	0.001	1	1	1	1	1	0.988	0.985	1	0.009	0.000300291	0.012882	1	1	1	0.949	0.943	0.975	0.044	0.316472
18	Atp7a	0.825214	1	0.469	0.662	0.6	0.582	0.611	0.588	-0.017	A3SS	chrX:71156892:71157075:71156895:71157075:71155049:71155775	0.201777	0.615819	0.469	0.662	0.6	0.729	0.732	0.581	-0.104	0.11339	0.548907	0.469	0.662	0.6	0.722	0.659	0.662	-0.104	0.349482	0.885378	0.592	0.592	0.594	0.643	0.688	0.566	-0.04	0.138261	0.561698	0.592	0.592	0.594	0.701	0.593	0.669	-0.062	0.23098
19	Atrx	0.364942	0.922845	0.858	0.871	0.824	0.71	0.833	0.9	0.037	A3SS	chrX:70935450:70935560:70935450:70935557:70939694:70939808	0.49665	0.984549	0.858	0.871	0.824	0.895	0.809	0.915	-0.022	0.237382	0.768424	0.858	0.871	0.824	0.831	0.801	0.758	0.054	0.127181	0.565037	0.935	0.831	0.79	0.785	0.732	0.827	0.071	0.708862	1	0.935	0.831	0.79	0.847	0.898	0.774	0.012	0.205229
20	Pdzd11	0.0820745	0.456386	0.016	0.007	0.005	0.025	0.023	0.007	-0.009	A3SS	chrX:65719404:65719480:65719404:65719465:65719690:65719789	1	1	0.016	0.007	0.005	0.006	0.009	0.015	-0.001	0.615177	1	0.016	0.007	0.005	0.016	0.018	0.01	-0.005	0.616799	1	0.023	0.018	0.02	0.017	0.02	0.014	0.003	0.0756309	0.411218	0.023	0.018	0.02	0.016	0.003	0.014	0.009	0.144084
21	Ap1s2	0.090081	0.48027	0.475	0.521	0.565	0.433	0.427	0.492	0.07	A3SS	chrX:30576659:30579293:30576659:30578154:30590189:30590327	6.66134e-16	1.79923e-13	0.475	0.521	0.565	0.191	0.175	0.28	0.305	0.00425222	0.0924207	0.475	0.521	0.565	0.296	0.492	0.297	0.159	0.494636	1	0.625	0.511	0.689	0.63	0.639	0.665	-0.036	0.239178	0.743229	0.625	0.511	0.689	0.618	0.568	0.407	0.077	0.00195912
22	Mospd2	0.861721	1	0.878	0.909	0.92	0.949	0.889	0.868	0	A3SS	chrX:29459850:29462415:29461486:29462415:29458777:29458880	0.0152365	0.115439	0.878	0.909	0.92	0.849	0.814	0.858	0.062	1.18437e-05	0.00149211	0.878	0.909	0.92	0.726	0.829	0.787	0.122	9.07026e-09	1.56603e-06	0.844	0.92	0.843	0.96	0.989	0.956	-0.099	0.221982	0.713745	0.844	0.92	0.843	0.879	0.928	0.884	-0.028	0.609518
23	Tspyl2	0.935911	1	0.638	0.679	0.823	0.744	0.676	0.72	0	A3SS	chrX:21441415:21442059:21441415:21442056:21442298:21442393	0.47423	0.960697	0.638	0.679	0.823	0.76	0.702	0.768	-0.03	0.456192	1	0.638	0.679	0.823	0.771	0.701	0.765	-0.032	0.470008	0.995908	0.79	0.795	0.757	0.717	0.746	0.79	0.03	0.359973	0.892016	0.79	0.795	0.757	0.712	0.768	0.764	0.033	0.673726
24	Otud5	0.710648	1	0.259	0.371	0.315	0.245	0.344	0.398	-0.014	A3SS	chrX:14626172:14627227:14626172:14627224:14627503:14627617	0.507206	0.994339	0.259	0.371	0.315	0.255	0.327	0.286	0.026	0.672309	1	0.259	0.371	0.315	0.36	0.261	0.366	-0.014	0.274966	0.80418	0.253	0.412	0.29	0.254	0.316	0.252	0.044	0.874893	1	0.253	0.412	0.29	0.345	0.302	0.285	0.008	0.157482
25	Otud5_1	0.576044	1	0.927	0.931	0.919	0.905	0.951	0.898	0.008	A3SS	chrX:14644247:14644341:14644247:14644338:14657964:14658077	0.93878	1	0.927	0.931	0.919	0.914	0.951	0.916	-0.001	0.552665	1	0.927	0.931	0.919	0.932	0.931	0.939	-0.008	0.315797	0.851938	0.929	0.927	0.932	0.934	0.937	0.956	-0.013	0.182635	0.655308	0.929	0.927	0.932	0.91	0.916	0.911	0.017	0.346378
26	Otud5_2	1	1	1	0.992	0.983	1	0.984	1	-0.003	A3SS	chrX:14657964:14658666:14657964:14658077:14658820:14659328	1	1	1	0.992	0.983	1	1	0.993	-0.006	1	1	1	0.992	0.983	1	1	0.994	-0.006	1	1	0.982	1	0.982	1	1	0.99	-0.009	1	1	0.982	1	0.982	1	1	0.992	-0.009	1
27	Slc35a2	0.32309	0.876049	0.049	0.05	0.041	0.04	0.086	0.045	-0.01	A3SS	chrX:14609179:14610548:14609179:14610464:14612517:14612669	6.96274e-10	8.54835e-08	0.049	0.05	0.041	0.119	0.12	0.14	-0.08	0.000151321	0.00980531	0.049	0.05	0.041	0.095	0.093	0.097	-0.048	0.00256456	0.0570725	0.076	0.078	0.053	0.033	0.045	0.028	0.034	0.961535	1	0.076	0.078	0.053	0.07	0.07	0.063	0.001	0.117391
28	Pqbp1	0.654441	1	0.923	0.827	0.827	0.926	0.838	0.873	-0.02	A3SS	chrX:14604108:14604215:14604129:14604215:14603534:14603656	0.208595	0.628343	0.923	0.827	0.827	0.929	0.84	0.94	-0.044	0.376311	0.945207	0.923	0.827	0.827	0.87	0.913	0.886	-0.031	0.838619	1	0.84	0.804	0.904	0.946	0.885	0.703	0.005	0.444802	0.969427	0.84	0.804	0.904	0.898	0.864	0.887	-0.034	0.035808
29	Pqbp1_1	1	1	1	1	1	1	0.957	1	0.014	A3SS	chrX:14604122:14604215:14604129:14604215:14603540:14603626	1	1	1	1	1	1	0.98	1	0.007	1	1	1	1	1	1	0.981	1	0.006	1	1	1	1	0.972	1	1	1	-0.009	1	1	1	1	0.972	0.979	0.971	1	0.007	1
30	Pqbp1_2	0.505807	1	0.494	0.646	0.557	0.478	0.585	0.504	0.043	A3SS	chrX:14604108:14604215:14604122:14604215:14603715:14604027	0.00914933	0.0801048	0.494	0.646	0.557	0.693	0.764	0.772	-0.177	0.477545	1	0.494	0.646	0.557	0.664	0.578	0.619	-0.055	0.734366	1	0.559	0.717	0.687	0.696	0.684	0.626	-0.014	0.974787	1	0.559	0.717	0.687	0.442	0.733	0.709	0.026	0.732146
31	Pqbp1_3	0.504426	1	1	1	0.981	0.981	1	0.943	0.019	A3SS	chrX:14604108:14604215:14604129:14604215:14603715:14604027	1	1	1	1	0.981	1	0.985	1	-0.001	1	1	1	1	0.981	1	0.984	0.985	0.004	0.726929	1	0.946	0.978	0.952	1	1	1	-0.041	0.926077	1	0.946	0.978	0.952	1	1	1	-0.041	0.73812
32	Pqbp1_4	0.496561	1	1	1	0.98	0.983	1	0.945	0.017	A3SS	chrX:14604122:14604215:14604129:14604215:14603715:14604027	1	1	1	1	0.98	1	0.979	1	0	1	1	1	1	0.98	1	0.984	0.983	0.004	0.276927	0.806044	0.94	0.97	0.948	1	1	1	-0.047	0.473074	0.992005	0.94	0.97	0.948	1	1	1	-0.047	0.303066
33	Pqbp1_5	0.419386	0.979559	0.163	0.168	0.177	0.131	0.204	0.103	0.023	A3SS	chrX:14604108:14604215:14604122:14604215:14603910:14604023	0.00372101	0.042052	0.163	0.168	0.177	0.27	0.273	0.248	-0.094	0.500549	1	0.163	0.168	0.177	0.143	0.137	0.169	0.02	0.43722	0.972097	0.165	0.198	0.127	0.296	0.186	0.117	-0.036	0.552255	1	0.165	0.198	0.127	0.085	0.185	0.166	0.018	0.118947
34	Rbm3	0.9613	1	0.506	0.506	0.503	0.508	0.506	0.506	-0.002	A3SS	chrX:14351387:14351467:14351390:14351467:14350948:14351042	0.476237	0.962811	0.506	0.506	0.503	0.491	0.497	0.483	0.015	0.839366	1	0.506	0.506	0.503	0.511	0.502	0.516	-0.005	0.609036	1	0.494	0.48	0.488	0.484	0.472	0.473	0.011	0.427833	0.957846	0.494	0.48	0.488	0.477	0.469	0.466	0.017	0.918234
35	Ftsj1	0.638108	1	0.129	0.068	0.039	0.037	0.065	0.076	0.019	A3SS	chrX:14249911:14250015:14249917:14250015:14249312:14249396	0.502615	0.98942	0.129	0.068	0.039	0.073	0.116	0.073	-0.009	0.841302	1	0.129	0.068	0.039	0.073	0.076	0.081	0.002	0.913085	1	0.051	0.17	0	0.105	0.028	0.106	-0.006	0.83228	1	0.051	0.17	0	0.044	0.107	0.074	-0.001	0.412869
36	Ftsj1_1	0.824822	1	0.983	0.857	0.949	0.929	0.911	0.939	0.003	A3SS	chrX:14250093:14250282:14250135:14250282:14249911:14250015	0.40594	0.902625	0.983	0.857	0.949	0.934	0.96	0.966	-0.024	0.153653	0.624808	0.983	0.857	0.949	0.908	0.862	0.923	0.032	0.844372	1	0.926	0.939	0.925	0.937	0.914	0.935	0.001	0.417249	0.94892	0.926	0.939	0.925	0.953	0.982	0.903	-0.016	0.949127
37	Ddx3x	0.201595	0.71309	0.943	0.945	0.956	0.947	0.956	0.965	-0.008	A3SS	chrX:9488975:9489023:9488975:9489020:9489821:9489879	0.885589	1	0.943	0.945	0.956	0.934	0.951	0.956	0.001	0.51107	1	0.943	0.945	0.956	0.942	0.953	0.964	-0.005	0.64574	1	0.965	0.932	0.951	0.951	0.953	0.955	-0.004	0.305979	0.836321	0.965	0.932	0.951	0.954	0.964	0.95	-0.007	0.697452
38	Lpin2	0.57955	1	0.842	0.903	0.942	0.943	0.86	0.939	-0.018	A3SS	chr9:111137422:111137546:111137425:111137546:111136480:111136588	0.584915	1	0.842	0.903	0.942	0.9	0.9	0.947	-0.02	0.520813	1	0.842	0.903	0.942	0.887	0.867	1	-0.022	0.332303	0.867941	0.954	0.844	0.945	0.907	0.94	0.979	-0.028	0.18384	0.658131	0.954	0.844	0.945	0.887	0.984	0.972	-0.033	0.83199
39	Pam	0.16021	0.645895	0.894	0.881	0.893	0.907	0.895	0.911	-0.015	A3SS	chr9:98267481:98267685:98267484:98267685:98262200:98262254	0.212207	0.634467	0.894	0.881	0.893	0.899	0.908	0.902	-0.014	0.961117	1	0.894	0.881	0.893	0.901	0.892	0.874	0	0.518465	1	0.897	0.889	0.896	0.886	0.881	0.895	0.007	0.612475	1	0.897	0.889	0.896	0.867	0.897	0.902	0.005	0.794074
40	Pam_1	0.7022	1	0.57	0.524	0.495	0.424	0.481	0.608	0.025	A3SS	chr9:98270409:98270466:98270412:98270466:98262200:98262254	0.00942162	0.0818257	0.57	0.524	0.495	0.365	0.424	0.29	0.17	0.107798	0.537309	0.57	0.524	0.495	0.462	0.362	0.418	0.116	0.00967932	0.140326	0.505	0.395	0.476	0.593	0.638	0.595	-0.15	0.631377	1	0.505	0.395	0.476	0.574	0.459	0.471	-0.043	0.157779
41	Pam_2	0.517611	1	0.099	0.071	0.093	0.046	0.107	0.085	0.008	A3SS	chr9:98270409:98270466:98270412:98270466:98267481:98267685	0.23993	0.683236	0.099	0.071	0.093	0.072	0.073	0.074	0.015	0.637163	1	0.099	0.071	0.093	0.099	0.085	0.064	0.005	0.193901	0.682746	0.1	0.063	0.085	0.063	0.071	0.069	0.015	0.240963	0.74516	0.1	0.063	0.085	0.059	0.055	0.089	0.015	0.259126
42	Scly	0.238454	0.764363	0.957	0.9	0.938	0.924	0.991	0.944	-0.021	A3SS	chr9:91895685:91895786:91895689:91895786:91892576:91892689	0.0373811	0.219603	0.957	0.9	0.938	0.991	0.948	0.969	-0.038	0.40737	0.977138	0.957	0.9	0.938	0.934	0.88	0.91	0.024	0.0908542	0.486012	0.977	0.944	0.947	0.978	0.949	0.82	0.04	0.664733	1	0.977	0.944	0.947	0.957	0.977	0.926	0.003	0.178657
43	Ube2f	0.906587	1	0.862	0.875	0.867	0.835	0.898	0.879	-0.003	A3SS	chr9:91849981:91850115:91849984:91850115:91845953:91846092	0.108102	0.427814	0.862	0.875	0.867	0.852	0.805	0.858	0.03	0.808731	1	0.862	0.875	0.867	0.865	0.857	0.868	0.005	0.963973	1	0.877	0.863	0.895	0.876	0.867	0.899	-0.002	0.000740224	0.0234188	0.877	0.863	0.895	0.79	0.785	0.843	0.072	0.33811
44	Agap1	0.384408	0.941778	0.041	0	0.019	0.019	0.029	0.029	-0.006	A3SS	chr9:90368740:90368923:90368761:90368923:90346596:90346755	0.111428	0.434608	0.041	0	0.019	0.046	0.031	0.054	-0.024	0.7344	1	0.041	0	0.019	0.026	0.015	0.031	-0.004	0.403216	0.940774	0	0.012	0.03	0.021	0.033	0.027	-0.013	0.563099	1	0	0.012	0.03	0.027	0	0.03	-0.005	0.688812
45	Usp40	0.835182	1	0.057	0.068	0.017	0.048	0.057	0.016	0.007	A3SS	chr9:88612275:88612387:88612275:88612371:88612453:88612664	1	1	0.057	0.068	0.017	0.052	0.03	0.045	0.005	0.664989	1	0.057	0.068	0.017	0.047	0.071	0.008	0.005	0.746047	1	0.042	0.077	0.066	0.057	0.042	0.072	0.005	0.0996167	0.473039	0.042	0.077	0.066	0.017	0.025	0.064	0.026	0.00754809
46	Usp40_1	0.00248552	0.0537793	0.989	1	1	0.971	0.923	0.981	0.038	A3SS	chr9:88639483:88639806:88639483:88639649:88643491:88643562	0.575792	1	0.989	1	1	0.96	0.982	0.989	0.019	0.510179	1	0.989	1	1	0.952	0.992	0.991	0.018	1	1	1	0.989	1	0.989	1	1	0	1	1	1	0.989	1	1	1	0.99	0	1
47	Usp40_2	0.473985	1	1	0.965	0.967	1	1	0.982	-0.017	A3SS	chr9:88660219:88660348:88660219:88660290:88665761:88665905	0.637193	1	1	0.965	0.967	0.983	0.965	0.961	0.008	0.473913	1	1	0.965	0.967	1	1	0.98	-0.016	1	1	0.982	1	0.985	0.987	1	1	-0.007	1	1	0.982	1	0.985	1	1	0.968	0	0.634858
48	Usp40_3	0.0410866	0.31262	1	0.945	0.857	0.912	0.83	0.845	0.072	A3SS	chr9:88660219:88660348:88660219:88660290:88665892:88665905	0.44128	0.930976	1	0.945	0.857	1	0.878	1	-0.025	0.300948	0.861639	1	0.945	0.857	0.86	0.937	0.932	0.024	0.560199	1	0.91	0.941	1	1	1	0.795	0.019	0.244213	0.74805	0.91	0.941	1	0.953	0.924	0.92	0.018	0.131768
49	Armc9	0.610876	1	0.015	0	0.018	0.01	0.027	0.019	-0.008	A3SS	chr9:86824525:86824701:86824543:86824701:86820309:86820334	0.496831	0.984549	0.015	0	0.018	0	0.014	0.054	-0.012	1	1	0.015	0	0.018	0	0	0	0.011	0.207491	0.705353	0.014	0.012	0.025	0.031	0	0.043	-0.008	1	1	0.014	0.012	0.025	0	0.015	0.021	0.005	1
50	Armc9_1	0.794104	1	0.945	0.959	0.976	0.935	0.98	0.975	-0.003	A3SS	chr9:86908353:86908490:86908358:86908490:86903181:86903297	0.807644	1	0.945	0.959	0.976	1	0.943	0.892	0.015	0.948047	1	0.945	0.959	0.976	0.968	0.971	0.945	-0.001	0.0248184	0.243181	0.958	0.932	0.891	0.976	0.978	0.946	-0.04	0.911089	1	0.958	0.932	0.891	0.972	0.901	0.91	-0.001	0.555455
51	Sp140	0.0780576	0.44702	0.071	0.098	0.086	0.092	0.105	0.164	-0.035	A3SS	chr9:86272609:86272852:86272708:86272852:86272439:86272517	0.0225151	0.157333	0.071	0.098	0.086	0.157	0.126	0.088	-0.039	0.0713263	0.443135	0.071	0.098	0.086	0.112	0.14	0.102	-0.033	0.936055	1	0.137	0.097	0.136	0.135	0.123	0.115	-0.001	0.00517759	0.0805579	0.137	0.097	0.136	0.171	0.186	0.196	-0.061	0.697502
52	Trip12	0.11288	0.544179	0.842	0.783	0.817	0.849	0.829	0.847	-0.028	A3SS	chr9:85942010:85942192:85942010:85942177:85943821:85943973	2.72199e-05	0.000870071	0.842	0.783	0.817	0.883	0.874	0.889	-0.068	0.374094	0.943373	0.842	0.783	0.817	0.845	0.77	0.768	0.02	0.00127988	0.035602	0.838	0.8	0.786	0.864	0.885	0.852	-0.059	0.167704	0.626506	0.838	0.8	0.786	0.786	0.781	0.779	0.026	0.0130161
53	Trip12_1	1	1	0.996	1	1	1	0.991	0.997	0.003	A3SS	chr9:85956114:85956268:85956114:85956187:85957965:85958125	1	1	0.996	1	1	0.99	0.986	0.993	0.009	1	1	0.996	1	1	0.984	0.996	0.995	0.007	0.702109	1	1	1	0.984	0.988	0.983	0.984	0.01	1	1	1	1	0.984	0.997	0.983	0.994	0.003	0.3443
54	Trip12_2	0.0829301	0.458766	0.971	0.994	0.983	0.973	0.968	0.979	0.009	A3SS	chr9:85956114:85956268:85956114:85956187:85957968:85958125	7.1739e-07	4.07931e-05	0.971	0.994	0.983	0.96	0.945	0.945	0.033	0.00103124	0.035201	0.971	0.994	0.983	0.96	0.961	0.964	0.021	0.412205	0.950463	0.959	0.99	0.97	0.973	0.984	0.981	-0.006	0.715793	1	0.959	0.99	0.97	0.971	0.974	0.986	-0.004	0.710621
55	Trip12_3	1	1	0.002	0.003	0	0.005	0.002	0.002	-0.001	A3SS	chr9:85958212:85958339:85958212:85958330:85960559:85960725	1	1	0.002	0.003	0	0	0.007	0.002	-0.001	1	1	0.002	0.003	0	0	0.005	0.007	-0.002	1	1	0.008	0.005	0	0.006	0	0.003	0.001	1	1	0.008	0.005	0	0.002	0.002	0	0.003	1
56	Mff	0.759154	1	0.967	0.972	0.973	0.97	0.963	0.982	-0.001	A3SS	chr9:84025332:84025491:84025449:84025491:84019050:84019139	0.166911	0.553732	0.967	0.972	0.973	0.968	1	0.973	-0.01	0.877769	1	0.967	0.972	0.973	0.982	0.964	0.951	0.005	0.534348	1	0.984	0.973	0.986	0.976	0.993	0.986	-0.004	0.0011787	0.0320783	0.984	0.973	0.986	0.956	0.966	0.915	0.035	0.35735
57	Mff_1	0.888292	1	0.986	0.969	0.995	1	1	0.978	-0.009	A3SS	chr9:84025332:84025491:84025449:84025491:84020704:84020779	0.928659	1	0.986	0.969	0.995	1	1	1	-0.017	0.856156	1	0.986	0.969	0.995	0.973	1	0.99	-0.004	1	1	0.99	0.98	0.994	1	1	1	-0.012	0.948858	1	0.99	0.98	0.994	1	0.99	0.97	0.001	1
58	Dnajb2	0.113832	0.547331	0.912	0.868	0.836	0.873	0.937	0.923	-0.039	A3SS	chr9:76738070:76738232:76738204:76738232:76737138:76737342	0.00191395	0.0258342	0.912	0.868	0.836	0.946	0.937	0.945	-0.071	0.141828	0.606155	0.912	0.868	0.836	0.935	0.873	0.922	-0.038	3.42691e-11	8.57928e-09	0.944	0.96	0.931	0.802	0.765	0.713	0.185	0.000839668	0.0254515	0.944	0.96	0.931	0.92	0.811	0.877	0.076	0.000245778
59	Dnajb2_1	1.81354e-06	0.000269588	0.473	0.448	0.481	0.333	0.33	0.318	0.14	A3SS	chr9:76738070:76739278:76738429:76739278:76737138:76737342	0.908972	1	0.473	0.448	0.481	0.438	0.465	0.485	0.005	0.230924	0.760466	0.473	0.448	0.481	0.455	0.385	0.451	0.037	0	0	0.499	0.538	0.505	0.109	0.12	0.144	0.39	0.961114	1	0.499	0.538	0.505	0.498	0.549	0.485	0.003	9.56044e-07
60	Stk16	0.174661	0.669077	0.058	0.036	0.043	0.087	0.052	0.056	-0.019	A3SS	chr9:76707721:76707837:76707741:76707837:76707494:76707615	0.57416	1	0.058	0.036	0.043	0.041	0.071	0.042	-0.006	0.260493	0.800882	0.058	0.036	0.043	0.051	0.029	0.01	0.016	0.400042	0.936937	0.053	0.009	0.072	0.038	0.068	0.056	-0.009	0.462012	0.984718	0.053	0.009	0.072	0.049	0.077	0.03	-0.007	0.264644
61	Abcb6	0.804864	1	0.021	0.034	0.054	0.017	0.054	0.036	0.001	A3SS	chr9:76669096:76669203:76669096:76669191:76669383:76669496	0.550608	1	0.021	0.034	0.054	0.034	0.066	0.047	-0.013	0.945847	1	0.021	0.034	0.054	0.038	0	0.082	-0.004	0.149762	0.604008	0.034	0.033	0.035	0.071	0.077	0.031	-0.026	0.266305	0.775625	0.034	0.033	0.035	0.064	0.043	0.056	-0.02	0.397037
62	Zfand2b	0.124532	0.571216	0.669	0.732	0.657	0.747	0.733	0.743	-0.055	A3SS	chr9:76668079:76668447:76668179:76668447:76667806:76667879	0.89396	1	0.669	0.732	0.657	0.712	0.663	0.664	0.006	0.164782	0.643304	0.669	0.732	0.657	0.688	0.759	0.761	-0.05	0.929917	1	0.586	0.655	0.537	0.608	0.601	0.572	-0.001	0.210121	0.69845	0.586	0.655	0.537	0.406	0.528	0.623	0.074	0.0729207
63	Retreg2	0.448322	1	0.957	0.977	0.946	0.965	0.94	0.944	0.01	A3SS	chr9:76642580:76642716:76642668:76642716:76642193:76642224	0.79186	1	0.957	0.977	0.946	0.949	0.979	0.959	-0.002	0.160733	0.636361	0.957	0.977	0.946	0.976	0.944	0.994	-0.011	0.904685	1	0.945	0.955	0.944	0.92	0.944	0.925	0.018	0.706871	1	0.945	0.955	0.944	0.966	0.96	0.933	-0.005	0.146722
64	Zfp142	0.464479	1	1	0.9	0.935	0.896	1	1	-0.02	A3SS	chr9:76156484:76156833:76156484:76156775:76157396:76157520	0.83785	1	1	0.9	0.935	1	1	0.852	-0.006	0.0526994	0.375929	1	0.9	0.935	0.928	0.841	0.771	0.098	0.0449296	0.342483	0.764	1	1	0.92	0.668	0.878	0.099	0.515694	1	0.764	1	1	1	0.812	0.847	0.035	0.0452372
65	Zfp142_1	0.112026	0.543519	0.933	0.927	0.781	0.898	0.968	0.947	-0.057	A3SS	chr9:76156484:76157084:76156484:76156775:76162026:76162340	0.765777	1	0.933	0.927	0.781	0.879	0.912	0.852	-0.001	0.389322	0.958455	0.933	0.927	0.781	0.829	0.868	0.773	0.057	0.512528	1	0.839	1	0.879	0.879	0.907	0.911	0.007	0.563109	1	0.839	1	0.879	0.833	0.855	0.923	0.036	0.686033
66	Zfp142_2	0.762329	1	0.71	0.6	0.672	0.694	0.674	0.662	-0.016	A3SS	chr9:76156484:76156833:76156484:76156563:76162026:76164779	0.151691	0.521602	0.71	0.6	0.672	0.707	0.798	0.728	-0.084	0.270146	0.817277	0.71	0.6	0.672	0.722	0.677	0.787	-0.068	0.69618	1	0.684	0.84	0.802	0.75	0.69	0.963	-0.026	0.475996	0.994696	0.684	0.84	0.802	0.797	0.69	0.724	0.038	0.312233
67	Zfp142_3	0.0331807	0.271414	0.578	0.519	0.576	0.589	0.721	0.753	-0.13	A3SS	chr9:76162026:76162340:76162026:76162333:76164178:76164779	0.794972	1	0.578	0.519	0.576	0.673	0.472	0.576	-0.016	0.0895306	0.48998	0.578	0.519	0.576	0.673	0.721	0.577	-0.099	0.340127	0.873528	0.693	0.614	0.637	0.687	0.623	0.827	-0.064	0.46731	0.98728	0.693	0.614	0.637	0.506	0.603	0.69	0.048	0.262027
68	Zfp142_4	0.559088	1	0.554	0.375	0.431	0.647	0.48	0.356	-0.041	A3SS	chr9:76164178:76164338:76164178:76164307:76164512:76164732	0.261554	0.717579	0.554	0.375	0.431	0.482	0.493	0.585	-0.067	0.701817	1	0.554	0.375	0.431	0.464	0.537	0.224	0.045	0.142854	0.591132	0.509	0.534	0.484	0.256	0.498	0.356	0.139	0.323603	0.851391	0.509	0.534	0.484	0.545	0.731	0.477	-0.075	0.545431
69	Cnot9	0.0511881	0.352148	0.021	0.018	0.024	0.007	0.007	0.01	0.013	A3SS	chr9:76106897:76109111:76106900:76109111:76105386:76105478	0.0751809	0.342125	0.021	0.018	0.024	0.009	0.012	0.01	0.011	0.0638306	0.417755	0.021	0.018	0.024	0.005	0.013	0.011	0.011	0.214604	0.719476	0.015	0.02	0.021	0.003	0.022	0.012	0.006	0.306529	0.837373	0.015	0.02	0.021	0.008	0.014	0.017	0.006	0.47049
70	Raph1	0.930333	1	0.5	0.512	0.536	0.514	0.463	0.564	0.002	A3SS	chr9:61907710:61914819:61907710:61907863:61918192:61918335	0.156396	0.529636	0.5	0.512	0.536	0.506	0.34	0.432	0.09	0.0102252	0.152093	0.5	0.512	0.536	0.698	0.652	0.642	-0.148	0.294729	0.825801	0.306	0.261	0.264	0.247	0.25	0.255	0.026	3.37739e-05	0.00241249	0.306	0.261	0.264	0.917	0.535	0.6	-0.407	0
71	Spats2l	0.750011	1	0.65	0.643	0.625	0.644	0.657	0.591	0.009	A3SS	chr9:59492961:59493864:59492964:59493864:59489894:59490115	0.423058	0.917217	0.65	0.643	0.625	0.665	0.674	0.657	-0.026	0.218178	0.739791	0.65	0.643	0.625	0.666	0.703	0.667	-0.039	0.0762422	0.442346	0.609	0.663	0.613	0.629	0.697	0.704	-0.048	0.0217268	0.20143	0.609	0.663	0.613	0.666	0.687	0.748	-0.072	0.16794
72	Gls	0.0713369	0.42303	0.934	0.842	0.927	0.9	0.752	0.848	0.068	A3SS	chr9:49379391:49380531:49379963:49380531:49373379:49373438	0.88382	1	0.934	0.842	0.927	0.797	0.912	0.954	0.013	0.279282	0.83125	0.934	0.842	0.927	0.957	0.952	0.893	-0.033	0.724915	1	0.93	0.952	0.953	0.914	0.93	0.989	0.001	0.405798	0.938396	0.93	0.952	0.953	0.989	0.939	0.953	-0.015	0.0498725
73	Gls_1	0.252015	0.78852	0.235	0.157	0.206	0.14	0.156	0.232	0.023	A3SS	chr9:49390242:49392804:49390301:49392804:49389312:49389405	0.016294	0.120907	0.235	0.157	0.206	0.244	0.273	0.251	-0.057	0.160036	0.63462	0.235	0.157	0.206	0.139	0.208	0.168	0.028	0.64471	1	0.126	0.129	0.138	0.098	0.127	0.151	0.006	0.425606	0.957496	0.126	0.129	0.138	0.15	0.14	0.147	-0.015	0.578101
74	Mfsd9	0.506412	1	0.843	1	0.935	0.966	0.86	0.975	-0.008	A3SS	chr9:43029599:43029809:43029599:43029778:43032424:43032554	0.567048	1	0.843	1	0.935	1	1	0.93	-0.051	0.0171332	0.206881	0.843	1	0.935	0.704	0.892	0.93	0.084	0.000138351	0.00692726	0.869	0.799	0.864	1	1	0.946	-0.138	0.461064	0.984355	0.869	0.799	0.864	0.877	0.886	0.921	-0.051	0.0777419
75	Rnf149	0.842598	1	0.031	0.018	0.025	0.034	0.022	0.025	-0.002	A3SS	chr9:41828157:41831422:41828157:41831398:41834424:41834617	0.838934	1	0.031	0.018	0.025	0.029	0.026	0.023	-0.001	0.376397	0.945207	0.031	0.018	0.025	0.044	0.024	0.025	-0.006	0.242394	0.754298	0.039	0.027	0.015	0.03	0.038	0.033	-0.007	0.154694	0.596306	0.039	0.027	0.015	0.022	0.013	0.02	0.009	0.510069
76	Rev1	0.271147	0.812508	0.824	0.726	0.852	0.821	0.873	0.845	-0.046	A3SS	chr9:40299112:40299221:40299112:40299218:40303558:40303675	0.398177	0.893253	0.824	0.726	0.852	0.883	0.779	0.857	-0.039	0.458081	1	0.824	0.726	0.852	0.75	0.728	0.808	0.039	0.131481	0.573485	0.802	0.722	0.821	0.671	0.761	0.657	0.085	0.688876	1	0.802	0.722	0.821	0.715	0.793	0.764	0.024	0.0857296
77	Tmem131	0.897202	1	0.718	0.751	0.76	0.714	0.804	0.726	-0.005	A3SS	chr9:39018414:39018575:39018414:39018572:39019116:39019214	0.159633	0.536946	0.718	0.751	0.76	0.82	0.764	0.768	-0.041	0.0616092	0.409574	0.718	0.751	0.76	0.801	0.819	0.753	-0.048	0.979371	1	0.743	0.791	0.685	0.728	0.744	0.751	-0.001	0.935463	1	0.743	0.791	0.685	0.705	0.769	0.737	0.003	0.986523
78	Arid5a	0.48601	1	0.828	0.808	0.837	0.834	0.867	0.853	-0.027	A3SS	chr9:38542888:38543007:38542891:38543007:38534611:38534765	0.893997	1	0.828	0.808	0.837	0.86	0.79	0.842	-0.006	0.894059	1	0.828	0.808	0.837	0.79	0.789	0.867	0.009	0.0852091	0.467982	0.849	0.726	0.866	0.936	0.827	0.92	-0.081	0.915529	1	0.849	0.726	0.866	0.699	0.94	0.782	0.007	0.414529
79	Phf3	0.882777	1	0.836	0.927	0.962	0.884	0.922	0.936	-0.006	A3SS	chr9:33126300:33126569:33126300:33126477:33135673:33136013	0.424041	0.917217	0.836	0.927	0.962	0.923	0.945	0.935	-0.026	0.898782	1	0.836	0.927	0.962	0.958	0.836	0.913	0.006	0.0692511	0.422854	0.953	0.956	0.951	0.848	0.939	0.93	0.048	0.0162716	0.166735	0.953	0.956	0.951	0.887	0.834	0.955	0.061	0.303534
80	Paqr8	0.300829	0.850499	0.027	0.04	0.07	0.074	0.052	0.039	-0.009	A3SS	chr9:23357377:23362175:23357397:23362175:23355078:23355239	1	1	0.027	0.04	0.07	0.039	0.04	0	0.019	0.40609	0.976847	0.027	0.04	0.07	0.013	0.067	0.019	0.013	0.912508	1	0.068	0.06	0.033	0.045	0.049	0.072	-0.002	0.563168	1	0.068	0.06	0.033	0.066	0.052	0.073	-0.01	0.852433
81	Supt3h	0.724497	1	0.039	0	0	0.103	0	0	-0.021	A3SS	chr9:15878295:15879557:15878295:15879538:15938193:15938304	0.376547	0.867423	0.039	0	0	0.079	0.062	0	-0.034	1	1	0.039	0	0	0	0	0.06	-0.007	0.706754	1	0.081	0	0.051	0	0.094	0.064	-0.009	0.278969	0.797012	0.081	0	0.051	0.023	0.047	0	0.021	0.217737
82	Aars2	0.992805	1	0.16	0.314	0.333	0.188	0.273	0.317	0.01	A3SS	chr9:15486180:15486495:15486180:15486264:15486800:15486911	0.0859298	0.372651	0.16	0.314	0.333	0.133	0.184	0.164	0.109	0.939086	1	0.16	0.314	0.333	0.116	0.314	0.382	-0.002	0.000275545	0.011692	0.303	0.243	0.247	0.132	0.161	0.051	0.15	0.120033	0.526265	0.303	0.243	0.247	0.167	0.176	0.246	0.068	0.0148838
83	Gtpbp2	0.285131	0.83425	1	0.979	1	1	0.925	0.976	0.026	A3SS	chr9:14813963:14815179:14813963:14814601:14815409:14815574	1	1	1	0.979	1	0.976	0.988	1	0.005	1	1	1	0.979	1	1	0.986	0.975	0.006	0.759129	1	0.97	0.993	0.992	0.981	0.989	1	-0.005	0.821568	1	0.97	0.993	0.992	0.978	0.993	0.974	0.003	0.807534
84	Klhdc3	0.972082	1	0.984	0.977	0.957	0.986	0.978	0.951	0.001	A3SS	chr9:14308129:14308736:14308196:14308736:14306843:14306922	0.616891	1	0.984	0.977	0.957	0.969	0.964	0.977	0.003	0.843359	1	0.984	0.977	0.957	0.99	0.969	0.964	-0.002	0.0966549	0.497872	0.983	0.968	0.973	0.967	0.962	0.945	0.017	0.0053191	0.0806491	0.983	0.968	0.973	0.937	0.949	0.975	0.021	0.302284
85	Trerf1	0.34589	0.900993	0.571	0.651	0.528	0.561	0.555	0.496	0.046	A3SS	chr9:13639647:13639895:13639647:13639859:13643081:13643285	1.0787e-10	1.49414e-08	0.571	0.651	0.528	0.28	0.274	0.225	0.324	0.00168766	0.0491082	0.571	0.651	0.528	0.412	0.39	0.427	0.174	0.211341	0.71229	0.406	0.342	0.422	0.353	0.283	0.368	0.055	0.0347255	0.266334	0.406	0.342	0.422	0.459	0.47	0.497	-0.085	0.625677
86	Trerf1_1	0.0676927	0.411836	0	0.03	0.025	0.034	0.064	0.052	-0.032	A3SS	chr9:13673743:13673973:13673743:13673894:13675142:13675189	0.0293902	0.189185	0	0.03	0.025	0.04	0.048	0.053	-0.029	0.410595	0.980896	0	0.03	0.025	0.089	0	0.037	-0.024	0.0142151	0.179282	0.078	0.025	0.043	0	0.024	0.034	0.029	0.808722	1	0.078	0.025	0.043	0.079	0.027	0.034	0.002	0.366573
87	Mrps10	0.508306	1	0.711	0.689	0.7	0.7	0.771	0.764	-0.045	A3SS	chr9:13621319:13621389:13621319:13621383:13621475:13621540	0.589269	1	0.711	0.689	0.7	0.766	0.833	0.632	-0.044	0.360275	0.926796	0.711	0.689	0.7	0.59	0.658	0.695	0.052	0.941263	1	0.565	0.549	0.562	0.573	0.516	0.581	0.002	0.878749	1	0.565	0.549	0.562	0.729	0.466	0.539	-0.019	0.182968
88	Mrps10_1	0.765027	1	0.943	0.935	0.944	0.933	0.951	0.955	-0.006	A3SS	chr9:13621319:13621392:13621319:13621383:13621475:13621540	0.944374	1	0.943	0.935	0.944	0.936	0.964	0.928	-0.002	0.286412	0.841227	0.943	0.935	0.944	0.908	0.945	0.926	0.014	0.792161	1	0.881	0.885	0.84	0.864	0.874	0.889	-0.007	0.123904	0.535872	0.881	0.885	0.84	0.959	0.908	0.854	-0.038	0.0207984
89	Mrps10_2	0.380067	0.939769	0.893	0.899	0.907	0.897	0.868	0.887	0.016	A3SS	chr9:13621319:13621392:13621319:13621389:13621475:13621540	0.147228	0.513775	0.893	0.899	0.907	0.827	0.888	0.89	0.031	0.561939	1	0.893	0.899	0.907	0.916	0.926	0.89	-0.011	0.753071	1	0.859	0.917	0.828	0.859	0.893	0.872	-0.007	0.05361	0.340929	0.859	0.917	0.828	0.929	0.925	0.879	-0.043	0.799992
90	Sgo1	0.379137	0.939266	0.637	0.737	0.797	0.587	0.741	0.669	0.058	A3SS	chr9:6680503:6680604:6680503:6680601:6685582:6685779	0.984675	1	0.637	0.737	0.797	0.764	0.735	0.682	-0.003	0.0714399	0.443135	0.637	0.737	0.797	0.626	0.64	0.585	0.107	0.780831	1	0.678	0.558	0.737	0.721	0.617	0.521	0.038	0.629295	1	0.678	0.558	0.737	0.714	0.605	0.567	0.029	0.892879
91	Gpr108	0.925123	1	0.015	0.026	0.04	0.024	0.031	0.028	-0.001	A3SS	chr9:2123705:2123814:2123705:2123781:2123880:2124014	0.669247	1	0.015	0.026	0.04	0.055	0.021	0.023	-0.006	0.989139	1	0.015	0.026	0.04	0.017	0.023	0.043	-0.001	0.937155	1	0.045	0.034	0.024	0.037	0.037	0.025	0.001	0.67792	1	0.045	0.034	0.024	0.02	0.043	0.049	-0.003	0.871369
92	Gtf2f1	0.979644	1	0.029	0.035	0.033	0.035	0.029	0.033	0	A3SS	chr9:1844537:1844698:1844537:1844676:1844747:1844821	0.0514704	0.268641	0.029	0.035	0.033	0.043	0.039	0.045	-0.01	0.41884	0.986895	0.029	0.035	0.033	0.028	0.031	0.049	-0.004	0.717035	1	0.042	0.035	0.031	0.036	0.04	0.041	-0.003	0.691458	1	0.042	0.035	0.031	0.026	0.041	0.035	0.002	1
93	Ptprs	1	1	1	1	0.998	0.997	0.994	0.995	0.004	A3SS	chr9:1260727:1261033:1260727:1260842:1265967:1266112	1	1	1	1	0.998	1	1	1	-0.001	1	1	1	1	0.998	0.991	1	1	0.002	1	1	1	1	0.998	1	1	1	-0.001	1	1	1	1	0.998	0.998	0.987	0.995	0.006	1
94	Kdm4b	0.0480933	0.341813	0.74	0.717	0.85	0.606	0.699	0.723	0.093	A3SS	chr9:1229986:1230165:1230004:1230165:1228519:1228640	0.328389	0.814453	0.74	0.717	0.85	0.846	0.641	0.607	0.071	0.643486	1	0.74	0.717	0.85	0.817	0.649	0.762	0.026	0.0529673	0.365803	0.741	0.719	0.712	0.748	0.835	0.823	-0.078	0.102476	0.480727	0.741	0.719	0.712	0.623	0.699	0.676	0.058	0.344823
95	Kdm4b_1	0.307177	0.854679	0.979	0.965	0.963	1	1	0.931	-0.008	A3SS	chr9:1235212:1237228:1235422:1237228:1234908:1235001	0.599489	1	0.979	0.965	0.963	0.882	1	0.955	0.023	0.0683135	0.435131	0.979	0.965	0.963	1	0.96	1	-0.018	0.577891	1	0.937	0.954	0.95	0.938	0.977	0.941	-0.005	0.39342	0.922596	0.937	0.954	0.95	0.902	0.955	0.955	0.01	0.788478
96	Uhrf1	0.350182	0.906452	0.851	0.855	0.872	0.886	0.866	0.879	-0.018	A3SS	chr9:1144626:1144837:1144650:1144837:1144449:1144553	0.688106	1	0.851	0.855	0.872	0.856	0.865	0.881	-0.008	0.323814	0.882133	0.851	0.855	0.872	0.887	0.893	0.85	-0.017	0.220487	0.725347	0.881	0.889	0.888	0.908	0.734	0.875	0.047	0.542211	1	0.881	0.889	0.888	0.863	0.879	0.879	0.012	0.310246
97	Hdgfl2	0.0653368	0.402523	0.163	0.153	0.194	0.123	0.143	0.151	0.031	A3SS	chr9:925586:925782:925613:925782:924961:925033	2.95264e-06	0.000132918	0.163	0.153	0.194	0.116	0.102	0.08	0.071	0.967952	1	0.163	0.153	0.194	0.183	0.158	0.167	0.001	0.119329	0.54656	0.165	0.218	0.218	0.151	0.171	0.184	0.032	0.0759733	0.411945	0.165	0.218	0.218	0.16	0.186	0.149	0.035	0.000647164
98	Hdgfl2_1	0.802075	1	0.695	0.669	0.664	0.681	0.695	0.672	-0.007	A3SS	chr9:928925:929195:928928:929195:928437:928564	0.0163392	0.121076	0.695	0.669	0.664	0.724	0.749	0.727	-0.057	0.583332	1	0.695	0.669	0.664	0.671	0.666	0.65	0.014	0.778831	1	0.69	0.702	0.704	0.704	0.673	0.698	0.007	0.163589	0.617056	0.69	0.702	0.704	0.671	0.66	0.654	0.037	0.404511
99	Uxs1	0.396396	0.958566	0.408	0.367	0.374	0.416	0.428	0.37	-0.022	A3SS	chr9:678497:678561:678512:678561:676661:676689	0.706386	1	0.408	0.367	0.374	0.399	0.398	0.384	-0.011	0.317388	0.87524	0.408	0.367	0.374	0.36	0.382	0.33	0.026	0.718471	1	0.356	0.44	0.376	0.362	0.37	0.41	0.01	0.645065	1	0.356	0.44	0.376	0.435	0.39	0.387	-0.013	0.778617
100	Tcaim	0.414564	0.974399	0.665	0.699	0.498	0.54	0.595	0.544	0.061	A3SS	chr8:122429563:122429816:122429639:122429816:122424282:122424439	0.733319	1	0.665	0.699	0.498	0.453	0.673	0.659	0.026	0.710847	1	0.665	0.699	0.498	0.676	0.57	0.503	0.038	0.737987	1	0.772	0.658	0.634	0.756	0.671	0.713	-0.025	0.0596025	0.36263	0.772	0.658	0.634	0.525	0.541	0.62	0.126	0.0552846
101	Nktr	0.1669	0.656588	0.414	0.452	0.429	0.4	0.307	0.365	0.074	A3SS	chr8:121394160:121395723:121395635:121395723:121393806:121393851	0.0425623	0.240001	0.414	0.452	0.429	0.511	0.585	0.526	-0.109	0.294192	0.852115	0.414	0.452	0.429	0.383	0.564	0.585	-0.079	0.732778	1	0.386	0.495	0.439	0.369	0.487	0.548	-0.028	0.544931	1	0.386	0.495	0.439	0.556	0.5	0.398	-0.045	0.854297
102	Nktr_1	0.621784	1	0.286	0.343	0.366	0.382	0.31	0.24	0.021	A3SS	chr8:121402614:121405364:121405334:121405364:121394160:121395723	0.244318	0.689555	0.286	0.343	0.366	0.358	0.391	0.405	-0.053	0.163585	0.641452	0.286	0.343	0.366	0.236	0.227	0.37	0.054	0.386454	0.921961	0.416	0.407	0.326	0.403	0.432	0.418	-0.035	0.270096	0.783061	0.416	0.407	0.326	0.467	0.388	0.432	-0.046	0.87617
103	Nktr_2	0.850145	1	0.469	0.561	0.464	0.479	0.435	0.552	0.009	A3SS	chr8:121416724:121416829:121416727:121416829:121416136:121416193	0.551965	1	0.469	0.561	0.464	0.522	0.566	0.481	-0.025	0.400552	0.971727	0.469	0.561	0.464	0.533	0.546	0.528	-0.038	0.450607	0.982585	0.447	0.473	0.514	0.442	0.453	0.452	0.029	0.467238	0.98728	0.447	0.473	0.514	0.404	0.465	0.482	0.028	0.667646
104	Sec22c	0.570073	1	0.961	0.942	0.952	0.956	0.972	0.972	-0.015	A3SS	chr8:121345838:121350853:121345838:121350830:121351600:121351666	0.15436	0.525097	0.961	0.942	0.952	0.985	0.943	1	-0.024	0.958191	1	0.961	0.942	0.952	0.97	0.955	0.954	-0.008	0.493459	1	0.886	0.957	0.983	0.969	0.984	0.94	-0.022	0.568719	1	0.886	0.957	0.983	0.982	0.941	0.973	-0.023	0.962137
105	Cnot10	0.617211	1	0.777	0.836	0.855	0.861	0.815	0.76	0.011	A3SS	chr8:114301103:114301184:114301103:114301181:114303666:114303843	0.845662	1	0.777	0.836	0.855	0.802	0.845	0.812	0.003	0.799126	1	0.777	0.836	0.855	0.84	0.829	0.819	-0.007	0.381931	0.916744	0.789	0.82	0.902	0.801	0.84	0.8	0.023	0.547938	1	0.789	0.82	0.902	0.822	0.818	0.829	0.014	0.499654
106	Cnot10_1	0.74524	1	0.287	0.152	0.394	0.355	0.179	0.253	0.015	A3SS	chr8:114301103:114301208:114301103:114301181:114303666:114303843	0.613264	1	0.287	0.152	0.394	0.121	0.364	0.263	0.028	0.499505	1	0.287	0.152	0.394	0.21	0.284	0.215	0.041	0.719413	1	0.114	0.279	0.408	0.297	0.322	0.229	-0.016	0.810018	1	0.114	0.279	0.408	0.224	0.273	0.197	0.036	0.413107
107	Cnot10_2	0.870302	1	0.066	0.02	0.06	0.06	0.019	0.059	0.003	A3SS	chr8:114301103:114301208:114301103:114301184:114303666:114303843	0.740401	1	0.066	0.02	0.06	0.025	0.076	0.055	-0.003	0.782604	1	0.066	0.02	0.06	0.023	0.067	0.043	0.004	0.0456563	0.345624	0.02	0.047	0.045	0.09	0.067	0.045	-0.03	0.360366	0.892016	0.02	0.047	0.045	0.044	0.064	0.036	-0.011	0.713488
108	Als2cl	0.940164	1	0.8	0.825	0.862	0.781	0.863	0.866	-0.008	A3SS	chr8:110868436:110868565:110868439:110868565:110867588:110867698	0.833087	1	0.8	0.825	0.862	0.731	0.873	0.88	0.001	0.440632	1	0.8	0.825	0.862	0.828	0.897	0.844	-0.027	0.404058	0.941861	0.864	0.792	0.776	0.875	0.811	0.822	-0.025	0.956463	1	0.864	0.792	0.776	0.821	0.822	0.793	-0.001	0.233684
109	Als2cl_1	0.174284	0.668961	0.01	0.066	0.069	0.011	0.045	0.027	0.021	A3SS	chr8:110881650:110881820:110881670:110881820:110881514:110881576	0.751371	1	0.01	0.066	0.069	0.023	0.102	0.041	-0.007	0.64005	1	0.01	0.066	0.069	0.051	0.035	0.032	0.009	0.762517	1	0.086	0	0.025	0.039	0	0.118	-0.015	0.66549	1	0.086	0	0.025	0.052	0.038	0.02	0	0.300068
110	Klhl18	0.138129	0.596434	0.448	0.441	0.375	0.301	0.374	0.357	0.077	A3SS	chr8:110411586:110411824:110411586:110411809:110413534:110413671	0.341468	0.828183	0.448	0.441	0.375	0.28	0.35	0.454	0.06	0.200367	0.709411	0.448	0.441	0.375	0.285	0.419	0.353	0.069	0.59156	1	0.346	0.244	0.426	0.138	0.433	0.348	0.032	0.885213	1	0.346	0.244	0.426	0.239	0.498	0.259	0.007	0.964848
111	Map4	0.0173039	0.186827	0.773	0.748	0.779	0.731	0.72	0.718	0.044	A3SS	chr8:110062160:110064370:110062265:110064370:110061846:110062036	0.00093442	0.0148398	0.773	0.748	0.779	0.685	0.723	0.701	0.064	0.847054	1	0.773	0.748	0.779	0.769	0.776	0.765	-0.003	0.765626	1	0.707	0.716	0.735	0.757	0.703	0.678	0.007	0.000373728	0.01513	0.707	0.716	0.735	0.638	0.659	0.645	0.072	0.584304
112	Cdc25a	0.515543	1	0.855	0.852	0.833	0.829	0.818	0.829	0.021	A3SS	chr8:109868634:109868736:109868637:109868736:109868001:109868038	0.535792	1	0.855	0.852	0.833	0.831	0.868	0.8	0.014	0.672729	1	0.855	0.852	0.833	0.819	0.873	0.885	-0.012	0.00285106	0.0614732	0.813	0.789	0.795	0.895	0.925	0.848	-0.09	0.221408	0.713671	0.813	0.789	0.795	0.831	0.841	0.846	-0.04	0.0760291
113	Nme6	0.0435961	0.325102	0.153	0.279	0.319	0.394	0.403	0.284	-0.11	A3SS	chr8:109836334:109836597:109836494:109836597:109832984:109833084	0.0011696	0.0175993	0.153	0.279	0.319	0.471	0.463	0.353	-0.179	0.0299692	0.279693	0.153	0.279	0.319	0.294	0.366	0.445	-0.118	0.111353	0.530994	0.333	0.414	0.418	0.176	0.467	0.204	0.106	0.304041	0.832822	0.333	0.414	0.418	0.102	0.474	0.4	0.063	0.643519
114	Nme6_1	0.12441	0.571216	0.196	0.225	0.256	0.225	0.15	0.155	0.049	A3SS	chr8:109836334:109836597:109836494:109836597:109834871:109834968	0.06303	0.308646	0.196	0.225	0.256	0.364	0.28	0.249	-0.072	0.54569	1	0.196	0.225	0.256	0.317	0.208	0.22	-0.023	0.0712467	0.426713	0.155	0.176	0.118	0.202	0.232	0.163	-0.049	0.0709036	0.397888	0.155	0.176	0.118	0.159	0.323	0.205	-0.079	0.00898841
115	Arih2	0.257616	0.796393	0.054	0.059	0.049	0.064	0.077	0.058	-0.012	A3SS	chr8:109299099:109299238:109299099:109299183:109301004:109301073	0.725716	1	0.054	0.059	0.049	0.044	0.042	0.085	-0.003	0.000764511	0.0297155	0.054	0.059	0.049	0.093	0.089	0.092	-0.037	0.103999	0.516211	0.066	0.063	0.075	0.116	0.093	0.074	-0.026	0.671834	1	0.066	0.063	0.075	0.067	0.093	0.06	-0.005	0.851496
116	Arih2_1	0.49401	1	0.889	0.871	0.859	0.812	0.86	0.888	0.02	A3SS	chr8:109348725:109349078:109348725:109349075:109351274:109351338	0.42241	0.917217	0.889	0.871	0.859	0.885	0.844	0.835	0.018	0.139352	0.603842	0.889	0.871	0.859	0.811	0.854	0.85	0.035	0.251214	0.766502	0.809	0.871	0.884	0.883	0.925	0.846	-0.03	0.940021	1	0.809	0.871	0.884	0.863	0.867	0.845	-0.004	0.548053
117	Usp19	0.196253	0.70385	0.865	0.846	0.814	0.803	0.839	0.812	0.024	A3SS	chr8:109193378:109193681:109193381:109193681:109193167:109193301	0.0784867	0.354486	0.865	0.846	0.814	0.804	0.811	0.812	0.033	0.288545	0.843304	0.865	0.846	0.814	0.84	0.776	0.848	0.02	0.431724	0.96761	0.823	0.821	0.837	0.788	0.843	0.802	0.016	0.658812	1	0.823	0.821	0.837	0.811	0.806	0.838	0.009	0.608442
118	Usp19_1	0.216115	0.738645	0.804	0.809	0.786	0.827	0.829	0.824	-0.027	A3SS	chr8:109194844:109195065:109194850:109195065:109194620:109194736	0.668786	1	0.804	0.809	0.786	0.779	0.781	0.809	0.01	0.231783	0.761408	0.804	0.809	0.786	0.864	0.767	0.854	-0.029	0.421233	0.957519	0.824	0.855	0.841	0.869	0.788	0.81	0.018	0.210704	0.698485	0.824	0.855	0.841	0.826	0.789	0.828	0.026	0.416494
119	Lamb2	0.0432318	0.324905	0.932	0.944	0.954	0.952	0.966	0.965	-0.018	A3SS	chr8:109190066:109190226:109190069:109190226:109189796:109189973	0.134065	0.485728	0.932	0.944	0.954	0.96	0.957	0.953	-0.013	0.00200473	0.0553119	0.932	0.944	0.954	0.978	0.965	0.963	-0.025	0.758314	1	0.95	0.958	0.951	0.973	0.937	0.938	0.004	0.842233	1	0.95	0.958	0.951	0.95	0.947	0.955	0.002	0.0600513
120	Tcta	0.000192667	0.00833751	0.083	0.092	0.103	0.04	0.011	0.057	0.057	A3SS	chr8:108990911:108990990:108990911:108990966:108991293:108991592	0.00944795	0.0819227	0.083	0.092	0.103	0.051	0.035	0.055	0.046	0.0299915	0.279693	0.083	0.092	0.103	0.041	0.091	0.026	0.04	0.00170866	0.0432084	0.104	0.092	0.043	0.044	0.036	0.031	0.043	0.0614606	0.369055	0.104	0.092	0.043	0.025	0.069	0.062	0.028	0.00523464
121	Tcta_1	4.17613e-05	0.00266775	0.164	0.15	0.103	0.059	0.055	0.071	0.077	A3SS	chr8:108990911:108991014:108990911:108990966:108991293:108991592	0.00140095	0.0201812	0.164	0.15	0.103	0.078	0.088	0.062	0.063	0.101435	0.521375	0.164	0.15	0.103	0.077	0.131	0.1	0.036	0.0018114	0.0446134	0.111	0.098	0.15	0.094	0.036	0.075	0.051	0.0479198	0.317916	0.111	0.098	0.15	0.063	0.086	0.098	0.037	0.00333161
122	Rnf123	0.235183	0.761398	0.046	0.121	0.113	0.05	0.085	0.077	0.023	A3SS	chr8:108744909:108745001:108744909:108744985:108745074:108745263	0.139707	0.498059	0.046	0.121	0.113	0.071	0.034	0.098	0.026	0.70885	1	0.046	0.121	0.113	0.077	0.111	0.077	0.005	0.387481	0.922986	0.112	0.071	0.123	0.066	0.086	0.097	0.019	0.539672	1	0.112	0.071	0.123	0.098	0.176	0.078	-0.015	0.685846
123	Gnai2	0.519075	1	0.91	0.915	0.922	0.918	0.907	0.906	0.005	A3SS	chr8:108288400:108289374:108288400:108288987:108289902:108290116	0.0001419	0.00358198	0.91	0.915	0.922	0.882	0.878	0.894	0.031	0.515798	1	0.91	0.915	0.922	0.927	0.913	0.921	-0.005	0.225588	0.734887	0.914	0.925	0.928	0.932	0.928	0.932	-0.008	0.801764	1	0.914	0.925	0.928	0.921	0.928	0.924	-0.002	0.269089
124	Ppm1m	0.722902	1	0.958	0.963	0.97	0.984	0.953	0.965	-0.004	A3SS	chr8:106839791:106840046:106839791:106839947:106840183:106840307	0.0982161	0.402858	0.958	0.963	0.97	0.988	0.982	0.965	-0.015	0.761974	1	0.958	0.963	0.97	0.973	0.968	0.954	-0.001	0.00199429	0.047101	0.99	0.992	1	0.959	0.956	0.975	0.031	0.0118789	0.137915	0.99	0.992	1	0.982	0.967	0.973	0.02	1
125	Glyctk	0.196622	0.70385	1	0.89	0.959	0.961	0.877	0.928	0.028	A3SS	chr8:106798826:106799002:106798826:106798954:106799591:106799743	0.810649	1	1	0.89	0.959	0.939	0.933	1	-0.008	0.796571	1	1	0.89	0.959	0.847	1	0.939	0.021	0.239419	0.751298	0.819	0.897	0.953	0.779	0.952	1	-0.021	0.0262635	0.228417	0.819	0.897	0.953	1	0.943	0.964	-0.079	0.101799
126	Atp2c1	0.167663	0.656879	0.656	0.792	0.703	0.793	0.762	0.749	-0.051	A3SS	chr8:106130556:106130742:106130556:106130624:106131027:106131333	4.97096e-05	0.001436	0.656	0.792	0.703	0.827	0.865	0.861	-0.134	0.109277	0.539295	0.656	0.792	0.703	0.801	0.772	0.749	-0.057	7.14257e-08	9.93412e-06	0.749	0.776	0.717	0.9	0.903	0.873	-0.145	0.5914	1	0.749	0.776	0.717	0.758	0.727	0.678	0.026	0.748631
127	Dnajc13	0.1063	0.529623	0.004	0.008	0.042	0.031	0.044	0.013	-0.011	A3SS	chr8:104821998:104822176:104821998:104822152:104823452:104823535	0.742739	1	0.004	0.008	0.042	0.027	0.022	0.019	-0.005	0.300623	0.861639	0.004	0.008	0.042	0.017	0.003	0.016	0.006	0.319397	0.856191	0.026	0.019	0.015	0.014	0.017	0.009	0.007	1	1	0.026	0.019	0.015	0.012	0.022	0.026	0	0.256638
128	Dzip1l	0.426014	0.986575	0.198	0.225	0.265	0.335	0.217	0.236	-0.033	A3SS	chr8:100223615:100223806:100223618:100223806:100223022:100223239	0.0921674	0.389279	0.198	0.225	0.265	0.261	0.294	0.303	-0.057	0.18967	0.694152	0.198	0.225	0.265	0.294	0.329	0.217	-0.051	0.14225	0.590096	0.235	0.261	0.252	0.332	0.348	0.235	-0.056	0.401407	0.931692	0.235	0.261	0.252	0.25	0.322	0.253	-0.026	0.381633
129	Slc25a36	0.023791	0.226071	0.605	0.75	0.622	0.808	0.773	0.784	-0.129	A3SS	chr8:97671280:97673267:97671280:97671626:97675086:97675187	0.94026	1	0.605	0.75	0.622	0.651	0.694	0.652	-0.007	0.47061	1	0.605	0.75	0.622	0.718	0.66	0.756	-0.052	0.603219	1	0.721	0.849	0.743	0.72	0.803	0.714	0.025	0.941402	1	0.721	0.849	0.743	0.822	0.753	0.738	0	0.00426699
130	Slc25a36_1	0.00246952	0.0536496	0.9	0.852	0.903	1	0.941	1	-0.095	A3SS	chr8:97671523:97671626:97671523:97671560:97675086:97675187	1	1	0.9	0.852	0.903	0.96	1	0.959	-0.088	0.00743682	0.127156	0.9	0.852	0.903	0.951	0.957	1	-0.084	0.696897	1	1	0.909	0.924	1	0.961	0.878	-0.002	0.87061	1	1	0.909	0.924	0.957	0.955	0.97	-0.016	0.89331
131	Tfdp2	0.0057559	0.0973496	0.155	0.107	0.214	0.277	0.312	0.279	-0.131	A3SS	chr8:96874920:96875067:96874923:96875067:96872571:96872734	0.534221	1	0.155	0.107	0.214	0.216	0.286	0.089	-0.038	0.0984	0.514622	0.155	0.107	0.214	0.137	0.341	0.246	-0.083	0.403743	0.941566	0.227	0.212	0.222	0.219	0.058	0.255	0.043	0.0457782	0.308959	0.227	0.212	0.222	0.089	0.08	0.232	0.087	0.0879197
132	Tfdp2_1	0.00290546	0.0599596	0.917	1	1	0.901	0.918	0.945	0.051	A3SS	chr8:96895602:96901466:96895899:96901466:96895274:96895380	1	1	0.917	1	1	0.976	0.973	1	-0.011	0.14598	0.61403	0.917	1	1	0.972	0.978	0.901	0.022	0.414584	0.952663	0.96	0.974	0.979	0.966	1	1	-0.018	0.293282	0.817756	0.96	0.974	0.979	1	0.946	1	-0.011	0.597623
133	Plscr4	0.0826555	0.458766	0.024	0.041	0.035	0.108	0.028	0.043	-0.026	A3SS	chr8:93012563:93012812:93012588:93012812:93003103:93003214	0.114956	0.440182	0.024	0.041	0.035	0.047	0.017	0.018	0.006	0.684803	1	0.024	0.041	0.035	0.029	0.017	0.058	-0.001	0.0998203	0.503831	0.053	0.047	0.048	0.035	0.045	0.017	0.017	0.396803	0.926057	0.053	0.047	0.048	0.052	0.055	0.02	0.007	0.669134
134	Morf4l1	0.100684	0.514056	0.958	0.932	0.942	0.973	0.945	0.968	-0.018	A3SS	chr8:90653744:90653861:90653744:90653858:90656882:90656950	0.200246	0.615213	0.958	0.932	0.942	0.986	0.959	0.941	-0.018	0.489693	1	0.958	0.932	0.942	0.958	0.931	0.97	-0.009	0.388195	0.923369	0.933	0.953	0.938	0.984	0.934	0.952	-0.015	0.93023	1	0.933	0.953	0.938	0.937	0.958	0.937	-0.003	0.52308
135	Tbx18	0.345775	0.900993	0.181	0.183	0.165	0.232	0.212	0.153	-0.023	A3SS	chr8:88656719:88658368:88656719:88656814:88662603:88662668	0.0251021	0.169927	0.181	0.183	0.165	0.126	0.125	0.142	0.045	0.933157	1	0.181	0.183	0.165	0.169	0.187	0.17	0.001	0.946673	1	0.251	0.232	0.242	0.199	0.219	0.31	-0.001	0.599148	1	0.251	0.232	0.242	0.218	0.212	0.261	0.011	0.877888
136	Ibtk	0.225171	0.752346	0.78	0.681	0.728	0.724	0.695	0.618	0.051	A3SS	chr8:86668945:86669123:86668945:86669120:86670704:86670882	0.466755	0.953635	0.78	0.681	0.728	0.762	0.773	0.733	-0.026	0.526146	1	0.78	0.681	0.728	0.688	0.735	0.686	0.027	0.505518	1	0.795	0.701	0.754	0.678	0.767	0.715	0.03	0.780216	1	0.795	0.701	0.754	0.797	0.733	0.746	-0.009	0.793705
137	Ttk	0.68034	1	0.233	0.181	0.216	0.167	0.219	0.276	-0.011	A3SS	chr8:84755758:84755954:84755800:84755954:84754342:84754689	0.0149853	0.114337	0.233	0.181	0.216	0.32	0.244	0.265	-0.066	0.0640408	0.417755	0.233	0.181	0.216	0.132	0.134	0.233	0.044	0.572942	1	0.191	0.227	0.199	0.261	0.12	0.32	-0.028	0.803752	1	0.191	0.227	0.199	0.178	0.195	0.266	-0.007	0.00379121
138	Ttk_1	0.968416	1	0.151	0.12	0.168	0.107	0.172	0.157	0.001	A3SS	chr8:84755762:84755954:84755800:84755954:84754342:84754689	0.38539	0.876949	0.151	0.12	0.168	0.192	0.125	0.178	-0.019	0.0197949	0.224436	0.151	0.12	0.168	0.056	0.097	0.157	0.043	0.900412	1	0.16	0.157	0.136	0.162	0.071	0.258	-0.013	0.586799	1	0.16	0.157	0.136	0.112	0.157	0.145	0.013	0.00418066
139	Ttk_2	1	1	0.995	0.987	1	0.997	0.985	0.992	0.003	A3SS	chr8:84771461:84771616:84771467:84771616:84768444:84768562	1	1	0.995	0.987	1	1	0.994	0.985	0.001	1	1	0.995	0.987	1	0.991	0.986	0.997	0.003	1	1	0.995	0.989	1	1	0.97	1	0.005	1	1	0.995	0.989	1	0.996	1	0.996	-0.003	1
140	Ttk_3	0.368244	0.92596	0.115	0.109	0.149	0.151	0.16	0.11	-0.016	A3SS	chr8:84774469:84774606:84774472:84774606:84771461:84771616	0.0573925	0.291934	0.115	0.109	0.149	0.193	0.142	0.154	-0.039	0.347372	0.912923	0.115	0.109	0.149	0.14	0.155	0.126	-0.016	0.436682	0.97207	0.166	0.138	0.123	0.236	0.116	0.147	-0.024	0.377795	0.907642	0.166	0.138	0.123	0.126	0.097	0.142	0.021	0.178242
141	Ttk_4	0.000481211	0.0158416	0.906	0.827	0.899	0.742	0.812	0.743	0.112	A3SS	chr8:84774469:84774606:84774517:84774606:84771461:84771616	6.66901e-05	0.00184598	0.906	0.827	0.899	0.733	0.792	0.737	0.123	0.00253989	0.0650236	0.906	0.827	0.899	0.756	0.848	0.762	0.089	0.023513	0.234989	0.791	0.886	0.819	0.91	0.835	0.974	-0.074	0.826319	1	0.791	0.886	0.819	0.809	0.828	0.881	-0.007	0.438969
142	Ttk_5	0.000309643	0.0116192	0.962	0.935	0.953	0.891	0.907	0.896	0.052	A3SS	chr8:84774472:84774606:84774517:84774606:84771461:84771616	2.56631e-06	0.00011951	0.962	0.935	0.953	0.86	0.899	0.874	0.072	0.000450176	0.0201444	0.962	0.935	0.953	0.887	0.928	0.889	0.049	0.0401672	0.32386	0.899	0.95	0.916	0.948	0.925	0.988	-0.032	0.586284	1	0.899	0.95	0.916	0.911	0.933	0.95	-0.01	0.791553
143	Col12a1	0	0	0.866	0.851	0.873	0.99	0.986	0.986	-0.124	A3SS	chr8:80547591:80549774:80547591:80548575:80550808:80550979	0	0	0.866	0.851	0.873	1	1	1	-0.137	0.327017	0.883044	0.866	0.851	0.873	0.86	0.895	0.893	-0.019	0	0	0.949	0.971	0.97	0.997	0.996	0.999	-0.034	0	0	0.949	0.971	0.97	0.726	0.747	0.719	0.233	0.000241214
144	Dtymk	0.75489	1	0.128	0.164	0.147	0.13	0.152	0.144	0.004	A3SS	chr9:94315555:94316039:94315555:94316032:94317646:94317772	0.31136	0.790027	0.128	0.164	0.147	0.152	0.19	0.141	-0.015	0.932323	1	0.128	0.164	0.147	0.141	0.154	0.139	0.002	0.129316	0.570468	0.125	0.124	0.13	0.128	0.182	0.139	-0.023	0.214674	0.703353	0.125	0.124	0.13	0.098	0.116	0.117	0.016	0.405009
145	Dtymk_1	0.0849163	0.465911	0.978	0.965	0.966	0.965	0.932	0.953	0.02	A3SS	chr9:94317646:94317844:94317646:94317772:94320641:94320798	0.00186971	0.025635	0.978	0.965	0.966	0.955	0.899	0.931	0.041	0.238382	0.769796	0.978	0.965	0.966	0.956	0.954	0.963	0.012	0.841489	1	0.971	0.959	0.983	0.95	0.987	0.962	0.005	0.831843	1	0.971	0.959	0.983	0.982	0.983	0.96	-0.004	0.900843
146	Dtymk_2	0.167448	0.656879	0.884	0.859	0.886	0.863	0.868	0.839	0.02	A3SS	chr9:94317646:94317844:94317646:94317772:94320958:94321049	0.0539123	0.276839	0.884	0.859	0.886	0.847	0.829	0.867	0.029	0.271748	0.820329	0.884	0.859	0.886	0.86	0.853	0.869	0.016	0.0149909	0.185332	0.85	0.833	0.875	0.794	0.83	0.798	0.045	0.0403865	0.288149	0.85	0.833	0.875	0.813	0.844	0.8	0.034	0.28483
147	Fam214a	0.0182763	0.192673	0.502	0.602	0.553	0.631	0.712	0.668	-0.118	A3SS	chr8:75755981:75756110:75755996:75756110:75751961:75753774	0.772946	1	0.502	0.602	0.553	0.502	0.606	0.49	0.02	0.272488	0.820629	0.502	0.602	0.553	0.359	0.427	0.619	0.084	0.695378	1	0.513	0.557	0.611	0.561	0.598	0.559	-0.012	0.350442	0.884546	0.513	0.557	0.611	0.426	0.631	0.484	0.047	0.83842
148	Rnf111	0.656293	1	0.255	0.395	0.301	0.36	0.185	0.358	0.016	A3SS	chr8:71107713:71107841:71107713:71107817:71109009:71109105	0.112296	0.435711	0.255	0.395	0.301	0.295	0.266	0.226	0.055	0.928587	1	0.255	0.395	0.301	0.291	0.36	0.28	0.007	0.79436	1	0.255	0.353	0.267	0.25	0.296	0.301	0.009	0.0584203	0.358709	0.255	0.353	0.267	0.372	0.358	0.355	-0.07	0.500815
149	Rnf111_1	0.297123	0.847701	0.07	0.125	0.165	0.095	0.108	0.091	0.022	A3SS	chr8:71115395:71115548:71115395:71115521:71116466:71116815	0.408723	0.902666	0.07	0.125	0.165	0.078	0.104	0.127	0.017	0.00986139	0.147505	0.07	0.125	0.165	0.042	0.069	0.099	0.05	0.459003	0.987614	0.039	0.037	0.05	0.052	0.045	0.065	-0.012	0.771715	1	0.039	0.037	0.05	0.068	0.027	0.026	0.002	0.16411
150	Rnf111_2	0.196077	0.70385	0.559	0.625	0.603	0.589	0.718	0.638	-0.053	A3SS	chr8:71121832:71122088:71121832:71122085:71125757:71126074	0.148255	0.515362	0.559	0.625	0.603	0.62	0.685	0.64	-0.053	0.11861	0.557229	0.559	0.625	0.603	0.658	0.634	0.679	-0.061	0.611176	1	0.64	0.711	0.628	0.662	0.665	0.7	-0.016	0.945033	1	0.64	0.711	0.628	0.701	0.66	0.601	0.006	0.604814
151	Ice2	1	1	0.909	1	1	1	1	1	-0.03	A3SS	chr8:70056497:70056747:70056645:70056747:70045739:70045844	4.83615e-05	0.00141983	0.909	1	1	0.757	0.873	0.819	0.153	0.699812	1	0.909	1	1	0.945	1	0.966	-0.001	0.00179371	0.044461	0.959	1	1	1	0.767	0.959	0.078	1	1	0.959	1	1	1	0.97	0.975	0.005	0.052298
152	Ice2_1	0.864506	1	1	0.962	1	1	0.913	1	0.016	A3SS	chr8:70080091:70080350:70080126:70080350:70078569:70078620	0.74883	1	1	0.962	1	1	0.939	0.939	0.028	0.209428	0.723689	1	0.962	1	0.962	0.966	0.91	0.041	0.00534653	0.0962953	1	1	1	0.922	0.911	0.895	0.091	1	1	1	1	1	1	1	0.981	0.006	0.127832
153	Lactb	0.251817	0.788406	0.937	0.915	0.912	0.928	0.943	0.947	-0.018	A3SS	chr8:67579746:67579912:67579746:67579908:67582502:67582854	0.270318	0.732694	0.937	0.915	0.912	0.942	0.962	0.914	-0.018	0.0576029	0.395278	0.937	0.915	0.912	0.94	0.964	0.948	-0.029	0.453648	0.985002	0.939	0.979	0.95	0.974	0.929	0.93	0.012	0.881056	1	0.939	0.979	0.95	0.988	0.948	0.951	-0.006	0.704611
154	Herc1	0.926636	1	0.107	0.067	0.15	0.128	0.1	0.1	-0.001	A3SS	chr8:67031553:67031810:67031604:67031810:67030383:67030597	0.239059	0.682557	0.107	0.067	0.15	0.056	0.071	0.124	0.024	0.875199	1	0.107	0.067	0.15	0.168	0.032	0.105	0.006	0.0991	0.501713	0.028	0.101	0.109	0.159	0.068	0.118	-0.036	0.494131	1	0.028	0.101	0.109	0.104	0.096	0.086	-0.016	0.418428
155	Taf1	0.00186625	0.0427962	0.881	0.901	0.787	0.691	0.837	0.676	0.122	A3SS	chrX:66648937:66649179:66649000:66649179:66646773:66646893	0.280728	0.749917	0.881	0.901	0.787	0.861	0.89	0.895	-0.026	0.0870693	0.483413	0.881	0.901	0.787	0.851	0.678	0.825	0.072	0.000785613	0.0252151	0.863	0.819	0.82	0.954	0.886	0.97	-0.103	0.674443	1	0.863	0.819	0.82	0.793	0.814	0.866	0.01	0.888947
156	Taf1_1	0.453374	1	0.938	0.98	0.95	0.948	0.944	0.943	0.011	A3SS	chrX:66679359:66679573:66679362:66679573:66677351:66677530	0.910756	1	0.938	0.98	0.95	0.944	0.959	0.957	0.003	0.657704	1	0.938	0.98	0.95	0.956	0.963	0.917	0.011	0.174865	0.649037	0.941	0.985	0.953	0.921	0.945	0.949	0.021	0.539849	1	0.941	0.985	0.953	0.943	0.972	0.985	-0.007	0.415179
157	Oaz2	0.204534	0.719009	0.955	0.974	0.959	0.967	0.939	0.951	0.01	A3SS	chr8:66209957:66210033:66209960:66210033:66199693:66199880	0.595286	1	0.955	0.974	0.959	0.956	0.949	0.972	0.004	0.0560059	0.386722	0.955	0.974	0.959	0.96	0.942	0.934	0.017	0.757233	1	0.969	0.946	0.942	0.965	0.937	0.949	0.002	0.662105	1	0.969	0.946	0.942	0.934	0.968	0.946	0.003	0.698289
158	Dennd4a	1	1	1	1	1	0.961	0.976	1	0.021	A3SS	chr8:65411374:65411564:65411444:65411564:65403826:65404923	5.13269e-07	3.08075e-05	1	1	1	0.916	0.817	0.898	0.123	0.00111034	0.0374214	1	1	1	0.941	0.944	0.921	0.065	0.199917	0.690333	0.967	0.982	1	1	0.925	0.96	0.021	1	1	0.967	0.982	1	0.972	0.978	1	0	0.0782499
159	Zwilch	0.10772	0.533775	0.064	0.039	0.063	0.097	0.059	0.085	-0.025	A3SS	chr8:64653975:64654091:64653975:64654075:64655021:64655077	0.83932	1	0.064	0.039	0.063	0.068	0.052	0.054	-0.003	0.72926	1	0.064	0.039	0.063	0.066	0.04	0.079	-0.006	0.433428	0.969136	0.041	0.049	0.052	0.037	0.031	0.044	0.01	0.402071	0.932334	0.041	0.049	0.052	0.028	0.05	0.032	0.011	0.0392087
160	Ubxn6	0.0343082	0.276423	0.031	0.013	0.017	0.007	0.007	0.017	0.01	A3SS	chr9:903363:903500:903363:903461:903784:903913	0.918137	1	0.031	0.013	0.017	0.012	0.016	0.038	-0.002	0.670245	1	0.031	0.013	0.017	0.013	0.012	0.029	0.002	0.0147805	0.183183	0.014	0.032	0.027	0.009	0.012	0.011	0.014	0.0309964	0.25307	0.014	0.032	0.027	0.021	0.007	0.009	0.012	0.737303
161	Pias1	0.00726436	0.111615	0.872	0.913	0.931	0.917	0.968	0.987	-0.052	A3SS	chr8:63338149:63342115:63338149:63341061:63344772:63344810	4.93558e-05	0.00143344	0.872	0.913	0.931	0.988	0.988	0.95	-0.07	0.447942	1	0.872	0.913	0.931	0.922	0.957	0.882	-0.015	0.0260584	0.25043	0.959	0.947	0.973	0.99	0.968	0.987	-0.022	0.043804	0.303332	0.959	0.947	0.973	0.907	0.959	0.929	0.028	0.929211
162	Parp6	0.784392	1	0.976	0.934	0.963	0.873	0.97	0.974	0.019	A3SS	chr8:60017982:60018223:60017985:60018223:60016593:60016923	0.132857	0.483294	0.976	0.934	0.963	0.951	0.957	0.849	0.039	0.167563	0.65177	0.976	0.934	0.963	0.927	1	1	-0.018	0.385489	0.92126	0.907	0.907	1	0.968	0.949	1	-0.034	0.966011	1	0.907	0.907	1	0.983	0.896	0.972	-0.012	0.737858
163	Parp6_1	0.299159	0.84827	0.207	0.297	0.22	0.244	0.345	0.244	-0.036	A3SS	chr8:60038390:60038503:60038393:60038503:60038093:60038142	0.874555	1	0.207	0.297	0.22	0.251	0.22	0.262	-0.003	0.897037	1	0.207	0.297	0.22	0.261	0.232	0.219	0.004	0.748481	1	0.302	0.259	0.283	0.304	0.283	0.222	0.012	0.0686893	0.394713	0.302	0.259	0.283	0.225	0.214	0.244	0.054	0.0804511
164	Neo1	0.910553	1	0.083	0.168	0.209	0.129	0.184	0.185	-0.013	A3SS	chr8:59304972:59305196:59304972:59305148:59306655:59306751	0.847526	1	0.083	0.168	0.209	0.107	0.189	0.13	0.011	0.561315	1	0.083	0.168	0.209	0.167	0.124	0.217	-0.016	0.0852405	0.467982	0.098	0.13	0.133	0.125	0.278	0.129	-0.057	0.507305	1	0.098	0.13	0.133	0.175	0.069	0.17	-0.018	0.0474489
165	Neo1_1	0.0570621	0.371146	0.67	0.576	0.711	0.561	0.456	0.621	0.106	A3SS	chr8:59330258:59330478:59330258:59330418:59353903:59354024	0.208825	0.628343	0.67	0.576	0.711	0.614	0.585	0.588	0.057	0.827376	1	0.67	0.576	0.711	0.623	0.597	0.717	0.007	0.52576	1	0.632	0.569	0.681	0.566	0.598	0.639	0.026	0.483448	0.998863	0.632	0.569	0.681	0.626	0.658	0.67	-0.024	0.28154
166	Mpi	0.0901289	0.48027	0.087	0.059	0.061	0.071	0.109	0.098	-0.024	A3SS	chr8:57949992:57950194:57949992:57950166:57952185:57952368	1.64243e-06	8.29197e-05	0.087	0.059	0.061	0.18	0.128	0.13	-0.077	0.176414	0.673892	0.087	0.059	0.061	0.095	0.091	0.075	-0.018	0.767686	1	0.045	0.081	0.107	0.056	0.085	0.075	0.006	0.929882	1	0.045	0.081	0.107	0.067	0.086	0.078	0.001	0.825454
167	Fam219b	0.340896	0.89518	0.9	0.864	0.928	0.85	0.889	0.873	0.027	A3SS	chr8:57944521:57946916:57944524:57946916:57943006:57943055	0.0291657	0.188235	0.9	0.864	0.928	0.855	0.832	0.872	0.044	0.118949	0.557229	0.9	0.864	0.928	0.895	0.852	0.829	0.039	0.979678	1	0.874	0.817	0.78	0.838	0.857	0.785	-0.003	0.12278	0.533488	0.874	0.817	0.78	0.842	0.894	0.876	-0.047	0.272037
168	Fam135a	0.0262553	0.235595	0.458	0.302	0.469	0.211	0.395	0.143	0.16	A3SS	chr9:26440405:26442758:26440405:26442170:26442971:26443126	0.000204287	0.00475672	0.458	0.302	0.469	0.244	0.204	0.2	0.194	0.0512181	0.375734	0.458	0.302	0.469	0.304	0.341	0.235	0.116	0.16004	0.622628	0.343	0.421	0.429	0.314	0.369	0.333	0.059	0.205469	0.691536	0.343	0.421	0.429	0.475	0.242	0.263	0.071	0.977607
169	Dnaja4	0.474587	1	0.022	0.028	0.013	0.04	0.005	0.01	0.003	A3SS	chr8:55096779:55097065:55096834:55097065:55095696:55095924	0.879631	1	0.022	0.028	0.013	0.021	0.033	0.008	0	0.531639	1	0.022	0.028	0.013	0.035	0.029	0.015	-0.005	0.603033	1	0.018	0.028	0.032	0.03	0.041	0.022	-0.005	0.68409	1	0.018	0.028	0.032	0.032	0.044	0.011	-0.003	0.708757
170	Npat	0.980376	1	0.808	0.797	0.859	0.79	0.836	0.831	0.002	A3SS	chr8:53966827:53967962:53966830:53967962:53966670:53966731	0.544008	1	0.808	0.797	0.859	0.801	0.862	0.749	0.017	0.15466	0.627718	0.808	0.797	0.859	0.699	0.738	0.864	0.054	0.268785	0.794944	0.793	0.801	0.787	0.847	0.886	0.739	-0.03	0.45895	0.981497	0.793	0.801	0.787	0.811	0.833	0.815	-0.026	0.570638
171	Layn	0.983425	1	0.062	0.136	0.081	0.053	0.088	0.129	0.003	A3SS	chr8:51370083:51370222:51370083:51370155:51371129:51371165	0.0235574	0.162318	0.062	0.136	0.081	0.076	0.044	0.037	0.041	0.0743077	0.453383	0.062	0.136	0.081	0.097	0.038	0.042	0.034	0.239228	0.751298	0.121	0.133	0.18	0.067	0.078	0.167	0.041	0.155338	0.597054	0.121	0.133	0.18	0.137	0.018	0.092	0.062	0.382477
172	Nkapd1	0.973801	1	0.499	0.587	0.578	0.614	0.573	0.473	0.001	A3SS	chr8:50955649:50958243:50955649:50958240:50959991:50960045	0.19469	0.605128	0.499	0.587	0.578	0.56	0.61	0.623	-0.043	0.042492	0.339822	0.499	0.587	0.578	0.662	0.586	0.624	-0.069	0.730865	1	0.528	0.596	0.576	0.524	0.528	0.61	0.013	0.603277	1	0.528	0.596	0.576	0.559	0.533	0.558	0.017	0.474227
173	Slc37a4	0.787999	1	0.037	0.015	0.021	0.014	0.022	0.042	-0.002	A3SS	chr8:44728602:44729301:44728625:44729301:44728387:44728526	0.799345	1	0.037	0.015	0.021	0.019	0.031	0.031	-0.003	0.0875978	0.484381	0.037	0.015	0.021	0.051	0.051	0.022	-0.017	0.839164	1	0.042	0.036	0.049	0.024	0.038	0.075	-0.003	0.859669	1	0.042	0.036	0.049	0.048	0.031	0.034	0.005	0.397516
174	Parp3	3.10751e-13	2.77915e-10	0.226	0.177	0.19	0.113	0.094	0.1	0.095	A3SS	chr8:107114644:107114780:107114644:107114765:107114939:107115128	9.84101e-10	1.13109e-07	0.226	0.177	0.19	0.108	0.116	0.103	0.089	3.16148e-06	0.000543061	0.226	0.177	0.19	0.124	0.133	0.13	0.069	2.56254e-05	0.00173387	0.122	0.118	0.151	0.071	0.101	0.062	0.052	0.00502156	0.0799345	0.122	0.118	0.151	0.108	0.091	0.08	0.037	0.000217808
175	Vwa5a	0.244175	0.771298	0.144	0.151	0.187	0.164	0.167	0.217	-0.022	A3SS	chr8:38834313:38834430:38834331:38834430:38834169:38834238	0.149428	0.517442	0.144	0.151	0.187	0.162	0.194	0.214	-0.029	0.215215	0.73388	0.144	0.151	0.187	0.195	0.162	0.196	-0.024	0.649748	1	0.219	0.281	0.246	0.257	0.244	0.203	0.014	0.0179546	0.178356	0.219	0.281	0.246	0.189	0.215	0.168	0.058	0.0458353
176	Shisa5	0.299181	0.84827	0.372	0.309	0.363	0.32	0.325	0.326	0.024	A3SS	chr8:109700325:109700412:109700328:109700412:109693713:109693870	0.784006	1	0.372	0.309	0.363	0.338	0.345	0.34	0.007	0.777236	1	0.372	0.309	0.363	0.353	0.317	0.352	0.007	0.261496	0.781995	0.331	0.341	0.369	0.378	0.386	0.365	-0.029	0.702046	1	0.331	0.341	0.369	0.33	0.336	0.347	0.009	0.352749
177	Dcps	1	1	0	0	0.011	0.006	0.009	0	-0.001	A3SS	chr8:33484082:33484249:33484082:33484228:33519816:33519991	1	1	0	0	0.011	0.003	0	0.007	0	1	1	0	0	0.011	0.015	0.017	0	-0.007	1	1	0.004	0.014	0.008	0	0	0.011	0.005	1	1	0.004	0.014	0.008	0.003	0.008	0.009	0.002	1
178	Arhgap32	0.94002	1	0.803	0.729	0.738	0.647	0.765	0.84	0.006	A3SS	chr8:30676046:30681653:30676049:30681653:30673906:30674889	0.589225	1	0.803	0.729	0.738	0.797	0.835	0.718	-0.027	0.791086	1	0.803	0.729	0.738	0.729	0.802	0.735	0.001	0.599992	1	0.883	1	0.683	0.907	1	0.366	0.098	0.256965	0.760925	0.883	1	0.683	0.873	0.855	0.528	0.103	0.0058389
179	Nfrkb	0.539817	1	0.536	0.591	0.555	0.465	0.578	0.556	0.028	A3SS	chr8:29841835:29841973:29841871:29841973:29841159:29841334	0.905532	1	0.536	0.591	0.555	0.544	0.593	0.56	-0.005	0.515244	1	0.536	0.591	0.555	0.588	0.516	0.422	0.052	0.256752	0.776769	0.653	0.571	0.483	0.51	0.559	0.431	0.069	0.0789089	0.419576	0.653	0.571	0.483	0.44	0.506	0.446	0.105	0.0752172
180	Nfrkb_1	0.380688	0.939783	0.642	0.642	0.485	0.754	0.589	0.62	-0.065	A3SS	chr8:29846026:29846092:29846029:29846092:29845637:29845764	0.19737	0.61135	0.642	0.642	0.485	0.609	0.708	0.704	-0.084	0.471657	1	0.642	0.642	0.485	0.651	0.636	0.618	-0.045	0.339436	0.873528	0.599	0.56	0.662	0.622	0.773	0.598	-0.057	0.198277	0.675424	0.599	0.56	0.662	0.684	0.652	0.691	-0.069	0.176565
181	Nfrkb_2	0.234846	0.761398	0.655	0.806	0.806	0.766	0.913	0.789	-0.067	A3SS	chr8:29847302:29847349:29847305:29847349:29847133:29847214	0.32247	0.806101	0.655	0.806	0.806	0.764	0.797	0.873	-0.056	0.769429	1	0.655	0.806	0.806	0.833	0.846	0.62	-0.011	0.911136	1	0.869	0.755	0.697	0.773	0.81	0.731	0.002	0.648974	1	0.869	0.755	0.697	0.875	0.75	0.755	-0.02	0.525434
182	Nfrkb_3	0.235897	0.761625	0.882	0.863	0.895	0.906	0.895	0.954	-0.038	A3SS	chr8:29848082:29848143:29848085:29848143:29847302:29847349	0.949522	1	0.882	0.863	0.895	0.894	0.883	0.875	-0.004	0.738223	1	0.882	0.863	0.895	0.924	0.891	0.844	-0.006	0.454594	0.985643	0.929	0.9	0.821	0.82	0.863	0.895	0.024	0.468403	0.987511	0.929	0.9	0.821	0.846	0.857	0.865	0.027	0.0118466
183	Nfrkb_4	0.00899705	0.125073	0.097	0.044	0.093	0.05	0.019	0.028	0.046	A3SS	chr8:29862076:29863360:29862079:29863360:29861846:29861982	0.597056	1	0.097	0.044	0.093	0.046	0.07	0.085	0.011	0.771985	1	0.097	0.044	0.093	0.109	0.04	0.065	0.007	0.818606	1	0.021	0.086	0.111	0.067	0.073	0.096	-0.006	0.13504	0.558018	0.021	0.086	0.111	0.061	0.026	0.054	0.026	0.802442
184	Zbtb44	0.657698	1	0.927	0.972	0.931	1	0.937	0.938	-0.015	A3SS	chr8:29511989:29512153:29512040:29512153:29509867:29509952	0.315227	0.795356	0.927	0.972	0.931	0.913	1	1	-0.028	0.617531	1	0.927	0.972	0.931	0.978	0.941	0.94	-0.01	0.00216119	0.0498667	1	0.958	0.98	0.909	0.919	0.906	0.068	0.00112689	0.0310018	1	0.958	0.98	0.872	0.944	0.951	0.057	1
185	Zbtb44_1	0.0839944	0.461728	0.95	0.971	1	0.93	0.978	0.938	0.025	A3SS	chr8:29511989:29512153:29512043:29512153:29509867:29509952	0.0249852	0.169548	0.95	0.971	1	0.854	1	0.931	0.045	0.00295499	0.0721804	0.95	0.971	1	0.863	0.888	0.969	0.067	0.523089	1	0.972	0.978	1	0.969	0.979	0.95	0.017	9.39918e-05	0.00534592	0.972	0.978	1	0.97	0.861	0.922	0.066	0.928638
186	Herpud2	1	1	0.988	0.996	1	0.995	1	0.995	-0.002	A3SS	chr8:23573562:23574241:23573562:23574238:23574699:23574814	1	1	0.988	0.996	1	0.993	1	1	-0.003	1	1	0.988	0.996	1	1	1	1	-0.005	1	1	1	0.996	0.991	0.994	1	1	-0.002	1	1	1	0.996	0.991	1	1	0.994	-0.002	1
187	Ecsit	0.0301979	0.256874	0.069	0.095	0.158	0.072	0.066	0.065	0.04	A3SS	chr8:20607865:20608107:20607865:20608089:20609011:20609426	0.377848	0.868602	0.069	0.095	0.158	0.112	0.043	0.116	0.017	0.722378	1	0.069	0.095	0.158	0.124	0.104	0.116	-0.007	0.150017	0.604008	0.056	0.081	0.089	0.064	0.144	0.102	-0.028	0.652998	1	0.056	0.081	0.089	0.058	0.077	0.068	0.008	0.0115546
188	Kank2	1	1	1	0.997	0.997	0.996	0.991	1	0.002	A3SS	chr8:20324783:20324933:20324783:20324912:20336863:20338084	1	1	1	0.997	0.997	0.996	1	0.996	0.001	1	1	1	0.997	0.997	0.993	0.996	1	0.002	1	1	0.994	0.999	1	0.998	0.992	0.994	0.003	1	1	0.994	0.999	1	0.998	1	1	-0.002	1
189	Smarca4	0.0858225	0.468488	0.033	0.035	0.037	0.041	0.042	0.056	-0.011	A3SS	chr8:20243005:20243268:20243014:20243268:20235981:20236200	0.941089	1	0.033	0.035	0.037	0.029	0.036	0.041	0	0.349719	0.916012	0.033	0.035	0.037	0.04	0.038	0.046	-0.006	0.565699	1	0.035	0.063	0.052	0.053	0.047	0.071	-0.007	0.636915	1	0.035	0.063	0.052	0.046	0.058	0.056	-0.003	0.0371427
190	Smarca4_1	0.578756	1	0.781	0.784	0.755	0.761	0.773	0.756	0.01	A3SS	chr8:20255634:20255743:20255637:20255743:20243005:20243268	0.282458	0.75232	0.781	0.784	0.755	0.79	0.797	0.788	-0.018	0.581724	1	0.781	0.784	0.755	0.796	0.774	0.78	-0.01	0.643807	1	0.777	0.775	0.806	0.785	0.781	0.763	0.01	0.244552	0.74805	0.777	0.775	0.806	0.753	0.796	0.746	0.021	0.96276
191	Kri1	0.706652	1	0.341	0.288	0.309	0.346	0.271	0.361	-0.013	A3SS	chr8:19828870:19828985:19828870:19828982:19830010:19830116	0.154281	0.525097	0.341	0.288	0.309	0.458	0.419	0.288	-0.076	0.957232	1	0.341	0.288	0.309	0.302	0.318	0.288	0.01	0.814248	1	0.348	0.299	0.217	0.179	0.329	0.317	0.013	0.380696	0.90875	0.348	0.299	0.217	0.25	0.433	0.348	-0.056	0.129499
192	Ppan	0.547454	1	0.054	0.043	0.038	0.067	0.031	0.058	-0.007	A3SS	chr8:19425300:19425493:19425322:19425493:19425180:19425231	0.590092	1	0.054	0.043	0.038	0.065	0.035	0.051	-0.005	0.0488125	0.369214	0.054	0.043	0.038	0.074	0.065	0.06	-0.021	0.337234	0.872175	0.046	0.133	0.071	0.098	0.11	0.077	-0.012	0.608469	1	0.046	0.133	0.071	0.052	0.094	0.069	0.012	0.652221
193	Col5a3	0.786649	1	0.874	0.953	0.977	0.965	0.912	0.945	-0.006	A3SS	chr8:19344617:19344779:19344617:19344776:19349613:19349809	0.112014	0.435711	0.874	0.953	0.977	0.961	0.974	0.951	-0.027	0.732257	1	0.874	0.953	0.977	0.935	0.928	0.944	-0.001	0.620859	1	0.934	0.909	0.966	0.876	0.916	0.985	0.011	0.0173948	0.175261	0.934	0.909	0.966	0.984	0.967	0.979	-0.04	0.740754
194	Zfp266	1	1	1	1	1	1	0.969	1	0.01	A3SS	chr8:19042450:19042605:19042450:19042552:19043730:19043897	1	1	1	1	1	1	1	0.975	0.008	1	1	1	1	1	1	1	0.955	0.015	0.13142	0.573485	1	0.951	0.938	0.984	0.982	0.987	-0.021	0.191911	0.667238	1	0.951	0.938	1	1	1	-0.037	0.704396
195	Zfp317	0.292614	0.84463	0.812	0.585	0.644	0.82	0.658	0.805	-0.081	A3SS	chr8:17610949:17611089:17610973:17611089:17610054:17610259	0.435749	0.928788	0.812	0.585	0.644	0.655	0.633	0.574	0.06	0.484195	1	0.812	0.585	0.644	0.853	0.643	0.697	-0.051	0.447072	0.980503	0.649	0.649	0.633	0.845	0.672	0.548	-0.045	0.577007	1	0.649	0.649	0.633	0.689	0.785	0.548	-0.03	0.638548
196	Zfp317_1	0.545142	1	0.262	0.122	0.081	0.212	0.256	0.069	-0.024	A3SS	chr8:17612556:17612746:17612650:17612746:17611598:17611725	0.181457	0.579676	0.262	0.122	0.081	0.075	0.099	0.102	0.063	0.366953	0.937182	0.262	0.122	0.081	0.05	0.133	0.178	0.035	0.0424148	0.333392	0.097	0.154	0.071	0.044	0.066	0.056	0.052	0.864032	1	0.097	0.154	0.071	0.04	0.185	0.12	-0.008	0.140906
197	Zfp317_2	0.0789873	0.449943	0.329	0.082	0.15	0.29	0.235	0.315	-0.093	A3SS	chr8:17614513:17614609:17614526:17614609:17612650:17612746	0.70056	1	0.329	0.082	0.15	0.06	0.221	0.247	0.011	0.730785	1	0.329	0.082	0.15	0.212	0.143	0.245	-0.013	0.103664	0.515436	0.193	0.173	0.256	0.228	0.33	0.369	-0.102	0.710284	1	0.193	0.173	0.256	0.269	0.17	0.277	-0.031	0.828971
198	Mre11	0.740294	1	0	0.009	0.016	0.015	0.018	0.023	-0.01	A3SS	chr8:11654880:11655021:11654894:11655021:11652986:11653067	1	1	0	0.009	0.016	0	0	0	0.008	1	1	0	0.009	0.016	0.016	0.008	0	0	1	1	0.009	0	0	0	0	0	0.003	1	1	0.009	0	0	0.009	0.024	0	-0.008	1
199	Amotl1	0.0923206	0.487591	0.81	0.912	0.908	0.837	0.803	0.844	0.049	A3SS	chr8:11396244:11397193:11396244:11397190:11400015:11400165	0.739395	1	0.81	0.912	0.908	0.766	0.935	0.961	-0.011	0.740375	1	0.81	0.912	0.908	0.879	0.897	0.808	0.015	0.381808	0.916744	0.804	0.917	0.892	0.781	0.879	0.849	0.035	0.926154	1	0.804	0.917	0.892	0.877	0.919	0.786	0.01	0.191474
200	Fam76b	0.220056	0.746107	0.017	0.066	0.03	0	0.054	0.015	0.015	A3SS	chr8:10698253:10698323:10698275:10698323:10695037:10695237	0.837559	1	0.017	0.066	0.03	0.064	0.039	0.029	-0.006	0.696885	1	0.017	0.066	0.03	0.036	0.06	0.031	-0.005	0.844761	1	0.042	0.04	0.008	0.019	0.045	0.033	-0.002	0.82875	1	0.042	0.04	0.008	0.028	0.027	0.051	-0.005	0.953335
201	Fam76b_1	0.13378	0.587385	0.958	0.845	0.868	0.861	0.818	0.833	0.053	A3SS	chr8:10699219:10699355:10699222:10699355:10698475:10698556	0.461942	0.949186	0.958	0.845	0.868	0.819	0.887	0.855	0.037	0.549897	1	0.958	0.845	0.868	0.871	0.849	0.89	0.02	0.0612018	0.398488	0.883	0.825	0.844	0.94	0.826	0.949	-0.054	0.237663	0.74125	0.883	0.825	0.844	0.844	0.922	0.887	-0.034	0.675231
202	Fam76b_2	0.716664	1	0.281	0.232	0.225	0.248	0.244	0.277	-0.01	A3SS	chr8:10703640:10708497:10706003:10708497:10702097:10702199	0.0127536	0.101465	0.281	0.232	0.225	0.315	0.327	0.37	-0.091	0.149799	0.622214	0.281	0.232	0.225	0.223	0.195	0.196	0.041	0.231684	0.74154	0.185	0.269	0.207	0.189	0.14	0.234	0.033	0.994392	1	0.185	0.269	0.207	0.264	0.241	0.165	-0.003	0.748274
203	Tarbp2	0.391748	0.952047	0.791	0.891	0.794	0.78	0.944	0.846	-0.031	A3SS	chr7:133651831:133651924:133651848:133651924:133649865:133650035	0.445942	0.935163	0.791	0.891	0.794	0.877	0.843	0.833	-0.026	0.0208013	0.229331	0.791	0.891	0.794	0.843	0.901	0.939	-0.069	0.00620818	0.107558	0.826	0.835	0.757	0.911	0.879	0.916	-0.096	0.00020786	0.00992631	0.826	0.835	0.757	0.903	0.952	0.929	-0.122	0.0349685
204	Tarbp2_1	0.839399	1	0.948	0.926	0.907	0.954	0.915	0.892	0.007	A3SS	chr7:133651831:133651924:133651848:133651924:133651189:133651292	0.86432	1	0.948	0.926	0.907	0.949	0.928	0.918	-0.005	0.372421	0.941917	0.948	0.926	0.907	0.963	0.91	0.949	-0.014	0.154009	0.610145	0.938	0.934	0.904	0.919	0.954	0.972	-0.023	0.0297433	0.246821	0.938	0.934	0.904	0.951	0.972	0.953	-0.033	0.463945
205	Tarbp2_2	0.783089	1	0.028	0.072	0.045	0.042	0.036	0.057	0.003	A3SS	chr7:133652376:133652500:133652427:133652500:133651831:133651924	0.554583	1	0.028	0.072	0.045	0.054	0.031	0.038	0.007	0.475016	1	0.028	0.072	0.045	0.061	0.068	0.042	-0.009	0.703291	1	0.066	0.057	0.048	0.075	0.071	0.039	-0.005	0.837746	1	0.066	0.057	0.048	0.049	0.056	0.059	0.002	0.638259
206	Sp1	0.000862138	0.0249031	0.884	0.933	0.928	0.866	0.801	0.862	0.072	A3SS	chr7:133543316:133544829:133543460:133544829:133542877:133543035	0.113323	0.437946	0.884	0.933	0.928	0.847	0.846	0.952	0.033	6.35534e-06	0.00094006	0.884	0.933	0.928	0.821	0.778	0.79	0.119	0.273655	0.80304	0.855	0.845	0.863	0.883	0.908	0.847	-0.025	0.169634	0.631389	0.855	0.845	0.863	0.912	0.902	0.838	-0.03	0.740326
207	Znf740	0.738724	1	0.925	0.956	0.846	1	0.91	0.596	0.074	A3SS	chr7:133341399:133341525:133341435:133341525:133337944:133338264	0.123349	0.461127	0.925	0.956	0.846	0.892	0.816	0.787	0.077	0.39476	0.964354	0.925	0.956	0.846	0.829	0.956	0.724	0.073	0.910358	1	0.916	0.774	0.843	0.913	0.769	1	-0.05	0.312979	0.842114	0.916	0.774	0.843	1	0.695	1	-0.054	0.627877
208	Znf740_1	0.00336037	0.0657126	0.698	0.701	0.695	0.601	0.577	0.585	0.11	A3SS	chr7:133341399:133341525:133341435:133341525:133340942:133341092	0.00705247	0.0670729	0.698	0.701	0.695	0.581	0.659	0.556	0.099	0.0364591	0.316713	0.698	0.701	0.695	0.637	0.559	0.656	0.081	0.283388	0.813138	0.544	0.623	0.628	0.505	0.565	0.57	0.052	0.697481	1	0.544	0.623	0.628	0.595	0.596	0.55	0.018	0.818088
209	Prpf40b	0.896803	1	0.4	0.366	0.437	0.467	0.39	0.342	0.001	A3SS	chr7:130452433:130452523:130452436:130452523:130452161:130452257	0.304642	0.781793	0.4	0.366	0.437	0.289	0.662	0.502	-0.083	0.0746198	0.453383	0.4	0.366	0.437	0.52	0.44	0.548	-0.102	0.163232	0.628275	0.431	0.386	0.335	0.314	0.167	0.405	0.089	0.842668	1	0.431	0.386	0.335	0.471	0.363	0.348	-0.01	0.965769
210	Prpf40b_1	0.124756	0.571216	0.934	0.964	0.973	0.936	0.899	0.933	0.034	A3SS	chr7:130453499:130454053:130453503:130454053:130453279:130453417	0.917634	1	0.934	0.964	0.973	0.97	0.953	0.97	-0.007	0.885315	1	0.934	0.964	0.973	0.982	0.891	0.983	0.005	0.514131	1	0.856	0.936	0.942	0.905	0.928	0.843	0.019	0.503352	1	0.856	0.936	0.942	0.949	0.918	0.923	-0.019	0.291217
211	Lmbr1l	1	1	1	1	0.97	1	1	0.963	0.002	A3SS	chr7:130061135:130062871:130061135:130061722:130063958:130064025	1	1	1	1	0.97	1	1	1	-0.01	1	1	1	1	0.97	1	1	0.95	0.007	1	1	0.97	1	1	1	1	1	-0.01	1	1	0.97	1	1	1	1	1	-0.01	1
212	Lmbr1l_1	0.348277	0.905009	0.015	0.029	0.038	0.073	0.05	0.019	-0.02	A3SS	chr7:130061135:130062883:130061135:130062871:130063958:130064025	0.888985	1	0.015	0.029	0.038	0.042	0.008	0.036	-0.001	0.675119	1	0.015	0.029	0.038	0.015	0.041	0.024	0.001	0.209038	0.707676	0.029	0.021	0.021	0.068	0.018	0.082	-0.032	0.193598	0.671688	0.029	0.021	0.021	0.073	0.011	0.035	-0.016	0.356342
213	Tmem106c	0.0236011	0.225553	0.096	0.131	0.163	0.071	0.07	0.047	0.067	A3SS	chr7:129092333:129092423:129092369:129092423:129091914:129091964	0.556627	1	0.096	0.131	0.163	0.118	0.134	0.244	-0.035	0.901905	1	0.096	0.131	0.163	0.109	0.179	0.084	0.006	0.116875	0.541844	0.175	0.176	0.045	0.175	0	0.051	0.057	0.863974	1	0.175	0.176	0.045	0.118	0.07	0.228	-0.007	0.0452574
214	Chkb	0.719982	1	0.105	0.06	0.067	0.048	0.105	0.096	-0.006	A3SS	chr7:120502867:120503015:120502867:120503001:120503167:120503281	0.890558	1	0.105	0.06	0.067	0.066	0.086	0.067	0.004	0.196463	0.705915	0.105	0.06	0.067	0.06	0.037	0.055	0.027	0.648476	1	0.123	0.032	0.065	0.051	0.045	0.182	-0.019	0.00261118	0.0524515	0.123	0.032	0.065	0.179	0.141	0.162	-0.087	0.978653
215	Chkb_1	0.40367	0.96228	0.394	0.227	0.21	0.298	0.28	0.362	-0.036	A3SS	chr7:120502867:120503035:120502867:120503001:120503167:120503281	0.269793	0.732246	0.394	0.227	0.21	0.296	0.343	0.335	-0.048	0.973505	1	0.394	0.227	0.21	0.259	0.212	0.356	0.001	0.932097	1	0.397	0.274	0.369	0.335	0.282	0.449	-0.009	0.21052	0.698485	0.397	0.274	0.369	0.452	0.396	0.362	-0.057	0.024888
216	Chkb_2	1	1	0.872	0.904	0.88	0.916	0.807	0.907	0.009	A3SS	chr7:120502867:120503035:120502867:120503015:120503167:120503281	0.524928	1	0.872	0.904	0.88	0.888	0.91	0.928	-0.023	0.103364	0.524703	0.872	0.904	0.88	0.944	0.927	0.937	-0.051	0.798865	1	0.838	0.957	0.941	0.972	0.958	0.811	-0.002	0.146193	0.581328	0.838	0.957	0.941	0.91	0.821	0.815	0.063	0.116705
217	Lmf2	1	1	0.007	0.003	0.003	0.005	0.005	0.01	-0.002	A3SS	chr7:120420248:120420376:120420248:120420354:120420426:120420561	0.0438483	0.243692	0.007	0.003	0.003	0.028	0.013	0.021	-0.016	1	1	0.007	0.003	0.003	0.007	0.007	0.014	-0.005	0.52294	1	0.01	0.002	0.013	0.02	0.024	0.018	-0.012	1	1	0.01	0.002	0.013	0	0.007	0.002	0.005	0.895114
218	Ppp6r2	0.710535	1	0.877	0.939	0.929	0.9	0.921	0.913	0.004	A3SS	chr7:120327866:120328053:120327912:120328053:120324176:120324408	0.175585	0.56831	0.877	0.939	0.929	0.966	0.906	1	-0.042	0.466001	1	0.877	0.939	0.929	1	0.966	0.803	-0.008	1	1	0.972	1	0.97	1	0.888	0.761	0.098	1	1	0.972	1	0.97	0.813	0.972	0.918	0.08	1
219	Ppp6r2_1	0.161807	0.649405	0.971	0.943	0.988	0.972	0.992	0.988	-0.017	A3SS	chr7:120339294:120339421:120339299:120339421:120336994:120337108	0.688064	1	0.971	0.943	0.988	0.93	1	0.953	0.006	0.9575	1	0.971	0.943	0.988	0.939	0.955	1	0.003	0.584449	1	0.962	0.975	1	0.973	0.977	1	-0.004	0.967162	1	0.962	0.975	1	0.986	0.975	0.985	-0.003	0.709782
220	Plxnb2	0.923941	1	0.36	0.368	0.368	0.372	0.359	0.357	0.003	A3SS	chr7:120232330:120232955:120232330:120232952:120233036:120233166	0.668902	1	0.36	0.368	0.368	0.35	0.363	0.353	0.01	0.56244	1	0.36	0.368	0.368	0.356	0.362	0.338	0.013	0.219458	0.724343	0.361	0.343	0.372	0.332	0.343	0.319	0.027	0.822471	1	0.361	0.343	0.372	0.351	0.354	0.355	0.005	0.807296
221	Hdac10	0.0392382	0.305148	0.982	0.973	1	0.963	0.975	0.947	0.023	A3SS	chr7:120201032:120201285:120201032:120201215:120201361:120201426	0.891447	1	0.982	0.973	1	0.959	0.979	0.975	0.014	0.055517	0.386266	0.982	0.973	1	0.983	0.904	0.973	0.032	0.688321	1	0.923	0.924	0.965	0.942	0.897	0.984	-0.004	0.252254	0.757114	0.923	0.924	0.965	0.973	0.928	0.977	-0.022	0.179194
222	Brd1	0.271616	0.813331	0.565	0.651	0.546	0.531	0.539	0.548	0.048	A3SS	chr7:119788333:119788831:119788333:119788438:119794861:119795122	0.0940876	0.393517	0.565	0.651	0.546	0.553	0.427	0.554	0.076	0.0224134	0.235678	0.565	0.651	0.546	0.477	0.514	0.468	0.101	0.00253467	0.0569108	0.576	0.617	0.556	0.479	0.468	0.401	0.134	0.431374	0.960787	0.576	0.617	0.556	0.588	0.623	0.637	-0.033	0.00312736
223	Ttll1	0.0374156	0.293527	0.941	0.955	0.967	0.976	1	1	-0.038	A3SS	chr7:114626115:114626279:114626115:114626250:114628858:114628945	0.861801	1	0.941	0.955	0.967	0.942	0.97	0.933	0.006	0.0408504	0.335175	0.941	0.955	0.967	1	0.976	0.979	-0.031	0.275466	0.805142	0.969	0.977	0.933	0.985	0.977	0.841	0.025	0.322807	0.850623	0.969	0.977	0.933	0.963	0.982	0.981	-0.016	0.475025
224	Arfgap3	0.446874	1	0.853	0.847	0.824	0.847	0.866	0.853	-0.014	A3SS	chr7:114441306:114441441:114441306:114441438:114444509:114444653	0.626227	1	0.853	0.847	0.824	0.831	0.861	0.86	-0.009	0.906422	1	0.853	0.847	0.824	0.812	0.863	0.857	-0.003	0.105398	0.51827	0.864	0.835	0.807	0.876	0.865	0.845	-0.027	0.311212	0.842017	0.864	0.835	0.807	0.863	0.859	0.838	-0.018	0.14246
225	Arfgap3_1	0.677015	1	0.854	0.819	0.786	0.813	0.802	0.821	0.008	A3SS	chr7:114454270:114454320:114454270:114454317:114457750:114457810	0.454095	0.94202	0.854	0.819	0.786	0.775	0.803	0.826	0.018	0.695161	1	0.854	0.819	0.786	0.863	0.789	0.833	-0.009	0.279541	0.808854	0.807	0.818	0.78	0.833	0.839	0.796	-0.021	0.495235	1	0.807	0.818	0.78	0.762	0.799	0.798	0.015	0.728515
226	Csnk1e	0.754079	1	0.992	0.991	0.988	0.981	0.961	0.988	0.014	A3SS	chr7:110983321:110984585:110983321:110984354:110985396:110985460	0.00565288	0.0576696	0.992	0.991	0.988	0.971	0.93	0.886	0.061	0.599596	1	0.992	0.991	0.988	0.977	0.966	0.988	0.013	0.139507	0.58551	0.99	0.989	0.979	0.984	0.964	0.977	0.011	0.782092	1	0.99	0.989	0.979	0.991	0.992	0.975	0	0.00297274
227	Pick1	0.917754	1	0.007	0.013	0.011	0.007	0.021	0.016	-0.004	A3SS	chr7:110812207:110812334:110812280:110812334:110810528:110810618	1	1	0.007	0.013	0.011	0	0.008	0.037	-0.005	1	1	0.007	0.013	0.011	0.023	0.008	0.006	-0.002	0.0700383	0.425757	0	0.048	0	0.02	0.035	0.042	-0.016	0.565974	1	0	0.048	0	0.026	0.025	0.007	-0.003	0.92066
228	Ubr2	0.253315	0.789999	0.952	0.986	0.994	0.966	0.97	0.969	0.009	A3SS	chr9:14025008:14025131:14025012:14025131:14023836:14023902	0.979455	1	0.952	0.986	0.994	0.993	0.98	0.968	-0.003	0.923433	1	0.952	0.986	0.994	0.979	0.974	0.984	-0.002	0.331498	0.866724	0.974	0.973	0.957	0.986	0.971	0.972	-0.008	0.923902	1	0.974	0.973	0.957	0.962	0.974	0.98	-0.004	0.154978
229	Ubr2_1	0.224993	0.752346	0.014	0.006	0.048	0.011	0	0	0.019	A3SS	chr9:14032588:14032703:14032600:14032703:14030750:14030905	0.200302	0.615213	0.014	0.006	0.048	0	0.011	0.016	0.014	0.227259	0.754857	0.014	0.006	0.048	0	0.007	0.008	0.018	1	1	0.006	0.015	0.005	0	0.007	0	0.006	1	1	0.006	0.015	0.005	0.012	0.003	0.011	0	1
230	Rbfox2	0.20396	0.718615	0.028	0.054	0.047	0.066	0.091	0.099	-0.042	A3SS	chr7:108830320:108830465:108830320:108830453:108831619:108831712	0.00340842	0.0395963	0.028	0.054	0.047	0.12	0.07	0.072	-0.044	0.32071	0.877134	0.028	0.054	0.047	0.062	0.048	0.058	-0.013	0.147355	0.6018	0.042	0.08	0.062	0.115	0.075	0.063	-0.023	0.737865	1	0.042	0.08	0.062	0.039	0.072	0.064	0.003	0.392047
231	Rbfox2_1	0.621625	1	0.956	0.925	0.95	0.936	0.969	0.935	-0.003	A3SS	chr7:108846061:108846115:108846061:108846112:108849266:108849413	0.561925	1	0.956	0.925	0.95	0.898	0.971	0.929	0.011	0.0626035	0.41309	0.956	0.925	0.95	0.929	0.921	0.907	0.025	0.25424	0.772909	0.95	0.952	0.93	0.938	0.913	0.936	0.015	0.177804	0.64942	0.95	0.952	0.93	0.939	0.918	0.928	0.016	0.131249
232	Rbfox2_2	0.426945	0.987069	0.907	0.883	0.895	0.931	0.917	0.863	-0.009	A3SS	chr7:108849266:108849413:108849266:108849410:108866753:108866978	0.093018	0.391642	0.907	0.883	0.895	0.85	0.872	0.87	0.031	0.472505	1	0.907	0.883	0.895	0.904	0.906	0.91	-0.012	0.708853	1	0.895	0.888	0.907	0.872	0.92	0.915	-0.006	0.861388	1	0.895	0.888	0.907	0.934	0.88	0.882	-0.002	0.507625
233	Zfp7	0.0632565	0.395167	1	0.846	1	0.95	0.913	0.802	0.06	A3SS	chr7:108609750:108609877:108609753:108609877:108609371:108609415	0.661277	1	1	0.846	1	0.946	0.949	0.934	0.006	0.205906	0.717904	1	0.846	1	0.896	0.93	0.867	0.051	1	1	0.961	0.949	1	0.938	1	0.962	0.003	1	1	0.961	0.949	1	0.915	0.964	0.879	0.051	1
234	Zfp7_1	0.478665	1	0.846	0.855	0.838	0.901	0.887	0.582	0.056	A3SS	chr7:108612057:108612174:108612060:108612174:108609750:108609877	0.691958	1	0.846	0.855	0.838	0.923	0.731	0.929	-0.015	0.214536	0.733156	0.846	0.855	0.838	0.797	0.815	0.662	0.088	0.0770417	0.445466	0.737	0.676	0.855	0.901	0.797	0.907	-0.112	0.253135	0.757114	0.737	0.676	0.855	0.922	0.903	0.681	-0.079	0.645988
235	Mfsd3	0.0255548	0.231905	0.901	0.875	0.936	0.94	0.964	0.938	-0.043	A3SS	chr7:108422763:108422900:108422775:108422900:108422542:108422690	0.240801	0.683933	0.901	0.875	0.936	0.961	0.917	0.913	-0.026	0.664692	1	0.901	0.875	0.936	0.878	0.921	0.943	-0.01	0.351954	0.889962	0.887	0.874	0.854	0.939	0.869	0.894	-0.029	0.313089	0.842114	0.887	0.874	0.854	0.937	0.902	0.862	-0.029	0.612083
236	Adck5	0.0728845	0.429779	0.93	0.832	0.871	0.82	0.805	0.811	0.066	A3SS	chr7:108317079:108317280:108317084:108317280:108316883:108316959	0.916231	1	0.93	0.832	0.871	0.893	0.86	0.886	-0.002	0.858487	1	0.93	0.832	0.871	0.887	0.881	0.85	0.005	0.207368	0.705353	0.866	0.849	0.809	0.825	0.907	0.908	-0.039	0.659718	1	0.866	0.849	0.809	0.817	0.805	0.857	0.015	0.299838
237	Hsf1	0.702092	1	0.88	0.952	0.932	0.904	0.943	0.938	-0.007	A3SS	chr7:108220193:108220463:108220208:108220463:108219923:108220060	0.193737	0.603828	0.88	0.952	0.932	0.886	0.896	0.923	0.02	0.238448	0.769796	0.88	0.952	0.932	0.863	0.945	0.897	0.02	0.902135	1	0.943	0.906	0.918	0.891	0.942	0.93	0.001	0.911389	1	0.943	0.906	0.918	0.873	0.938	0.968	-0.004	0.394235
238	Maf1	0.0116885	0.148627	0.028	0.053	0.037	0.057	0.059	0.072	-0.023	A3SS	chr7:108076499:108076659:108076530:108076659:108076292:108076425	0.000682519	0.0119319	0.028	0.053	0.037	0.081	0.068	0.075	-0.035	0.159703	0.63462	0.028	0.053	0.037	0.063	0.058	0.037	-0.013	0.547671	1	0.07	0.051	0.065	0.047	0.081	0.039	0.006	0.325907	0.853021	0.07	0.051	0.065	0.041	0.077	0.039	0.01	0.411412
239	Zfp41	0.520737	1	0.132	0.261	0.089	0.097	0.139	0.129	0.039	A3SS	chr7:107313370:107320164:107313927:107320164:107308695:107310342	0.409247	0.903064	0.132	0.261	0.089	0.176	0.104	0.077	0.042	0.877027	1	0.132	0.261	0.089	0.19	0.038	0.375	-0.04	0.00985409	0.141374	0.1	0.148	0.116	0.228	0.243	0.227	-0.111	0.830192	1	0.1	0.148	0.116	0.114	0.093	0.138	0.006	0.00150646
240	Phf20l1	0.522602	1	0.425	0.167	0.117	0.261	0.096	0.193	0.053	A3SS	chr7:98349236:98349326:98349248:98349326:98348928:98349017	0.149173	0.517222	0.425	0.167	0.117	0.328	0.433	0.287	-0.113	0.146253	0.61403	0.425	0.167	0.117	0.391	0.323	0.274	-0.093	0.693658	1	0.211	0.397	0.165	0.316	0.23	0.322	-0.032	0.185938	0.660467	0.211	0.397	0.165	0.275	0.414	0.386	-0.101	0.64769
241	Phf20l1_1	0.357779	0.912038	0.379	0.394	0.392	0.36	0.315	0.386	0.035	A3SS	chr7:98354288:98354417:98354291:98354417:98353545:98353759	0.719073	1	0.379	0.394	0.392	0.359	0.445	0.406	-0.015	0.729654	1	0.379	0.394	0.392	0.355	0.384	0.388	0.013	0.410294	0.949326	0.295	0.35	0.379	0.329	0.402	0.377	-0.028	0.874602	1	0.295	0.35	0.379	0.276	0.439	0.292	0.006	0.081492
242	Phf20l1_2	0.405658	0.964549	0.064	0.06	0.085	0.047	0.05	0.067	0.015	A3SS	chr7:98391187:98391353:98391190:98391353:98389678:98390033	0.020586	0.146903	0.064	0.06	0.085	0.021	0	0.069	0.04	0.00135179	0.0428469	0.064	0.06	0.085	0.026	0.027	0	0.052	0.200617	0.690912	0.076	0.108	0.061	0.04	0.048	0.081	0.025	0.309305	0.842017	0.076	0.108	0.061	0.096	0.036	0.046	0.022	0.910858
243	Pvt1	0.0811596	0.4531	0.297	0.305	0.296	0.292	0.461	0.397	-0.084	A3SS	chr7:93870889:93871101:93870906:93871101:93870645:93870778	0.00347581	0.0400348	0.297	0.305	0.296	0.374	0.44	0.464	-0.127	0.578739	1	0.297	0.305	0.296	0.242	0.331	0.404	-0.026	0.0845928	0.467982	0.338	0.38	0.386	0.254	0.31	0.35	0.063	0.90953	1	0.338	0.38	0.386	0.437	0.395	0.283	-0.004	0.511672
244	Dscc1	0.594365	1	0.971	0.994	0.979	1	0.986	0.97	-0.004	A3SS	chr7:86486506:86486655:86486506:86486597:86488915:86489070	0.495993	0.984549	0.971	0.994	0.979	0.96	0.989	0.979	0.005	0.844889	1	0.971	0.994	0.979	1	0.983	0.971	-0.003	0.155882	0.612893	1	1	0.991	0.944	0.963	0.99	0.031	0.843202	1	1	1	0.991	0.988	0.983	0.977	0.014	1
245	Cenpi	0.0690539	0.415874	0.357	0.206	0.245	0.372	0.346	0.333	-0.081	A3SS	chrX:97516379:97516666:97516540:97516666:97515919:97516115	0.0623933	0.30769	0.357	0.206	0.245	0.402	0.417	0.286	-0.099	0.273235	0.820629	0.357	0.206	0.245	0.215	0.189	0.27	0.045	0.138871	0.584307	0.371	0.438	0.505	0.49	0.5	0.75	-0.142	0.288202	0.808244	0.371	0.438	0.505	0.387	0.452	0.281	0.065	0.955911
246	Fzd6	0.0242783	0.22657	0.894	0.867	0.911	0.814	0.84	0.832	0.062	A3SS	chr7:70055928:70056265:70056022:70056265:70055011:70055150	0.0840472	0.367473	0.894	0.867	0.911	0.92	0.745	0.806	0.067	0.128286	0.578426	0.894	0.867	0.911	0.883	0.827	0.84	0.041	0.0100944	0.143996	0.879	0.889	0.891	0.891	0.965	0.94	-0.046	0.518421	1	0.879	0.889	0.891	0.916	0.901	0.878	-0.012	0.673476
247	Fzd6_1	1	1	0.981	0.993	0.994	0.988	1	0.99	-0.003	A3SS	chr7:70055928:70056265:70056022:70056265:70055068:70055207	0.407432	0.902625	0.981	0.993	0.994	0.907	1	1	0.02	0.564858	1	0.981	0.993	0.994	0.969	0.99	0.978	0.01	0.754958	1	0.978	0.987	0.979	0.993	1	1	-0.016	0.789706	1	0.978	0.987	0.979	1	0.992	0.975	-0.008	0.884302
248	Fzd6_2	1	1	0.989	0.989	0.991	1	0.953	1	0.005	A3SS	chr7:70055928:70056265:70056022:70056265:70055175:70055301	1	1	0.989	0.989	0.991	1	1	0.95	0.006	0.508112	1	0.989	0.989	0.991	0.948	1	0.98	0.014	1	1	0.991	1	1	0.979	1	0.989	0.008	0.964243	1	0.991	1	1	0.965	1	0.986	0.013	1
249	Fzd6_3	0.577417	1	1	1	0.983	0.947	0.974	0.983	0.026	A3SS	chr7:70055928:70056265:70056022:70056265:70055465:70055615	0.0484413	0.259346	1	1	0.983	0.929	0.923	0.977	0.051	0.000907475	0.0326507	1	1	0.983	0.944	0.932	0.944	0.054	0.660145	1	0.962	0.963	0.99	0.949	0.974	0.971	0.007	0.13626	0.558905	0.962	0.963	0.99	0.966	0.96	0.912	0.026	0.934848
250	Azin1	0.579505	1	0.815	0.812	0.892	0.816	0.839	0.843	0.007	A3SS	chr7:69658747:69658863:69658747:69658860:69659504:69659667	0.691895	1	0.815	0.812	0.892	0.88	0.823	0.854	-0.013	0.426673	0.995632	0.815	0.812	0.892	0.875	0.845	0.858	-0.02	0.263869	0.786091	0.86	0.87	0.847	0.868	0.873	0.902	-0.022	0.908526	1	0.86	0.87	0.847	0.869	0.86	0.855	-0.002	0.713861
251	Ubr5	0.000255113	0.0101403	0.956	0.908	0.951	0.859	0.887	0.902	0.056	A3SS	chr7:69152912:69153008:69152912:69152957:69153413:69153565	0.438522	0.930976	0.956	0.908	0.951	0.944	0.923	0.915	0.011	0.928525	1	0.956	0.908	0.951	0.94	0.947	0.93	-0.001	0.195579	0.6848	0.938	0.961	0.968	0.954	0.933	0.932	0.016	0.130162	0.550443	0.938	0.961	0.968	0.972	0.97	0.966	-0.014	0.6028
252	Ubr5_1	0.316259	0.866282	0.575	0.544	0.594	0.501	0.548	0.562	0.034	A3SS	chr7:69180138:69180350:69180138:69180332:69182911:69183061	0.0297045	0.190348	0.575	0.544	0.594	0.506	0.482	0.481	0.081	0.347874	0.912923	0.575	0.544	0.594	0.464	0.599	0.531	0.04	0.532402	1	0.544	0.391	0.442	0.512	0.443	0.512	-0.03	0.127556	0.543509	0.544	0.391	0.442	0.455	0.323	0.395	0.068	0.849686
253	Shmt2	0.197841	0.706331	0.013	0.013	0.017	0.025	0.016	0.015	-0.004	A3SS	chr7:63360987:63361164:63360987:63361127:63361262:63361385	0.111211	0.434391	0.013	0.013	0.017	0.014	0.022	0.021	-0.005	0.0314574	0.287325	0.013	0.013	0.017	0.016	0.022	0.025	-0.007	0.700668	1	0.027	0.015	0.015	0.022	0.008	0.034	-0.002	0.00527591	0.0806491	0.027	0.015	0.015	0.039	0.032	0.024	-0.013	0.129484
254	Dctn2	0.885199	1	0.066	0.079	0.072	0.068	0.075	0.078	-0.001	A3SS	chr7:63106922:63107560:63106995:63107560:63104365:63104457	1.60982e-14	3.78099e-12	0.066	0.079	0.072	0.029	0.025	0.03	0.044	0.0934096	0.501127	0.066	0.079	0.072	0.062	0.056	0.062	0.012	0.0319607	0.284108	0.036	0.044	0.047	0.03	0.032	0.034	0.01	0.00198682	0.0443051	0.036	0.044	0.047	0.027	0.034	0.025	0.014	0.000521558
255	Arhgef25	0.00117758	0.0311274	0.965	0.971	0.958	0.93	0.942	0.948	0.025	A3SS	chr7:63007013:63007194:63007013:63007092:63007322:63007523	0.00198662	0.026385	0.965	0.971	0.958	0.978	0.98	0.984	-0.016	0.192102	0.698379	0.965	0.971	0.958	0.97	0.964	0.981	-0.007	0.203054	0.696842	0.97	0.972	0.972	0.976	0.984	0.97	-0.005	0.690138	1	0.97	0.972	0.972	0.96	0.969	0.965	0.007	0.303446
256	Slc16a7	0.0268699	0.24017	0.942	0.919	0.905	0.933	0.948	0.993	-0.036	A3SS	chr7:61054885:61055698:61054885:61054970:61058279:61058423	0.0383511	0.222766	0.942	0.919	0.905	0.893	0.857	0.857	0.053	0.96667	1	0.942	0.919	0.905	0.919	0.917	0.928	0.001	0.242219	0.754223	0.976	0.823	0.897	0.952	0.864	0.97	-0.03	0.6647	1	0.976	0.823	0.897	0.919	0.873	0.86	0.015	0.693147
257	RGD1565498	0.00724746	0.111615	0.848	0.811	0.78	0.636	0.606	0.78	0.139	A3SS	chr7:57289503:57289789:57289670:57289789:57284221:57284484	1.37024e-05	0.000468483	0.848	0.811	0.78	0.5	0.654	0.597	0.229	0.0310677	0.285178	0.848	0.811	0.78	0.745	0.694	0.699	0.1	0.407627	0.946333	0.68	0.803	0.806	0.762	0.77	0.642	0.038	0.144981	0.577868	0.68	0.803	0.806	0.85	0.878	0.791	-0.077	0.630469
258	Irak3	0.664941	1	0.977	1	1	0.988	0.988	0.95	0.017	A3SS	chr7:55658412:55658611:55658412:55658534:55675508:55675627	0.00637335	0.0629073	0.977	1	1	0.957	0.942	0.962	0.039	0.0320063	0.29072	0.977	1	1	0.978	0.931	0.989	0.026	0.0204033	0.219345	0.951	0.958	0.952	0.973	0.989	0.985	-0.029	0.0456798	0.308959	0.951	0.958	0.952	0.988	0.972	0.986	-0.028	0.908904
259	Ppp1r12a	0.338306	0.892941	0.9	0.914	0.833	0.896	0.931	0.873	-0.018	A3SS	chr7:43566810:43566978:43566921:43566978:43565903:43566008	0.50217	0.98942	0.9	0.914	0.833	0.775	0.928	0.877	0.022	0.00503784	0.102002	0.9	0.914	0.833	0.819	0.815	0.822	0.064	0.161156	0.624706	0.868	0.901	0.896	0.856	0.885	0.858	0.022	0.201758	0.681774	0.868	0.901	0.896	0.901	0.912	0.904	-0.017	0.483132
260	Poc1b	1	1	0.025	0.014	0.014	0	0	0.014	0.013	A3SS	chr7:33965944:33966069:33965961:33966069:33945913:33946093	1	1	0.025	0.014	0.014	0.026	0.027	0	0	0.487585	1	0.025	0.014	0.014	0.049	0.029	0.039	-0.021	1	1	0.017	0	0.018	0	0.022	0	0.004	0.203787	0.686798	0.017	0	0.018	0.032	0.023	0.03	-0.017	1
261	Nudt4	0.416137	0.976385	0.537	0.522	0.528	0.516	0.495	0.519	0.019	A3SS	chr7:30190820:30190908:30190820:30190905:30192220:30192265	0.468345	0.95471	0.537	0.522	0.528	0.569	0.533	0.538	-0.018	0.759746	1	0.537	0.522	0.528	0.534	0.49	0.54	0.008	0.509073	1	0.492	0.486	0.518	0.523	0.523	0.498	-0.016	0.593847	1	0.492	0.486	0.518	0.526	0.503	0.506	-0.013	0.376107
262	Vezt	0.921792	1	0.014	0.019	0.015	0.016	0.016	0.018	-0.001	A3SS	chr7:28534244:28536176:28534244:28535225:28538305:28538513	2.66454e-15	6.8542e-13	0.014	0.019	0.015	0.073	0.1	0.089	-0.071	0.449813	1	0.014	0.019	0.015	0.006	0.013	0.018	0.004	0.00975543	0.14036	0.026	0.014	0.025	0.033	0.047	0.054	-0.023	0.885298	1	0.026	0.014	0.025	0.025	0.017	0.029	-0.002	0.690493
263	Vezt_1	0.324299	0.876466	0.444	0.532	0.463	0.59	0.528	0.464	-0.048	A3SS	chr7:28557481:28557631:28557481:28557619:28560957:28561065	0.00765973	0.0703705	0.444	0.532	0.463	0.557	0.673	0.563	-0.118	0.259888	0.800257	0.444	0.532	0.463	0.581	0.542	0.461	-0.048	0.783834	1	0.36	0.47	0.409	0.398	0.407	0.469	-0.012	0.0606384	0.366179	0.36	0.47	0.409	0.575	0.417	0.525	-0.093	0.00172945
264	Scyl2	0.170701	0.66407	0.422	0.413	0.422	0.453	0.58	0.434	-0.07	A3SS	chr7:24075148:24075244:24075148:24075241:24075370:24075437	0.0319699	0.199195	0.422	0.413	0.422	0.462	0.519	0.568	-0.097	0.531982	1	0.422	0.413	0.422	0.463	0.468	0.411	-0.028	0.462801	0.990276	0.506	0.571	0.513	0.573	0.557	0.544	-0.028	0.107178	0.493213	0.506	0.571	0.513	0.48	0.503	0.341	0.089	0.0809609
265	Nt5dc3	0.736785	1	0	0.178	0.06	0.029	0.017	0.048	0.048	A3SS	chr7:21229170:21229295:21229193:21229295:21228951:21229054	0.690911	1	0	0.178	0.06	0.038	0.024	0.022	0.051	0.831023	1	0	0.178	0.06	0.01	0.032	0.083	0.038	0.680064	1	0.011	0	0.025	0.032	0.014	0.029	-0.013	0.00603543	0.0860601	0.011	0	0.025	0.042	0.045	0.026	-0.026	1
266	Tdg	0.693915	1	0.695	0.737	0.743	0.686	0.744	0.718	0.009	A3SS	chr7:21077852:21079592:21077852:21079589:21079940:21080066	0.697566	1	0.695	0.737	0.743	0.741	0.712	0.745	-0.008	0.514497	1	0.695	0.737	0.743	0.749	0.741	0.725	-0.013	0.534083	1	0.742	0.737	0.748	0.731	0.715	0.739	0.014	0.0380861	0.278809	0.742	0.737	0.748	0.679	0.734	0.667	0.049	0.689001
267	Cry1	0.429392	0.988716	0.961	0.927	0.925	0.903	0.923	0.92	0.022	A3SS	chr7:18593476:18594092:18593862:18594092:18592471:18592579	0.00955773	0.0827417	0.961	0.927	0.925	0.988	0.957	0.987	-0.04	0.704773	1	0.961	0.927	0.925	0.929	0.925	0.97	-0.004	1	1	0.978	1	0.978	1	0.943	1	0.004	0.495394	1	0.978	1	0.978	0.97	1	0.96	0.009	0.73954
268	Fbxo7	1	1	0.979	1	0.98	1	0.992	1	-0.011	A3SS	chr7:17834762:17835057:17834762:17834905:17836888:17837075	0.67834	1	0.979	1	0.98	0.97	0.973	0.99	0.009	1	1	0.979	1	0.98	1	1	1	-0.014	1	1	0.99	1	1	1	1	1	-0.003	1	1	0.99	1	1	0.995	1	1	-0.002	1
269	Cd320	0.677233	1	0.912	0.924	0.892	0.92	0.902	0.89	0.005	A3SS	chr7:14631508:14631976:14631589:14631976:14631214:14631376	0.0128348	0.101953	0.912	0.924	0.892	0.915	0.956	0.967	-0.037	0.454004	1	0.912	0.924	0.892	0.936	0.899	0.93	-0.012	0.768079	1	0.952	0.898	0.923	0.928	0.946	0.912	-0.004	0.439073	0.965066	0.952	0.898	0.923	0.933	0.941	0.932	-0.011	0.848579
270	Marchf2	0.726036	1	0.817	0.715	0.666	0.819	0.665	0.651	0.021	A3SS	chr7:14480604:14482444:14480604:14482408:14486934:14487144	0.0925909	0.390458	0.817	0.715	0.666	0.798	0.856	0.773	-0.076	0.49472	1	0.817	0.715	0.666	0.547	0.766	0.735	0.05	0.521809	1	0.751	0.598	0.707	0.563	0.644	0.686	0.054	0.123365	0.534651	0.751	0.598	0.707	0.763	0.747	0.791	-0.082	0.46054
271	Zfp414	0.0990351	0.510492	0.061	0.024	0.035	0.071	0.053	0.066	-0.023	A3SS	chr7:14422248:14422613:14422278:14422613:14421731:14421837	0.194225	0.604378	0.061	0.024	0.035	0.052	0.06	0.072	-0.021	0.280455	0.832918	0.061	0.024	0.035	0.074	0.043	0.049	-0.015	0.280023	0.808971	0.069	0.045	0.047	0.088	0.04	0.078	-0.015	0.688337	1	0.069	0.045	0.047	0.021	0.058	0.063	0.006	0.891493
272	Cep63	0.298946	0.84827	0.065	0.075	0.104	0.103	0.074	0.126	-0.02	A3SS	chr8:103178087:103178228:103178087:103178218:103178500:103178734	0.937122	1	0.065	0.075	0.104	0.079	0.063	0.108	-0.002	0.337055	0.900032	0.065	0.075	0.104	0.071	0.164	0.075	-0.022	0.383812	0.919055	0.088	0.135	0.092	0.175	0.14	0.051	-0.017	0.385892	0.915924	0.088	0.135	0.092	0.035	0.12	0.099	0.02	0.157672
273	LOC108348125	0.0124911	0.154797	0.437	0.407	0.388	0.257	0.231	0.222	0.174	A3SS	chr7:12677786:12681311:12677786:12680773:12684259:12684305	0.931946	1	0.437	0.407	0.388	0.535	0.409	0.318	-0.01	0.0425393	0.339822	0.437	0.407	0.388	0.282	0.333	0.143	0.158	0.374793	0.910966	0.378	0.568	0.385	0.429	0.545	0.63	-0.091	0.359081	0.892016	0.378	0.568	0.385	0.355	0.324	0.429	0.074	0.95756
274	Wiz	0.154808	0.632191	0.191	0.206	0.342	0.131	0.224	0.142	0.081	A3SS	chr7:11393376:11393662:11393376:11393639:11395105:11395278	0.264598	0.722263	0.191	0.206	0.342	0.118	0.042	0.382	0.066	0.443587	1	0.191	0.206	0.342	0.288	0.233	0.536	-0.106	0.895425	1	0.188	0.283	0.216	0.24	0.224	0.188	0.012	0.800563	1	0.188	0.283	0.216	0.172	0.158	0.488	-0.044	0.879307
275	Brd4	0.788998	1	0.802	0.89	0.897	0.853	0.912	0.86	-0.012	A3SS	chr7:11224306:11224691:11224306:11224667:11224825:11224878	0.0267453	0.17771	0.802	0.89	0.897	0.828	0.799	0.744	0.073	0.0737508	0.451406	0.802	0.89	0.897	0.854	0.749	0.84	0.049	0.134685	0.578504	0.87	0.867	0.886	0.865	0.893	0.678	0.062	0.371864	0.901329	0.87	0.867	0.886	0.778	0.923	0.839	0.028	0.339339
276	Midn	0.900556	1	0.645	0.678	0.695	0.687	0.699	0.641	-0.003	A3SS	chr7:9551936:9552078:9551936:9552075:9552274:9552592	0.659327	1	0.645	0.678	0.695	0.669	0.71	0.672	-0.011	0.444198	1	0.645	0.678	0.695	0.675	0.614	0.669	0.02	0.136226	0.58289	0.678	0.676	0.618	0.719	0.677	0.682	-0.035	0.787661	1	0.678	0.676	0.618	0.675	0.657	0.659	-0.006	0.676221
277	Cirbp	0.841112	1	0.565	0.578	0.574	0.672	0.574	0.432	0.013	A3SS	chr7:9534129:9535742:9534129:9534236:9535943:9536014	0.0140303	0.108896	0.565	0.578	0.574	0.677	0.627	0.71	-0.099	0.464797	1	0.565	0.578	0.574	0.643	0.48	0.485	0.036	0.822417	1	0.874	0.866	0.863	0.835	0.878	0.914	-0.008	0.361569	0.892376	0.874	0.866	0.863	0.877	0.911	0.879	-0.021	0.022923
278	Cnnm3	0.836394	1	0.821	0.78	0.756	0.735	0.76	0.818	0.015	A3SS	chr9:38763862:38764012:38763865:38764012:38762764:38762908	0.170184	0.558525	0.821	0.78	0.756	0.696	0.93	0.873	-0.047	0.125029	0.571975	0.821	0.78	0.756	0.804	0.831	0.871	-0.05	0.834513	1	0.811	0.869	0.769	0.855	0.723	0.821	0.017	0.110466	0.502857	0.811	0.869	0.769	0.859	0.865	0.902	-0.059	0.0808611
279	Uqcr11	0.188893	0.695656	0.933	0.925	0.946	0.939	0.947	0.946	-0.009	A3SS	chr7:9309490:9309753:9309494:9309753:9308216:9308368	0.547702	1	0.933	0.925	0.946	0.932	0.94	0.946	-0.005	0.802417	1	0.933	0.925	0.946	0.942	0.947	0.922	-0.002	0.330799	0.866724	0.951	0.94	0.941	0.939	0.932	0.943	0.006	1	1	0.951	0.94	0.941	0.944	0.937	0.95	0	0.462499
280	Rexo1	0.607641	1	0.019	0.022	0.032	0.041	0.011	0.037	-0.005	A3SS	chr7:9167187:9167417:9167203:9167417:9166522:9166624	0.748557	1	0.019	0.022	0.032	0.027	0.007	0.024	0.005	0.180121	0.67976	0.019	0.022	0.032	0.006	0.032	0	0.012	0.178702	0.655662	0.021	0.022	0.05	0.022	0.021	0.02	0.01	0.0203518	0.193648	0.021	0.022	0.05	0.075	0.084	0.069	-0.045	0.863321
281	Rexo1_1	0.48951	1	0.019	0.053	0.056	0.053	0.027	0.063	-0.005	A3SS	chr7:9171962:9172160:9172044:9172160:9171600:9171711	0.309403	0.787281	0.019	0.053	0.056	0.034	0.039	0.019	0.012	0.466614	1	0.019	0.053	0.056	0.042	0.031	0.075	-0.007	0.226714	0.735325	0.083	0.059	0.101	0.068	0.166	0.114	-0.035	0.257186	0.760925	0.083	0.059	0.101	0.092	0.122	0.098	-0.023	0.495518
282	Rexo1_2	0.78512	1	0.027	0.065	0.03	0.034	0.028	0.066	-0.002	A3SS	chr7:9171973:9172160:9172044:9172160:9171600:9171711	0.17816	0.573553	0.027	0.065	0.03	0.027	0.041	0.013	0.014	0.922633	1	0.027	0.065	0.03	0.044	0.028	0.051	0	0.247549	0.761349	0.069	0.049	0.063	0.025	0.162	0.095	-0.034	0.142207	0.570801	0.069	0.049	0.063	0.054	0.107	0.103	-0.028	0.551288
283	Csnk1g2	0.171101	0.66407	0.038	0.038	0.03	0.018	0.036	0.029	0.008	A3SS	chr7:9077800:9077927:9077800:9077884:9078231:9078380	0.438294	0.930976	0.038	0.038	0.03	0.05	0.039	0.032	-0.005	0.691455	1	0.038	0.038	0.03	0.036	0.028	0.035	0.002	0.981766	1	0.031	0.027	0.03	0.026	0.032	0.031	0	0.362172	0.892992	0.031	0.027	0.03	0.023	0.025	0.024	0.005	0.483694
284	Csnk1g2_1	0.273367	0.815844	0.981	0.993	0.981	0.991	0.986	0.996	-0.006	A3SS	chr7:9078676:9078762:9078676:9078757:9078835:9079070	0.174629	0.566916	0.981	0.993	0.981	0.984	0.973	0.978	0.007	0.836219	1	0.981	0.993	0.981	0.989	0.985	0.982	0	0.981932	1	0.985	0.991	0.982	0.993	0.978	0.987	0	0.631375	1	0.985	0.991	0.982	0.995	0.991	0.993	-0.007	0.640609
285	Csnk1g2_2	0.273164	0.815692	0.95	0.97	0.96	0.947	0.953	0.953	0.009	A3SS	chr7:9079165:9079314:9079165:9079311:9079392:9079462	0.537347	1	0.95	0.97	0.96	0.959	0.937	0.968	0.005	0.207958	0.720481	0.95	0.97	0.96	0.941	0.95	0.952	0.012	0.0957851	0.496476	0.93	0.956	0.969	0.969	0.968	0.959	-0.014	0.129762	0.549668	0.93	0.956	0.969	0.969	0.954	0.971	-0.013	0.498278
286	Ap3d1	1	1	0.997	1	0.997	0.997	0.989	0.989	0.006	A3SS	chr7:8984319:8984427:8984389:8984427:8982282:8982363	0.736519	1	0.997	1	0.997	0.994	0.981	0.983	0.012	1	1	0.997	1	0.997	0.994	0.997	1	0.001	0.688434	1	0.997	0.997	0.994	1	0.979	0.971	0.013	1	1	0.997	0.997	0.994	0.997	0.993	1	-0.001	0.934039
287	Sgta	0.458846	1	0.311	0.353	0.379	0.3	0.351	0.338	0.018	A3SS	chr7:8663523:8663611:8663526:8663611:8663250:8663357	0.143253	0.506448	0.311	0.353	0.379	0.368	0.382	0.402	-0.036	0.28562	0.840151	0.311	0.353	0.379	0.308	0.31	0.346	0.026	0.884032	1	0.357	0.323	0.317	0.383	0.34	0.261	0.004	0.42722	0.957846	0.357	0.323	0.317	0.336	0.299	0.303	0.02	0.595545
288	Map2k2	0.801263	1	0.126	0.118	0.111	0.122	0.105	0.137	-0.003	A3SS	chr7:8593669:8593737:8593669:8593734:8595267:8595481	0.727201	1	0.126	0.118	0.111	0.124	0.117	0.13	-0.005	0.0436993	0.345163	0.126	0.118	0.111	0.096	0.077	0.109	0.024	0.0704683	0.426112	0.084	0.105	0.103	0.133	0.115	0.107	-0.021	0.811819	1	0.084	0.105	0.103	0.088	0.112	0.101	-0.003	0.358092
289	Hmg20b	0.182813	0.686003	0.252	0.228	0.221	0.206	0.206	0.199	0.03	A3SS	chr7:8370411:8370693:8370489:8370693:8369981:8370090	0.0339269	0.207793	0.252	0.228	0.221	0.304	0.282	0.274	-0.053	0.140122	0.604743	0.252	0.228	0.221	0.278	0.245	0.288	-0.037	0.772372	1	0.209	0.23	0.265	0.202	0.208	0.285	0.003	0.121568	0.530954	0.209	0.23	0.265	0.287	0.297	0.242	-0.041	0.0379507
290	Dohh	0.776885	1	0.778	0.973	0.951	0.919	0.98	0.821	-0.006	A3SS	chr7:8323775:8324093:8323775:8324090:8324480:8324667	0.0655663	0.314722	0.778	0.973	0.951	0.853	0.82	0.861	0.056	0.481653	1	0.778	0.973	0.951	0.885	0.885	0.898	0.011	0.0723077	0.429472	1	0.805	0.934	1	1	0.867	-0.043	0.00819544	0.10906	1	0.805	0.934	0.782	0.813	0.803	0.114	0.583374
291	Tle5	0.997085	1	0.935	0.933	0.939	0.93	0.937	0.939	0	A3SS	chr7:8143356:8144252:8143356:8144249:8144372:8144447	0.775015	1	0.935	0.933	0.939	0.942	0.943	0.927	-0.002	1	1	0.935	0.933	0.939	0.937	0.931	0.939	0	0.433104	0.969136	0.932	0.928	0.926	0.926	0.941	0.934	-0.005	0.732757	1	0.932	0.928	0.926	0.932	0.929	0.932	-0.002	0.851262
292	Tle5_1	0.430325	0.988731	0.021	0.02	0.018	0.017	0.019	0.018	0.002	A3SS	chr7:8144837:8144935:8144837:8144900:8145053:8145098	0.960544	1	0.021	0.02	0.018	0.02	0.017	0.022	0	0.866758	1	0.021	0.02	0.018	0.015	0.018	0.024	0.001	0.695021	1	0.015	0.014	0.012	0.018	0.013	0.014	-0.001	0.17519	0.645894	0.015	0.014	0.012	0.016	0.017	0.018	-0.003	0.977833
293	Dgka	0.0134761	0.163234	0.857	0.964	0.94	0.812	0.745	0.818	0.129	A3SS	chr7:1162321:1162662:1162321:1162441:1163968:1164083	0.187867	0.594527	0.857	0.964	0.94	0.882	0.872	0.815	0.064	0.326848	0.883036	0.857	0.964	0.94	0.922	0.837	0.864	0.046	0.148886	0.604008	0.973	0.964	0.966	1	0.897	0.867	0.046	0.458775	0.981497	0.973	0.964	0.966	1	1	1	-0.032	1
294	Dgka_1	0.0898093	0.48027	0.123	0.149	0.097	0.145	0.019	0.097	0.036	A3SS	chr7:1162321:1162744:1162321:1162662:1163968:1164083	0.192279	0.601473	0.123	0.149	0.097	0.128	0.135	0.256	-0.05	0.000757098	0.0296437	0.123	0.149	0.097	0.064	0.073	0	0.077	2.50192e-05	0.00171604	0.171	0.209	0.281	0.028	0.084	0.127	0.141	0.00390505	0.0671169	0.171	0.209	0.281	0.075	0.197	0.072	0.106	0.028235
295	Dgka_2	0.223834	0.752346	0.196	0	0.163	0.039	0.094	0.122	0.035	A3SS	chr7:1164974:1165114:1164974:1165024:1165769:1165847	0.00151082	0.0214775	0.196	0	0.163	0.015	0.049	0.061	0.078	0.108668	0.538286	0.196	0	0.163	0.044	0.139	0.028	0.049	0.440819	0.973204	0.169	0.088	0.06	0.103	0.142	0.177	-0.035	0.436473	0.9637	0.169	0.088	0.06	0.062	0.161	0.184	-0.03	0.161976
296	Pmel	1	1	1	1	0.923	1	1	1	-0.026	A3SS	chr7:1145115:1145754:1145400:1145754:1144724:1144886	1	1	1	1	0.923	1	1	1	-0.026	1	1	1	1	0.923	1	1	0.943	-0.007	0.411069	0.949802	1	0.926	1	1	0.9	0.931	0.032	1	1	1	0.926	1	1	1	0.882	0.015	1
297	Rnf41	0.447159	1	0.948	0.968	0.968	0.976	0.963	0.972	-0.009	A3SS	chr7:859931:860203:859991:860203:853553:853666	0.0402244	0.231554	0.948	0.968	0.968	0.974	0.988	0.976	-0.018	0.213936	0.733149	0.948	0.968	0.968	0.936	0.936	0.977	0.012	0.616309	1	0.961	0.984	0.993	0.979	0.965	0.989	0.002	0.256221	0.760925	0.961	0.984	0.993	0.964	0.972	0.977	0.008	0.267874
298	Coq10a	0.211505	0.730802	0.133	0.111	0.075	0.077	0.015	0.117	0.037	A3SS	chr7:793568:793791:793568:793761:797207:797354	0.463892	0.951384	0.133	0.111	0.075	0.122	0.1	0.039	0.019	0.329748	0.888167	0.133	0.111	0.075	0.066	0.077	0.09	0.029	0.00562517	0.0995238	0.053	0.05	0.019	0.092	0.122	0.148	-0.08	0.0692026	0.394713	0.053	0.05	0.019	0.089	0.057	0.106	-0.043	0.0829856
299	Timeless	0.493594	1	0.975	1	0.976	1	0.963	0.959	0.01	A3SS	chr7:665786:665901:665831:665901:665413:665567	0.00774075	0.0706344	0.975	1	0.976	0.92	1	0.948	0.028	0.305915	0.86631	0.975	1	0.976	0.975	0.968	0.987	0.007	0.638485	1	1	0.954	0.96	0.951	1	0.95	0.004	0.810818	1	1	0.954	0.96	1	0.967	0.951	-0.001	1
300	Timeless_1	0.95424	1	0.847	0.794	0.857	0.831	0.906	0.741	0.007	A3SS	chr7:676115:676293:676118:676293:675819:675962	0.896627	1	0.847	0.794	0.857	0.822	0.83	0.84	0.002	0.353905	0.919143	0.847	0.794	0.857	0.773	0.825	0.836	0.021	0.4805	1	0.822	0.818	0.849	0.849	0.899	0.786	-0.015	0.42809	0.957998	0.822	0.818	0.849	0.813	0.797	0.805	0.025	0.647579
301	Timeless_2	0.153173	0.629324	0.599	0.504	0.545	0.503	0.398	0.546	0.067	A3SS	chr7:677880:678769:677883:678769:677678:677777	0.558377	1	0.599	0.504	0.545	0.544	0.562	0.474	0.023	0.797191	1	0.599	0.504	0.545	0.578	0.49	0.553	0.009	0.542961	1	0.441	0.486	0.63	0.582	0.483	0.62	-0.043	0.518217	1	0.441	0.486	0.63	0.52	0.491	0.45	0.032	0.435236
302	Baz2a	0.0144112	0.169604	0.089	0.009	0.051	0.1	0.079	0.112	-0.047	A3SS	chr7:546737:546868:546759:546868:545529:545590	0.202835	0.61715	0.089	0.009	0.051	0.105	0.072	0.05	-0.026	0.422916	0.990773	0.089	0.009	0.051	0.01	0.063	0.034	0.014	0.233809	0.744233	0.029	0.028	0.085	0.085	0.056	0.075	-0.025	0.431402	0.960787	0.029	0.028	0.085	0.061	0.061	0.057	-0.012	0.412799
303	Baz2a_1	0.778616	1	0.863	0.755	0.775	0.771	0.825	0.828	-0.01	A3SS	chr7:557684:557923:557687:557923:557011:557291	0.963914	1	0.863	0.755	0.775	0.791	0.776	0.831	-0.002	0.306135	0.86631	0.863	0.755	0.775	0.816	0.819	0.85	-0.031	0.111826	0.53206	0.773	0.829	0.805	0.844	0.853	0.859	-0.05	0.595167	1	0.773	0.829	0.805	0.85	0.813	0.785	-0.014	0.90471
304	Pcbp2	0.811831	1	0.864	0.858	1	0.87	0.905	0.926	0.007	A3SS	chr7:133608124:133608265:133608147:133608265:133606365:133606830	0.34778	0.837117	0.864	0.858	1	0.855	0.894	0.907	0.022	0.07023	0.441296	0.864	0.858	1	0.802	0.822	0.918	0.06	0.505998	1	1	0.831	1	1	0.95	0.936	-0.018	0.654145	1	1	0.831	1	0.938	1	0.902	-0.003	0.857927
305	Pcbp2_1	0.025669	0.232082	0.041	0.026	0.038	0.04	0.052	0.049	-0.012	A3SS	chr7:133616195:133616282:133616207:133616282:133615209:133615338	0.105303	0.422621	0.041	0.026	0.038	0.049	0.036	0.045	-0.008	0.15164	0.623315	0.041	0.026	0.038	0.039	0.049	0.039	-0.007	0.0282689	0.262115	0.044	0.044	0.046	0.062	0.062	0.057	-0.016	0.867674	1	0.044	0.044	0.046	0.047	0.039	0.044	0.001	0.545433
306	Pcbp2_2	0.752773	1	0.87	0.94	0.91	0.892	0.922	0.936	-0.01	A3SS	chr7:133621790:133621846:133621793:133621846:133620250:133620323	0.364585	0.856671	0.87	0.94	0.91	0.904	0.919	0.954	-0.019	0.308726	0.869159	0.87	0.94	0.91	0.912	0.901	0.97	-0.021	0.0241434	0.239203	0.896	0.889	0.949	0.974	0.947	0.943	-0.043	0.687973	1	0.896	0.889	0.949	0.907	0.945	0.847	0.012	0.416114
307	Pcbp2_3	0.442886	1	0.594	0.559	0.609	0.576	0.552	0.56	0.025	A3SS	chr7:133621790:133621846:133621793:133621846:133620822:133620861	0.895612	1	0.594	0.559	0.609	0.551	0.58	0.641	-0.003	0.816186	1	0.594	0.559	0.609	0.579	0.641	0.563	-0.007	0.752973	1	0.556	0.582	0.648	0.591	0.62	0.535	0.013	0.596455	1	0.556	0.582	0.648	0.525	0.637	0.566	0.019	0.0302566
308	Ncapg2	0.899971	1	1	0.967	0.991	1	0.987	0.993	-0.007	A3SS	chr6:137393111:137393299:137393155:137393299:137389592:137389692	0.000939505	0.0148398	1	0.967	0.991	0.965	0.976	0.901	0.039	0.897707	1	1	0.967	0.991	0.993	0.987	0.982	-0.001	0.631156	1	0.975	0.975	1	0.96	0.979	1	0.004	1	1	0.975	0.975	1	0.991	1	0.975	-0.005	0.0658697
309	Tedc1	0.109404	0.53671	0.939	0.817	0.894	0.925	0.871	0.958	-0.035	A3SS	chr6:132238078:132238228:132238089:132238228:132237676:132237879	0.54916	1	0.939	0.817	0.894	0.906	0.873	0.911	-0.013	0.308817	0.869159	0.939	0.817	0.894	0.886	0.904	0.93	-0.023	0.0969969	0.497872	0.896	0.869	0.862	0.916	0.891	0.973	-0.051	0.213126	0.700094	0.896	0.869	0.862	0.883	0.764	0.879	0.034	0.894788
310	Mta1	0.604676	1	1	1	1	0.974	0.978	0.978	0.023	A3SS	chr6:132211185:132211337:132211232:132211337:132210446:132210505	0.000163885	0.00395226	1	1	1	0.949	0.929	0.94	0.061	0.616827	1	1	1	1	0.98	0.978	0.97	0.024	1	1	1	1	0.99	0.991	0.99	1	0.003	1	1	1	1	0.99	1	1	1	-0.003	0.636829
311	Mta1_1	0.00011087	0.00556009	0.892	0.953	0.938	0.966	0.962	0.977	-0.041	A3SS	chr6:132211185:132211337:132211232:132211337:132210771:132210887	0.0358011	0.215525	0.892	0.953	0.938	0.863	0.899	0.931	0.03	0.71696	1	0.892	0.953	0.938	0.935	0.939	0.922	-0.004	0.763682	1	0.955	0.948	0.934	0.949	0.936	0.943	0.003	0.0366584	0.273585	0.955	0.948	0.934	0.968	0.945	0.977	-0.018	0.000269654
312	Mta1_2	0.952814	1	0.061	0.044	0.117	0.075	0.081	0.066	0	A3SS	chr6:132214071:132214155:132214119:132214155:132213763:132213916	0.345393	0.833325	0.061	0.044	0.117	0.08	0.046	0.062	0.011	0.604807	1	0.061	0.044	0.117	0.091	0.091	0.057	-0.006	0.215094	0.719476	0.091	0.072	0.085	0.114	0.105	0.083	-0.018	0.321762	0.849997	0.091	0.072	0.085	0.082	0.096	0.106	-0.012	0.751725
313	Pacs2	0.454235	1	0.985	0.977	0.995	0.982	0.979	0.976	0.007	A3SS	chr6:132146854:132146963:132146859:132146963:132146396:132146507	0.207897	0.627056	0.985	0.977	0.995	0.952	0.992	0.973	0.013	0.052064	0.375929	0.985	0.977	0.995	0.97	0.961	0.967	0.02	0.0748899	0.438054	0.987	1	0.986	0.968	0.976	0.978	0.017	1	1	0.987	1	0.986	0.97	1	0.988	0.005	0.622261
314	Brf1	0.907361	1	0.922	0.951	0.922	0.955	0.944	0.913	-0.006	A3SS	chr6:132044769:132044831:132044769:132044828:132046118:132046382	0.137153	0.492297	0.922	0.951	0.922	0.835	0.928	0.922	0.037	0.57912	1	0.922	0.951	0.922	0.914	0.941	0.963	-0.008	0.471739	0.996646	0.87	0.93	0.827	0.919	0.864	0.906	-0.021	0.358607	0.892016	0.87	0.93	0.827	0.914	0.931	0.865	-0.028	0.273731
315	Inf2	0.451457	1	0.01	0.015	0.019	0.009	0.008	0.013	0.005	A3SS	chr6:131666579:131666666:131666604:131666666:131665617:131665763	0.450403	0.939634	0.01	0.015	0.019	0.014	0.005	0.009	0.005	0.571579	1	0.01	0.015	0.019	0.027	0.005	0.005	0.002	0.848783	1	0.028	0.005	0.01	0.028	0.007	0.018	-0.003	0.634808	1	0.028	0.005	0.01	0.013	0.014	0.01	0.002	0.281071
316	Inf2_1	0.789908	1	0.081	0.074	0.062	0.089	0.056	0.081	-0.003	A3SS	chr6:131673014:131673074:131673017:131673074:131671870:131672494	0.380778	0.872217	0.081	0.074	0.062	0.091	0.039	0.062	0.008	0.0785196	0.465762	0.081	0.074	0.062	0.081	0.107	0.09	-0.02	0.517162	1	0.087	0.07	0.092	0.038	0.089	0.098	0.008	0.24759	0.751729	0.087	0.07	0.092	0.082	0.051	0.065	0.017	0.736451
317	Inf2_2	1	1	0.922	1	0.925	0.834	0.904	1	0.036	A3SS	chr6:131674037:131674312:131674140:131674312:131673014:131673074	1	1	0.922	1	0.925	1	0.981	1	-0.045	0.637321	1	0.922	1	0.925	0.819	1	0.939	0.03	1	1	1	0.934	1	1	1	1	-0.022	0.0265716	0.228921	1	0.934	1	1	0.811	0.94	0.061	1
318	Zfyve21	0.594872	1	0.684	0.695	0.709	0.752	0.785	0.613	-0.021	A3SS	chr6:130889742:130889885:130889745:130889885:130887475:130887567	0.190357	0.599598	0.684	0.695	0.709	0.639	0.654	0.647	0.049	0.202629	0.711415	0.684	0.695	0.709	0.693	0.595	0.645	0.052	0.0519842	0.365803	0.567	0.624	0.642	0.635	0.684	0.685	-0.057	0.041421	0.292431	0.567	0.624	0.642	0.685	0.675	0.656	-0.061	0.0449475
319	Sik2	0.0052091	0.091049	0.782	0.757	0.723	0.647	0.682	0.578	0.118	A3SS	chr8:51225542:51229759:51225542:51229151:51231008:51231602	0.396078	0.891878	0.782	0.757	0.723	0.705	0.754	0.709	0.031	0.187454	0.690312	0.782	0.757	0.723	0.7	0.707	0.701	0.051	0.00367106	0.0741169	0.817	0.846	0.828	0.949	0.894	0.916	-0.089	0.182312	0.655308	0.817	0.846	0.828	0.852	0.727	0.766	0.049	0.00149358
320	Sik2_1	0.888043	1	0.986	0.959	0.963	0.978	0.954	0.988	-0.004	A3SS	chr8:51241975:51242140:51241975:51242065:51248375:51248528	0.614849	1	0.986	0.959	0.963	0.945	1	0.979	-0.005	0.555838	1	0.986	0.959	0.963	0.937	0.987	0.959	0.008	0.603614	1	1	0.986	1	0.975	0.989	0.965	0.019	0.000641308	0.0210799	1	0.986	1	0.936	0.977	0.939	0.045	0.396538
321	Evl	0.296569	0.847701	0.131	0.118	0.1	0.162	0.101	0.157	-0.024	A3SS	chr6:127592354:127592415:127592357:127592415:127592017:127592084	0.318536	0.800713	0.131	0.118	0.1	0.128	0.132	0.164	-0.025	0.665217	1	0.131	0.118	0.1	0.038	0.123	0.162	0.009	0.799499	1	0.073	0.133	0.103	0.147	0.076	0.1	-0.005	0.690963	1	0.073	0.133	0.103	0.142	0.092	0.072	0.001	0.49751
322	Ccdc85c	0.547127	1	0.815	0.754	1	0.909	0.851	0.903	-0.031	A3SS	chr6:127121170:127121278:127121170:127121275:127125755:127125794	0.36831	0.857591	0.815	0.754	1	0.676	0.855	0.831	0.069	0.750964	1	0.815	0.754	1	0.766	0.86	0.938	0.002	0.897721	1	0.812	0.931	0.803	0.818	0.844	0.915	-0.01	0.210142	0.69845	0.812	0.931	0.803	0.772	0.836	0.833	0.035	0.363778
323	Ccdc85c_1	0.457687	1	0.721	0.8	0.804	0.789	0.831	0.79	-0.028	A3SS	chr6:127121170:127121278:127121170:127121275:127130622:127130696	0.696212	1	0.721	0.8	0.804	0.71	0.773	0.882	-0.013	0.655919	1	0.721	0.8	0.804	0.738	0.846	0.787	-0.015	0.830848	1	0.806	0.839	0.717	0.795	0.802	0.797	-0.011	0.806026	1	0.806	0.839	0.717	0.814	0.787	0.802	-0.014	0.0477042
324	Setd3	0.296923	0.847701	0.09	0.093	0.112	0.1	0.077	0.082	0.012	A3SS	chr6:127074011:127074158:127074011:127074104:127075704:127075814	0.0114586	0.0940717	0.09	0.093	0.112	0.085	0.06	0.061	0.03	0.721136	1	0.09	0.093	0.112	0.13	0.071	0.11	-0.005	0.0647654	0.407388	0.066	0.063	0.058	0.063	0.109	0.071	-0.019	0.0882643	0.440482	0.066	0.063	0.058	0.097	0.073	0.075	-0.019	0.00231613
325	Vrk1	0.676569	1	0.862	0.901	0.861	0.868	0.891	0.845	0.007	A3SS	chr6:124976615:124976760:124976618:124976760:124968601:124968780	0.459966	0.947287	0.862	0.901	0.861	0.836	0.875	0.878	0.012	0.81016	1	0.862	0.901	0.861	0.882	0.872	0.86	0.003	0.948583	1	0.906	0.873	0.827	0.852	0.895	0.857	0.001	0.788643	1	0.906	0.873	0.827	0.875	0.844	0.874	0.004	0.658047
326	Papola	0.177262	0.673194	0.873	0.871	0.869	0.904	0.896	0.878	-0.022	A3SS	chr6:124724085:124724186:124724088:124724186:124722502:124722645	0.641016	1	0.873	0.871	0.869	0.892	0.87	0.876	-0.008	0.671259	1	0.873	0.871	0.869	0.906	0.861	0.867	-0.007	0.153671	0.610145	0.907	0.903	0.896	0.882	0.881	0.878	0.022	0.941232	1	0.907	0.903	0.896	0.911	0.89	0.911	-0.002	0.205172
327	Papola_1	0.846002	1	0.053	0.069	0.048	0.053	0.063	0.059	-0.002	A3SS	chr6:124732440:124734706:124732517:124734706:124730204:124730279	0.17314	0.56548	0.053	0.069	0.048	0.077	0.068	0.064	-0.013	0.0994979	0.517555	0.053	0.069	0.048	0.039	0.043	0.053	0.012	0.504251	1	0.062	0.059	0.071	0.06	0.047	0.068	0.006	0.962046	1	0.062	0.059	0.071	0.075	0.057	0.062	-0.001	0.387351
328	Safb	0.988448	1	0.161	0.135	0.111	0.12	0.137	0.149	0	A3SS	chr9:1437677:1437784:1437683:1437784:1437428:1437544	0.285181	0.754789	0.161	0.135	0.111	0.152	0.142	0.169	-0.019	0.679639	1	0.161	0.135	0.111	0.153	0.156	0.12	-0.007	0.275793	0.805142	0.125	0.116	0.133	0.117	0.169	0.157	-0.023	0.510258	1	0.125	0.116	0.133	0.087	0.161	0.156	-0.01	0.237189
329	Tcf12	0.327078	0.880633	0.928	0.941	0.912	0.915	0.892	0.934	0.013	A3SS	chr8:72503576:72503809:72503576:72503806:72505721:72505884	0.89971	1	0.928	0.941	0.912	0.927	0.939	0.912	0.001	0.158589	0.63462	0.928	0.941	0.912	0.939	0.962	0.951	-0.024	0.522261	1	0.937	0.894	0.954	0.937	0.932	0.945	-0.01	0.57473	1	0.937	0.894	0.954	0.946	0.914	0.95	-0.008	0.31653
330	Tcf12_1	0.0268402	0.24017	0.818	0.911	0.855	0.926	0.947	0.941	-0.077	A3SS	chr8:72517666:72517873:72517666:72517870:72518616:72518688	0.323987	0.808769	0.818	0.911	0.855	0.838	0.948	0.933	-0.045	0.0597436	0.401685	0.818	0.911	0.855	0.971	0.855	0.938	-0.06	0.208322	0.706687	0.87	0.923	1	0.951	0.884	0.896	0.021	0.516616	1	0.87	0.923	1	0.955	0.797	0.987	0.018	0.727685
331	Tcf12_2	0.876021	1	0.904	0.889	0.95	0.928	0.929	0.913	-0.009	A3SS	chr8:72517666:72517873:72517666:72517870:72519681:72519755	0.564694	1	0.904	0.889	0.95	0.957	0.916	0.915	-0.015	0.203838	0.714104	0.904	0.889	0.95	0.871	0.892	0.903	0.026	0.387367	0.922986	0.866	0.91	0.894	0.874	0.893	0.953	-0.017	1	1	0.866	0.91	0.894	0.889	0.855	0.924	0.001	0.251379
332	Tcf12_3	0.326591	0.879828	0.655	0.744	0.646	0.69	0.661	0.582	0.037	A3SS	chr8:72519681:72519758:72519681:72519755:72525450:72525529	0.453542	0.941958	0.655	0.744	0.646	0.647	0.664	0.65	0.028	0.301294	0.861639	0.655	0.744	0.646	0.66	0.633	0.637	0.038	0.37832	0.913538	0.684	0.685	0.675	0.617	0.693	0.657	0.026	0.846123	1	0.684	0.685	0.675	0.707	0.634	0.689	0.005	0.482528
333	Ubr7	0.640572	1	0.834	0.685	0.777	0.735	0.703	0.774	0.028	A3SS	chr6:121907907:121907967:121907910:121907967:121907189:121907295	0.407825	0.902625	0.834	0.685	0.777	0.879	0.739	0.786	-0.036	0.672183	1	0.834	0.685	0.777	0.705	0.834	0.827	-0.023	0.483584	1	0.782	0.662	0.755	0.714	0.567	0.784	0.045	0.322531	0.850623	0.782	0.662	0.755	0.839	0.797	0.753	-0.063	0.676605
334	Rin3	0.0697513	0.417729	0.894	0.876	0.928	0.892	0.953	0.963	-0.037	A3SS	chr6:121532573:121532705:121532631:121532705:121523505:121523814	0.622725	1	0.894	0.876	0.928	0.9	0.909	0.93	-0.014	0.00323034	0.0764939	0.894	0.876	0.928	0.932	0.955	0.989	-0.059	0.905475	1	0.924	0.976	0.924	0.941	0.989	0.878	0.005	0.892192	1	0.924	0.976	0.924	0.986	0.893	0.936	0.003	0.844173
335	Atxn3	0.355843	0.910872	0.514	0.63	0.587	0.471	0.588	0.467	0.068	A3SS	chr6:121072227:121076438:121072227:121076435:121079347:121079445	0.20413	0.618804	0.514	0.63	0.587	0.704	0.662	0.599	-0.078	0.118596	0.557229	0.514	0.63	0.587	0.429	0.477	0.537	0.096	0.123305	0.554208	0.462	0.388	0.473	0.567	0.567	0.477	-0.096	0.781857	1	0.462	0.388	0.473	0.388	0.488	0.495	-0.016	0.205544
336	Atxn3_1	0.242625	0.767646	0.167	0.116	0.111	0.137	0.043	0.095	0.04	A3SS	chr6:121072227:121076612:121072227:121076435:121079347:121079445	0.0580429	0.294411	0.167	0.116	0.111	0.222	0.265	0.192	-0.095	0.814155	1	0.167	0.116	0.111	0.178	0.147	0.043	0.009	0.8849	1	0.176	0.094	0.121	0.091	0.143	0.2	-0.014	0.908252	1	0.176	0.094	0.121	0.128	0.128	0.171	-0.012	0.386736
337	Atxn3_2	0.887056	1	0.148	0.059	0.079	0.167	0.03	0.105	-0.005	A3SS	chr6:121072227:121076612:121072227:121076438:121079347:121079445	0.451453	0.940513	0.148	0.059	0.079	0.075	0.146	0.118	-0.018	0.264758	0.808313	0.148	0.059	0.079	0.228	0.156	0.02	-0.039	0.653002	1	0.179	0.13	0.125	0.07	0.149	0.212	0.001	0.94401	1	0.179	0.13	0.125	0.185	0.132	0.148	-0.01	0.0288516
338	Atxn3_3	0.444466	1	0.928	0.85	0.898	0.864	0.818	0.92	0.025	A3SS	chr6:121099340:121099385:121099340:121099382:121099603:121099768	0.429187	0.92406	0.928	0.85	0.898	0.898	0.844	0.844	0.03	0.294906	0.853464	0.928	0.85	0.898	0.911	0.949	0.897	-0.027	0.690299	1	0.865	0.926	0.849	0.892	0.875	0.824	0.016	0.965873	1	0.865	0.926	0.849	0.894	0.9	0.849	-0.001	0.207247
339	Nrde2	1	1	1	1	0.963	1	0.969	0.966	0.009	A3SS	chr6:119411080:119411219:119411080:119411214:119412185:119413111	1	1	1	1	0.963	1	0.977	1	-0.005	0.0172155	0.206906	1	1	0.963	0.768	1	1	0.065	0.0671736	0.414447	0.953	0.912	0.923	1	0.892	0.955	-0.02	0.0136126	0.147553	0.953	0.912	0.923	1	1	1	-0.071	0.0250326
340	Timp1	0.948282	1	0.384	0.276	0.427	0.343	0.395	0.357	-0.003	A3SS	chrX:1216687:1216819:1216687:1216816:1217166:1217208	0.280194	0.748973	0.384	0.276	0.427	0.347	0.289	0.293	0.053	0.782333	1	0.384	0.276	0.427	0.379	0.324	0.345	0.013	0.0967968	0.497872	0.415	0.332	0.319	0.532	0.342	0.458	-0.089	0.327895	0.854849	0.415	0.332	0.319	0.407	0.323	0.495	-0.053	0.829669
341	Abcd4	0.79654	1	0.934	0.972	0.931	1	0.926	0.931	-0.007	A3SS	chr6:104251954:104252046:104251954:104252017:104252124:104252246	0.842191	1	0.934	0.972	0.931	0.962	0.96	0.948	-0.011	0.00443656	0.0956466	0.934	0.972	0.931	0.736	0.909	0.861	0.11	0.909203	1	0.929	0.954	0.928	0.892	0.968	0.945	0.002	0.814525	1	0.929	0.954	0.928	0.936	0.969	0.958	-0.017	0.0848433
342	Abcd4_1	0.107699	0.533775	0.803	0.858	0.914	0.921	0.943	0.919	-0.069	A3SS	chr6:104255755:104255881:104255755:104255876:104256210:104256327	0.48046	0.966734	0.803	0.858	0.914	0.804	0.817	0.882	0.024	0.0261856	0.255102	0.803	0.858	0.914	0.967	0.906	0.951	-0.083	0.0326169	0.288345	0.861	0.919	0.93	1	0.921	0.943	-0.051	0.0449301	0.3075	0.861	0.919	0.93	0.949	0.982	0.962	-0.061	0.761646
343	Kif23	0.0705837	0.420261	0.917	0.921	0.942	0.948	0.933	0.946	-0.016	A3SS	chr8:62400428:62400510:62400428:62400507:62400695:62400778	0.203503	0.618291	0.917	0.921	0.942	0.944	0.942	0.929	-0.012	0.55519	1	0.917	0.921	0.942	0.923	0.936	0.937	-0.005	0.580277	1	0.939	0.952	0.941	0.928	0.946	0.944	0.005	0.963539	1	0.939	0.952	0.941	0.953	0.932	0.944	0.001	0.877876
344	Kif23_1	0.316046	0.866142	0.28	0.368	0.334	0.453	0.512	0.265	-0.083	A3SS	chr8:62414248:62414293:62414248:62414290:62416183:62416354	0.13594	0.490504	0.28	0.368	0.334	0.179	0.296	0.275	0.077	0.457685	1	0.28	0.368	0.334	0.307	0.366	0.393	-0.028	0.18315	0.663489	0.325	0.234	0.339	0.575	0.314	0.308	-0.1	0.035216	0.268874	0.325	0.234	0.339	0.469	0.331	0.375	-0.092	0.083796
345	Zfyve1	0.77822	1	0.802	0.842	0.843	0.83	0.799	0.888	-0.01	A3SS	chr6:103231404:103232310:103231404:103232306:103233872:103234111	0.355186	0.84674	0.802	0.842	0.843	0.853	0.783	0.775	0.025	0.251814	0.790831	0.802	0.842	0.843	0.75	0.751	0.868	0.039	0.917063	1	0.822	0.849	0.792	0.874	0.765	0.809	0.005	0.0704987	0.396926	0.822	0.849	0.792	0.815	0.742	0.736	0.057	0.497889
346	Pcnx1	0.384409	0.941778	0.803	0.605	0.889	0.718	0.62	0.731	0.076	A3SS	chr6:101631820:101631953:101631823:101631953:101619687:101621400	0.671249	1	0.803	0.605	0.889	0.727	0.534	0.898	0.046	0.823925	1	0.803	0.605	0.889	0.754	0.642	0.861	0.013	0.85888	1	0.648	0.863	0.683	0.733	0.735	0.751	-0.008	0.890344	1	0.648	0.863	0.683	0.694	0.735	0.738	0.009	0.449018
347	Pcnx1_1	0.85052	1	0.017	0.014	0.017	0.025	0.005	0.013	0.002	A3SS	chr6:101652859:101653077:101652874:101653077:101651102:101651160	0.3216	0.805044	0.017	0.014	0.017	0.018	0.021	0.033	-0.008	0.625796	1	0.017	0.014	0.017	0.031	0.013	0.025	-0.007	0.188962	0.672445	0.025	0.025	0.033	0.022	0.026	0.005	0.01	0.00734649	0.101606	0.025	0.025	0.033	0.006	0.016	0.007	0.018	0.141867
348	Srsf5	0.301336	0.851229	0.221	0.235	0.264	0.271	0.261	0.243	-0.018	A3SS	chr6:100609393:100610192:100609396:100610192:100609174:100609285	0.879001	1	0.221	0.235	0.264	0.257	0.219	0.252	-0.003	0.981873	1	0.221	0.235	0.264	0.241	0.242	0.238	0	0.978044	1	0.239	0.262	0.25	0.249	0.257	0.246	0	0.282834	0.802077	0.239	0.262	0.25	0.225	0.241	0.228	0.019	0.0895436
349	Syne2	0.0391888	0.305148	0.858	0.803	0.811	0.954	0.891	0.839	-0.071	A3SS	chr6:94752262:94752391:94752265:94752391:94750095:94750278	0.474539	0.960697	0.858	0.803	0.811	0.85	0.817	0.879	-0.025	0.47388	1	0.858	0.803	0.811	0.87	0.871	0.761	-0.01	0.466057	0.993353	0.829	0.916	0.85	0.845	0.896	0.909	-0.018	0.559065	1	0.829	0.916	0.85	0.876	0.89	0.888	-0.02	0.316824
350	Syne2_1	0.228018	0.754178	0.751	0.575	0.644	0.527	0.612	0.613	0.073	A3SS	chr6:94753476:94753627:94753479:94753627:94752967:94753089	0.678403	1	0.751	0.575	0.644	0.603	0.669	0.623	0.025	0.891532	1	0.751	0.575	0.644	0.739	0.683	0.558	-0.003	0.267239	0.793008	0.62	0.487	0.754	0.508	0.541	0.578	0.078	0.599005	1	0.62	0.487	0.754	0.627	0.6	0.545	0.03	0.390071
351	Syne2_2	0.0161891	0.180229	0.092	0.061	0	0.015	0	0.027	0.037	A3SS	chr6:94794398:94794660:94794425:94794660:94792972:94793067	0.145351	0.510857	0.092	0.061	0	0.017	0.021	0.059	0.019	0.421704	0.990387	0.092	0.061	0	0.039	0.067	0.114	-0.022	0.39658	0.932362	0.036	0	0	0.049	0.036	0.027	-0.025	0.0401215	0.287016	0.036	0	0	0.028	0.035	0.019	-0.015	1
352	Psma3	0.470615	1	0.949	0.908	0.937	0.959	0.922	0.941	-0.009	A3SS	chr6:89490103:89490227:89490108:89490227:89485118:89485201	0.709058	1	0.949	0.908	0.937	0.921	0.931	0.927	0.005	0.144665	0.612598	0.949	0.908	0.937	0.942	0.949	0.958	-0.018	0.187432	0.670473	0.97	0.946	0.915	0.931	0.936	0.905	0.02	0.05524	0.34607	0.97	0.946	0.915	0.922	0.916	0.909	0.028	0.884526
353	Sos2	0.823349	1	0.853	0.962	0.97	0.909	0.965	0.877	0.011	A3SS	chr6:88078344:88078472:88078344:88078469:88092640:88092739	0.755672	1	0.853	0.962	0.97	0.917	0.905	0.907	0.019	0.657699	1	0.853	0.962	0.97	0.938	0.892	0.922	0.011	0.417775	0.953852	0.903	0.87	0.961	0.951	0.943	0.898	-0.019	0.136084	0.558905	0.903	0.87	0.961	0.939	0.944	0.965	-0.038	0.0282497
354	Vcpkmt	0.0219552	0.214984	0.977	0.963	0.939	0.95	0.937	0.932	0.02	A3SS	chr6:88041481:88041581:88041481:88041576:88041679:88042036	0.00536572	0.0550011	0.977	0.963	0.939	0.926	0.925	0.951	0.026	0.030495	0.281431	0.977	0.963	0.939	0.945	0.924	0.951	0.02	0.0283353	0.262137	0.959	0.95	0.979	0.932	0.937	0.946	0.024	0.0152106	0.158694	0.959	0.95	0.979	0.945	0.933	0.938	0.024	0.595719
355	Mbip	0.567228	1	0.734	0.742	0.834	0.785	0.833	0.779	-0.029	A3SS	chr6:73808132:73808734:73808132:73808731:73810171:73810210	0.0966849	0.39905	0.734	0.742	0.834	0.849	0.774	0.929	-0.081	0.272898	0.820629	0.734	0.742	0.834	0.717	0.731	0.732	0.043	0.735046	1	0.797	0.676	0.852	0.723	0.8	0.784	0.006	0.864318	1	0.797	0.676	0.852	0.847	0.67	0.809	0	0.514385
356	Mbip_1	0.785627	1	0.062	0.099	0.031	0.018	0.099	0.061	0.005	A3SS	chr6:73819851:73820091:73819851:73820070:73821758:73821878	0.34704	0.836551	0.062	0.099	0.031	0.081	0.086	0.149	-0.041	0.716861	1	0.062	0.099	0.031	0.035	0.054	0.127	-0.008	0.0690655	0.422235	0.03	0.107	0.18	0.068	0.06	0.021	0.056	0.787178	1	0.03	0.107	0.18	0.106	0.102	0.109	0	0.70081
357	Nubpl	0.672417	1	0.887	0.978	0.898	0.959	0.915	0.902	-0.004	A3SS	chr6:69559895:69560043:69559902:69560043:69559277:69559437	0.465367	0.952248	0.887	0.978	0.898	0.918	0.863	0.918	0.021	0.839444	1	0.887	0.978	0.898	0.914	0.896	1	-0.016	0.854484	1	0.894	0.939	0.978	0.929	0.984	0.909	-0.004	0.859766	1	0.894	0.939	0.978	0.936	0.972	0.913	-0.003	0.278792
358	Heatr5a	0.830378	1	0.556	0.471	0.533	0.476	0.608	0.447	0.01	A3SS	chr6:69326881:69327036:69326881:69327033:69330155:69330380	0.766339	1	0.556	0.471	0.533	0.477	0.606	0.511	-0.011	0.071172	0.443135	0.556	0.471	0.533	0.445	0.448	0.436	0.077	0.0880311	0.477929	0.517	0.487	0.503	0.61	0.551	0.548	-0.067	0.845512	1	0.517	0.487	0.503	0.502	0.541	0.478	-0.005	0.311737
359	Heatr5a_1	0.717077	1	0.058	0.028	0.029	0.013	0.087	0.013	0.001	A3SS	chr6:69394775:69394890:69394775:69394887:69396953:69397204	0.0577172	0.29331	0.058	0.028	0.029	0.069	0.117	0.056	-0.042	0.19253	0.698379	0.058	0.028	0.029	0.027	0.012	0.035	0.014	0.265555	0.790038	0.066	0.092	0.048	0.084	0.068	0.117	-0.021	0.548736	1	0.066	0.092	0.048	0.049	0.076	0.055	0.009	0.104723
360	Heatr5a_2	0.760171	1	0.639	0.614	0.552	0.552	0.61	0.598	0.015	A3SS	chr6:69401637:69401798:69401637:69401795:69402502:69402677	0.804112	1	0.639	0.614	0.552	0.633	0.612	0.595	-0.012	0.444799	1	0.639	0.614	0.552	0.553	0.593	0.549	0.037	0.992815	1	0.671	0.473	0.67	0.525	0.593	0.707	-0.004	0.597372	1	0.671	0.473	0.67	0.576	0.7	0.671	-0.044	0.386392
361	G2e3	0.00269022	0.0563895	0.935	0.957	0.947	0.744	0.892	0.947	0.085	A3SS	chr6:68787620:68787793:68787761:68787793:68786557:68786739	0.00314212	0.0375525	0.935	0.957	0.947	0.865	0.875	0.88	0.073	0.000458947	0.0203658	0.935	0.957	0.947	0.836	0.908	0.831	0.088	0.853402	1	0.866	0.914	0.876	0.826	0.949	0.89	-0.003	0.0264457	0.228834	0.866	0.914	0.876	0.892	0.985	0.95	-0.057	0.311556
362	Mon2	0.641001	1	0.994	0.99	0.994	1	0.958	0.991	0.01	A3SS	chr7:58689873:58690058:58689873:58690053:58690804:58690886	0.0360425	0.216575	0.994	0.99	0.994	0.952	0.963	1	0.021	1	1	0.994	0.99	0.994	0.981	0.994	0.985	0.006	0.0614723	0.399211	0.99	0.988	0.98	0.978	0.976	0.96	0.015	0.732099	1	0.99	0.988	0.98	0.983	0.995	0.989	-0.003	0.528114
363	Tmem18	0.0337538	0.2736	0.925	0.966	0.961	0.917	0.919	0.908	0.036	A3SS	chr6:47210048:47210103:47210051:47210103:47208302:47208423	0.742155	1	0.925	0.966	0.961	0.919	0.98	0.95	0.001	0.52246	1	0.925	0.966	0.961	0.943	0.982	0.95	-0.008	0.018731	0.211707	0.891	0.938	0.907	0.954	0.941	0.974	-0.044	0.000299052	0.012882	0.891	0.938	0.907	0.962	0.971	0.981	-0.059	0.316547
364	Ulk3	1	1	1	0.968	0.965	0.916	0.944	0.889	0.061	A3SS	chr8:57996153:57996309:57996181:57996309:57995655:57995738	1	1	1	0.968	0.965	0.855	0.962	0.944	0.057	1	1	1	0.968	0.965	0.944	1	0.667	0.107	0.0186574	0.211707	1	0.894	1	0.978	0.816	0.94	0.053	0.63079	1	1	0.894	1	0.959	0.9	1	0.012	0.0140695
365	Ulk3_1	0.914877	1	0.231	0.143	0.297	0.097	0.226	0.336	0.004	A3SS	chr8:57997239:57997341:57997276:57997341:57997045:57997148	0.0558202	0.285821	0.231	0.143	0.297	0.131	0.052	0.243	0.082	0.534921	1	0.231	0.143	0.297	0.46	0.124	0.222	-0.045	0.485496	1	0.33	0.348	0.025	0.154	0.41	0.211	-0.024	0.694829	1	0.33	0.348	0.025	0.341	0.138	0.194	0.01	0.898154
366	Sppl2b	0.840488	1	0.776	0.758	0.78	0.755	0.771	0.768	0.007	A3SS	chr7:8843917:8845235:8843917:8845232:8845976:8846137	0.733174	1	0.776	0.758	0.78	0.789	0.772	0.78	-0.009	0.545712	1	0.776	0.758	0.78	0.816	0.755	0.791	-0.016	0.499473	1	0.817	0.805	0.811	0.741	0.808	0.811	0.024	0.661421	1	0.817	0.805	0.811	0.759	0.796	0.845	0.011	0.239328
367	Sppl2b_1	0.0213799	0.211279	0.932	0.941	0.914	0.959	0.99	0.948	-0.037	A3SS	chr7:8847045:8847251:8847045:8847108:8847342:8847424	0.0350756	0.213137	0.932	0.941	0.914	0.953	0.966	0.969	-0.034	0.0127876	0.174154	0.932	0.941	0.914	0.965	0.938	1	-0.039	1	1	0.979	0.989	1	1	1	1	-0.011	1	1	0.979	0.989	1	0.989	1	1	-0.007	1
368	Sppl2b_2	0.953554	1	0.599	0.575	0.537	0.581	0.574	0.549	0.002	A3SS	chr7:8849473:8849616:8849473:8849613:8849697:8849837	0.381806	0.872445	0.599	0.575	0.537	0.553	0.508	0.559	0.03	0.222823	0.746717	0.599	0.575	0.537	0.574	0.47	0.533	0.045	0.610591	1	0.469	0.505	0.554	0.567	0.52	0.504	-0.021	0.385497	0.915924	0.469	0.505	0.554	0.523	0.578	0.52	-0.031	0.297719
369	Kidins220	0.478358	1	0.244	0.235	0.215	0.308	0.225	0.219	-0.019	A3SS	chr6:41634482:41634584:41634485:41634584:41633737:41633836	0.296837	0.772624	0.244	0.235	0.215	0.255	0.266	0.26	-0.029	0.616973	1	0.244	0.235	0.215	0.261	0.208	0.267	-0.014	0.361523	0.8963	0.275	0.26	0.256	0.192	0.299	0.218	0.027	0.0980654	0.468295	0.275	0.26	0.256	0.244	0.214	0.191	0.047	0.36949
370	Adam17	0.0324232	0.267255	0.052	0.039	0.041	0.078	0.055	0.083	-0.028	A3SS	chr6:40890738:40890857:40890738:40890852:40893255:40893345	0.000130145	0.00331625	0.052	0.039	0.041	0.107	0.086	0.093	-0.051	0.266984	0.811467	0.052	0.039	0.041	0.039	0.067	0.068	-0.014	0.374271	0.910304	0.042	0.029	0.007	0.036	0.024	0.041	-0.008	0.0117059	0.137792	0.042	0.029	0.007	0.044	0.071	0.043	-0.027	0.216345
371	Itgb1bp1	0.00194672	0.0444515	0.087	0.099	0.112	0.058	0.062	0.064	0.038	A3SS	chr6:40829320:40829593:40829320:40829449:40832570:40832599	0.00907879	0.0797457	0.087	0.099	0.112	0.07	0.081	0.053	0.031	0.0527032	0.375929	0.087	0.099	0.112	0.066	0.071	0.085	0.025	0.267351	0.793008	0.15	0.105	0.101	0.109	0.152	0.16	-0.022	0.953234	1	0.15	0.105	0.101	0.116	0.126	0.114	0	0.694009
372	LOC690276	0.185239	0.688361	0.061	0.085	0.059	0.091	0.101	0.091	-0.026	A3SS	chr6:39793154:39793404:39793154:39793374:39794404:39794444	0.962303	1	0.061	0.085	0.059	0.093	0.055	0.061	-0.001	0.825977	1	0.061	0.085	0.059	0.057	0.105	0.075	-0.011	0.894026	1	0.014	0.067	0.057	0.055	0.026	0.046	0.004	0.31605	0.84451	0.014	0.067	0.057	0.203	0	0.022	-0.029	0.633589
373	Nbas	0.907121	1	0.495	0.515	0.477	0.55	0.477	0.469	-0.003	A3SS	chr6:36215942:36216030:36215945:36216030:36215552:36215666	0.552035	1	0.495	0.515	0.477	0.46	0.48	0.643	-0.032	0.0189001	0.217842	0.495	0.515	0.477	0.617	0.666	0.554	-0.117	0.645439	1	0.473	0.718	0.486	0.617	0.539	0.415	0.035	0.74999	1	0.473	0.718	0.486	0.495	0.546	0.577	0.02	0.942362
374	Nbas_1	0.654648	1	0.061	0.04	0.063	0.011	0.062	0.079	0.004	A3SS	chr6:36326969:36327114:36326975:36327114:36320481:36320621	0.516094	1	0.061	0.04	0.063	0.075	0.06	0.054	-0.008	0.408698	0.978718	0.061	0.04	0.063	0.084	0.066	0.068	-0.018	0.0496623	0.358816	0.066	0.063	0.082	0.093	0.122	0.131	-0.045	0.26481	0.773773	0.066	0.063	0.082	0.087	0.135	0.068	-0.026	0.820427
375	Nbas_2	0.0573413	0.371878	0.077	0.079	0.052	0.053	0.025	0.012	0.039	A3SS	chr6:36326972:36327114:36326975:36327114:36320481:36320621	0.106022	0.424244	0.077	0.079	0.052	0.024	0.045	0.032	0.036	0.0266203	0.258202	0.077	0.079	0.052	0	0.046	0.029	0.044	0.249846	0.766062	0.03	0.162	0.016	0.01	0.009	0.108	0.027	0.285888	0.804495	0.03	0.162	0.016	0.024	0.064	0.041	0.026	0.524877
376	Pum2	0.0583628	0.37551	0.895	0.851	0.828	0.934	0.87	0.901	-0.044	A3SS	chr6:31507814:31507940:31507829:31507940:31500930:31501024	0.42465	0.917217	0.895	0.851	0.828	0.863	0.849	0.913	-0.017	0.968537	1	0.895	0.851	0.828	0.866	0.842	0.855	0.004	0.0101739	0.144371	0.908	0.937	0.899	0.845	0.836	0.891	0.057	0.38649	0.915924	0.908	0.937	0.899	0.861	0.917	0.909	0.019	0.11213
377	Pum2_1	0.277125	0.822032	0.968	0.952	0.912	0.95	0.918	0.899	0.022	A3SS	chr6:31507814:31507940:31507832:31507940:31500930:31501024	0.309778	0.787864	0.968	0.952	0.912	0.94	0.87	0.955	0.022	0.825252	1	0.968	0.952	0.912	0.967	0.937	0.93	-0.001	0.507999	1	0.922	0.944	0.91	0.967	0.936	0.904	-0.01	0.648133	1	0.922	0.944	0.91	0.927	0.939	0.931	-0.007	0.0478569
378	Pum2_2	0.0437573	0.325102	0.797	0.791	0.696	0.662	0.625	0.495	0.167	A3SS	chr6:31507829:31507940:31507832:31507940:31500930:31501024	0.197584	0.611662	0.797	0.791	0.696	0.72	0.543	0.723	0.099	0.905417	1	0.797	0.791	0.696	0.831	0.737	0.704	0.004	0.0760231	0.442099	0.571	0.574	0.547	0.849	0.754	0.534	-0.148	0.341124	0.873428	0.571	0.574	0.547	0.674	0.632	0.602	-0.072	0.0094318
379	Pum2_3	1	1	0.008	0.004	0	0.004	0.009	0.005	-0.002	A3SS	chr6:31518567:31518861:31518570:31518861:31518348:31518492	1	1	0.008	0.004	0	0.005	0.004	0.004	0	1	1	0.008	0.004	0	0.008	0.004	0.016	-0.005	1	1	0.013	0	0	0.004	0.023	0.006	-0.007	1	1	0.013	0	0	0	0.009	0	0.001	1
380	Pum2_4	0.0967763	0.503199	0.94	0.918	0.958	0.969	0.945	0.957	-0.018	A3SS	chr6:31518570:31518861:31518573:31518861:31518348:31518492	0.0841473	0.367473	0.94	0.918	0.958	0.931	0.963	0.977	-0.018	0.319425	0.877134	0.94	0.918	0.958	0.917	0.966	0.967	-0.011	0.0970487	0.497872	0.946	0.961	0.961	0.949	0.903	0.956	0.02	0.772239	1	0.946	0.961	0.961	0.959	0.96	0.958	-0.003	0.978392
381	Fkbp1b	0.39618	0.958566	0.279	0.175	0.164	0.17	0.253	0.12	0.025	A3SS	chr6:27839065:27839737:27839065:27839690:27840696:27840809	0.799788	1	0.279	0.175	0.164	0.303	0.176	0.196	-0.019	0.72707	1	0.279	0.175	0.164	0.358	0.222	0.129	-0.03	8.04783e-05	0.00424163	0.162	0.121	0.187	0.265	0.37	0.346	-0.17	0.000443848	0.0168929	0.162	0.121	0.187	0.368	0.336	0.297	-0.177	0.112658
382	Itsn2	0.567862	1	0.932	0.944	0.89	0.881	0.99	0.925	-0.01	A3SS	chr6:27649082:27649289:27649169:27649289:27647476:27647640	0.00721627	0.0679415	0.932	0.944	0.89	0.667	0.882	0.874	0.114	0.284957	0.83933	0.932	0.944	0.89	0.868	0.928	0.9	0.023	0.0576404	0.382645	0.925	0.959	0.894	0.978	0.928	0.961	-0.03	0.128581	0.546957	0.925	0.959	0.894	0.889	0.889	0.907	0.031	0.626133
383	Cenpo	0.0751332	0.436798	0.129	0.066	0.091	0.015	0.049	0.08	0.047	A3SS	chr6:27203641:27204833:27203641:27204809:27205479:27205654	0.812753	1	0.129	0.066	0.091	0.096	0.066	0.069	0.018	0.105985	0.533937	0.129	0.066	0.091	0.049	0.036	0.061	0.047	0.798883	1	0.012	0.061	0.01	0.038	0.011	0.046	-0.004	0.0056834	0.0829088	0.012	0.061	0.01	0.074	0.106	0.037	-0.045	0.308893
384	Emilin1	1	1	0.003	0	0	0	0	0	0.001	A3SS	chr6:25461328:25461576:25461328:25461549:25462009:25462135	1	1	0.003	0	0	0	0	0	0.001	1	1	0.003	0	0	0	0	0	0.001	1	1	0	0	0.001	0	0.001	0.002	-0.001	1	1	0	0	0.001	0	0	0.001	0	1
385	Slc4a1ap	0.687217	1	0.71	0.626	0.586	0.645	0.653	0.684	-0.02	A3SS	chr6:24910787:24910855:24910787:24910852:24912569:24912647	0.824612	1	0.71	0.626	0.586	0.655	0.59	0.709	-0.011	0.590822	1	0.71	0.626	0.586	0.703	0.633	0.668	-0.027	0.982413	1	0.716	0.646	0.642	0.681	0.67	0.662	-0.003	0.231929	0.732534	0.716	0.646	0.642	0.668	0.544	0.618	0.058	0.633065
386	Ypel5	1	1	1	0.991	0.987	0.978	0.996	0.992	0.004	A3SS	chr6:22656283:22658145:22656283:22656524:22660425:22660590	7.93293e-11	1.12773e-08	1	0.991	0.987	0.941	0.971	0.919	0.049	1	1	1	0.991	0.987	0.997	0.982	0.99	0.003	0.313915	0.849607	0.986	0.988	0.99	0.982	0.993	0.975	0.005	0.818684	1	0.986	0.988	0.99	0.995	0.998	0.995	-0.008	0.820488
387	Slc30a6	0.39948	0.959109	0.932	0.912	0.979	0.936	0.949	0.981	-0.014	A3SS	chr6:21032955:21032991:21032955:21032986:21033399:21033480	0.220345	0.650362	0.932	0.912	0.979	0.963	0.916	0.883	0.02	0.501163	1	0.932	0.912	0.979	0.959	0.958	0.94	-0.011	0.105158	0.51827	0.91	0.933	0.972	0.954	0.965	0.986	-0.03	0.95595	1	0.91	0.933	0.972	0.95	0.949	0.925	-0.003	0.671369
388	Ttc27	0.0799143	0.451389	0.902	0.931	0.857	0.909	0.947	0.934	-0.033	A3SS	chr6:20558755:20558988:20558755:20558985:20560119:20560220	0.0635839	0.31	0.902	0.931	0.857	0.97	0.881	0.943	-0.035	0.000116222	0.00793439	0.902	0.931	0.857	0.937	0.968	0.979	-0.065	0.854507	1	0.979	0.975	0.906	0.952	0.964	0.937	0.002	0.756476	1	0.979	0.975	0.906	0.946	0.931	0.967	0.005	0.624646
389	Crim1	0.144603	0.609057	0.926	0.939	0.875	0.87	0.917	0.894	0.02	A3SS	chr6:16704087:16704282:16704087:16704279:16718262:16718484	0.111175	0.434391	0.926	0.939	0.875	0.797	0.92	0.855	0.056	0.590582	1	0.926	0.939	0.875	0.906	0.905	0.903	0.009	0.845476	1	0.921	0.903	0.912	0.887	0.918	0.935	-0.001	0.360193	0.892016	0.921	0.903	0.912	0.893	0.913	0.887	0.014	0.417075
390	Cebpzos	0.985732	1	0.121	0.088	0.127	0.084	0.148	0.106	-0.001	A3SS	chr6:16135545:16135808:16135545:16135766:16136783:16136868	0.905428	1	0.121	0.088	0.127	0.111	0.161	0.062	0.001	0.686588	1	0.121	0.088	0.127	0.071	0.114	0.129	0.007	0.0879882	0.477929	0.105	0.104	0.119	0.098	0.062	0.07	0.033	0.817147	1	0.105	0.104	0.119	0.149	0.123	0.074	-0.006	0.759249
391	Prkd3	0.0380325	0.297931	0.886	0.943	1	1	0.981	0.962	-0.038	A3SS	chr6:16039868:16040784:16039972:16040784:16032818:16033033	0.281211	0.750175	0.886	0.943	1	0.937	0.984	0.982	-0.025	0.894557	1	0.886	0.943	1	0.981	0.963	0.898	-0.004	0.829647	1	0.968	0.983	0.987	0.958	0.983	1	-0.001	0.162673	0.615436	0.968	0.983	0.987	0.921	1	0.979	0.013	0.541522
392	LOC102548459	1	1	0.963	1	0.985	1	1	1	-0.017	A3SS	chr6:10829279:10830266:10829279:10830145:10830381:10831419	1	1	0.963	1	0.985	1	1	1	-0.017	0.703778	1	0.963	1	0.985	0.937	1	0.948	0.021	1	1	1	0.964	1	1	1	1	-0.012	1	1	1	0.964	1	1	1	1	-0.012	0.0432165
393	Prepl	0.000558459	0.0178356	0.471	0.514	0.487	0.626	0.583	0.703	-0.147	A3SS	chr6:9582174:9582381:9582281:9582381:9580516:9580655	0.0151645	0.115289	0.471	0.514	0.487	0.634	0.535	0.621	-0.106	0.299567	0.861639	0.471	0.514	0.487	0.474	0.664	0.499	-0.055	0.979998	1	0.662	0.774	0.681	0.701	0.716	0.695	0.002	0.00274782	0.0539126	0.662	0.774	0.681	0.563	0.55	0.608	0.132	0.201652
394	Msh2	0.00549864	0.0945093	0.952	0.88	0.934	0.987	0.947	0.951	-0.04	A3SS	chr6:6821387:6821633:6821387:6821549:6825036:6825134	0.270925	0.733234	0.952	0.88	0.934	0.898	0.942	0.977	-0.017	0.459396	1	0.952	0.88	0.934	0.935	0.909	0.96	-0.013	0.911007	1	0.954	0.967	0.978	0.978	0.988	0.925	0.003	0.414637	0.946725	0.954	0.967	0.978	0.962	0.989	0.932	0.005	0.661392
395	Fbxo11	0.820482	1	0.813	0.831	0.784	0.784	0.812	0.808	0.008	A3SS	chr6:6539711:6539856:6539714:6539856:6538612:6538694	0.626355	1	0.813	0.831	0.784	0.813	0.768	0.8	0.016	0.744335	1	0.813	0.831	0.784	0.781	0.815	0.797	0.012	0.342413	0.875172	0.792	0.792	0.715	0.662	0.842	0.664	0.044	0.380868	0.90875	0.792	0.792	0.715	0.706	0.731	0.778	0.028	0.383605
396	Ston1	1	1	1	1	0.975	1	1	1	-0.008	A3SS	chr6:5850341:5852306:5850341:5852202:5859285:5859569	1	1	1	1	0.975	1	1	1	-0.008	1	1	1	1	0.975	1	1	1	-0.008	1	1	0.988	1	1	1	1	1	-0.004	1	1	0.988	1	1	1	1	1	-0.004	1
397	Ston1_1	1	1	0.976	0.979	1	1	0.986	0.988	-0.006	A3SS	chr6:5850341:5852306:5850341:5852202:5892417:5892557	1	1	0.976	0.979	1	1	1	0.975	-0.007	1	1	0.976	0.979	1	1	0.98	0.975	0	0.583425	1	0.99	0.981	1	1	0.981	0.951	0.013	1	1	0.99	0.981	1	1	1	1	-0.01	1
398	Mtm1	0.449473	1	0.631	0.673	0.662	0.664	0.652	0.741	-0.03	A3SS	chr6:488690:490013:488690:490010:490567:490744	0.768012	1	0.631	0.673	0.662	0.634	0.652	0.648	0.011	0.282825	0.835761	0.631	0.673	0.662	0.77	0.706	0.624	-0.045	0.943063	1	0.56	0.712	0.694	0.571	0.643	0.744	0.003	0.706473	1	0.56	0.712	0.694	0.709	0.696	0.614	-0.018	0.861465
399	Rnaseh1	0.539061	1	0.874	0.931	0.934	0.9	0.916	0.868	0.018	A3SS	chr6:45290338:45290423:45290342:45290423:45289951:45290006	0.159052	0.535995	0.874	0.931	0.934	0.872	0.88	0.875	0.037	0.651274	1	0.874	0.931	0.934	0.901	0.903	0.896	0.013	0.000163366	0.00795881	0.838	0.82	0.864	0.987	0.909	0.946	-0.107	0.0012074	0.0326838	0.838	0.82	0.864	0.925	0.915	0.958	-0.092	0.859021
400	Agrn	0.171634	0.66407	0.964	0.964	0.932	0.885	0.955	0.955	0.022	A3SS	chr5:166756794:166757142:166756794:166757106:166757254:166757374	0.133727	0.485155	0.964	0.964	0.932	0.987	0.942	0.984	-0.018	0.636958	1	0.964	0.964	0.932	0.956	0.965	0.931	0.003	6.80723e-05	0.00366492	0.881	0.863	0.877	0.909	0.947	0.973	-0.069	0.832074	1	0.881	0.863	0.877	0.86	0.856	0.884	0.007	0.174825
401	Ints11	0.76088	1	0.972	0.948	0.927	0.926	0.946	0.962	0.004	A3SS	chr5:166484197:166484426:166484288:166484426:166481974:166482048	0.425295	0.917875	0.972	0.948	0.927	0.948	0.968	0.959	-0.009	0.347089	0.912923	0.972	0.948	0.927	0.956	0.944	0.979	-0.011	0.836803	1	0.941	0.957	0.993	0.963	0.938	0.982	0.003	0.208649	0.69807	0.941	0.957	0.993	0.977	0.978	0.976	-0.013	0.3494
402	Aurkaip1	0.477659	1	0.549	0.52	0.573	0.536	0.482	0.54	0.028	A3SS	chr5:166435699:166435896:166435808:166435896:166435176:166435450	0.367389	0.856758	0.549	0.52	0.573	0.518	0.541	0.473	0.037	0.471579	1	0.549	0.52	0.573	0.602	0.556	0.571	-0.029	0.071619	0.427157	0.403	0.416	0.421	0.53	0.482	0.441	-0.071	0.0509823	0.331712	0.403	0.416	0.421	0.442	0.531	0.49	-0.074	0.713283
403	Aurkaip1_1	0.0429022	0.324244	0.824	0.753	0.851	0.89	0.909	0.855	-0.075	A3SS	chr5:166435699:166435896:166435808:166435896:166435198:166435223	0.91091	1	0.824	0.753	0.851	0.791	0.794	0.841	0.001	0.0532592	0.377186	0.824	0.753	0.851	0.874	0.898	0.869	-0.071	0.14926	0.604008	0.664	0.706	0.631	0.753	0.689	0.755	-0.065	0.0788659	0.419576	0.664	0.706	0.631	0.81	0.787	0.662	-0.086	0.0292422
404	Aurkaip1_2	0.357041	0.91198	0.868	0.937	0.886	0.917	0.927	0.938	-0.03	A3SS	chr5:166435699:166435896:166435808:166435896:166435229:166435426	0.336136	0.823129	0.868	0.937	0.886	0.945	0.939	0.893	-0.029	0.616826	1	0.868	0.937	0.886	0.918	0.946	0.892	-0.022	0.00387815	0.0767507	0.91	0.886	0.751	0.985	0.898	0.933	-0.09	0.0230313	0.20937	0.91	0.886	0.751	0.89	0.932	0.946	-0.074	0.0730752
405	Ccnl2	0.0884497	0.476187	0.055	0.027	0.06	0.019	0.025	0.048	0.017	A3SS	chr5:166418483:166418639:166418529:166418639:166418242:166418317	0.0654827	0.314713	0.055	0.027	0.06	0.012	0.043	0.034	0.018	0.0207987	0.229331	0.055	0.027	0.06	0.02	0.032	0.021	0.023	0.0375011	0.31036	0.027	0.041	0.027	0.009	0.036	0.007	0.014	0.18812	0.66302	0.027	0.041	0.027	0.024	0.014	0.028	0.01	0.721616
406	Ccnl2_1	0.492572	1	0.663	0.585	0.606	0.66	0.555	0.575	0.021	A3SS	chr5:166423585:166425479:166425379:166425479:166422961:166423026	0.699124	1	0.663	0.585	0.606	0.631	0.62	0.575	0.009	5.23135e-06	0.00084415	0.663	0.585	0.606	0.768	0.763	0.719	-0.132	0.0992561	0.501995	0.803	0.826	0.812	0.807	0.867	0.858	-0.03	0.0341414	0.265067	0.803	0.826	0.812	0.863	0.851	0.841	-0.038	0.116505
407	Ccnl2_2	0.988654	1	0.565	0.548	0.527	0.543	0.59	0.508	0	A3SS	chr5:166426616:166426728:166426619:166426728:166426026:166426174	0.875575	1	0.565	0.548	0.527	0.518	0.548	0.587	-0.004	0.080162	0.470742	0.565	0.548	0.527	0.475	0.513	0.502	0.05	0.333383	0.868504	0.542	0.542	0.574	0.538	0.54	0.5	0.027	0.358786	0.892016	0.542	0.542	0.574	0.598	0.613	0.522	-0.025	0.279539
408	Mib2	0.431607	0.989322	0.655	0.627	0.639	0.761	0.641	0.625	-0.035	A3SS	chr5:166247897:166248005:166247897:166247993:166248127:166248270	0.406121	0.902625	0.655	0.627	0.639	0.504	0.682	0.589	0.049	0.213399	0.733149	0.655	0.627	0.639	0.566	0.599	0.562	0.065	0.0795729	0.451588	0.571	0.596	0.68	0.533	0.513	0.556	0.082	0.221771	0.713671	0.571	0.596	0.68	0.588	0.558	0.532	0.056	0.815557
409	Cdk11b	0.0664032	0.406025	0.907	0.839	0.855	0.813	0.8	0.829	0.053	A3SS	chr5:166213513:166213756:166213709:166213756:166212760:166212920	0.164487	0.549512	0.907	0.839	0.855	0.807	0.819	0.869	0.035	0.304851	0.866233	0.907	0.839	0.855	0.894	0.908	0.878	-0.026	0.0454697	0.345473	0.843	0.909	0.84	0.913	0.951	0.885	-0.052	0.0316242	0.255721	0.843	0.909	0.84	0.79	0.832	0.792	0.059	0.20766
410	Cdk11b_1	0.944788	1	0.908	0.929	0.894	0.918	0.905	0.905	0.001	A3SS	chr5:166227316:166227481:166227319:166227481:166227133:166227229	0.328756	0.814453	0.908	0.929	0.894	0.938	0.931	0.898	-0.012	0.909051	1	0.908	0.929	0.894	0.932	0.892	0.9	0.002	0.381787	0.916744	0.935	0.846	0.918	0.901	0.93	0.925	-0.019	0.473723	0.992954	0.935	0.846	0.918	0.906	0.856	0.907	0.01	0.1965
411	Nadk	0.0498378	0.347872	0.031	0.033	0.038	0.014	0.031	0.022	0.012	A3SS	chr5:166171881:166172017:166171914:166172017:166170641:166170727	0.438963	0.930976	0.031	0.033	0.038	0.018	0.044	0.024	0.005	0.865452	1	0.031	0.033	0.038	0.028	0.047	0.024	0.001	0.0225623	0.229929	0.042	0.032	0.032	0.017	0.015	0.029	0.015	0.491129	1	0.042	0.032	0.032	0.032	0.03	0.028	0.005	0.639802
412	Gnb1	0.976538	1	0.306	0.206	0.214	0.211	0.229	0.28	0.002	A3SS	chr5:166140471:166142223:166140474:166142223:166140172:166140280	0.158026	0.533314	0.306	0.206	0.214	0.17	0.156	0.249	0.05	0.160174	0.63462	0.306	0.206	0.214	0.198	0.227	0.159	0.047	0.934665	1	0.217	0.188	0.214	0.202	0.172	0.244	0	0.83278	1	0.217	0.188	0.214	0.173	0.308	0.169	-0.01	0.590832
413	Gnb1_1	0.748252	1	0.684	0.729	0.694	0.703	0.69	0.692	0.007	A3SS	chr5:166140471:166142223:166140474:166142223:166140172:166140284	0.715962	1	0.684	0.729	0.694	0.731	0.694	0.646	0.012	0.129228	0.58022	0.684	0.729	0.694	0.666	0.675	0.656	0.037	0.614439	1	0.699	0.646	0.643	0.683	0.68	0.663	-0.013	0.725111	1	0.699	0.646	0.643	0.69	0.659	0.613	0.009	0.876608
414	Gnb1_2	0.411409	0.969447	0.366	0.373	0.392	0.359	0.366	0.354	0.017	A3SS	chr5:166140471:166142223:166140474:166142223:166140172:166140288	0.676632	1	0.366	0.373	0.392	0.379	0.401	0.378	-0.009	0.480489	1	0.366	0.373	0.392	0.353	0.372	0.361	0.015	0.843511	1	0.366	0.349	0.352	0.355	0.346	0.354	0.004	0.326221	0.853297	0.366	0.349	0.352	0.33	0.346	0.33	0.02	0.902214
415	Cep104	0.00917272	0.126385	0.947	0.985	0.973	0.99	1	0.99	-0.025	A3SS	chr5:164565252:164567260:164566849:164567260:164564775:164564866	0.643403	1	0.947	0.985	0.973	0.99	0.945	0.984	-0.005	0.0884035	0.486813	0.947	0.985	0.973	0.974	1	0.978	-0.016	0.845183	1	0.949	0.992	0.991	0.978	0.962	0.972	0.007	0.524325	1	0.949	0.992	0.991	1	0.988	1	-0.019	0.843299
416	Zbtb48	0.595629	1	0.395	0.45	0.313	0.629	0.361	0.334	-0.055	A3SS	chr5:162527535:162527743:162527535:162527628:162528226:162528338	0.562826	1	0.395	0.45	0.313	0.409	0.33	0.321	0.033	0.726486	1	0.395	0.45	0.313	0.458	0.306	0.311	0.028	0.83801	1	0.338	0.487	0.451	0.421	0.506	0.287	0.021	0.72493	1	0.338	0.487	0.451	0.331	0.414	0.489	0.014	0.0293257
417	Errfi1	0.0489258	0.34461	0.939	0.873	0.907	0.76	0.892	0.869	0.066	A3SS	chr5:161334772:161337289:161335000:161337289:161333883:161333960	0.795297	1	0.939	0.873	0.907	0.929	0.87	0.898	0.007	0.580085	1	0.939	0.873	0.907	0.895	0.908	0.865	0.017	0.622391	1	0.897	0.888	0.887	0.895	0.901	0.89	-0.005	0.429273	0.959947	0.897	0.888	0.887	0.875	0.912	0.911	-0.009	0.086325
418	Pik3cd	0.436382	0.995401	0.055	0.077	0.033	0.055	0.097	0.057	-0.015	A3SS	chr5:160100045:160100161:160100045:160100158:160100246:160100425	0.822431	1	0.055	0.077	0.033	0.036	0.084	0.057	-0.004	0.35422	0.919143	0.055	0.077	0.033	0.039	0.087	0.106	-0.022	0.247187	0.76117	0.019	0	0.12	0.074	0.094	0.024	-0.018	0.417437	0.94892	0.019	0	0.12	0.063	0.045	0.061	-0.01	0.800711
419	Pik3cd_1	0.272679	0.814698	0.16	0.167	0.271	0.152	0.188	0.132	0.042	A3SS	chr5:160101267:160101398:160101267:160101389:160101479:160101644	0.284055	0.753666	0.16	0.167	0.271	0.146	0.16	0.173	0.04	0.531924	1	0.16	0.167	0.271	0.128	0.2	0.199	0.024	0.548364	1	0.286	0.242	0.092	0.206	0.199	0.146	0.023	0.0120255	0.138979	0.286	0.242	0.092	0.092	0.154	0.068	0.102	0.648912
420	Pik3cd_2	0.420046	0.979559	0.884	0.754	0.906	0.827	0.839	0.809	0.023	A3SS	chr5:160101479:160101647:160101479:160101644:160101723:160101774	0.887508	1	0.884	0.754	0.906	0.849	0.862	0.856	-0.008	0.438752	1	0.884	0.754	0.906	0.881	0.86	0.909	-0.035	0.448653	0.982585	0.954	0.836	0.879	0.886	0.922	0.797	0.021	0.0219199	0.20285	0.954	0.836	0.879	0.746	0.737	0.782	0.135	0.901786
421	Pik3cd_3	0.557916	1	0.969	0.925	0.888	0.945	0.93	0.953	-0.015	A3SS	chr5:160105331:160105511:160105331:160105493:160106233:160106463	0.0497498	0.263391	0.969	0.925	0.888	1	0.926	0.974	-0.039	0.0621319	0.411508	0.969	0.925	0.888	0.949	0.989	0.953	-0.036	0.0519909	0.365803	0.969	0.911	0.959	0.975	0.987	0.965	-0.029	0.00540188	0.0806617	0.969	0.911	0.959	0.965	1	1	-0.042	0.00811046
422	Clcn6	0.825285	1	0.928	0.96	0.917	0.949	0.973	0.879	0.001	A3SS	chr5:158438912:158439069:158438912:158439035:158439231:158439389	0.260433	0.715959	0.928	0.96	0.917	0.846	0.921	0.948	0.03	1	1	0.928	0.96	0.917	0.945	0.923	0.942	-0.002	0.486495	1	0.907	0.911	0.954	0.865	0.873	0.962	0.024	0.738239	1	0.907	0.911	0.954	0.91	0.939	0.951	-0.009	0.900954
423	Cdv3	0.636205	1	0.739	0.75	0.736	0.731	0.709	0.754	0.01	A3SS	chr8:103934005:103936917:103934005:103936219:103937260:103937420	0.0969184	0.39905	0.739	0.75	0.736	0.692	0.714	0.701	0.039	0.81525	1	0.739	0.75	0.736	0.728	0.768	0.745	-0.005	0.150911	0.604008	0.832	0.844	0.822	0.857	0.865	0.863	-0.029	1.11022e-16	5.61995e-14	0.832	0.844	0.822	0.631	0.623	0.619	0.208	0.45591
424	Ddi2	1	1	1	0.995	0.996	0.988	0.975	1	0.009	A3SS	chr5:154006277:154006381:154006277:154006376:154009887:154010016	1	1	1	0.995	0.996	0.989	0.989	0.996	0.006	1	1	1	0.995	0.996	0.994	0.983	1	0.005	1	1	0.978	1	0.992	1	0.986	0.992	-0.003	1	1	0.978	1	0.992	0.993	0.981	0.995	0	1
425	Spen	0.15285	0.629324	0.1	0.03	0.051	0.11	0.089	0.079	-0.032	A3SS	chr5:153777178:153777376:153777178:153777373:153777499:153778000	0.818889	1	0.1	0.03	0.051	0.092	0.052	0.051	-0.005	0.83586	1	0.1	0.03	0.051	0.062	0.039	0.082	-0.001	0.25747	0.777066	0.063	0.059	0.066	0.024	0.062	0.051	0.017	0.872244	1	0.063	0.059	0.066	0.104	0.069	0.025	-0.003	0.689236
426	Spen_1	0.624713	1	0.805	1	0.925	0.964	0.934	0.945	-0.038	A3SS	chr5:153802689:153802850:153802689:153802847:153825315:153825792	0.143455	0.506829	0.805	1	0.925	0.961	1	0.915	-0.049	1	1	0.805	1	0.925	1	0.951	0.907	-0.043	0.0409024	0.326112	0.867	0.941	0.943	0.969	0.954	0.969	-0.047	0.536066	1	0.867	0.941	0.943	0.901	0.852	0.943	0.018	0.112964
427	Szrd1	0.255301	0.794173	0.64	0.614	0.64	0.67	0.649	0.65	-0.025	A3SS	chr5:153424118:153424373:153424118:153424370:153425908:153425958	0.572824	1	0.64	0.614	0.64	0.628	0.662	0.641	-0.012	0.698281	1	0.64	0.614	0.64	0.64	0.634	0.645	-0.008	0.955821	1	0.667	0.659	0.664	0.65	0.67	0.673	-0.001	0.318557	0.846227	0.667	0.659	0.664	0.671	0.69	0.698	-0.023	0.627241
428	Mrto4	0.494368	1	0.038	0.03	0.04	0.029	0.05	0.017	0.004	A3SS	chr5:151605277:151605441:151605277:151605381:151606050:151606109	0.519648	1	0.038	0.03	0.04	0.032	0.024	0.038	0.005	0.841877	1	0.038	0.03	0.04	0.043	0.033	0.026	0.002	0.200609	0.690912	0.037	0.047	0.051	0.051	0.064	0.055	-0.012	0.889155	1	0.037	0.047	0.051	0.055	0.033	0.043	0.001	0.38446
429	Mrto4_1	0.0172852	0.186827	0.028	0.023	0.026	0.017	0.018	0.012	0.01	A3SS	chr5:151605277:151605508:151605277:151605381:151606050:151606109	0.736663	1	0.028	0.023	0.026	0.024	0.024	0.033	-0.001	0.121608	0.561117	0.028	0.023	0.026	0.019	0.016	0.02	0.007	0.851169	1	0.013	0.041	0.028	0.019	0.031	0.03	0.001	0.591364	1	0.013	0.041	0.028	0.034	0.027	0.031	-0.003	0.817757
430	Eif4g3	0.429332	0.988716	0.918	0.786	0.925	0.847	0.881	0.83	0.024	A3SS	chr5:150294181:150294277:150294202:150294277:150270603:150270732	0.950779	1	0.918	0.786	0.925	0.875	0.877	0.831	0.015	0.0464295	0.358497	0.918	0.786	0.925	0.953	0.905	0.947	-0.059	0.280843	0.809532	0.832	0.878	0.866	0.873	0.877	0.912	-0.029	0.548657	1	0.832	0.878	0.866	0.889	0.873	0.857	-0.014	0.88964
431	Eif4g3_1	0.0202803	0.20405	0.628	0.683	0.707	0.627	0.585	0.55	0.085	A3SS	chr5:150332155:150332264:150332158:150332264:150317216:150317339	0.0892866	0.382192	0.628	0.683	0.707	0.597	0.599	0.613	0.07	0.46008	1	0.628	0.683	0.707	0.682	0.603	0.645	0.029	0.296964	0.82928	0.656	0.647	0.643	0.623	0.743	0.691	-0.037	0.65107	1	0.656	0.647	0.643	0.684	0.572	0.634	0.019	0.73806
432	Eif4g3_2	3.5655e-06	0.000415924	0.709	0.77	0.765	0.61	0.614	0.642	0.126	A3SS	chr5:150395070:150395188:150395127:150395188:150392250:150392344	1.23825e-08	1.06175e-06	0.709	0.77	0.765	0.618	0.547	0.535	0.181	7.72482e-06	0.00111175	0.709	0.77	0.765	0.612	0.638	0.598	0.132	0.0618745	0.400784	0.64	0.655	0.633	0.655	0.683	0.753	-0.054	0.787573	1	0.64	0.655	0.633	0.624	0.653	0.675	-0.008	0.00477403
433	Mterf3	0.23708	0.762893	0.764	0.789	0.835	0.765	0.765	0.78	0.026	A3SS	chr7:63840886:63841216:63840886:63841002:63844553:63844744	0.0135366	0.10598	0.764	0.789	0.835	0.749	0.741	0.726	0.057	0.410204	0.980802	0.764	0.789	0.835	0.78	0.765	0.788	0.018	3.90512e-06	0.000383391	0.805	0.849	0.779	0.69	0.735	0.667	0.114	0.514475	1	0.805	0.849	0.779	0.762	0.842	0.787	0.014	0.000163658
434	Usp48	0.749527	1	0.629	0.697	0.696	0.669	0.783	0.604	-0.011	A3SS	chr5:149824781:149824910:149824784:149824910:149821536:149821716	0.543759	1	0.629	0.697	0.696	0.629	0.638	0.684	0.024	0.77459	1	0.629	0.697	0.696	0.722	0.677	0.645	-0.007	0.385685	0.92126	0.642	0.6	0.692	0.707	0.709	0.617	-0.033	0.210061	0.69845	0.642	0.6	0.692	0.706	0.658	0.703	-0.044	0.443766
435	Usp48_1	0.273808	0.816705	0.592	0.55	0.54	0.514	0.533	0.505	0.043	A3SS	chr5:149833494:149833625:149833497:149833625:149831644:149831759	0.308447	0.785588	0.592	0.55	0.54	0.633	0.584	0.576	-0.037	0.648032	1	0.592	0.55	0.54	0.471	0.591	0.561	0.02	0.429235	0.965057	0.516	0.524	0.451	0.581	0.471	0.531	-0.031	0.343686	0.876001	0.516	0.524	0.451	0.541	0.523	0.53	-0.034	0.123702
436	Usp48_2	0.314547	0.864603	0.964	0.969	0.937	0.951	0.93	0.954	0.012	A3SS	chr5:149845828:149845959:149845833:149845959:149843076:149843187	0.297718	0.772765	0.964	0.969	0.937	0.929	0.95	0.96	0.01	0.0664299	0.427221	0.964	0.969	0.937	0.941	0.911	0.941	0.026	0.197783	0.687707	0.955	0.925	0.94	0.979	0.922	0.968	-0.016	0.122444	0.532944	0.955	0.925	0.94	0.945	0.895	0.908	0.024	0.787707
437	Zbtb40	0.33273	0.886489	0.944	0.831	0.927	0.836	0.853	0.876	0.046	A3SS	chr5:149225769:149225984:149225769:149225928:149227497:149227662	0.00170025	0.0237333	0.944	0.831	0.927	0.718	0.73	0.784	0.157	0.311228	0.870882	0.944	0.831	0.927	0.873	0.795	0.941	0.031	0.532672	1	0.904	0.946	0.939	1	0.861	0.872	0.019	0.0912352	0.449691	0.904	0.946	0.939	0.904	0.82	0.873	0.064	0.391108
438	Zbtb40_1	0.607194	1	0.056	0.058	0.049	0.131	0.211	0	-0.06	A3SS	chr5:149225769:149225987:149225769:149225984:149227497:149227662	0.952744	1	0.056	0.058	0.049	0.052	0.061	0.073	-0.008	0.666813	1	0.056	0.058	0.049	0	0.118	0.14	-0.032	0.718488	1	0.052	0.052	0.061	0.094	0	0.094	-0.008	0.677756	1	0.052	0.052	0.061	0	0.052	0.098	0.005	0.153825
439	Zfp46	0.121356	0.565275	0.548	0.486	0.536	0.52	0.472	0.346	0.077	A3SS	chr5:148521823:148522068:148521941:148522068:148521182:148521237	0.000473421	0.00881869	0.548	0.486	0.536	0.229	0.413	0.376	0.184	0.177968	0.675179	0.548	0.486	0.536	0.451	0.451	0.484	0.061	0.00322206	0.0669222	0.621	0.525	0.563	0.423	0.51	0.372	0.135	0.0203239	0.193648	0.621	0.525	0.563	0.533	0.388	0.456	0.111	0.26028
440	Bex3	0.109198	0.53671	0.534	0.524	0.54	0.495	0.492	0.472	0.046	A3SS	chrX:99274129:99274799:99274175:99274799:99273698:99273777	0.00196937	0.026268	0.534	0.524	0.54	0.445	0.443	0.466	0.081	0.646697	1	0.534	0.524	0.54	0.516	0.512	0.532	0.013	0.783991	1	0.558	0.532	0.503	0.545	0.536	0.533	-0.007	0.0187548	0.183275	0.558	0.532	0.503	0.475	0.493	0.434	0.064	0.182604
441	Gale	0.000541574	0.0174017	0.032	0.007	0.013	0.048	0.033	0.023	-0.017	A3SS	chr5:148196504:148196797:148196620:148196797:148196254:148196368	0.563995	1	0.032	0.007	0.013	0.015	0.025	0.02	-0.003	0.416109	0.985228	0.032	0.007	0.013	0.019	0.023	0.021	-0.004	0.680766	1	0.034	0.042	0.02	0.026	0.042	0.018	0.003	0.0753923	0.410361	0.034	0.042	0.02	0.044	0.037	0.048	-0.011	0.936073
442	Rcan3	1	1	1	0.958	0.958	0.907	1	0.927	0.027	A3SS	chr5:147671101:147671243:147671101:147671209:147671632:147671875	1	1	1	0.958	0.958	0.904	1	0.841	0.057	1	1	1	0.958	0.958	0.936	1	1	-0.007	1	1	0.959	1	1	1	0.953	1	0.002	0.00742944	0.102474	0.959	1	1	0.941	0.959	0.877	0.061	1
443	Srrm1	0.88308	1	0.606	0.559	0.62	0.611	0.515	0.635	0.008	A3SS	chr5:147566761:147566890:147566761:147566887:147568503:147568545	0.691271	1	0.606	0.559	0.62	0.623	0.573	0.542	0.016	0.195371	0.703568	0.606	0.559	0.62	0.571	0.479	0.56	0.058	0.749298	1	0.57	0.521	0.528	0.454	0.52	0.592	0.018	0.467745	0.987373	0.57	0.521	0.528	0.541	0.518	0.665	-0.035	0.714707
444	Srrm1_1	0.944157	1	0.514	0.572	0.54	0.501	0.571	0.56	-0.002	A3SS	chr5:147566761:147566890:147566761:147566887:147568889:147569010	0.139018	0.496343	0.514	0.572	0.54	0.574	0.642	0.564	-0.051	0.553016	1	0.514	0.572	0.54	0.596	0.519	0.571	-0.02	0.345007	0.878215	0.607	0.56	0.615	0.58	0.56	0.547	0.032	0.370203	0.901329	0.607	0.56	0.615	0.476	0.601	0.598	0.036	0.560231
445	Srrm1_2	0.0694269	0.416251	0.815	0.839	0.799	0.774	0.771	0.795	0.038	A3SS	chr5:147568889:147569034:147568889:147569010:147571672:147571759	0.917805	1	0.815	0.839	0.799	0.83	0.8	0.815	0.003	0.306921	0.866589	0.815	0.839	0.799	0.804	0.785	0.798	0.022	0.183066	0.663489	0.853	0.852	0.874	0.891	0.852	0.9	-0.021	0.326709	0.853297	0.853	0.852	0.874	0.86	0.809	0.861	0.016	0.550326
446	Srrm1_3	0.00322421	0.0640781	0.946	0.965	0.969	0.98	0.982	0.978	-0.02	A3SS	chr5:147580528:147580648:147580528:147580633:147580941:147581130	0.0647383	0.312805	0.946	0.965	0.969	0.978	0.965	0.978	-0.014	0.505322	1	0.946	0.965	0.969	0.976	0.943	0.982	-0.007	0.458196	0.987597	0.958	0.962	0.978	0.965	0.977	0.971	-0.005	0.443188	0.968241	0.958	0.962	0.978	0.968	0.959	0.955	0.005	0.0681461
447	Srrm1_4	0.153765	0.629848	0.976	0.982	0.974	0.98	0.985	0.99	-0.008	A3SS	chr5:147582419:147582623:147582419:147582533:147583895:147584011	0.0116471	0.094991	0.976	0.982	0.974	0.953	0.951	0.976	0.017	0.214981	0.733831	0.976	0.982	0.974	0.967	0.97	0.97	0.008	0.764087	1	0.971	0.971	0.978	0.982	0.964	0.979	-0.002	0.390877	0.921288	0.971	0.971	0.978	0.957	0.976	0.971	0.005	0.440803
448	Srrm1_5	0.0151681	0.172806	0.186	0.15	0.216	0.121	0.049	0.099	0.094	A3SS	chr5:147584446:147585416:147584446:147584617:147586255:147586385	0.0307209	0.193872	0.186	0.15	0.216	0.437	0.455	0.192	-0.177	0.82254	1	0.186	0.15	0.216	0.161	0.304	0.132	-0.015	0.169142	0.637852	0.257	0.303	0.307	0.117	0.313	0.231	0.069	0.721886	1	0.257	0.303	0.307	0.333	0.228	0.354	-0.016	0.017177
449	Srrm1_6	0.318433	0.86913	0.055	0.035	0.043	0.07	0.035	0.05	-0.007	A3SS	chr5:147584446:147586385:147584446:147584617:147586673:147586796	0.0641725	0.311375	0.055	0.035	0.043	0.036	0.027	0.036	0.011	0.595216	1	0.055	0.035	0.043	0.048	0.053	0.041	-0.003	0.913285	1	0.045	0.07	0.057	0.043	0.059	0.068	0.001	0.241088	0.74516	0.045	0.07	0.057	0.048	0.042	0.056	0.009	0.785318
450	Mtfr1l	0.00448667	0.0802516	0.918	0.923	0.906	0.952	0.935	0.965	-0.035	A3SS	chr5:146740385:146740707:146740385:146740671:146741614:146741826	0.0755767	0.34308	0.918	0.923	0.906	0.942	0.94	0.938	-0.024	0.125825	0.573157	0.918	0.923	0.906	0.947	0.916	0.945	-0.02	0.0450077	0.342483	0.925	0.929	0.934	0.963	0.959	0.92	-0.018	0.129733	0.549668	0.925	0.929	0.934	0.948	0.94	0.945	-0.015	0.000605376
451	Arid1a	0.532954	1	0.192	0.287	0.322	0.227	0.251	0.26	0.021	A3SS	chr5:145916850:145917026:145916850:145917023:145917192:145917325	0.666433	1	0.192	0.287	0.322	0.333	0.251	0.269	-0.017	0.451393	1	0.192	0.287	0.322	0.253	0.207	0.276	0.022	0.95417	1	0.229	0.231	0.223	0.231	0.239	0.208	0.002	0.263014	0.77092	0.229	0.231	0.223	0.224	0.193	0.169	0.032	0.790946
452	Wdtc1	0.510796	1	0.979	0.96	0.967	0.982	0.93	0.962	0.011	A3SS	chr5:145500828:145500937:145500828:145500934:145501475:145501548	0.540565	1	0.979	0.96	0.967	0.92	0.969	0.988	0.01	0.860864	1	0.979	0.96	0.967	0.971	1	0.931	0.001	0.036188	0.302569	0.92	0.952	0.978	0.975	0.982	0.956	-0.021	0.00263014	0.0526235	0.92	0.952	0.978	0.979	0.984	0.984	-0.032	0.221847
453	Ahdc1	0.940596	1	0.142	0.123	0.117	0.09	0.116	0.181	-0.002	A3SS	chr5:145228910:145229008:145228913:145229008:145228387:145228679	0.791407	1	0.142	0.123	0.117	0.179	0.151	0.123	-0.024	0.479343	1	0.142	0.123	0.117	0.087	0.229	0.159	-0.031	0.822133	1	0.105	0.116	0.174	0.142	0.132	0.144	-0.008	1	1	0.105	0.116	0.174	0.1	0.187	0.117	-0.003	0.0790779
454	Ahdc1_1	0.0633982	0.395575	0.21	0.39	0.37	0.192	0.248	0.248	0.094	A3SS	chr5:145277792:145278023:145277911:145278023:145271482:145271664	0.00108909	0.016526	0.21	0.39	0.37	0.166	0.04	0.234	0.177	0.741663	1	0.21	0.39	0.37	0.291	0.298	0.445	-0.021	0.212337	0.714018	0.235	0.19	0.211	0.29	0.268	0.215	-0.046	0.185665	0.660467	0.235	0.19	0.211	0.265	0.249	0.251	-0.043	0.465847
455	Ahdc1_2	0.126206	0.573502	0.324	0.403	0.47	0.29	0.34	0.341	0.075	A3SS	chr5:145277806:145278023:145277911:145278023:145271482:145271664	0.0014775	0.0211149	0.324	0.403	0.47	0.251	0.193	0.244	0.17	0.589746	1	0.324	0.403	0.47	0.351	0.358	0.41	0.026	0.221729	0.726303	0.309	0.253	0.285	0.283	0.407	0.312	-0.052	0.407639	0.940816	0.309	0.253	0.285	0.314	0.308	0.314	-0.03	0.349634
456	Tinagl1	0.976881	1	0.607	0.544	0.59	0.564	0.626	0.554	-0.001	A3SS	chr5:142522779:142523094:142522779:142523091:142523640:142523730	0.93859	1	0.607	0.544	0.59	0.566	0.579	0.591	0.002	0.574794	1	0.607	0.544	0.59	0.598	0.61	0.578	-0.015	0.812158	1	0.57	0.551	0.571	0.569	0.567	0.539	0.006	0.822589	1	0.57	0.551	0.571	0.553	0.506	0.608	0.008	0.565423
457	Zmym1	1	1	0.972	1	0.902	0.94	1	0.969	-0.012	A3SS	chr5:139376592:139376827:139376592:139376773:139381647:139381891	0.0320992	0.199769	0.972	1	0.902	0.933	0.905	0.956	0.027	0.831445	1	0.972	1	0.902	1	1	0.898	-0.008	1	1	0.972	0.959	1	1	0.828	0.94	0.054	1	1	0.972	0.959	1	1	0.791	0.823	0.106	1
458	Zmym4	1	1	0.98	1	1	0.974	0.986	1	0.007	A3SS	chr5:139178462:139178581:139178462:139178578:139181445:139181590	1	1	0.98	1	1	0.951	1	1	0.01	1	1	0.98	1	1	1	1	0.958	0.007	0.560875	1	1	0.975	1	0.978	0.982	0.977	0.013	1	1	1	0.975	1	0.981	1	1	-0.002	1
459	Pabir2	1.30359e-09	4.37191e-07	0.568	0.655	0.64	0.973	0.946	0.945	-0.334	A3SS	chrX:132989123:132991977:132989123:132991057:132999836:132999933	3.55975e-06	0.00015634	0.568	0.655	0.64	1	0.917	0.867	-0.307	0.00404813	0.0897911	0.568	0.655	0.64	0.739	0.857	0.85	-0.194	1.11022e-16	4.63241e-14	0.404	0.368	0.267	0.967	0.88	0.86	-0.556	0.000144936	0.00764237	0.404	0.368	0.267	0.532	0.769	0.647	-0.303	2.0017e-06
460	Btbd19	0.108103	0.534636	0.051	0.084	0.022	0.081	0.087	0.077	-0.029	A3SS	chr5:130600630:130600702:130600630:130600690:130602383:130602437	0.00100079	0.0155805	0.051	0.084	0.022	0.13	0.127	0.094	-0.065	0.173186	0.668264	0.051	0.084	0.022	0.052	0.093	0.083	-0.024	0.320802	0.856191	0.06	0.12	0.14	0.131	0.13	0.117	-0.019	0.866536	1	0.06	0.12	0.14	0.123	0.11	0.084	0.001	0.0379119
461	Ndufs7	0.851234	1	0.012	0.011	0.042	0.018	0.023	0.022	0.001	A3SS	chr7:9456163:9456253:9456163:9456229:9456858:9456895	0.332014	0.816359	0.012	0.011	0.042	0.027	0.028	0.025	-0.005	0.235012	0.766678	0.012	0.011	0.042	0.023	0.007	0.016	0.006	0.376605	0.91227	0.008	0.015	0.02	0.018	0.016	0.021	-0.004	0.98272	1	0.008	0.015	0.02	0.015	0.015	0.012	0	0.124822
462	Mutyh	0.355094	0.910872	0.03	0.035	0.021	0.055	0.099	0	-0.023	A3SS	chr5:130284657:130284831:130284678:130284831:130284458:130284595	0.11961	0.45145	0.03	0.035	0.021	0.029	0	0.226	-0.056	0.00616385	0.117084	0.03	0.035	0.021	0.027	0.043	0.206	-0.063	0.686399	1	0	0.158	0.157	0.143	0.107	0.068	-0.001	0.287036	0.806314	0	0.158	0.157	0.082	0.058	0.048	0.042	0.00342093
463	Mast2	0.33684	0.890888	0.653	0.718	0.698	0.699	0.724	0.726	-0.027	A3SS	chr5:129776292:129777857:129776292:129777854:129778144:129778338	0.173597	0.565966	0.653	0.718	0.698	0.73	0.712	0.738	-0.037	0.777364	1	0.653	0.718	0.698	0.711	0.672	0.708	-0.007	0.169111	0.637852	0.703	0.605	0.675	0.733	0.729	0.657	-0.045	0.189231	0.6652	0.703	0.605	0.675	0.665	0.731	0.727	-0.047	0.74569
464	Msantd2	0.485216	1	0.752	0.667	0.525	0.6	0.607	0.6	0.046	A3SS	chr8:37227480:37227736:37227636:37227736:37200895:37201721	0.170573	0.559122	0.752	0.667	0.525	0.774	0.627	0.784	-0.08	0.207217	0.720152	0.752	0.667	0.525	0.542	0.617	0.544	0.08	0.628132	1	0.711	0.706	0.684	0.697	0.796	0.676	-0.023	0.0367519	0.273585	0.711	0.706	0.684	0.651	0.551	0.6	0.1	0.974497
465	LOC108351105	0.0246537	0.228484	0.731	0.661	0.684	0.75	0.875	0.879	-0.143	A3SS	chr5:128433167:128437638:128433986:128437638:128432930:128433068	0.0731161	0.337256	0.731	0.661	0.684	0.793	0.862	0.765	-0.115	0.0504572	0.374213	0.731	0.661	0.684	0.782	0.806	0.843	-0.118	0.996155	1	0.855	0.922	0.957	0.967	0.869	0.914	-0.005	0.971437	1	0.855	0.922	0.957	0.92	0.971	0.823	0.007	0.865259
466	Cc2d1b	0.165491	0.653641	0.043	0.033	0.004	0.023	0.008	0.019	0.01	A3SS	chr5:123362161:123362307:123362181:123362307:123361679:123361852	0.746505	1	0.043	0.033	0.004	0.022	0.04	0.035	-0.006	0.0257835	0.252385	0.043	0.033	0.004	0.012	0.008	0.016	0.015	0.21511	0.719476	0.014	0.007	0.022	0.03	0.027	0.012	-0.009	1	1	0.014	0.007	0.022	0.008	0.03	0.005	0	0.685602
467	Tut4	0.0143737	0.169604	0.588	0.656	0.609	0.824	0.689	0.741	-0.134	A3SS	chr5:123292495:123292683:123292498:123292683:123291133:123291249	0.13796	0.494533	0.588	0.656	0.609	0.662	0.742	0.679	-0.077	0.891988	1	0.588	0.656	0.609	0.548	0.653	0.68	-0.009	0.646045	1	0.581	0.723	0.656	0.774	0.495	0.6	0.03	0.360834	0.892376	0.581	0.723	0.656	0.782	0.563	0.303	0.104	0.622452
468	Tut4_1	0.64332	1	0.365	0.357	0.481	0.447	0.436	0.384	-0.021	A3SS	chr5:123292495:123292683:123292510:123292683:123291133:123291249	0.000277549	0.00590623	0.365	0.357	0.481	0.608	0.521	0.699	-0.208	0.0593338	0.399778	0.365	0.357	0.481	0.336	0.244	0.353	0.09	0.171926	0.644338	0.256	0.441	0.443	0.285	0.312	0.316	0.076	0.221082	0.713642	0.256	0.441	0.443	0.397	0.367	0.133	0.081	0.524086
469	Tut4_2	0.251537	0.788406	0.302	0.239	0.386	0.202	0.325	0.216	0.061	A3SS	chr5:123292498:123292683:123292510:123292683:123291133:123291249	0.0272882	0.179769	0.302	0.239	0.386	0.462	0.337	0.548	-0.14	0.0844224	0.479411	0.302	0.239	0.386	0.299	0.16	0.228	0.08	0.366036	0.90057	0.213	0.281	0.325	0.112	0.316	0.253	0.046	0.603469	1	0.213	0.281	0.325	0.191	0.321	0.23	0.026	0.980915
470	Tut4_3	0.345016	0.9004	0.927	0.93	0.892	0.87	0.939	0.878	0.021	A3SS	chr5:123305878:123306582:123305881:123306582:123304510:123304666	0.948623	1	0.927	0.93	0.892	0.895	0.894	0.956	0.001	0.574245	1	0.927	0.93	0.892	0.906	0.932	0.874	0.012	0.207506	0.705353	0.924	0.958	0.902	0.944	0.942	0.962	-0.021	0.715001	1	0.924	0.958	0.902	0.91	0.936	0.904	0.011	0.358943
471	Ssbp3	0.139958	0.600539	0.054	0.037	0.042	0.053	0.069	0.061	-0.017	A3SS	chr5:121816791:121816880:121816815:121816880:121811382:121811459	0.0230064	0.159538	0.054	0.037	0.042	0.023	0.026	0.026	0.019	0.878197	1	0.054	0.037	0.042	0.045	0.045	0.048	-0.002	0.0957729	0.496476	0.032	0.045	0.051	0.041	0.037	0.01	0.013	0.896047	1	0.032	0.045	0.051	0.034	0.039	0.049	0.002	0.288612
472	Ssbp3_1	0.434789	0.993613	0.026	0.003	0.035	0.03	0.03	0.024	-0.007	A3SS	chr5:121818046:121818124:121818088:121818124:121817454:121817503	0.459893	0.947287	0.026	0.003	0.035	0.019	0.025	0.034	-0.005	0.129143	0.58022	0.026	0.003	0.035	0.019	0.027	0.053	-0.012	0.207467	0.705353	0.03	0.023	0.022	0.028	0.048	0.025	-0.009	0.609397	1	0.03	0.023	0.022	0.034	0.042	0.007	-0.003	0.320835
473	Mier1	0.454287	1	0.652	0.729	0.676	0.511	0.612	0.752	0.061	A3SS	chr5:117880090:117880167:117880093:117880167:117877430:117877531	0.404748	0.902001	0.652	0.729	0.676	0.785	0.721	0.726	-0.058	0.839299	1	0.652	0.729	0.676	0.784	0.629	0.652	-0.003	0.393672	0.929772	0.847	0.62	0.608	0.769	0.779	0.72	-0.064	0.646873	1	0.847	0.62	0.608	0.558	0.946	0.707	-0.045	0.918811
474	Mier1_1	0.745322	1	0.708	0.854	0.496	0.736	0.672	0.592	0.019	A3SS	chr5:117880090:117880167:117880132:117880167:117877430:117877531	0.471048	0.957059	0.708	0.854	0.496	0.547	0.724	0.59	0.066	0.473256	1	0.708	0.854	0.496	0.642	0.529	0.677	0.07	0.403157	0.940774	0.645	0.51	0.687	0.384	0.701	0.553	0.068	0.268189	0.778871	0.645	0.51	0.687	0.68	0.689	0.692	-0.073	0.911372
475	Mier1_2	0.989676	1	0.613	0.76	0.408	0.731	0.606	0.405	0.013	A3SS	chr5:117880093:117880167:117880132:117880167:117877430:117877531	0.307864	0.784471	0.613	0.76	0.408	0.351	0.621	0.429	0.127	0.380819	0.951247	0.613	0.76	0.408	0.43	0.426	0.604	0.107	0.174755	0.649037	0.48	0.442	0.634	0.241	0.574	0.395	0.115	0.372188	0.901329	0.48	0.442	0.634	0.652	0.529	0.583	-0.069	0.660736
476	Prdm4	0.860534	1	0.273	0.167	0.149	0.147	0.217	0.186	0.013	A3SS	chr7:17967226:17967366:17967247:17967366:17966010:17966160	0.623655	1	0.273	0.167	0.149	0.196	0.215	0.223	-0.015	0.640515	1	0.273	0.167	0.149	0.204	0.13	0.198	0.019	0.0289575	0.265064	0.226	0.229	0.17	0.117	0.136	0.149	0.074	0.923173	1	0.226	0.229	0.17	0.282	0.167	0.191	-0.005	0.0144105
477	Prdm4_1	0.000152406	0.00693059	0.121	0.102	0.135	0.024	0.027	0.034	0.091	A3SS	chr7:17972438:17972632:17972463:17972632:17970619:17970934	0.112492	0.435925	0.121	0.102	0.135	0.058	0.055	0.091	0.051	0.0186832	0.215974	0.121	0.102	0.135	0.046	0.07	0.042	0.067	0.559971	1	0.056	0.065	0.073	0.057	0.075	0.033	0.01	0.00331045	0.0600628	0.056	0.065	0.073	0.012	0.013	0.036	0.044	0.977737
478	Srsf10	0.893164	1	0.749	0.733	0.728	0.76	0.728	0.73	-0.003	A3SS	chr5:148096554:148096608:148096557:148096608:148096062:148096225	0.528673	1	0.749	0.733	0.728	0.748	0.772	0.724	-0.011	0.742982	1	0.749	0.733	0.728	0.755	0.719	0.717	0.006	0.562602	1	0.724	0.724	0.758	0.712	0.728	0.733	0.011	0.611418	1	0.724	0.724	0.758	0.73	0.715	0.732	0.01	0.524315
479	Srsf10_1	1.41874e-05	0.0012279	0.448	0.462	0.442	0.372	0.339	0.346	0.098	A3SS	chr5:148096740:148102964:148100124:148102964:148096554:148096608	0	0	0.448	0.462	0.442	0.152	0.152	0.176	0.291	5.63993e-14	1.50163e-10	0.448	0.462	0.442	0.276	0.313	0.274	0.163	2.36183e-08	3.58354e-06	0.362	0.342	0.394	0.256	0.241	0.247	0.118	0.846647	1	0.362	0.342	0.394	0.365	0.364	0.382	-0.004	0.000579023
480	Plin2	0.00835939	0.118668	0.904	0.923	0.898	0.938	0.932	0.931	-0.025	A3SS	chr5:101171087:101171213:101171087:101171195:101172691:101172873	0.0112493	0.0930609	0.904	0.923	0.898	0.926	0.932	0.941	-0.025	0.245746	0.778927	0.904	0.923	0.898	0.918	0.925	0.919	-0.012	0.677257	1	0.959	0.958	0.93	0.945	0.953	0.939	0.003	0.106458	0.49124	0.959	0.958	0.93	0.957	0.973	0.957	-0.013	0.108356
481	Psip1	0.47662	1	0.675	0.652	0.582	0.614	0.619	0.606	0.023	A3SS	chr5:97853024:97853628:97853024:97853574:97854612:97854731	0.443701	0.932877	0.675	0.652	0.582	0.609	0.616	0.602	0.027	0.0748732	0.453584	0.675	0.652	0.582	0.612	0.589	0.522	0.062	0.0300862	0.271916	0.625	0.652	0.626	0.689	0.706	0.714	-0.069	0.3423	0.874402	0.625	0.652	0.626	0.749	0.589	0.681	-0.039	0.0146943
482	Psip1_1	0.0021312	0.04765	0.576	0.549	0.496	0.422	0.458	0.428	0.104	A3SS	chr5:97853024:97853708:97853024:97853574:97854612:97854731	0.529781	1	0.576	0.549	0.496	0.521	0.515	0.513	0.024	0.00168039	0.0491082	0.576	0.549	0.496	0.473	0.434	0.395	0.106	0.683363	1	0.506	0.501	0.536	0.53	0.525	0.536	-0.016	0.551663	1	0.506	0.501	0.536	0.655	0.437	0.551	-0.033	0.181587
483	Psip1_2	5.07469e-05	0.00309441	0.357	0.358	0.388	0.226	0.273	0.253	0.117	A3SS	chr5:97853024:97853708:97853024:97853628:97854612:97854731	0.848746	1	0.357	0.358	0.388	0.383	0.358	0.383	-0.007	0.0149005	0.191193	0.357	0.358	0.388	0.305	0.264	0.311	0.074	0.00199386	0.047101	0.327	0.275	0.379	0.253	0.212	0.222	0.098	0.595603	1	0.327	0.275	0.379	0.343	0.277	0.306	0.018	0.045561
484	Psip1_3	0.13092	0.583003	0.266	0.291	0.317	0.358	0.301	0.317	-0.034	A3SS	chr5:97854612:97854734:97854612:97854731:97856111:97856337	0.00108061	0.01649	0.266	0.291	0.317	0.366	0.374	0.369	-0.078	0.19387	0.702138	0.266	0.291	0.317	0.355	0.277	0.33	-0.029	0.0207717	0.220815	0.281	0.278	0.282	0.333	0.324	0.344	-0.053	0.362918	0.894398	0.281	0.278	0.282	0.312	0.272	0.318	-0.02	0.325808
485	Mpdz	0.528627	1	0.969	0.966	0.97	0.969	0.98	0.969	-0.004	A3SS	chr5:95772892:95772936:95772892:95772933:95773742:95773833	0.962593	1	0.969	0.966	0.97	0.96	0.963	0.973	0.003	0.921301	1	0.969	0.966	0.97	0.97	0.965	0.966	0.001	0.775745	1	0.982	0.978	0.971	0.982	0.971	0.98	-0.001	0.855588	1	0.982	0.978	0.971	0.964	0.978	0.989	0	0.979007
486	Mpdz_1	0.842385	1	0.895	0.909	0.949	0.891	0.932	0.91	0.007	A3SS	chr5:95837734:95837849:95837734:95837795:95838103:95838379	0.0642573	0.311375	0.895	0.909	0.949	0.846	0.893	0.867	0.049	0.217232	0.738201	0.895	0.909	0.949	0.887	0.87	0.895	0.034	0.3944	0.931052	0.906	0.953	0.928	0.88	0.894	0.942	0.024	0.665261	1	0.906	0.953	0.928	0.96	0.913	0.931	-0.006	0.596379
487	Mpdz_2	0.609544	1	0.978	0.956	0.973	0.957	0.952	0.972	0.009	A3SS	chr5:95844929:95845097:95844929:95845093:95846671:95846788	0.0357736	0.215525	0.978	0.956	0.973	0.916	0.928	0.935	0.043	0.763154	1	0.978	0.956	0.973	0.983	0.952	0.933	0.013	0.444561	0.977396	1	0.945	0.934	0.949	0.95	1	-0.007	0.661212	1	1	0.945	0.934	0.986	0.928	0.944	0.007	0.200815
488	Cdk5rap2	0.808134	1	0.987	0.975	0.933	0.927	0.982	0.982	0.001	A3SS	chr5:83792281:83792375:83792281:83792370:83792783:83792830	0.94614	1	0.987	0.975	0.933	1	0.922	0.96	0.004	0.66379	1	0.987	0.975	0.933	0.946	1	0.941	0.003	0.000287177	0.011786	0.888	0.936	0.909	1	1	0.971	-0.079	0.00284089	0.0553099	0.888	0.936	0.909	0.948	0.985	1	-0.067	0.0727738
489	Cdk5rap2_1	0.403382	0.96228	0.153	0.243	0.16	0.164	0.191	0.285	-0.028	A3SS	chr5:83847975:83848414:83847975:83848408:83856786:83856971	0.818983	1	0.153	0.243	0.16	0.198	0.149	0.194	0.005	0.502397	1	0.153	0.243	0.16	0.187	0.189	0.11	0.023	0.948679	1	0.17	0.157	0.156	0.205	0.181	0.102	-0.002	0.609982	1	0.17	0.157	0.156	0.141	0.164	0.134	0.015	0.710701
490	Zfp618	0.316853	0.867024	0.962	0.921	1	0.931	0.952	0.968	0.011	A3SS	chr5:76540850:76541090:76540943:76541090:76528199:76528289	1	1	0.962	0.921	1	0.956	0.925	1	0.001	0.608865	1	0.962	0.921	1	1	0.871	1	0.004	0.44005	0.973204	0.946	0.937	1	1	1	0.949	-0.022	0.622446	1	0.946	0.937	1	0.945	0.899	1	0.013	0.0462457
491	Prpf4	0.3714	0.927807	0.105	0.038	0.042	0.081	0.019	0.037	0.016	A3SS	chr5:75866310:75866408:75866349:75866408:75865650:75865745	0.243491	0.687938	0.105	0.038	0.042	0.041	0.036	0.049	0.02	0.0418376	0.338066	0.105	0.038	0.042	0.022	0.039	0.037	0.029	1	1	0.052	0.036	0.04	0.048	0.031	0.051	-0.001	0.80402	1	0.052	0.036	0.04	0.053	0.032	0.05	-0.002	0.677832
492	Tgfbr1	0.924046	1	0.344	0.298	0.374	0.29	0.42	0.279	0.009	A3SS	chr5:61687929:61688172:61687941:61688172:61685375:61685615	0.15033	0.518307	0.344	0.298	0.374	0.437	0.428	0.356	-0.068	0.37719	0.945207	0.344	0.298	0.374	0.324	0.369	0.501	-0.059	0.17368	0.646554	0.434	0.372	0.434	0.291	0.427	0.316	0.069	0.477367	0.995437	0.434	0.372	0.434	0.451	0.296	0.368	0.042	0.936524
493	Anp32b	1	1	0.995	0.995	0.996	0.998	0.994	0.992	0.001	A3SS	chr5:60762816:60762941:60762873:60762941:60761131:60761360	1	1	0.995	0.995	0.996	0.997	0.996	0.995	-0.001	1	1	0.995	0.995	0.996	0.994	0.994	0.998	0	1	1	0.996	0.997	0.994	0.998	0.999	0.998	-0.003	1	1	0.996	0.997	0.994	0.997	0.998	0.996	-0.001	1
494	Anp32b_1	1	1	0.999	0.998	0.999	0.998	0.999	0.998	0	A3SS	chr5:60762816:60762941:60762888:60762941:60761131:60761360	1	1	0.999	0.998	0.999	0.998	0.997	0.999	0.001	1	1	0.999	0.998	0.999	0.998	0.998	0.997	0.001	1	1	0.999	0.998	0.999	0.998	0.999	1	0	1	1	0.999	0.998	0.999	0.999	0.997	0.999	0	1
495	Anp32b_2	1	1	0.993	0.991	0.994	0.992	0.996	0.991	0	A3SS	chr5:60762873:60762941:60762888:60762941:60761131:60761360	0.907468	1	0.993	0.991	0.994	0.988	0.984	0.996	0.003	0.846318	1	0.993	0.991	0.994	0.99	0.989	0.985	0.005	1	1	0.995	0.99	0.996	0.991	0.995	1	-0.002	1	1	0.995	0.99	0.996	0.994	0.986	0.995	0.002	1
496	Tstd2	0.186844	0.691687	0.941	0.94	0.871	0.873	0.882	0.907	0.03	A3SS	chr5:60398033:60398192:60398033:60398106:60398627:60398746	0.000777481	0.0131155	0.941	0.94	0.871	0.863	0.812	0.804	0.091	0.451531	1	0.941	0.94	0.871	0.925	0.869	0.895	0.021	0.72083	1	0.86	0.91	0.872	0.871	0.803	0.93	0.013	0.0905165	0.447956	0.86	0.91	0.872	0.916	0.94	0.911	-0.042	0.517384
497	LOC120103148	0.0165857	0.182375	0.782	0.661	0.673	0.532	0.661	0.545	0.126	A3SS	chr5:59394017:59394471:59394017:59394316:59394861:59395154	0.0302757	0.192865	0.782	0.661	0.673	0.678	0.527	0.471	0.147	0.0413518	0.337572	0.782	0.661	0.673	0.684	0.537	0.566	0.11	0.571329	1	0.576	0.574	0.614	0.603	0.604	0.485	0.024	0.0212931	0.199659	0.576	0.574	0.614	0.8	0.632	0.686	-0.118	0.955055
498	LOC120103148_1	0.0165577	0.182375	0.778	0.612	0.664	0.545	0.602	0.536	0.124	A3SS	chr5:59394017:59394562:59394017:59394316:59394861:59395154	0.0446773	0.246275	0.778	0.612	0.664	0.682	0.475	0.446	0.15	0.0667795	0.428952	0.778	0.612	0.664	0.674	0.519	0.543	0.106	0.456792	0.987597	0.537	0.535	0.587	0.571	0.558	0.429	0.034	0.0112498	0.134155	0.537	0.535	0.587	0.772	0.627	0.663	-0.134	0.70728
499	LOC120103148_2	0.197271	0.705705	0.746	0.61	0.685	0.717	0.49	0.583	0.084	A3SS	chr5:59394017:59394562:59394017:59394471:59394861:59395154	0.173019	0.56548	0.746	0.61	0.685	0.82	0.692	0.761	-0.077	0.899506	1	0.746	0.61	0.685	0.702	0.7	0.659	-0.007	0.953577	1	0.578	0.514	0.537	0.587	0.571	0.475	-0.001	0.140012	0.564286	0.578	0.514	0.537	0.586	0.632	0.664	-0.084	0.0455702
500	Zcchc7	0.0805576	0.4531	0.769	0.778	0.565	0.846	0.871	0.846	-0.15	A3SS	chr5:59163504:59167325:59167229:59167325:59156731:59156864	0.927952	1	0.769	0.778	0.565	0.6	0.886	0.652	-0.009	0.496506	1	0.769	0.778	0.565	0.676	0.556	0.714	0.055	0.0544492	0.372442	0.857	0.943	0.81	0.701	0.778	0.833	0.099	0.531727	1	0.857	0.943	0.81	0.942	0.889	0.867	-0.029	0.778231
501	Gne	0.88718	1	0.069	0.057	0.082	0.057	0.064	0.088	0	A3SS	chr5:58271577:58271804:58271577:58271799:58272110:58272240	0.81946	1	0.069	0.057	0.082	0.053	0.08	0.059	0.005	0.71711	1	0.069	0.057	0.082	0.08	0.039	0.069	0.007	0.113202	0.533208	0.071	0.078	0.077	0.085	0.085	0.148	-0.031	0.584127	1	0.071	0.078	0.077	0.061	0.088	0.05	0.009	0.421964
502	Gba2	0.131209	0.58339	0.954	0.946	0.923	0.931	0.98	0.981	-0.023	A3SS	chr5:57826252:57826492:57826252:57826487:57826763:57826982	0.225557	0.658982	0.954	0.946	0.923	0.925	0.947	1	-0.016	0.804641	1	0.954	0.946	0.923	0.977	0.875	0.944	0.009	0.0279549	0.261711	0.937	0.944	0.975	0.936	0.846	0.945	0.043	0.039423	0.284277	0.937	0.944	0.975	0.851	0.952	0.923	0.043	0.0766953
503	Gba2_1	0.730528	1	0.018	0.056	0.106	0.042	0.109	0.051	-0.007	A3SS	chr5:57826763:57827004:57826763:57826982:57829642:57829758	0.114975	0.440182	0.018	0.056	0.106	0.057	0.101	0.162	-0.047	0.82879	1	0.018	0.056	0.106	0.049	0.077	0.059	-0.002	0.0110266	0.151734	0.039	0.038	0.012	0.1	0.055	0.07	-0.045	0.177115	0.64942	0.039	0.038	0.012	0.071	0.011	0.049	-0.014	0.0960075
504	Pigo	0.186907	0.691687	0.07	0.099	0.073	0.152	0.067	0.186	-0.054	A3SS	chr5:57246852:57247074:57246852:57247070:57247283:57247490	0.00808917	0.0728295	0.07	0.099	0.073	0.136	0.176	0.258	-0.109	0.593245	1	0.07	0.099	0.073	0.019	0.136	0.057	0.01	0.33007	0.866724	0.041	0.181	0.156	0.196	0.122	0.245	-0.062	0.351677	0.88539	0.041	0.181	0.156	0.079	0.05	0.109	0.047	0.870523
505	Pigo_1	0.0838408	0.461425	0.043	0.062	0	0.065	0.089	0.072	-0.04	A3SS	chr5:57246852:57247091:57246852:57247070:57247283:57247490	0.419951	0.914059	0.043	0.062	0	0.066	0.097	0	-0.019	0.139033	0.603381	0.043	0.062	0	0	0.159	0.076	-0.043	0.745034	1	0	0.218	0.077	0.116	0.04	0.105	0.011	0.637882	1	0	0.218	0.077	0.049	0.023	0.161	0.021	0.617542
506	Galt	0.704592	1	0.132	0.079	0.155	0.038	0.128	0.155	0.015	A3SS	chr5:56927896:56927975:56927899:56927975:56927504:56927674	0.730278	1	0.132	0.079	0.155	0.121	0.116	0.147	-0.006	0.00524679	0.102893	0.132	0.079	0.155	0.05	0.039	0.066	0.07	0.261245	0.781995	0.17	0.114	0.136	0.158	0.174	0.172	-0.028	0.0098529	0.122755	0.17	0.114	0.136	0.05	0.069	0.101	0.067	0.4683
507	Fam219a	0.401449	0.961222	0.766	0.778	0.719	0.801	0.755	0.784	-0.026	A3SS	chr5:56679271:56681955:56679271:56681952:56682446:56682501	0.425599	0.918166	0.766	0.778	0.719	0.797	0.785	0.748	-0.022	0.0871506	0.483413	0.766	0.778	0.719	0.815	0.832	0.774	-0.053	0.212123	0.713776	0.809	0.881	0.863	0.855	0.746	0.784	0.056	0.408785	0.941005	0.809	0.881	0.863	0.797	0.853	0.837	0.022	0.00839045
508	Nfx1	0.00412941	0.075885	0.089	0.041	0.11	0.052	0.029	0.042	0.039	A3SS	chr5:56159048:56159862:56159757:56159862:56158829:56158975	0.445177	0.934303	0.089	0.041	0.11	0.091	0.047	0.063	0.013	0.332024	0.892415	0.089	0.041	0.11	0.067	0.075	0.051	0.016	0.107092	0.522623	0.067	0.084	0.083	0.064	0.059	0.042	0.023	0.0786194	0.419359	0.067	0.084	0.083	0.064	0.029	0.065	0.025	0.00281974
509	Rars2	1	1	1	1	0.956	0.977	1	0.974	0.002	A3SS	chr5:49215353:49215430:49215357:49215430:49213310:49213371	0.451799	0.94087	1	1	0.956	0.969	1	0.961	0.009	1	1	1	1	0.956	1	0.959	1	-0.001	0.690546	1	1	1	0.95	0.987	1	0.942	0.007	1	1	1	1	0.95	1	1	0.961	-0.004	1
510	Orc3	0.168947	0.659802	0.463	0.466	0.514	0.402	0.502	0.288	0.084	A3SS	chr5:49135469:49135549:49135469:49135546:49137325:49137459	0.962208	1	0.463	0.466	0.514	0.588	0.436	0.444	-0.008	0.0557955	0.386722	0.463	0.466	0.514	0.28	0.433	0.409	0.107	0.838719	1	0.47	0.347	0.39	0.391	0.363	0.49	-0.012	0.53723	1	0.47	0.347	0.39	0.416	0.344	0.367	0.027	0.747745
511	Fbxl4	1	1	0	0	0	0.029	0	0.021	-0.017	A3SS	chr5:35968344:35968941:35968359:35968941:35967517:35967627	1	1	0	0	0	0	0.106	0	-0.035	1	1	0	0	0	0	0.063	0	-0.021	1	1	0	0	0.051	0	0.014	0.039	-0.001	0.100512	0.475504	0	0	0.051	0.017	0.1	0.02	-0.029	1
512	Fbxl4_1	0.054883	0.364368	1	0.945	0.959	0.967	0.957	0.887	0.031	A3SS	chr5:35986490:35986735:35986527:35986735:35978716:35979062	0.176913	0.571716	1	0.945	0.959	0.944	0.909	0.981	0.023	0.520174	1	1	0.945	0.959	0.9	0.968	1	0.012	0.586386	1	0.985	0.982	0.985	1	0.941	1	0.004	0.200638	0.680716	0.985	0.982	0.985	0.975	0.968	0.958	0.017	0.520435
513	Usp45	0.171314	0.66407	0.962	0.952	0.895	0.923	0.859	0.931	0.032	A3SS	chr5:35324564:35324737:35324567:35324737:35321755:35321865	0.855109	1	0.962	0.952	0.895	0.917	0.927	0.925	0.013	0.625389	1	0.962	0.952	0.895	0.855	0.969	0.95	0.012	0.200283	0.690912	0.956	0.956	0.959	0.898	0.942	0.952	0.026	0.527014	1	0.956	0.956	0.959	0.964	0.942	0.99	-0.008	0.492344
514	Usp45_1	0.171932	0.66407	0.951	0.976	1	0.978	0.937	0.959	0.018	A3SS	chr5:35342214:35342345:35342282:35342345:35341029:35341125	0.0280018	0.183352	0.951	0.976	1	0.963	0.927	0.901	0.045	0.00843059	0.136589	0.951	0.976	1	0.92	0.939	0.933	0.045	0.14103	0.588745	0.96	0.966	0.956	0.962	0.939	0.905	0.025	0.164033	0.617832	0.96	0.966	0.956	0.977	0.911	0.923	0.024	0.631524
515	Nbn	0.32358	0.876243	0.976	0.958	0.986	0.972	0.955	0.969	0.008	A3SS	chr5:29466176:29466336:29466217:29466336:29465696:29465845	0.00565807	0.0576696	0.976	0.958	0.986	0.931	0.957	0.942	0.03	0.00844557	0.136589	0.976	0.958	0.986	0.926	0.949	0.962	0.028	0.0209819	0.222039	0.96	0.977	0.978	0.953	0.925	0.959	0.026	0.0826617	0.428723	0.96	0.977	0.978	0.96	0.953	0.943	0.02	0.113941
516	Triqk	0.672345	1	0.717	0.834	0.827	0.761	0.735	0.835	0.016	A3SS	chr5:26437475:26437557:26437478:26437557:26402830:26402986	0.887	1	0.717	0.834	0.827	0.847	0.766	0.788	-0.008	0.861618	1	0.717	0.834	0.827	0.802	0.805	0.733	0.013	0.105466	0.51827	0.766	0.741	0.786	0.651	0.681	0.717	0.081	0.607225	1	0.766	0.741	0.786	0.811	0.8	0.752	-0.023	0.834563
517	MGC94199	0.344234	0.899299	0.129	0.156	0.094	0.052	0.113	0.105	0.036	A3SS	chr5:24009992:24010091:24009995:24010091:24004313:24004379	0.261745	0.717658	0.129	0.156	0.094	0.1	0.079	0.077	0.041	0.0215061	0.231056	0.129	0.156	0.094	0.085	0.021	0.058	0.072	0.930902	1	0.151	0.143	0.126	0.128	0.169	0.099	0.008	0.0313207	0.254487	0.151	0.143	0.126	0.044	0.071	0.14	0.055	0.206315
518	Pan2	0.965336	1	0.353	0.147	0.269	0.347	0.19	0.234	-0.001	A3SS	chr7:740714:740851:740717:740851:740348:740548	0.0686177	0.324298	0.353	0.147	0.269	0.149	0.109	0.197	0.105	0.396538	0.96595	0.353	0.147	0.269	0.123	0.286	0.179	0.06	0.946368	1	0.186	0.269	0.116	0.123	0.197	0.265	-0.005	0.60824	1	0.186	0.269	0.116	0.234	0.174	0.084	0.026	0.819815
519	Pan2_1	1	1	1	0.878	0.957	0.966	1	0.962	-0.031	A3SS	chr7:740979:741086:741011:741086:740714:740851	0.119458	0.451267	1	0.878	0.957	0.937	0.84	0.846	0.071	0.635463	1	1	0.878	0.957	0.784	1	0.937	0.038	1	1	0.971	1	1	0.95	1	1	0.007	1	1	0.971	1	1	1	1	0.978	-0.002	0.00737935
520	Pan2_2	0.0244636	0.227114	0.178	0.086	0.127	0.068	0.037	0.084	0.067	A3SS	chr7:742041:742212:742068:742212:741619:741761	0.81366	1	0.178	0.086	0.127	0.137	0.083	0.154	0.006	0.198549	0.708692	0.178	0.086	0.127	0.066	0.039	0.162	0.041	0.514681	1	0.105	0.171	0.116	0.071	0.053	0.266	0.001	0.0197391	0.190361	0.105	0.171	0.116	0.284	0.165	0.253	-0.103	0.164436
521	Pan2_3	0.0745372	0.434746	0.919	0.793	0.924	0.913	0.693	0.744	0.095	A3SS	chr7:742041:742212:742156:742212:741619:741761	0.808141	1	0.919	0.793	0.924	0.936	0.849	0.83	0.007	0.0414767	0.337572	0.919	0.793	0.924	0.888	1	0.952	-0.068	0.146685	0.600533	0.76	0.794	0.819	0.894	0.854	0.861	-0.079	0.000589792	0.0195132	0.76	0.794	0.819	0.902	1	0.952	-0.16	0.000900424
522	Pan2_4	0.110968	0.54083	0.956	0.892	0.958	0.956	0.853	0.861	0.045	A3SS	chr7:742068:742212:742156:742212:741619:741761	0.97224	1	0.956	0.892	0.958	0.97	0.92	0.91	0.002	0.0235794	0.241189	0.956	0.892	0.958	0.95	1	0.975	-0.04	0.149284	0.604008	0.87	0.878	0.917	0.957	0.925	0.904	-0.04	0.00269795	0.0534549	0.87	0.878	0.917	0.933	1	0.972	-0.08	0.00204637
523	Pdcd6ip	0.119878	0.560825	0.035	0.019	0.024	0.023	0.017	0.02	0.006	A3SS	chr8:113625457:113625589:113625457:113625574:113627809:113627910	0.141959	0.505023	0.035	0.019	0.024	0.035	0.033	0.031	-0.007	0.0152482	0.192982	0.035	0.019	0.024	0.023	0.016	0.011	0.009	0.0897737	0.483541	0.015	0.028	0.034	0.016	0.022	0.014	0.008	0.00879795	0.114193	0.015	0.028	0.034	0.012	0.014	0.017	0.011	0.0202082
524	Mettl4	0.0140874	0.167985	0.939	0.86	0.922	1	1	1	-0.093	A3SS	chr9:111442631:111443397:111443151:111443397:111440983:111441271	0.193824	0.603828	0.939	0.86	0.922	0.889	1	0.895	-0.021	0.627945	1	0.939	0.86	0.922	0.831	0.965	0.941	-0.005	0.888119	1	0.949	0.915	0.875	0.915	1	0.857	-0.011	0.238134	0.741806	0.949	0.915	0.875	0.913	1	0.938	-0.037	0.107359
525	Tgs1	0.623677	1	0.728	0.825	0.887	0.805	0.884	0.702	0.016	A3SS	chr5:16543296:16543455:16543299:16543455:16540657:16540958	0.56875	1	0.728	0.825	0.887	0.731	0.876	0.94	-0.036	0.443387	1	0.728	0.825	0.887	0.789	0.764	0.791	0.032	0.116148	0.539976	0.788	0.788	0.831	0.657	0.794	0.75	0.069	0.334663	0.863878	0.788	0.788	0.831	0.87	0.8	0.855	-0.039	0.486403
526	Tmem68	0.00884274	0.123247	0.08	0.051	0.05	0.109	0.048	0.158	-0.045	A3SS	chr5:16494275:16495769:16494275:16495589:16496783:16496923	0.00330474	0.0386411	0.08	0.051	0.05	0.107	0.065	0.118	-0.036	0.0172418	0.206906	0.08	0.051	0.05	0.074	0.124	0.071	-0.029	0.875253	1	0.058	0.059	0.088	0.066	0.058	0.072	0.003	0.670874	1	0.058	0.059	0.088	0.095	0.066	0.067	-0.008	0.163471
527	Cspp1	0.735655	1	0.575	0.588	0.671	0.56	0.624	0.7	-0.017	A3SS	chr5:9148078:9148494:9148078:9148491:9149269:9149368	0.136646	0.491125	0.575	0.588	0.671	0.777	0.703	0.612	-0.086	0.547412	1	0.575	0.588	0.671	0.654	0.495	0.815	-0.043	0.637939	1	0.703	0.75	0.704	0.787	0.675	0.767	-0.024	0.966839	1	0.703	0.75	0.704	0.755	0.677	0.715	0.003	0.725768
528	Mtf1	0.878717	1	0.858	0.734	0.909	0.776	0.831	0.906	-0.004	A3SS	chr5:137102201:137102265:137102204:137102265:137098392:137098991	0.105243	0.422621	0.858	0.734	0.909	0.948	0.877	0.887	-0.07	0.855468	1	0.858	0.734	0.909	0.855	0.909	0.805	-0.023	0.06445	0.406425	0.966	0.833	0.927	0.821	0.887	0.782	0.079	0.448418	0.972146	0.966	0.833	0.927	0.905	0.913	0.845	0.021	0.279121
529	Eya1	4.6633e-05	0.00287624	0.914	0.854	0.791	0.925	0.969	1	-0.112	A3SS	chr5:4993788:4993934:4993855:4993934:4993404:4993474	0.424005	0.917217	0.914	0.854	0.791	0.865	0.81	0.779	0.035	0.532507	1	0.914	0.854	0.791	0.771	0.815	0.886	0.029	0.0818571	0.458968	0.782	0.746	0.692	0.857	0.854	0.906	-0.132	0.0839032	0.431311	0.782	0.746	0.692	0.906	0.841	0.841	-0.123	0.140538
530	Eya1_1	0.326117	0.879811	0.715	0.577	0.548	0.753	0.602	0.667	-0.061	A3SS	chr5:4997102:4997240:4997117:4997240:4993788:4993934	0.00870538	0.0773462	0.715	0.577	0.548	0.735	0.787	0.772	-0.151	0.956467	1	0.715	0.577	0.548	0.572	0.638	0.636	-0.002	0.826112	1	0.742	0.694	0.869	0.845	0.606	0.82	0.011	0.0936282	0.456156	0.742	0.694	0.869	0.602	0.723	0.57	0.137	0.628846
531	Ube2w	1	1	0.95	0.95	1	1	0.959	0.959	-0.006	A3SS	chr5:2736543:2736699:2736622:2736699:2720430:2720533	1	1	0.95	0.95	1	1	0.91	0.922	0.023	1	1	0.95	0.95	1	0.895	1	0.94	0.022	0.031266	0.280551	0.915	1	0.839	1	1	0.961	-0.069	0.137884	0.561295	0.915	1	0.839	0.966	1	0.948	-0.053	0.0280248
532	Resf1	0.313826	0.863768	0.77	0.759	0.703	0.667	0.719	0.672	0.058	A3SS	chr4:182357241:182358445:182358361:182358445:182352540:182356482	0.434911	0.927878	0.77	0.759	0.703	0.814	0.842	0.711	-0.045	0.029165	0.275361	0.77	0.759	0.703	0.615	0.515	0.714	0.129	0.546148	1	0.918	0.672	0.785	0.798	0.771	0.735	0.024	0.935525	1	0.918	0.672	0.785	0.744	0.8	0.768	0.021	0.385097
533	Resf1_1	8.21969e-05	0.00439637	0.285	0.281	0.305	0.202	0.187	0.147	0.112	A3SS	chr4:182357241:182358445:182358361:182358445:182352540:182356881	0.65095	1	0.285	0.281	0.305	0.302	0.344	0.273	-0.016	0.000442681	0.0199769	0.285	0.281	0.305	0.203	0.165	0.207	0.099	0.00420282	0.0809365	0.261	0.173	0.19	0.305	0.248	0.316	-0.082	0.632504	1	0.261	0.173	0.19	0.13	0.198	0.259	0.012	0.550092
534	Caprin2	0.00761722	0.113863	0.967	0.915	0.962	0.913	0.756	0.919	0.085	A3SS	chr4:181806104:181807493:181806104:181807490:181809414:181809478	0.300243	0.774923	0.967	0.915	0.962	1	0.919	0.837	0.029	0.28211	0.834576	0.967	0.915	0.962	0.864	0.943	0.942	0.032	0.165622	0.634415	0.917	0.959	0.973	0.901	0.929	0.869	0.05	0.663506	1	0.917	0.959	0.973	0.966	0.883	0.977	0.008	0.861585
535	Ipo8	0.227369	0.753123	0.556	0.533	0.586	0.637	0.61	0.551	-0.041	A3SS	chr4:181729215:181731473:181729215:181731470:181733055:181733172	0.734279	1	0.556	0.533	0.586	0.609	0.487	0.622	-0.014	0.220064	0.742612	0.556	0.533	0.586	0.609	0.634	0.551	-0.04	0.00348052	0.0708413	0.487	0.509	0.539	0.594	0.642	0.629	-0.11	0.0346306	0.266009	0.487	0.509	0.539	0.588	0.618	0.566	-0.079	0.00169717
536	Ints13	0.334528	0.887335	0.921	0.93	0.916	0.933	0.918	0.872	0.015	A3SS	chr4:179465300:179465471:179465300:179465425:179466507:179466686	1.15162e-08	1.03684e-06	0.921	0.93	0.916	0.755	0.769	0.865	0.126	0.0618026	0.409968	0.921	0.93	0.916	0.92	0.891	0.865	0.03	0.835941	1	0.886	0.897	0.895	0.918	0.869	0.902	-0.004	0.252214	0.757114	0.886	0.897	0.895	0.905	0.918	0.912	-0.019	0.59498
537	Etnk1	0.868523	1	0.946	0.81	1	1	1	0.905	-0.05	A3SS	chr4:176155040:176156808:176155923:176156808:176148228:176148371	0.85198	1	0.946	0.81	1	1	1	1	-0.081	0.84617	1	0.946	0.81	1	1	0.949	1	-0.064	1	1	0.964	1	1	1	1	1	-0.012	1	1	0.964	1	1	1	1	1	-0.012	1
538	Foxm1	0.884882	1	0.765	0.854	0.795	0.81	0.797	0.8	0.002	A3SS	chr4:161643108:161643260:161643111:161643260:161641740:161642289	0.831183	1	0.765	0.854	0.795	0.839	0.851	0.742	-0.006	0.648504	1	0.765	0.854	0.795	0.835	0.784	0.837	-0.014	0.892706	1	0.844	0.793	0.76	0.836	0.768	0.802	-0.003	0.854023	1	0.844	0.793	0.76	0.794	0.84	0.788	-0.008	0.938177
539	Foxm1_1	0.0412572	0.313135	0.094	0.152	0.099	0.069	0.109	0.045	0.041	A3SS	chr4:161648258:161648331:161648261:161648331:161647687:161647732	0.9776	1	0.094	0.152	0.099	0.079	0.15	0.108	0.003	0.460181	1	0.094	0.152	0.099	0.077	0.101	0.124	0.014	0.283644	0.813405	0.127	0.143	0.165	0.084	0.057	0.242	0.017	0.0864147	0.434662	0.127	0.143	0.165	0.095	0.108	0.113	0.04	0.0380917
540	Parp11	0.895999	1	0.115	0.083	0.054	0.158	0.08	0	0.005	A3SS	chr4:160330209:160330368:160330295:160330368:160326791:160326867	0.22841	0.661948	0.115	0.083	0.054	0.021	0.083	0.08	0.023	0.423871	0.992137	0.115	0.083	0.054	0.078	0.102	0.189	-0.039	0.29905	0.833247	0.14	0.057	0.151	0.096	0.081	0.066	0.035	0.102136	0.480727	0.14	0.057	0.151	0.045	0.077	0.077	0.05	0.511112
541	Rad51ap1	0.732602	1	0.593	0.629	0.626	0.614	0.607	0.591	0.012	A3SS	chr4:159763733:159763886:159763733:159763883:159764293:159764380	0.867365	1	0.593	0.629	0.626	0.657	0.607	0.609	-0.008	0.613182	1	0.593	0.629	0.626	0.626	0.626	0.682	-0.029	0.764124	1	0.708	0.592	0.575	0.564	0.662	0.726	-0.026	0.244317	0.74805	0.708	0.592	0.575	0.543	0.625	0.504	0.068	0.919849
542	Ltbr	0.798215	1	0.914	0.925	0.924	0.922	0.924	0.923	-0.002	A3SS	chr4:158111546:158111657:158111546:158111654:158113524:158113604	0.150981	0.519489	0.914	0.925	0.924	0.915	0.935	0.951	-0.013	0.671889	1	0.914	0.925	0.924	0.926	0.913	0.935	-0.004	0.408055	0.946333	0.933	0.915	0.948	0.91	0.938	0.924	0.008	0.764325	1	0.933	0.915	0.948	0.933	0.942	0.928	-0.002	0.577627
543	Iffo1	0.418573	0.979103	0.209	0.208	0.2	0.284	0.188	0.236	-0.03	A3SS	chr4:157949285:157949590:157949529:157949590:157949052:157949137	0.169567	0.55771	0.209	0.208	0.2	0.233	0.288	0.253	-0.052	0.845234	1	0.209	0.208	0.2	0.188	0.179	0.245	0.002	0.0668541	0.41428	0.262	0.173	0.191	0.182	0.129	0.158	0.052	0.740275	1	0.262	0.173	0.191	0.232	0.175	0.244	-0.008	0.325415
544	Iffo1_1	0.157092	0.639017	0.523	0.552	0.586	0.492	0.448	0.549	0.057	A3SS	chr4:157952794:157952890:157952797:157952890:157952431:157952552	0.858985	1	0.523	0.552	0.586	0.516	0.461	0.65	0.011	0.711865	1	0.523	0.552	0.586	0.59	0.607	0.401	0.021	0.21894	0.724195	0.475	0.538	0.495	0.459	0.441	0.487	0.04	0.988606	1	0.475	0.538	0.495	0.553	0.402	0.548	0.002	0.645189
545	Zfp26	0.436485	0.995401	0.034	0.063	0.057	0.144	0	0.026	-0.005	A3SS	chr8:18977506:18977617:18977506:18977589:18978012:18978165	0.502578	0.98942	0.034	0.063	0.057	0.046	0.073	0.039	-0.001	0.724873	1	0.034	0.063	0.057	0.033	0.057	0.081	-0.006	0.728131	1	0.115	0	0	0	0	0	0.038	0.864919	1	0.115	0	0	0.019	0.018	0.021	0.019	0.970737
546	Chd4	0.0526637	0.35636	0.391	0.436	0.463	0.508	0.472	0.466	-0.052	A3SS	chr4:157903301:157903517:157903322:157903517:157902984:157903106	0.0970632	0.399342	0.391	0.436	0.463	0.358	0.403	0.397	0.044	0.510001	1	0.391	0.436	0.463	0.409	0.407	0.421	0.018	0.910276	1	0.402	0.41	0.409	0.389	0.416	0.407	0.003	0.19421	0.672471	0.402	0.41	0.409	0.495	0.431	0.406	-0.037	0.386792
547	Chd4_1	0.196488	0.70385	0.62	0.644	0.687	0.688	0.676	0.678	-0.03	A3SS	chr4:157904968:157905147:157905007:157905147:157904714:157904850	0.00383943	0.0428525	0.62	0.644	0.687	0.714	0.729	0.706	-0.066	0.00393539	0.0887965	0.62	0.644	0.687	0.716	0.727	0.704	-0.065	0.0643307	0.406184	0.608	0.611	0.633	0.679	0.658	0.648	-0.044	0.00320135	0.0593598	0.608	0.611	0.633	0.667	0.699	0.692	-0.069	0.0634971
548	Chd4_2	0.379838	0.939769	0.914	0.928	0.924	0.914	0.909	0.914	0.01	A3SS	chr4:157921515:157921696:157921518:157921696:157916505:157916681	0.0131345	0.103581	0.914	0.928	0.924	0.892	0.891	0.897	0.029	0.102924	0.524619	0.914	0.928	0.924	0.886	0.922	0.902	0.019	0.836622	1	0.916	0.905	0.909	0.915	0.911	0.912	-0.003	0.38921	0.919511	0.916	0.905	0.909	0.927	0.928	0.906	-0.01	0.763453
549	Chd4_3	1	1	1	0.994	1	1	1	0.983	0.004	A3SS	chr4:157921515:157921867:157921780:157921867:157916505:157916681	1	1	1	0.994	1	1	1	0.996	-0.001	1	1	1	0.994	1	1	1	0.996	-0.001	1	1	0.997	0.996	0.997	0.994	1	1	-0.001	1	1	0.997	0.996	0.997	1	1	1	-0.003	1
550	Ing4	0.240749	0.765329	0.056	0.027	0.046	0.031	0.092	0.061	-0.018	A3SS	chr4:157848749:157848858:157848752:157848858:157848464:157848570	0.2269	0.660248	0.056	0.027	0.046	0.04	0.022	0.026	0.014	0.214093	0.733149	0.056	0.027	0.046	0.039	0.022	0.029	0.013	0.829066	1	0.01	0.075	0.045	0.038	0.06	0.031	0	0.562748	1	0.01	0.075	0.045	0.02	0.091	0.042	-0.008	0.833321
551	Ing4_1	0.0956761	0.498929	0.1	0.194	0.143	0.17	0.258	0.175	-0.055	A3SS	chr4:157848749:157848858:157848752:157848858:157848464:157848579	0.197298	0.61135	0.1	0.194	0.143	0.232	0.186	0.146	-0.042	0.250256	0.787596	0.1	0.194	0.143	0.243	0.216	0.1	-0.041	0.790831	1	0.133	0.164	0.147	0.101	0.164	0.212	-0.011	0.0935234	0.456084	0.133	0.164	0.147	0.166	0.254	0.197	-0.058	0.151118
552	Ing4_2	0.480773	1	0.961	0.907	0.925	0.915	0.947	0.958	-0.009	A3SS	chr4:157849064:157849212:157849173:157849212:157848749:157848858	0.112269	0.435711	0.961	0.907	0.925	0.897	0.936	0.899	0.02	0.307214	0.866939	0.961	0.907	0.925	0.938	0.962	0.935	-0.014	0.321067	0.856191	0.942	0.938	0.961	0.948	0.961	0.962	-0.01	0.00193307	0.0434897	0.942	0.938	0.961	0.976	0.973	0.974	-0.027	0.0365517
553	Grcc10	0.00255139	0.0545448	0.054	0.044	0.066	0.04	0.039	0.034	0.017	A3SS	chr4:157551275:157551609:157551275:157551506:157552162:157552339	0.0193189	0.139519	0.054	0.044	0.066	0.036	0.038	0.048	0.014	0.175301	0.671568	0.054	0.044	0.066	0.049	0.045	0.046	0.008	0.0462866	0.348257	0.041	0.027	0.03	0.023	0.028	0.024	0.008	0.100765	0.475936	0.041	0.027	0.03	0.033	0.045	0.044	-0.008	0.126145
554	Emilin2	0.900243	1	0.963	0.958	0.952	0.972	0.928	0.993	-0.007	A3SS	chr9:111164654:111165023:111164654:111165020:111182029:111183946	0.946553	1	0.963	0.958	0.952	0.962	0.96	0.959	-0.003	0.119898	0.558929	0.963	0.958	0.952	0.967	0.959	1	-0.018	0.232707	0.742615	0.962	0.984	0.963	0.958	0.915	0.986	0.017	0.819811	1	0.962	0.984	0.963	0.987	0.946	0.976	0	0.403795
555	Foxj2	0.163071	0.652041	0.028	0.013	0.011	0.022	0.034	0.032	-0.012	A3SS	chr4:156066557:156066928:156066826:156066928:156065983:156066421	0.347895	0.837117	0.028	0.013	0.011	0.037	0.029	0.012	-0.009	0.477701	1	0.028	0.013	0.011	0.005	0.026	0	0.007	0.522187	1	0.058	0.045	0.022	0.038	0.087	0.033	-0.011	0.8746	1	0.058	0.045	0.022	0.043	0.041	0.046	-0.002	0.66834
556	Mical3	0.791036	1	0.583	0.717	0.662	0.669	0.654	0.6	0.013	A3SS	chr4:154191946:154192185:154191946:154192182:154200139:154200335	0.451271	0.940504	0.583	0.717	0.662	0.825	0.572	0.726	-0.054	0.481214	1	0.583	0.717	0.662	0.738	0.662	0.702	-0.047	0.624734	1	0.782	0.543	0.737	0.706	0.677	0.574	0.035	0.727271	1	0.782	0.543	0.737	0.683	0.688	0.629	0.021	0.449262
557	Plekhg3	0.880534	1	0.24	0.213	0.318	0.246	0.23	0.287	0.003	A3SS	chr6:95302523:95302546:95302526:95302546:95302074:95302113	0.821319	1	0.24	0.213	0.318	0.296	0.259	0.202	0.005	0.221805	0.745177	0.24	0.213	0.318	0.209	0.208	0.24	0.038	0.480457	1	0.272	0.222	0.256	0.227	0.221	0.24	0.021	0.147307	0.583921	0.272	0.222	0.256	0.164	0.212	0.244	0.043	0.174896
558	Hdhd5	0.029554	0.255214	0.678	0.78	0.713	0.828	0.712	0.899	-0.089	A3SS	chr4:153718499:153719976:153718499:153719930:153720135:153720324	0.00594851	0.0595071	0.678	0.78	0.713	0.805	0.865	0.802	-0.1	0.199124	0.708692	0.678	0.78	0.713	0.763	0.79	0.772	-0.051	2.43082e-07	3.04278e-05	0.748	0.781	0.81	0.892	0.94	0.988	-0.16	0.00136358	0.0350378	0.748	0.781	0.81	0.9	0.85	0.924	-0.112	0.726266
559	Bms1	0.302478	0.851814	0.994	0.973	1	0.985	0.986	0.971	0.008	A3SS	chr4:151572542:151572616:151572542:151572613:151574528:151574610	1	1	0.994	0.973	1	0.988	0.996	0.995	-0.004	1	1	0.994	0.973	1	0.992	0.985	0.989	0	0.528501	1	0.987	0.975	1	0.973	0.966	1	0.008	0.208518	0.69807	0.987	0.975	1	0.954	0.986	0.993	0.01	1
560	Washc2c	0.737565	1	0.968	0.957	0.953	0.96	0.98	0.946	-0.003	A3SS	chr4:149285235:149285297:149285238:149285297:149283876:149283970	0.908972	1	0.968	0.957	0.953	0.977	0.956	0.943	0.001	0.919383	1	0.968	0.957	0.953	0.951	0.957	0.972	-0.001	0.206819	0.705353	0.972	0.938	0.943	0.967	0.972	0.953	-0.013	0.462888	0.985291	0.972	0.938	0.943	0.953	0.969	0.957	-0.009	0.557428
561	Plxnd1	0.937684	1	0.006	0.018	0.016	0.017	0	0.031	-0.003	A3SS	chr4:149014366:149014536:149014366:149014516:149014609:149014867	1	1	0.006	0.018	0.016	0	0.02	0.016	0.001	0.69556	1	0.006	0.018	0.016	0.026	0	0.032	-0.006	0.0205214	0.219345	0.024	0.019	0.024	0.06	0.028	0.089	-0.037	0.0451933	0.308093	0.024	0.019	0.024	0.024	0	0	0.014	0.391605
562	Tsen2	0.241026	0.765329	0.056	0	0.108	0.098	0.068	0.062	-0.021	A3SS	chr4:148630732:148635027:148634990:148635027:148629091:148629230	0.105121	0.422523	0.056	0	0.108	0.075	0.086	0.095	-0.031	0.794862	1	0.056	0	0.108	0.042	0.057	0.063	0.001	0.503878	1	0.099	0.099	0.086	0.143	0.051	0.174	-0.028	0.415747	0.947978	0.099	0.099	0.086	0.072	0.065	0.079	0.023	0.650093
563	Il17rc	0.804513	1	0.957	0.964	0.959	0.964	0.944	0.966	0.002	A3SS	chr4:146627024:146627206:146627040:146627206:146626900:146626955	0.152336	0.522784	0.957	0.964	0.959	0.959	0.922	0.944	0.018	0.385103	0.955292	0.957	0.964	0.959	0.96	0.989	0.954	-0.008	0.0562101	0.378499	0.937	0.942	0.904	0.916	0.914	0.797	0.052	0.674609	1	0.937	0.942	0.904	0.918	0.956	0.947	-0.013	0.923825
564	Il17rc_1	0.994271	1	0.073	0.095	0.074	0.08	0.07	0.09	0.001	A3SS	chr4:146628151:146628313:146628267:146628313:146627291:146627342	0.856984	1	0.073	0.095	0.074	0.079	0.108	0.068	-0.004	0.913565	1	0.073	0.095	0.074	0.09	0.105	0.051	-0.001	0.414161	0.952663	0.105	0.119	0.109	0.149	0.112	0.147	-0.025	0.315461	0.844221	0.105	0.119	0.109	0.082	0.117	0.076	0.019	0.106344
565	Il17rc_2	0.190218	0.696257	0.025	0.023	0.105	0.045	0.05	0.012	0.015	A3SS	chr4:146628882:146628975:146628915:146628975:146628464:146628586	0.940035	1	0.025	0.023	0.105	0.045	0.059	0.047	0.001	0.412898	0.984192	0.025	0.023	0.105	0.061	0.04	0.094	-0.014	7.37315e-06	0.000636506	0.062	0.08	0.082	0.015	0.021	0.013	0.058	0.5596	1	0.062	0.08	0.082	0.089	0.054	0.049	0.011	0.0013099
566	Ogg1	0.0160571	0.179367	0.03	0.019	0	0.069	0.022	0.03	-0.024	A3SS	chr4:146480121:146480289:146480138:146480289:146478831:146479013	0.405151	0.902527	0.03	0.019	0	0.035	0.007	0.027	-0.007	0.0521515	0.375929	0.03	0.019	0	0.055	0.019	0.015	-0.013	0.701881	1	0.021	0.036	0.018	0.014	0.018	0.035	0.003	0.458643	0.981497	0.021	0.036	0.018	0.039	0	0	0.012	0.669973
567	Setd5	1	1	0.95	1	0.957	0.957	0.96	0.95	0.013	A3SS	chr4:146254492:146254701:146254549:146254701:146249082:146249269	0.0288209	0.186232	0.95	1	0.957	1	0.853	0.927	0.042	1	1	0.95	1	0.957	1	1	0.888	0.006	1	1	0.853	1	1	1	0.946	0.935	-0.009	1	1	0.853	1	1	1	1	1	-0.049	0.674369
568	Setd5_1	0.879942	1	0.273	0.351	0.286	0.259	0.275	0.375	0	A3SS	chr4:146252032:146253792:146253599:146253792:146250066:146250291	0.0115258	0.0941943	0.273	0.351	0.286	0.47	0.549	0.41	-0.173	0.164678	0.643304	0.273	0.351	0.286	0.25	0.317	0.037	0.102	0.772368	1	0.208	0.524	0.471	0.364	0.436	0.368	0.012	0.197538	0.674324	0.208	0.524	0.471	0.472	0.476	0.548	-0.098	0.949215
569	Setd5_2	0.127011	0.574654	0.408	0.404	0.369	0.364	0.302	0.366	0.05	A3SS	chr4:146254492:146254701:146254549:146254701:146254060:146254166	1.20716e-08	1.05179e-06	0.408	0.404	0.369	0.222	0.223	0.243	0.164	0.00487389	0.100966	0.408	0.404	0.369	0.337	0.251	0.309	0.095	0.536875	1	0.346	0.387	0.38	0.387	0.398	0.394	-0.022	0.191851	0.667238	0.346	0.387	0.38	0.338	0.337	0.313	0.042	0.635402
570	Setd5_3	0.656961	1	0.92	0.813	0.976	0.969	0.859	0.879	0.001	A3SS	chr4:146254492:146254701:146254549:146254701:146254260:146254397	0.0366644	0.217721	0.92	0.813	0.976	0.82	0.868	0.826	0.065	0.428093	0.997197	0.92	0.813	0.976	0.886	0.873	0.888	0.021	1	1	0.954	0.876	1	1	0.963	0.954	-0.029	0.705829	1	0.954	0.876	1	0.968	0.925	0.969	-0.011	0.51649
571	Tmf1	0.995114	1	0.119	0.097	0.141	0.091	0.114	0.152	0	A3SS	chr4:129765775:129765903:129765775:129765877:129768085:129768178	0.146385	0.51249	0.119	0.097	0.141	0.132	0.137	0.178	-0.03	0.530039	1	0.119	0.097	0.141	0.103	0.118	0.099	0.012	0.267486	0.793008	0.1	0.122	0.171	0.121	0.09	0.113	0.023	0.639653	1	0.1	0.122	0.171	0.152	0.101	0.112	0.009	0.914875
572	Eogt	0.0925302	0.487738	0.521	0.505	0.697	0.713	0.652	0.67	-0.104	A3SS	chr4:129755002:129755089:129755002:129755061:129755182:129755356	0.842359	1	0.521	0.505	0.697	0.737	0.619	0.426	-0.02	0.576904	1	0.521	0.505	0.697	0.567	0.674	0.627	-0.048	0.481299	1	0.611	0.747	0.786	0.755	0.641	0.91	-0.054	0.292294	0.816552	0.611	0.747	0.786	0.69	0.483	0.731	0.08	0.485629
573	Magi1	0.000517281	0.0168226	0.319	0.403	0.192	0.672	0.49	0.534	-0.261	A3SS	chr4:126223920:126224121:126223920:126224088:126227160:126227454	1.99163e-12	3.47057e-10	0.319	0.403	0.192	0.773	0.911	0.842	-0.537	0.855508	1	0.319	0.403	0.192	0.322	0.25	0.281	0.02	1.44698e-08	2.26408e-06	0.369	0.212	0.271	0.7	0.533	0.627	-0.336	0.0513465	0.333653	0.369	0.212	0.271	0.371	0.327	0.441	-0.096	0.588621
574	Magi1_1	0.0828586	0.458766	0.479	0.571	0.44	0.707	0.583	0.539	-0.113	A3SS	chr4:126223920:126224124:126223920:126224088:126227160:126227454	4.91829e-14	9.84022e-12	0.479	0.571	0.44	0.881	0.958	0.854	-0.401	0.472497	1	0.479	0.571	0.44	0.51	0.405	0.424	0.05	3.86513e-12	1.20954e-09	0.459	0.362	0.413	0.702	0.699	0.78	-0.316	0.0143557	0.152987	0.459	0.362	0.413	0.496	0.492	0.561	-0.105	0.534039
575	Magi1_2	0.000282295	0.0108978	0.782	0.728	0.859	0.558	0.605	0.507	0.233	A3SS	chr4:126223920:126224124:126223920:126224121:126227160:126227454	0.16932	0.557488	0.782	0.728	0.859	0.797	0.754	0.527	0.097	0.184542	0.684799	0.782	0.728	0.859	0.746	0.69	0.674	0.086	0.838225	1	0.622	0.713	0.698	0.505	0.734	0.738	0.019	0.98009	1	0.622	0.713	0.698	0.677	0.71	0.648	-0.001	0.172716
576	Magi1_3	0.235358	0.761398	0.881	0.751	0.817	0.875	0.832	0.863	-0.04	A3SS	chr4:126237866:126238083:126237866:126238080:126246896:126246928	0.0947512	0.395315	0.881	0.751	0.817	0.846	0.888	0.878	-0.054	0.222059	0.745177	0.881	0.751	0.817	0.876	0.885	0.811	-0.041	0.702424	1	0.804	0.859	0.812	0.826	0.811	0.871	-0.011	0.0564571	0.349799	0.804	0.859	0.812	0.836	0.915	0.851	-0.042	0.125255
577	Kdm5d	0.657827	1	0.077	0.172	0.106	0.088	0.122	0.081	0.021	A3SS	chrY:558552:558746:558582:558746:558342:558481	0.142178	0.505023	0.077	0.172	0.106	0.137	0.11	0.245	-0.046	0.464216	1	0.077	0.172	0.106	0.106	0.169	0.172	-0.031	0.865003	1	0.11	0.067	0.192	0.125	0.15	0.126	-0.011	0.17983	0.652021	0.11	0.067	0.192	0.22	0.125	0.153	-0.043	0.209449
578	Rere	0.668212	1	0.08	0.133	0.088	0.116	0.092	0.074	0.006	A3SS	chr5:161092648:161093372:161092651:161093372:161091760:161091983	0.037257	0.219455	0.08	0.133	0.088	0.161	0.12	0.128	-0.036	0.746188	1	0.08	0.133	0.088	0.067	0.155	0.098	-0.006	0.830859	1	0.12	0.121	0.139	0.129	0.12	0.116	0.005	0.210646	0.698485	0.12	0.121	0.139	0.097	0.13	0.083	0.023	0.00855536
579	Rere_1	0.000260578	0.0102813	0.131	0.129	0.164	0.083	0.085	0.049	0.069	A3SS	chr5:161094861:161095066:161094885:161095066:161094258:161094405	0.493583	0.982076	0.131	0.129	0.164	0.173	0.093	0.11	0.016	0.279785	0.831856	0.131	0.129	0.164	0.172	0.077	0.108	0.022	0.705336	1	0.129	0.102	0.088	0.142	0.087	0.076	0.005	0.897299	1	0.129	0.102	0.088	0.069	0.125	0.117	0.003	0.166359
580	Rbsn	1	1	1	0.98	0.984	0.964	1	0.978	0.007	A3SS	chr4:124698427:124698589:124698427:124698583:124698688:124698734	1	1	1	0.98	0.984	0.975	0.988	0.986	0.005	1	1	1	0.98	0.984	1	1	0.975	-0.004	0.169338	0.637852	0.952	0.945	0.971	1	0.927	1	-0.02	0.0833497	0.430088	0.952	0.945	0.971	0.972	0.96	1	-0.021	0.462754
581	Foxp4	0.690822	1	0.618	0.618	0.534	0.66	0.621	0.541	-0.017	A3SS	chr9:13104003:13104217:13104006:13104217:13103748:13103896	0.826644	1	0.618	0.618	0.534	0.642	0.551	0.603	-0.009	0.781846	1	0.618	0.618	0.534	0.545	0.653	0.61	-0.013	0.775483	1	0.565	0.57	0.689	0.631	0.674	0.453	0.022	0.767398	1	0.565	0.57	0.689	0.58	0.662	0.622	-0.013	0.411245
582	Foxp4_1	0.354723	0.910872	0.015	0.038	0.019	0.02	0.029	0.052	-0.01	A3SS	chr9:13106754:13106980:13106811:13106980:13106569:13106653	0.317892	0.799774	0.015	0.038	0.019	0.008	0.039	0.054	-0.01	0.386745	0.955846	0.015	0.038	0.019	0.021	0.017	0.019	0.005	0.570428	1	0.036	0.035	0.037	0.02	0.017	0.062	0.003	0.886895	1	0.036	0.035	0.037	0.036	0.024	0.043	0.002	0.719722
583	Foxp4_2	0.000347955	0.0123651	0.099	0.067	0.09	0.026	0.041	0.043	0.049	A3SS	chr9:13106775:13106980:13106811:13106980:13106569:13106653	0.0993076	0.406409	0.099	0.067	0.09	0.038	0.079	0.064	0.025	0.00403247	0.0897911	0.099	0.067	0.09	0.034	0.054	0.041	0.042	0.417136	0.953852	0.064	0.054	0.047	0.071	0.037	0.103	-0.015	0.280706	0.798278	0.064	0.054	0.047	0.072	0.059	0.063	-0.01	0.377147
584	Tia1	0.525481	1	0.875	0.884	0.964	0.906	0.86	0.924	0.011	A3SS	chr4:118865758:118865860:118865761:118865860:118862724:118862821	0.054388	0.279016	0.875	0.884	0.964	0.864	0.873	0.785	0.067	0.0618224	0.409968	0.875	0.884	0.964	0.87	0.867	0.815	0.057	0.655297	1	0.85	0.881	0.873	0.868	0.873	0.889	-0.009	0.713589	1	0.85	0.881	0.873	0.895	0.862	0.877	-0.01	0.291092
585	Tia1_1	0.258476	0.798033	0.561	0.469	0.704	0.579	0.716	0.673	-0.078	A3SS	chr4:118868909:118870223:118870135:118870223:118868688:118868743	0.416301	0.911269	0.561	0.469	0.704	0.605	0.728	0.568	-0.056	0.96027	1	0.561	0.469	0.704	0.568	0.628	0.525	0.004	0.341309	0.874136	0.706	0.748	0.588	0.681	0.843	0.671	-0.051	0.0731215	0.404537	0.706	0.748	0.588	0.813	0.786	0.707	-0.088	0.0440035
586	Tprkb	0.133428	0.586992	0.886	0.921	0.918	0.904	0.983	0.944	-0.035	A3SS	chr4:118350956:118351118:118350960:118351118:118348228:118348317	0.615691	1	0.886	0.921	0.918	0.818	0.949	0.963	-0.002	0.920746	1	0.886	0.921	0.918	0.907	0.943	0.876	0	0.449404	0.982585	0.912	0.806	0.883	0.85	0.904	0.922	-0.025	0.173879	0.642935	0.912	0.806	0.883	0.877	0.947	0.9	-0.041	0.0122037
587	Rab11fip5	0.0139094	0.166694	0.347	0.336	0.418	0.458	0.448	0.621	-0.142	A3SS	chr4:117876912:117878919:117876912:117878613:117883853:117884538	0.424146	0.917217	0.347	0.336	0.418	0.376	0.403	0.426	-0.035	0.0254619	0.250618	0.347	0.336	0.418	0.333	0.193	0.3	0.092	3.4654e-08	5.10332e-06	0.387	0.37	0.401	0.63	0.67	0.67	-0.271	0.0151151	0.158084	0.387	0.37	0.401	0.323	0.273	0.194	0.123	0.00306559
588	Ccdc142	0.802278	1	0	0.107	0.068	0.043	0.039	0.087	0.002	A3SS	chr4:115610007:115610174:115610027:115610174:115609865:115609952	0.352291	0.842442	0	0.107	0.068	0.081	0.033	0.109	-0.016	0.746599	1	0	0.107	0.068	0.057	0.034	0.071	0.004	0.722523	1	0.092	0.025	0.083	0.091	0.059	0.07	-0.007	0.635762	1	0.092	0.025	0.083	0.201	0.047	0	-0.016	0.0232721
589	Aup1	0.13951	0.600432	0.069	0.085	0.079	0.095	0.106	0.076	-0.015	A3SS	chr4:115562878:115563059:115562940:115563059:115562643:115562759	0.114426	0.439926	0.069	0.085	0.079	0.079	0.106	0.094	-0.015	0.100625	0.519212	0.069	0.085	0.079	0.092	0.082	0.105	-0.015	0.0657214	0.409797	0.082	0.088	0.077	0.06	0.054	0.078	0.018	0.935204	1	0.082	0.088	0.077	0.101	0.074	0.076	-0.001	0.318956
590	Htra2	2.76431e-05	0.00195175	0.89	0.908	0.91	0.845	0.824	0.821	0.073	A3SS	chr4:115558339:115558445:115558339:115558368:115558660:115558693	0.000794428	0.0131651	0.89	0.908	0.91	0.833	0.832	0.859	0.061	0.0786455	0.465837	0.89	0.908	0.91	0.909	0.939	0.938	-0.026	0.246173	0.759661	0.91	0.837	0.816	0.903	0.852	0.889	-0.027	0.033084	0.260595	0.91	0.837	0.816	0.901	0.879	0.915	-0.044	0.31755
591	Htra2_1	8.27493e-05	0.00439637	0.81	0.83	0.845	0.733	0.715	0.718	0.106	A3SS	chr4:115558339:115558468:115558339:115558368:115558660:115558693	0.00755733	0.0698189	0.81	0.83	0.845	0.743	0.745	0.776	0.074	0.0810785	0.473403	0.81	0.83	0.845	0.839	0.895	0.881	-0.043	0.170062	0.639266	0.828	0.705	0.672	0.84	0.736	0.798	-0.056	0.0968251	0.463698	0.828	0.705	0.672	0.803	0.769	0.828	-0.065	0.360867
592	Htra2_2	2.6466e-05	0.00191147	0.802	0.826	0.837	0.714	0.694	0.704	0.118	A3SS	chr4:115558339:115558501:115558339:115558368:115558660:115558693	0.00465589	0.0491663	0.802	0.826	0.837	0.73	0.724	0.767	0.081	0.130474	0.583845	0.802	0.826	0.837	0.827	0.887	0.868	-0.039	0.196401	0.68633	0.822	0.696	0.665	0.832	0.723	0.792	-0.055	0.125842	0.539842	0.822	0.696	0.665	0.793	0.759	0.816	-0.062	0.513373
593	Htra2_3	0.546908	1	0.075	0.074	0.078	0.083	0.085	0.083	-0.008	A3SS	chr4:115558339:115558468:115558339:115558445:115558660:115558693	0.0479084	0.257513	0.075	0.074	0.078	0.116	0.123	0.095	-0.036	0.96962	1	0.075	0.074	0.078	0.068	0.078	0.075	0.002	0.0182316	0.208415	0.076	0.029	0.057	0.143	0.066	0.078	-0.042	0.592414	1	0.076	0.029	0.057	0.061	0.043	0.036	0.007	0.0250849
594	Htra2_4	0.194708	0.702626	0.12	0.128	0.118	0.09	0.092	0.118	0.022	A3SS	chr4:115558339:115558501:115558339:115558445:115558660:115558693	0.392223	0.886522	0.12	0.128	0.118	0.15	0.122	0.146	-0.017	0.0351044	0.310134	0.12	0.128	0.118	0.086	0.109	0.069	0.034	0.173438	0.646554	0.118	0.079	0.107	0.168	0.095	0.128	-0.029	0.114756	0.513156	0.118	0.079	0.107	0.088	0.082	0.054	0.027	0.71807
595	Gcfc2	0.343813	0.899075	0.878	0.872	0.822	0.879	0.928	0.848	-0.028	A3SS	chr4:114504366:114504566:114504452:114504566:114502366:114502479	0.358278	0.84924	0.878	0.872	0.822	0.868	0.739	0.841	0.041	0.366615	0.936769	0.878	0.872	0.822	0.896	0.869	0.886	-0.026	0.301637	0.835342	0.882	0.914	0.892	0.795	0.858	0.925	0.037	0.584331	1	0.882	0.914	0.892	0.925	0.9	0.812	0.017	0.207923
596	Gcfc2_1	0.134169	0.587713	0.955	0.845	0.97	0.918	1	0.944	-0.031	A3SS	chr4:114504366:114504566:114504455:114504566:114502366:114502479	0.228182	0.661641	0.955	0.845	0.97	0.887	0.949	1	-0.022	0.0377589	0.32303	0.955	0.845	0.97	1	1	0.884	-0.038	0.106235	0.519957	1	0.94	0.942	0.908	0.924	0.948	0.034	0.187257	0.662768	1	0.94	0.942	0.944	0.917	0.956	0.022	0.00308473
597	Gcfc2_2	0.276585	0.821336	0.977	0.904	0.886	0.891	0.891	0.859	0.042	A3SS	chr4:114517986:114518096:114518023:114518096:114516904:114517029	0.814011	1	0.977	0.904	0.886	0.943	0.796	1	0.009	0.668009	1	0.977	0.904	0.886	1	0.892	0.889	-0.005	0.368919	0.903266	0.873	1	1	0.86	0.976	0.976	0.02	0.00820861	0.10906	0.873	1	1	0.788	0.938	0.92	0.076	0.488441
598	Tcf7l1	0.940245	1	0.164	0.071	0.12	0.136	0.101	0.102	0.005	A3SS	chr4:104687171:104687277:104687171:104687274:104688289:104688425	0.101947	0.413761	0.164	0.071	0.12	0.084	0.056	0.085	0.043	0.947148	1	0.164	0.071	0.12	0.113	0.159	0.094	-0.004	0.424816	0.962032	0.093	0.134	0.114	0.114	0.144	0.139	-0.019	0.040721	0.289102	0.093	0.134	0.114	0.085	0.021	0.111	0.041	0.835922
599	LOC691113	0.785148	1	0.698	0.73	0.636	0.652	0.627	0.76	0.008	A3SS	chr4:104404302:104408317:104406381:104408317:104403839:104403991	3.30651e-05	0.00102654	0.698	0.73	0.636	0.861	0.851	0.86	-0.169	0.521465	1	0.698	0.73	0.636	0.716	0.738	0.713	-0.034	0.468661	0.995908	0.68	0.654	0.745	0.622	0.604	0.731	0.041	0.421924	0.95266	0.68	0.654	0.745	0.746	0.75	0.699	-0.039	0.428357
600	St3gal5	0.215119	0.736895	0.068	0.059	0.074	0.1	0.076	0.063	-0.013	A3SS	chr4:104191339:104192560:104191355:104192560:104187525:104187684	0.370248	0.86136	0.068	0.059	0.074	0.078	0.084	0.068	-0.01	0.932536	1	0.068	0.059	0.074	0.04	0.086	0.076	0	0.173181	0.646554	0.052	0.064	0.045	0.041	0.042	0.047	0.01	0.270894	0.78407	0.052	0.064	0.045	0.08	0.065	0.046	-0.01	0.0224701
601	Immt	0.0198188	0.201798	0.138	0.15	0.151	0.113	0.12	0.108	0.033	A3SS	chr4:103895979:103896105:103896012:103896105:103895022:103895131	0.905142	1	0.138	0.15	0.151	0.149	0.157	0.129	0.001	0.00722184	0.126086	0.138	0.15	0.151	0.11	0.095	0.125	0.036	0.834255	1	0.103	0.11	0.116	0.118	0.103	0.1	0.003	0.959796	1	0.103	0.11	0.116	0.098	0.111	0.123	-0.001	0.361504
602	Immt_1	0.088386	0.476187	0.54	0.631	0.588	0.567	0.485	0.51	0.066	A3SS	chr4:103895979:103896105:103896015:103896105:103895022:103895131	0.90907	1	0.54	0.631	0.588	0.59	0.59	0.562	0.006	0.259855	0.800257	0.54	0.631	0.588	0.59	0.475	0.548	0.049	0.457685	0.987597	0.518	0.576	0.612	0.527	0.506	0.589	0.028	0.727545	1	0.518	0.576	0.612	0.556	0.582	0.612	-0.015	0.796161
603	Immt_2	0.892104	1	0.868	0.896	0.882	0.904	0.868	0.878	-0.001	A3SS	chr4:103896012:103896105:103896015:103896105:103895022:103895131	0.928987	1	0.868	0.896	0.882	0.883	0.88	0.887	-0.001	0.251522	0.790831	0.868	0.896	0.882	0.916	0.89	0.884	-0.015	0.42593	0.963684	0.893	0.91	0.911	0.881	0.883	0.92	0.01	0.584617	1	0.893	0.91	0.911	0.911	0.912	0.912	-0.007	0.627581
604	Mrpl35	0.875132	1	0.05	0.06	0.041	0.051	0.062	0.043	-0.002	A3SS	chr4:103868285:103868449:103868285:103868430:103869341:103869531	0.853362	1	0.05	0.06	0.041	0.047	0.033	0.062	0.003	0.984114	1	0.05	0.06	0.041	0.052	0.051	0.045	0.001	0.0780079	0.44742	0.038	0.022	0.032	0.053	0.021	0.069	-0.017	0.161199	0.611686	0.038	0.022	0.032	0.03	0.011	0.02	0.01	0.416967
605	Rnf103	0.97879	1	0.072	0.114	0.125	0.136	0.085	0.107	-0.006	A3SS	chr4:103540506:103542529:103540521:103542529:103537269:103537385	0.0873633	0.376045	0.072	0.114	0.125	0.072	0.094	0.052	0.031	0.459875	1	0.072	0.114	0.125	0.104	0.072	0.091	0.015	0.626446	1	0.048	0.075	0.133	0.106	0.046	0.079	0.008	0.882982	1	0.048	0.075	0.133	0.088	0.066	0.097	0.002	0.737046
606	Sp100	1	1	0.963	0.959	1	0.919	0.811	0.897	0.098	A3SS	chr9:86360965:86361139:86361034:86361139:86351937:86351991	1	1	0.963	0.959	1	0.705	0.837	0.657	0.241	1	1	0.963	0.959	1	0.959	1	1	-0.012	0.0338715	0.293475	0.886	0.788	0.868	0.808	1	1	-0.089	0.756931	1	0.886	0.788	0.868	0.941	0.906	0.778	-0.028	0.274673
607	Sp100_1	0.000216772	0.00894768	0.326	0.314	0.357	0.21	0.244	0.25	0.098	A3SS	chr9:86360965:86361139:86361034:86361139:86358406:86358457	6.96904e-06	0.000261436	0.326	0.314	0.357	0.2	0.228	0.165	0.135	0.00718539	0.125862	0.326	0.314	0.357	0.277	0.254	0.236	0.077	0.671713	1	0.19	0.249	0.268	0.212	0.245	0.295	-0.015	0.989384	1	0.19	0.249	0.268	0.209	0.252	0.246	0	0.326719
608	Sp100_2	0.503969	1	0.93	0.979	0.964	0.936	0.967	0.95	0.007	A3SS	chr9:86375493:86377036:86375498:86377036:86372629:86372773	0.072364	0.334683	0.93	0.979	0.964	0.975	0.987	0.972	-0.02	0.575754	1	0.93	0.979	0.964	0.92	0.978	0.946	0.01	0.774332	1	0.948	0.968	0.977	0.972	0.961	0.946	0.005	0.278601	0.797012	0.948	0.968	0.977	0.96	0.947	0.966	0.007	0.118414
609	Tax1bp1	0.785912	1	0.927	0.924	0.893	0.921	0.927	0.906	-0.003	A3SS	chr4:81857623:81857727:81857626:81857727:81855005:81855132	0.243644	0.688011	0.927	0.924	0.893	0.91	0.94	0.931	-0.012	0.861469	1	0.927	0.924	0.893	0.912	0.918	0.921	-0.002	0.330032	0.866724	0.936	0.898	0.932	0.934	0.93	0.93	-0.009	0.372832	0.901329	0.936	0.898	0.932	0.935	0.92	0.936	-0.008	0.705945
610	Skap2	0.165015	0.652522	0.841	0.854	0.869	0.881	0.857	0.883	-0.019	A3SS	chr4:80948831:80951029:80948831:80950959:80951414:80951515	6.18175e-07	3.62976e-05	0.841	0.854	0.869	0.785	0.757	0.667	0.118	0.369948	0.940425	0.841	0.854	0.869	0.85	0.874	0.879	-0.013	0.45518	0.985763	0.904	0.871	0.905	0.906	0.879	0.922	-0.009	0.354769	0.888151	0.904	0.871	0.905	0.887	0.88	0.88	0.011	0.972191
611	Skap2_1	0.269734	0.81223	0.763	0.77	0.79	0.809	0.772	0.809	-0.022	A3SS	chr4:80948831:80951032:80948831:80950959:80951414:80951515	3.82013e-05	0.00114646	0.763	0.77	0.79	0.682	0.667	0.529	0.148	0.394052	0.964354	0.763	0.77	0.79	0.778	0.799	0.799	-0.018	0.365014	0.898979	0.843	0.803	0.853	0.852	0.821	0.875	-0.016	0.220222	0.713642	0.843	0.803	0.853	0.815	0.807	0.812	0.022	0.905016
612	Skap2_2	0.398377	0.958755	0.225	0.201	0.194	0.178	0.195	0.2	0.016	A3SS	chr4:80948831:80951032:80948831:80951029:80951414:80951515	0.710468	1	0.225	0.201	0.194	0.2	0.229	0.226	-0.012	0.777101	1	0.225	0.201	0.194	0.229	0.189	0.186	0.005	0.912131	1	0.195	0.204	0.201	0.195	0.219	0.193	-0.002	0.226123	0.720349	0.195	0.204	0.201	0.179	0.167	0.191	0.021	0.711154
613	Hnrnpa2b1	0.139163	0.599797	0.202	0.145	0.211	0.242	0.192	0.233	-0.036	A3SS	chr4:80537539:80537720:80537539:80537675:80539031:80539114	0.000367526	0.00729918	0.202	0.145	0.211	0.273	0.298	0.277	-0.097	0.00159435	0.0473214	0.202	0.145	0.211	0.236	0.291	0.285	-0.085	0.524515	1	0.369	0.441	0.352	0.403	0.298	0.388	0.024	0.0267119	0.229568	0.369	0.441	0.352	0.368	0.284	0.247	0.088	0.0391853
614	Coq6	0.457393	1	0.962	0.952	0.952	0.954	0.96	0.979	-0.009	A3SS	chr6:104017718:104017834:104017726:104017834:104017440:104017643	0.874132	1	0.962	0.952	0.952	0.962	0.968	0.948	-0.004	0.602772	1	0.962	0.952	0.952	0.977	0.953	0.915	0.007	0.016571	0.197683	0.953	0.98	0.967	0.934	0.914	0.928	0.041	0.513767	1	0.953	0.98	0.967	0.966	0.979	0.978	-0.008	0.103028
615	Zfp746	0.224315	0.752346	0.68	0.77	0.6	0.79	0.837	0.667	-0.081	A3SS	chr4:77055007:77057605:77055007:77057602:77059058:77059184	0.565425	1	0.68	0.77	0.6	0.638	0.789	0.732	-0.036	0.55715	1	0.68	0.77	0.6	0.668	0.598	0.7	0.028	0.230276	0.740047	0.78	0.803	0.827	0.65	0.849	0.719	0.064	0.138751	0.562728	0.78	0.803	0.827	0.761	0.751	0.669	0.076	0.0653878
616	Zfp777	0.0248163	0.229199	0.034	0.016	0.037	0.058	0.055	0.061	-0.029	A3SS	chr4:77016376:77017983:77016376:77017980:77020733:77020985	0.06215	0.307361	0.034	0.016	0.037	0.025	0.048	0.077	-0.021	0.11357	0.548907	0.034	0.016	0.037	0.031	0	0.007	0.016	0.584045	1	0.046	0.034	0.008	0.034	0.016	0.025	0.004	0.784667	1	0.046	0.034	0.008	0.01	0.062	0.01	0.002	0.103499
617	Casp2	0.133984	0.587385	0.134	0.093	0.112	0.09	0.093	0.033	0.041	A3SS	chr4:71153879:71154114:71153937:71154114:71153523:71153618	0.667818	1	0.134	0.093	0.112	0.084	0.075	0.13	0.017	0.532386	1	0.134	0.093	0.112	0.102	0.075	0.107	0.018	0.326508	0.862046	0.079	0.096	0.068	0.052	0.074	0.06	0.019	0.907718	1	0.079	0.096	0.068	0.076	0.058	0.092	0.006	0.0742465
618	Adck2	0.230007	0.756459	0.044	0.036	0.03	0.08	0.023	0.075	-0.023	A3SS	chr4:68361309:68362725:68361361:68362725:68361176:68361230	0.760093	1	0.044	0.036	0.03	0.012	0.02	0.061	0.006	0.733713	1	0.044	0.036	0.03	0.059	0.014	0.034	0.001	0.866927	1	0.078	0.078	0	0.048	0.05	0.054	0.001	0.665277	1	0.078	0.078	0	0.073	0.052	0.019	0.004	0.290204
619	Dennd2a	1	1	0.939	0.931	0.938	0.949	0.879	0.962	0.006	A3SS	chr4:68266440:68266641:68266440:68266638:68276482:68276604	0.299717	0.773935	0.939	0.931	0.938	0.948	0.907	0.89	0.021	0.488777	1	0.939	0.931	0.938	0.938	0.966	0.938	-0.011	0.123918	0.555965	0.951	0.932	0.963	0.953	0.905	0.877	0.037	0.0394237	0.284277	0.951	0.932	0.963	0.968	0.977	0.977	-0.025	0.214646
620	Tyk2	0.475414	1	0.01	0.037	0.014	0.021	0.011	0.018	0.004	A3SS	chr8:19646151:19646361:19646151:19646324:19647144:19647263	0.0237938	0.163114	0.01	0.037	0.014	0.063	0.041	0.02	-0.021	0.34397	0.909004	0.01	0.037	0.014	0.005	0.064	0.015	-0.008	0.458639	0.987614	0.055	0.056	0.044	0.056	0.038	0.035	0.009	0.324508	0.852108	0.055	0.056	0.044	0.031	0.05	0.029	0.015	0.0467685
621	Tyk2_1	0.000105833	0.00535756	0.794	0.714	0.74	0.575	0.591	0.625	0.152	A3SS	chr8:19662774:19663035:19662774:19662994:19664577:19664734	0.108477	0.428355	0.794	0.714	0.74	0.705	0.692	0.658	0.064	0.868181	1	0.794	0.714	0.74	0.715	0.719	0.793	0.007	0.955841	1	0.656	0.585	0.596	0.555	0.655	0.632	-0.002	0.208959	0.698186	0.656	0.585	0.596	0.541	0.614	0.51	0.057	0.793829
622	Mpnd	0.294551	0.845673	0.089	0.057	0.091	0.082	0.077	0.037	0.014	A3SS	chr9:845301:845394:845304:845394:844990:845061	0.214568	0.64003	0.089	0.057	0.091	0.055	0.058	0.077	0.016	0.199585	0.708692	0.089	0.057	0.091	0.064	0.064	0.061	0.016	0.0559122	0.378499	0.089	0.068	0.065	0.078	0.056	0.019	0.023	0.0550712	0.345869	0.089	0.068	0.065	0.051	0.073	0.027	0.024	0.225954
623	Mkln1	0.0313069	0.263068	0.029	0.029	0.051	0.019	0.019	0.02	0.017	A3SS	chr4:60034393:60034589:60034396:60034589:60032849:60032959	0.344383	0.83163	0.029	0.029	0.051	0.028	0.06	0.052	-0.01	0.561309	1	0.029	0.029	0.051	0.03	0.037	0.028	0.005	0.00949491	0.139826	0.041	0.03	0.045	0.067	0.02	0.127	-0.033	0.743438	1	0.041	0.03	0.045	0.027	0.036	0.045	0.003	0.94478
624	Ogt	0.0737803	0.431739	0.816	0.77	0.816	0.804	0.674	0.742	0.061	A3SS	chrX:66774294:66774475:66774324:66774475:66771506:66771612	6.69773e-05	0.00184598	0.816	0.77	0.816	0.683	0.655	0.686	0.126	0.0424582	0.339822	0.816	0.77	0.816	0.706	0.729	0.771	0.065	0.606852	1	0.643	0.64	0.641	0.639	0.667	0.561	0.019	0.586113	1	0.643	0.64	0.641	0.641	0.698	0.635	-0.017	0.970653
625	Kdm5c	0.711224	1	0.66	0.7	0.611	0.706	0.686	0.616	-0.012	A3SS	chrX:21353285:21353420:21353288:21353420:21351920:21352091	0.34151	0.828183	0.66	0.7	0.611	0.72	0.597	0.759	-0.035	0.0593849	0.399778	0.66	0.7	0.611	0.71	0.743	0.715	-0.066	0.604096	1	0.632	0.554	0.678	0.626	0.676	0.633	-0.024	0.0631768	0.374913	0.632	0.554	0.678	0.696	0.676	0.711	-0.073	0.318157
626	Nrf1	0.627401	1	0.786	0.738	0.677	0.782	0.719	0.75	-0.017	A3SS	chr4:58705091:58705326:58705094:58705326:58704413:58704571	0.442923	0.932815	0.786	0.738	0.677	0.751	0.724	0.807	-0.027	0.354539	0.919143	0.786	0.738	0.677	0.797	0.724	0.772	-0.031	0.339258	0.873528	0.82	0.871	0.668	0.753	0.729	0.765	0.037	0.151862	0.590419	0.82	0.871	0.668	0.718	0.741	0.729	0.057	0.343021
627	Acy1	0.200993	0.71161	0.057	0.034	0.029	0.011	0.047	0.029	0.011	A3SS	chr8:107072707:107072784:107072707:107072768:107072909:107072989	0.0831839	0.365928	0.057	0.034	0.029	0.025	0.025	0.028	0.014	0.400489	0.971727	0.057	0.034	0.029	0.034	0.029	0.034	0.008	0.205026	0.700729	0.037	0.033	0.024	0.024	0.021	0.017	0.011	0.0594232	0.36241	0.037	0.033	0.024	0.036	0.046	0.055	-0.014	0.0191404
628	Acy1_1	0.621545	1	0.428	0.474	0.516	0.448	0.461	0.461	0.016	A3SS	chr8:107076947:107077056:107076947:107077052:107077434:107077750	0.954634	1	0.428	0.474	0.516	0.51	0.426	0.487	-0.002	0.948547	1	0.428	0.474	0.516	0.418	0.475	0.52	0.002	0.515483	1	0.534	0.499	0.452	0.381	0.496	0.523	0.028	0.130694	0.551282	0.534	0.499	0.452	0.485	0.396	0.443	0.054	0.167632
629	Ing3	0.790895	1	0.596	0.808	0.845	0.74	0.715	0.778	0.005	A3SS	chr4:50496616:50496736:50496649:50496736:50495829:50495901	0.924558	1	0.596	0.808	0.845	0.775	0.715	0.78	-0.007	0.706161	1	0.596	0.808	0.845	0.783	0.713	0.721	0.011	0.177807	0.653464	0.728	0.795	0.871	0.875	0.857	0.815	-0.051	0.68716	1	0.728	0.795	0.871	0.766	0.791	0.758	0.026	0.168999
630	Col14a1	0.968503	1	0.922	0.941	0.928	0.91	0.954	0.937	-0.003	A3SS	chr7:86742504:86742629:86742508:86742629:86722092:86722332	0.148378	0.51546	0.922	0.941	0.928	0.981	0.963	0.922	-0.025	0.037042	0.319474	0.922	0.941	0.928	0.926	0.973	0.975	-0.028	0.0690152	0.422235	0.96	0.957	0.954	0.964	0.974	0.963	-0.01	0.720772	1	0.96	0.957	0.954	0.904	0.952	0.974	0.014	0.776581
631	Slc25a13	0.808417	1	0.306	0.299	0.233	0.28	0.249	0.287	0.007	A3SS	chr4:34251719:34251807:34251719:34251804:34255593:34255678	0.492491	0.981706	0.306	0.299	0.233	0.248	0.242	0.286	0.021	0.549653	1	0.306	0.299	0.233	0.253	0.255	0.277	0.018	0.451676	0.982585	0.277	0.242	0.221	0.272	0.355	0.213	-0.033	0.2161	0.70574	0.277	0.242	0.221	0.297	0.307	0.283	-0.049	0.0967287
632	Cep170b	0.00268862	0.0563895	0.701	0.746	0.718	0.785	0.832	0.819	-0.09	A3SS	chr6:131800353:131800591:131800458:131800591:131797401:131799072	0.121024	0.455591	0.701	0.746	0.718	0.72	0.688	0.579	0.059	0.107482	0.536524	0.701	0.746	0.718	0.835	0.695	0.804	-0.056	1.21134e-09	2.33276e-07	0.636	0.662	0.627	0.894	0.86	0.915	-0.248	0.0312699	0.254482	0.636	0.662	0.627	0.711	0.78	0.682	-0.083	2.63023e-05
633	Pon2	0.305658	0.854436	0.952	0.975	0.977	0.959	0.953	0.964	0.009	A3SS	chr4:33396664:33396791:33396664:33396755:33397288:33397454	0.00758018	0.0698773	0.952	0.975	0.977	0.958	0.939	0.933	0.025	0.804349	1	0.952	0.975	0.977	0.955	0.962	0.976	0.004	0.0776171	0.44742	0.994	0.993	0.981	0.957	0.99	0.983	0.013	7.55065e-05	0.00459389	0.994	0.993	0.981	0.959	0.961	0.971	0.026	0.028079
634	Dync1h1	0.939649	1	0.938	0.977	0.951	0.95	0.963	0.957	-0.001	A3SS	chr6:129672680:129672756:129672683:129672756:129672306:129672481	0.745628	1	0.938	0.977	0.951	0.95	0.962	0.964	-0.003	0.94173	1	0.938	0.977	0.951	0.957	0.952	0.961	-0.001	0.303599	0.835672	0.96	0.959	0.97	0.972	0.947	0.944	0.009	0.59551	1	0.96	0.959	0.97	0.96	0.949	0.969	0.004	0.58412
635	Vps50	0.882571	1	0.905	0.966	0.879	0.922	0.934	0.887	0.002	A3SS	chr4:31518979:31519078:31518985:31519078:31517800:31517843	0.417888	0.912888	0.905	0.966	0.879	0.891	0.917	0.878	0.021	0.204113	0.714335	0.905	0.966	0.879	0.944	0.948	0.921	-0.021	0.780992	1	0.956	0.95	0.979	0.931	0.98	0.96	0.005	0.00122357	0.0329452	0.956	0.95	0.979	0.936	0.861	0.931	0.052	0.0411237
636	Vps50_1	0.120124	0.561486	0.942	0.993	0.954	0.957	0.918	0.943	0.024	A3SS	chr4:31533518:31533610:31533521:31533610:31531198:31531331	0.806965	1	0.942	0.993	0.954	0.975	0.936	0.975	0.001	0.512856	1	0.942	0.993	0.954	0.934	0.948	0.978	0.01	0.189748	0.673916	0.976	0.933	0.957	0.888	0.942	0.962	0.025	0.0393278	0.284277	0.976	0.933	0.957	1	0.952	0.986	-0.024	0.248784
637	Fam133b	1	1	0.985	0.984	1	0.981	0.96	1	0.009	A3SS	chr4:30600142:30600205:30600142:30600164:30600652:30600685	0.0691127	0.326067	0.985	0.984	1	1	0.953	0.935	0.027	0.216353	0.736623	0.985	0.984	1	0.944	0.98	0.987	0.019	1	1	1	0.984	1	0.975	0.977	0.977	0.018	0.814121	1	1	0.984	1	0.915	0.979	1	0.03	1
638	Fam133b_1	0.381799	0.939783	0.901	0.926	0.919	0.982	0.89	0.935	-0.02	A3SS	chr4:30600142:30600205:30600142:30600167:30600652:30600685	0.427642	0.921101	0.901	0.926	0.919	0.92	0.953	0.936	-0.021	0.813305	1	0.901	0.926	0.919	0.925	0.96	0.881	-0.007	0.358858	0.8963	0.956	0.985	0.944	1	1	0.915	-0.01	0.923344	1	0.956	0.985	0.944	0.936	1	0.937	0.004	0.261132
639	Ankib1	0.00379943	0.0712859	0.58	0.636	0.739	0.732	0.869	0.79	-0.145	A3SS	chr4:30452913:30453028:30452931:30453028:30445875:30445927	0.418728	0.913743	0.58	0.636	0.739	0.577	0.651	0.608	0.04	0.301452	0.861639	0.58	0.636	0.739	0.744	0.657	0.728	-0.058	0.132101	0.574226	0.699	0.695	0.622	0.741	0.742	0.698	-0.055	0.577044	1	0.699	0.695	0.622	0.719	0.657	0.694	-0.018	0.193367
640	Mterf1	0.582348	1	0.541	0.407	0.495	0.403	0.554	0.329	0.052	A3SS	chr4:30228273:30228322:30228276:30228322:30227917:30228045	0.553391	1	0.541	0.407	0.495	0.466	0.424	0.715	-0.054	0.991476	1	0.541	0.407	0.495	0.52	0.495	0.435	-0.002	0.954167	1	0.617	0.403	0.608	0.342	0.672	0.59	0.008	0.880384	1	0.617	0.403	0.608	0.519	0.495	0.688	-0.025	0.934774
641	Nol9	0.497734	1	0.126	0.067	0.078	0.073	0.108	0.056	0.011	A3SS	chr5:162552841:162552932:162552844:162552932:162552592:162552728	0.988113	1	0.126	0.067	0.078	0.096	0.098	0.086	-0.003	0.370093	0.940425	0.126	0.067	0.078	0.072	0.121	0.131	-0.018	0.565395	1	0.07	0.093	0.095	0.045	0.076	0.113	0.008	0.25317	0.757114	0.07	0.093	0.095	0.142	0.099	0.092	-0.025	0.566685
642	Nol9_1	0.542304	1	0.026	0.024	0.022	0.025	0.017	0.014	0.005	A3SS	chr5:162562619:162562781:162562647:162562781:162561502:162561680	0.259621	0.71409	0.026	0.024	0.022	0.016	0.027	0.006	0.008	0.884851	1	0.026	0.024	0.022	0.019	0.033	0.013	0.002	0.162638	0.62737	0.013	0.004	0	0.028	0.017	0.013	-0.014	0.752267	1	0.013	0.004	0	0.012	0.016	0.012	-0.008	1
643	Dmtf1	0.348979	0.905523	0.889	0.882	0.852	0.846	0.742	0.918	0.039	A3SS	chr4:24943107:24943317:24943213:24943317:24941750:24941902	0.496682	0.984549	0.889	0.882	0.852	0.903	0.781	0.863	0.025	0.0292662	0.275828	0.889	0.882	0.852	0.843	0.709	0.815	0.085	0.0489511	0.358732	0.974	0.907	1	0.901	0.922	0.921	0.046	0.00390816	0.0671169	0.974	0.907	1	0.898	0.784	0.945	0.085	0.0026946
644	Zdhhc17	0.377482	0.936463	0.893	0.917	0.797	0.82	0.831	0.884	0.024	A3SS	chr7:46394646:46394809:46394646:46394768:46395410:46395475	0.211439	0.633144	0.893	0.917	0.797	0.871	0.828	0.788	0.04	0.50879	1	0.893	0.917	0.797	0.842	0.954	0.71	0.034	0.911348	1	0.934	0.835	0.943	0.917	0.899	0.905	-0.003	0.322645	0.850623	0.934	0.835	0.943	0.867	0.876	0.863	0.035	0.395503
645	Cacna2d1	4.34823e-08	1.06057e-05	0.277	0.686	0.384	0	0.076	0.036	0.412	A3SS	chr4:18995203:18995275:18995203:18995260:19000454:19000529	0.879743	1	0.277	0.686	0.384	0.28	0.454	0.628	-0.005	0.0502824	0.373958	0.277	0.686	0.384	0.102	0.251	0.362	0.211	1.53783e-07	2.07346e-05	0.493	0.439	0.543	0.203	0.26	0.232	0.26	0.00416836	0.0700833	0.493	0.439	0.543	0.312	0.389	0.3	0.158	5.60851e-07
646	Zfyve26	0.511714	1	0.826	0.805	0.901	0.835	0.786	0.82	0.03	A3SS	chr6:98082539:98082703:98082539:98082700:98083732:98083821	0.0845906	0.368243	0.826	0.805	0.901	0.766	0.681	0.84	0.082	0.286969	0.841894	0.826	0.805	0.901	0.822	0.751	0.812	0.049	0.403154	0.940774	0.777	0.797	0.746	0.769	0.812	0.855	-0.039	0.712884	1	0.777	0.797	0.746	0.835	0.826	0.7	-0.014	0.293937
647	Srpk2	0.945225	1	0.953	0.958	0.955	0.95	0.956	0.964	-0.001	A3SS	chr4:11632184:11632350:11632193:11632350:11619525:11619632	0.09053	0.385377	0.953	0.958	0.955	0.932	0.907	0.947	0.027	0.434936	1	0.953	0.958	0.955	0.937	0.946	0.946	0.012	0.490163	1	0.92	0.945	0.977	0.935	0.935	0.934	0.013	0.658679	1	0.92	0.945	0.977	0.935	0.962	0.962	-0.006	0.638238
648	Fastk	0.620916	1	0.815	0.847	0.797	0.763	0.833	0.924	-0.02	A3SS	chr4:10733134:10733633:10733222:10733633:10732307:10732933	0.280837	0.749917	0.815	0.847	0.797	0.78	0.773	0.794	0.037	0.140711	0.605728	0.815	0.847	0.797	0.785	0.813	0.679	0.061	0.00625794	0.108047	0.72	0.727	0.665	0.861	0.846	0.782	-0.126	0.494002	1	0.72	0.727	0.665	0.754	0.6	0.838	-0.027	0.543354
649	Fastk_1	0.734637	1	0.968	0.878	0.895	0.902	0.937	0.939	-0.012	A3SS	chr4:10733134:10733633:10733222:10733633:10732307:10732999	0.557947	1	0.968	0.878	0.895	0.891	0.832	0.991	0.009	0.364497	0.933597	0.968	0.878	0.895	0.968	0.933	0.913	-0.024	0.00656962	0.11041	0.925	0.921	0.904	1	0.975	0.947	-0.057	0.0144742	0.153468	0.925	0.921	0.904	0.754	0.904	0.801	0.097	0.720775
650	Fastk_2	0.473555	1	0.067	0.09	0.097	0.095	0.07	0.06	0.01	A3SS	chr4:10735267:10735444:10735284:10735444:10734972:10735186	0.27788	0.745337	0.067	0.09	0.097	0.072	0.07	0.07	0.014	0.0466802	0.359728	0.067	0.09	0.097	0.041	0.074	0.069	0.023	0.50256	1	0.092	0.093	0.118	0.116	0.099	0.058	0.01	0.00141523	0.0358194	0.092	0.093	0.118	0.054	0.077	0.059	0.038	0.0375941
651	Abcf2	0.501683	1	0.949	0.946	0.911	0.961	0.924	0.944	-0.008	A3SS	chr4:10598031:10598244:10598034:10598244:10595577:10595774	0.80166	1	0.949	0.946	0.911	0.92	0.945	0.949	-0.003	0.194496	0.702165	0.949	0.946	0.911	0.953	0.935	0.957	-0.013	0.173666	0.646554	0.958	0.946	0.936	0.957	0.974	0.948	-0.013	0.0519484	0.336269	0.958	0.946	0.936	0.966	0.972	0.955	-0.018	0.65103
652	Abcf2_1	0.000225398	0.00916276	0.922	0.905	0.912	0.94	0.953	0.969	-0.041	A3SS	chr4:10598031:10598244:10598034:10598244:10595577:10595783	0.361815	0.85417	0.922	0.905	0.912	0.906	0.953	0.914	-0.011	0.00237712	0.0626642	0.922	0.905	0.912	0.956	0.956	0.932	-0.035	0.406357	0.94502	0.961	0.925	0.943	0.937	0.898	0.962	0.011	0.662197	1	0.961	0.925	0.943	0.958	0.935	0.951	-0.005	0.188643
653	Smarcd3	0.402773	0.96228	0.008	0.015	0.024	0.015	0.017	0.007	0.003	A3SS	chr4:10577304:10577420:10577324:10577420:10576964:10577087	0.596113	1	0.008	0.015	0.024	0.011	0.016	0.032	-0.004	0.411951	0.983574	0.008	0.015	0.024	0.027	0.005	0.004	0.004	0.789474	1	0.027	0.022	0.026	0.035	0.026	0.022	-0.003	1	1	0.027	0.022	0.026	0.023	0.041	0.015	-0.001	0.280533
654	Nub1	0.465352	1	0.035	0.059	0.05	0.031	0.033	0.06	0.007	A3SS	chr4:10459029:10459266:10459029:10459212:10462242:10462313	0.953544	1	0.035	0.059	0.05	0.042	0.055	0.044	0.001	0.00925335	0.142823	0.035	0.059	0.05	0.04	0.018	0.018	0.023	0.161672	0.625572	0.038	0.033	0.069	0.023	0.043	0.038	0.012	0.0657797	0.384944	0.038	0.033	0.069	0.02	0.039	0.035	0.015	0.113405
655	Rheb	0.894903	1	0.99	0.994	0.986	0.99	0.991	0.99	0	A3SS	chr4:10316264:10316346:10316273:10316346:10315600:10315648	0.903731	1	0.99	0.994	0.986	0.988	0.996	0.999	-0.004	0.906151	1	0.99	0.994	0.986	0.998	0.989	0.993	-0.003	0.843365	1	0.99	0.982	0.999	0.995	0.992	0.996	-0.004	0.838761	1	0.99	0.982	0.999	0.991	0.993	0.99	-0.001	0.843409
656	Pcmtd2	0.0430288	0.324511	0.042	0.122	0.079	0.085	0	0.054	0.035	A3SS	chr3:168973780:168973908:168973784:168973908:168969058:168969230	0.001832	0.025246	0.042	0.122	0.079	0	0	0.044	0.066	0.210225	0.725501	0.042	0.122	0.079	0.166	0.084	0.103	-0.037	0.946059	1	0.13	0.085	0.081	0.118	0.094	0.104	-0.007	0.312682	0.842114	0.13	0.085	0.081	0.13	0.017	0.063	0.029	0.396861
657	Tpd52l2	0.198307	0.707524	0.949	0.906	0.953	0.932	0.957	0.959	-0.013	A3SS	chr3:168600977:168601123:168601046:168601123:168598457:168598620	0.115996	0.443425	0.949	0.906	0.953	0.926	0.922	0.906	0.018	0.00617849	0.117084	0.949	0.906	0.953	0.886	0.92	0.898	0.035	0.755957	1	0.906	0.923	0.946	0.918	0.93	0.916	0.004	0.0166255	0.168993	0.906	0.923	0.946	0.886	0.9	0.899	0.03	0.399375
658	Tpd52l2_1	0.00594954	0.0991467	0.025	0.054	0.096	0.177	0.12	0.14	-0.087	A3SS	chr3:168613285:168613330:168613288:168613330:168609680:168609782	0.000198718	0.00470823	0.025	0.054	0.096	0.29	0.282	0.259	-0.219	0.0120549	0.166733	0.025	0.054	0.096	0.187	0.181	0.076	-0.09	0.685959	1	0.118	0.085	0.164	0.059	0.125	0.111	0.024	0.447526	0.971847	0.118	0.085	0.164	0.169	0.124	0.123	-0.016	0.791626
659	Arfrp1	0.125038	0.571216	0.09	0.098	0.133	0.066	0.092	0.092	0.024	A3SS	chr3:168469709:168469839:168469709:168469780:168470098:168470180	0.200722	0.615381	0.09	0.098	0.133	0.104	0.055	0.104	0.019	0.00317957	0.0759247	0.09	0.098	0.133	0.068	0.049	0.076	0.043	0.00794745	0.12358	0.096	0.097	0.065	0.049	0.065	0.036	0.036	0.011381	0.135236	0.096	0.097	0.065	0.118	0.116	0.147	-0.041	0.848572
660	Rtel1	0.498266	1	0.676	0.561	0.652	0.629	0.689	0.666	-0.032	A3SS	chr3:168463736:168463853:168463775:168463853:168463103:168463235	0.322817	0.80625	0.676	0.561	0.652	0.639	0.548	0.573	0.043	0.943887	1	0.676	0.561	0.652	0.613	0.666	0.596	0.005	0.747834	1	0.576	0.578	0.563	0.572	0.53	0.58	0.012	0.574272	1	0.576	0.578	0.563	0.6	0.531	0.519	0.022	0.507363
661	Rtel1_1	0.97667	1	0.787	0.891	0.902	0.827	0.803	0.93	0.007	A3SS	chr3:168465098:168465348:168465136:168465348:168464900:168465001	0.395452	0.891267	0.787	0.891	0.902	0.869	0.819	0.775	0.039	0.287589	0.841897	0.787	0.891	0.902	0.921	0.912	0.859	-0.037	0.150597	0.604008	0.746	0.885	0.916	0.751	0.86	0.778	0.053	0.0603444	0.365594	0.746	0.885	0.916	0.757	0.792	0.803	0.065	0.777196
662	Slc17a9	0.324387	0.876466	0.133	0.084	0.077	0.029	0.035	0.099	0.044	A3SS	chr3:167853421:167853550:167853434:167853550:167852494:167852529	0.282589	0.75232	0.133	0.084	0.077	0.174	0.153	0.056	-0.03	0.213777	0.733149	0.133	0.084	0.077	0.038	0.037	0.081	0.046	0.955588	1	0.027	0.235	0.235	0.115	0.207	0.133	0.014	0.149565	0.584254	0.027	0.235	0.235	0.074	0.082	0.094	0.082	0.752319
663	Cenatac	0.881634	1	0.07	0.101	0.226	0.169	0.082	0.161	-0.005	A3SS	chr8:44738154:44738281:44738154:44738260:44738375:44738440	0.0226328	0.157758	0.07	0.101	0.226	0.02	0.062	0.106	0.07	0.0508635	0.374957	0.07	0.101	0.226	0.101	0.066	0.042	0.063	0.00240175	0.0546615	0.036	0.054	0.055	0.125	0.087	0.196	-0.088	0.0135068	0.147553	0.036	0.054	0.055	0.132	0.105	0.058	-0.05	0.012045
664	Cenatac_1	0.0535355	0.360558	0.134	0.09	0.097	0.097	0.032	0.04	0.051	A3SS	chr8:44738154:44738304:44738154:44738260:44738375:44738440	0.806204	1	0.134	0.09	0.097	0.035	0.072	0.173	0.014	0.0734759	0.450759	0.134	0.09	0.097	0.038	0.058	0.072	0.051	0.862577	1	0.047	0.111	0.114	0.035	0.077	0.131	0.01	0.820792	1	0.047	0.111	0.114	0.091	0.054	0.063	0.021	0.584898
665	Asb1	0.208912	0.726955	0.456	0.435	0.362	0.326	0.392	0.341	0.065	A3SS	chr9:92124633:92124780:92124638:92124780:92120367:92121131	0.507963	0.994749	0.456	0.435	0.362	0.436	0.297	0.426	0.031	0.0198366	0.224436	0.456	0.435	0.362	0.354	0.237	0.268	0.131	0.0139546	0.177337	0.335	0.286	0.358	0.573	0.46	0.458	-0.171	0.965534	1	0.335	0.286	0.358	0.32	0.299	0.373	-0.004	0.832192
666	Gnas	0.587752	1	0.648	0.639	0.616	0.63	0.619	0.618	0.012	A3SS	chr3:163131504:163131562:163131507:163131562:163123316:163123389	0.758183	1	0.648	0.639	0.616	0.596	0.638	0.691	-0.007	0.297263	0.858227	0.648	0.639	0.616	0.605	0.604	0.621	0.024	0.799962	1	0.658	0.648	0.61	0.657	0.656	0.622	-0.006	0.0808937	0.423458	0.658	0.648	0.61	0.58	0.603	0.608	0.042	0.616012
667	Gnas_1	1	1	0.007	0.007	0.007	0.009	0.008	0.005	0	A3SS	chr3:163131504:163131562:163131507:163131562:163125921:163125966	1	1	0.007	0.007	0.007	0.007	0.006	0.006	0.001	1	1	0.007	0.007	0.007	0.007	0.006	0.009	0	1	1	0.004	0.006	0.004	0.006	0.004	0.004	0	1	1	0.004	0.006	0.004	0.007	0.008	0.006	-0.002	1
668	Asap1	0.537921	1	0.004	0.032	0.015	0.011	0.004	0	0.012	A3SS	chr7:95867945:95868098:95867945:95868075:95872939:95872989	0.716808	1	0.004	0.032	0.015	0.024	0.014	0.018	-0.002	0.538503	1	0.004	0.032	0.015	0.008	0.008	0.018	0.006	1	1	0.004	0	0.005	0.011	0.009	0.006	-0.006	1	1	0.004	0	0.005	0	0.019	0.004	-0.005	1
669	Rtfdc1	0.72791	1	0.034	0.032	0.044	0.026	0.042	0.035	0.002	A3SS	chr3:161234175:161234277:161234222:161234277:161231197:161231311	0.928431	1	0.034	0.032	0.044	0.023	0.055	0.03	0.001	0.185443	0.685751	0.034	0.032	0.044	0.029	0.032	0.025	0.008	0.0685896	0.421172	0.042	0.035	0.049	0.053	0.015	0.017	0.014	0.059377	0.36241	0.042	0.035	0.049	0.039	0.025	0.02	0.014	0.36361
670	Ptpn1	0.368851	0.926616	0.879	0.91	0.952	0.933	0.93	0.92	-0.014	A3SS	chr3:156683307:156683528:156683313:156683528:156682668:156682830	0.0327441	0.202616	0.879	0.91	0.952	0.935	0.94	0.956	-0.03	0.627956	1	0.879	0.91	0.952	0.922	0.927	0.916	-0.008	0.532541	1	0.906	0.9	0.946	0.925	0.942	0.915	-0.01	0.944702	1	0.906	0.9	0.946	0.912	0.911	0.936	-0.002	0.154905
671	Cnbp	0.915632	1	0.293	0.295	0.292	0.301	0.279	0.294	0.002	A3SS	chr4:120304964:120305166:120304964:120305163:120305318:120305411	0.77994	1	0.293	0.295	0.292	0.295	0.305	0.295	-0.005	0.856373	1	0.293	0.295	0.292	0.307	0.294	0.289	-0.003	0.866652	1	0.284	0.27	0.281	0.289	0.263	0.274	0.003	0.44342	0.968332	0.284	0.27	0.281	0.262	0.261	0.272	0.013	0.705751
672	Arfgef2	0.133017	0.586992	0.919	0.96	0.942	0.928	0.926	0.884	0.028	A3SS	chr3:155580308:155580460:155580311:155580460:155577220:155577289	0.040084	0.231093	0.919	0.96	0.942	0.899	0.896	0.911	0.038	0.681267	1	0.919	0.96	0.942	0.983	0.919	0.926	-0.002	0.308514	0.842345	0.909	0.958	0.902	0.914	0.925	1	-0.023	0.677968	1	0.909	0.958	0.902	0.927	0.891	0.937	0.005	0.156678
673	Ncoa3	7.67065e-06	0.000758697	0.147	0.182	0.107	0.047	0.051	0.051	0.096	A3SS	chr3:154793446:154793651:154793546:154793651:154780773:154780853	0.232984	0.67017	0.147	0.182	0.107	0.083	0.049	0.185	0.04	0.00732777	0.12628	0.147	0.182	0.107	0.166	0.031	0.042	0.066	0.196022	0.68587	0.085	0.091	0.038	0.07	0.192	0.038	-0.029	0.208824	0.698186	0.085	0.091	0.038	0.027	0.092	0.038	0.019	0.0988822
674	Ncoa3_1	0.578982	1	0.94	0.926	0.979	0.884	0.944	0.968	0.016	A3SS	chr3:154800926:154801795:154801055:154801795:154800430:154800807	1	1	0.94	0.926	0.979	0.96	1	0.971	-0.029	0.783608	1	0.94	0.926	0.979	0.889	0.953	0.976	0.009	0.0249993	0.244476	0.907	0.975	0.987	1	0.968	0.985	-0.028	0.331466	0.859674	0.907	0.975	0.987	0.918	0.895	1	0.019	0.0716517
675	Ncoa3_2	0.190478	0.696257	0.122	0.053	0.088	0.12	0.148	0.105	-0.037	A3SS	chr3:154803021:154803163:154803033:154803163:154800926:154801795	0.494332	0.982337	0.122	0.053	0.088	0.074	0.096	0.222	-0.043	0.00703708	0.125747	0.122	0.053	0.088	0.112	0.163	0.277	-0.096	0.377962	0.913538	0.095	0.144	0.15	0.088	0.14	0.092	0.023	0.348074	0.881857	0.095	0.144	0.15	0.104	0.083	0.143	0.02	0.5074
676	Ncoa3_3	0.617267	1	0.431	0.415	0.518	0.486	0.563	0.395	-0.027	A3SS	chr3:154816483:154816703:154816486:154816703:154815926:154816013	0.745428	1	0.431	0.415	0.518	0.484	0.584	0.364	-0.023	0.800546	1	0.431	0.415	0.518	0.508	0.501	0.4	-0.015	0.30347	0.835672	0.409	0.386	0.49	0.539	0.485	0.393	-0.044	0.857723	1	0.409	0.386	0.49	0.418	0.402	0.428	0.012	0.964989
677	Zmynd8	0.600525	1	0.448	0.454	0.434	0.514	0.436	0.435	-0.016	A3SS	chr3:154587703:154587922:154587703:154587847:154594057:154594206	0.0142657	0.110248	0.448	0.454	0.434	0.37	0.401	0.352	0.071	0.0327459	0.29473	0.448	0.454	0.434	0.388	0.399	0.348	0.067	0.433886	0.969136	0.49	0.443	0.465	0.512	0.449	0.509	-0.024	0.285308	0.804495	0.49	0.443	0.465	0.518	0.476	0.499	-0.032	0.477169
678	Adamts10	0.834137	1	0.941	0.956	0.909	0.952	0.943	0.92	-0.003	A3SS	chr7:14352621:14352755:14352632:14352755:14352275:14352378	0.47999	0.966734	0.941	0.956	0.909	0.939	0.939	0.972	-0.015	0.10985	0.539616	0.941	0.956	0.909	0.941	0.917	0.801	0.049	0.243502	0.756611	0.903	0.873	0.905	0.955	0.909	0.882	-0.022	0.569209	1	0.903	0.873	0.905	0.947	0.867	0.88	-0.004	0.00078735
679	Adamts10_1	0.732662	1	0.976	0.839	0.947	0.921	0.916	0.938	-0.004	A3SS	chr7:14357312:14357442:14357316:14357442:14357092:14357219	0.7515	1	0.976	0.839	0.947	0.874	0.942	0.931	0.005	0.911143	1	0.976	0.839	0.947	0.892	0.867	0.969	0.011	0.780362	1	0.883	0.897	0.935	0.888	0.898	0.91	0.006	0.860885	1	0.883	0.897	0.935	0.948	0.83	0.909	0.009	0.00554722
680	Dbndd2	0.224539	0.752346	0.944	0.906	0.877	0.908	0.809	0.89	0.04	A3SS	chr3:153218099:153218283:153218136:153218283:153193212:153193278	0.287291	0.757058	0.944	0.906	0.877	0.867	0.88	0.868	0.037	0.441354	1	0.944	0.906	0.877	0.908	0.852	0.903	0.021	0.0111796	0.152363	0.886	0.898	0.863	0.952	0.95	0.919	-0.058	0.0389751	0.283466	0.886	0.898	0.863	0.874	0.789	0.775	0.07	0.254702
681	Dbndd2_1	0.304168	0.854025	0.531	0.539	0.496	0.482	0.485	0.517	0.027	A3SS	chr3:153218099:153218283:153218136:153218283:153216299:153216435	0.0378252	0.220524	0.531	0.539	0.496	0.503	0.449	0.441	0.058	0.00661285	0.121846	0.531	0.539	0.496	0.47	0.429	0.452	0.072	0.510144	1	0.467	0.453	0.448	0.516	0.453	0.454	-0.018	0.177592	0.64942	0.467	0.453	0.448	0.368	0.433	0.457	0.037	0.245666
682	Ift52	0.947151	1	0	0.018	0.008	0.018	0.014	0.005	-0.004	A3SS	chr3:151693620:151693770:151693661:151693770:151691600:151691688	0.0905251	0.385377	0	0.018	0.008	0.032	0.01	0.026	-0.014	0.865251	1	0	0.018	0.008	0.036	0	0.006	-0.005	1	1	0.011	0	0	0.009	0.004	0.021	-0.008	0.761333	1	0.011	0	0	0.004	0.018	0.024	-0.012	0.691733
683	Actr5	0.15204	0.629027	0.935	0.934	0.927	0.874	0.898	0.921	0.034	A3SS	chr3:147292671:147292811:147292690:147292811:147291931:147292054	0.351181	0.840906	0.935	0.934	0.927	0.953	0.944	0.954	-0.018	0.547558	1	0.935	0.934	0.927	0.913	0.921	0.923	0.013	0.0320026	0.284108	0.936	0.952	0.936	0.873	0.943	0.813	0.065	0.00883873	0.114429	0.936	0.952	0.936	0.857	0.88	0.861	0.075	0.0586684
684	Ralgapb	0.417826	0.978208	0.035	0.017	0.012	0	0.007	0.016	0.014	A3SS	chr3:147106150:147106308:147106174:147106308:147104300:147104430	0.692735	1	0.035	0.017	0.012	0.026	0.008	0.023	0.002	0.974331	1	0.035	0.017	0.012	0	0.037	0.032	-0.002	0.921989	1	0.016	0.031	0.007	0.006	0.018	0.038	-0.003	0.516464	1	0.016	0.031	0.007	0.029	0.007	0.007	0.004	0.772331
685	Ralgapb_1	0.632329	1	0.304	0.195	0.171	0.384	0.185	0.201	-0.033	A3SS	chr3:147106150:147106308:147106186:147106308:147104300:147104430	0.488237	0.977197	0.304	0.195	0.171	0.26	0.118	0.178	0.038	0.637236	1	0.304	0.195	0.171	0.273	0.102	0.251	0.015	0.00835028	0.127082	0.204	0.139	0.161	0.3	0.217	0.346	-0.12	0.917885	1	0.204	0.139	0.161	0.223	0.17	0.135	-0.008	0.863773
686	Ralgapb_2	0.230874	0.756459	0.776	0.788	0.747	0.854	0.787	0.772	-0.034	A3SS	chr3:147106174:147106308:147106186:147106308:147104300:147104430	0.0775849	0.350723	0.776	0.788	0.747	0.723	0.737	0.686	0.055	0.060783	0.404587	0.776	0.788	0.747	0.779	0.604	0.701	0.076	0.938175	1	0.767	0.738	0.72	0.761	0.706	0.759	0	0.136114	0.558905	0.767	0.738	0.72	0.723	0.696	0.668	0.046	0.0306106
687	Rprd1b	0.240232	0.76518	0.879	0.865	0.811	0.897	0.852	0.934	-0.043	A3SS	chr3:146702073:146702186:146702076:146702186:146697424:146697558	0.843164	1	0.879	0.865	0.811	0.92	0.769	0.844	0.007	0.205296	0.716854	0.879	0.865	0.811	0.91	0.851	0.936	-0.047	0.42853	0.964445	0.813	0.865	0.819	0.858	0.8	0.722	0.039	0.752052	1	0.813	0.865	0.819	0.809	0.79	0.868	0.01	0.0239165
688	Soga1	0.90791	1	0.079	0.015	0.025	0.016	0.035	0.054	0.005	A3SS	chr3:145701803:145703100:145701803:145702979:145703690:145703753	0.0676472	0.320834	0.079	0.015	0.025	0.061	0.048	0.082	-0.024	0.793805	1	0.079	0.015	0.025	0.034	0.036	0.057	-0.003	0.263914	0.786091	0.045	0.037	0.052	0.023	0.06	0.023	0.009	0.371104	0.901329	0.045	0.037	0.052	0.043	0.049	0.027	0.005	0.0236565
689	Dsn1	0.1867	0.691687	0.941	0.918	0.922	0.923	0.912	0.89	0.019	A3SS	chr3:145664003:145664327:145664003:145664108:145664641:145664667	0.247296	0.692725	0.941	0.918	0.922	0.925	0.915	0.894	0.016	0.245512	0.778647	0.941	0.918	0.922	0.919	0.946	0.962	-0.015	0.307341	0.841364	0.972	0.969	0.948	0.966	0.935	0.946	0.014	0.0860415	0.434559	0.972	0.969	0.948	0.927	0.924	0.964	0.025	0.00581976
690	Dsn1_1	0.341285	0.89518	0.86	0.797	0.83	0.812	0.813	0.778	0.028	A3SS	chr3:145664003:145664367:145664003:145664108:145664641:145664667	0.810662	1	0.86	0.797	0.83	0.844	0.832	0.795	0.005	0.156253	0.631295	0.86	0.797	0.83	0.832	0.871	0.907	-0.041	0.306975	0.840823	0.929	0.932	0.899	0.926	0.856	0.888	0.03	0.106143	0.490681	0.929	0.932	0.899	0.844	0.86	0.917	0.046	0.00787366
691	Dsn1_2	0.470912	1	0.04	0.036	0.032	0.022	0.024	0.043	0.006	A3SS	chr3:145664003:145664367:145664003:145664327:145664641:145664667	8.1794e-07	4.60262e-05	0.04	0.036	0.032	0.07	0.095	0.095	-0.051	0.596291	1	0.04	0.036	0.032	0.05	0.035	0.035	-0.004	0.528513	1	0.041	0.03	0.027	0.029	0.035	0.014	0.007	0.0745602	0.406707	0.041	0.03	0.027	0.059	0.07	0.038	-0.023	0.0477457
692	Dsn1_3	0.0148497	0.171363	0.652	0.528	0.612	0.425	0.51	0.38	0.159	A3SS	chr3:145664641:145664826:145664641:145664667:145665403:145665780	0.267957	0.729222	0.652	0.528	0.612	0.563	0.697	0.717	-0.062	0.90982	1	0.652	0.528	0.612	0.608	0.677	0.514	-0.002	0.00734955	0.117569	0.623	0.615	0.614	0.481	0.42	0.44	0.17	0.0839276	0.431311	0.623	0.615	0.614	0.533	0.583	0.36	0.125	0.902144
693	Dsn1_4	0.373826	0.931268	0.481	0.259	0.512	0.424	0.373	0.196	0.086	A3SS	chr3:145664641:145664918:145664641:145664826:145665786:145668018	0.987644	1	0.481	0.259	0.512	0.419	0.331	0.462	0.013	0.248081	0.783712	0.481	0.259	0.512	0.276	0.439	0.196	0.114	0.565517	1	0.369	0.382	0.355	0.684	0.398	0.274	-0.083	0.463711	0.985291	0.369	0.382	0.355	0.481	0.34	0.452	-0.056	0.815846
694	Epb41l1	0.376804	0.935212	0.717	0.616	0.7	0.648	0.623	0.646	0.039	A3SS	chr3:145019795:145019944:145019819:145019944:145018249:145018425	1	1	0.717	0.616	0.7	0.649	0.759	0.627	-0.001	0.314685	0.871491	0.717	0.616	0.7	0.805	0.681	0.669	-0.041	0.530176	1	0.703	0.665	0.717	0.684	0.734	0.761	-0.031	0.807007	1	0.703	0.665	0.717	0.694	0.719	0.705	-0.011	0.0956435
695	Usp37	0.60602	1	0.907	0.912	0.847	0.826	0.913	0.885	0.014	A3SS	chr9:76026856:76026972:76026856:76026936:76030762:76030823	0.614166	1	0.907	0.912	0.847	0.832	0.864	0.936	0.011	0.108629	0.538286	0.907	0.912	0.847	0.849	0.862	0.776	0.06	0.128015	0.567731	0.914	0.819	0.846	0.755	1	0.958	-0.045	0.132646	0.551958	0.914	0.819	0.846	0.791	0.711	0.879	0.066	0.224974
696	Rbm39	0.420761	0.980375	0.45	0.45	0.439	0.465	0.473	0.46	-0.02	A3SS	chr3:144669272:144669323:144669272:144669305:144672881:144672959	0.11791	0.446508	0.45	0.45	0.439	0.416	0.417	0.395	0.037	0.855416	1	0.45	0.45	0.439	0.453	0.466	0.434	-0.005	0.668531	1	0.474	0.471	0.464	0.464	0.481	0.433	0.01	0.211245	0.699141	0.474	0.471	0.464	0.516	0.493	0.489	-0.03	0.016261
697	Rbm39_1	0.779913	1	0.043	0.033	0.04	0.04	0.044	0.036	-0.001	A3SS	chr3:144688896:144690237:144688896:144689091:144693369:144694982	0.0499197	0.263603	0.043	0.033	0.04	0.045	0.057	0.043	-0.01	0.826692	1	0.043	0.033	0.04	0.042	0.033	0.043	-0.001	0.00201993	0.0474826	0.068	0.067	0.06	0.087	0.078	0.102	-0.024	0.0987923	0.470109	0.068	0.067	0.06	0.074	0.082	0.075	-0.012	0.189829
698	Rbm39_2	0.231296	0.756459	0.232	0.187	0.221	0.195	0.176	0.197	0.024	A3SS	chr3:144693369:144693943:144693369:144693419:144694909:144694982	0.0458865	0.250889	0.232	0.187	0.221	0.229	0.259	0.276	-0.041	0.161781	0.639085	0.232	0.187	0.221	0.166	0.186	0.205	0.028	0.0806496	0.454744	0.422	0.476	0.388	0.37	0.396	0.361	0.053	0.022638	0.207222	0.422	0.476	0.388	0.37	0.359	0.354	0.068	0.0347334
699	Rbm39_3	0.714703	1	0.077	0.046	0.06	0.052	0.053	0.068	0.003	A3SS	chr3:144693369:144693943:144693369:144693419:144695206:144695270	9.34003e-07	5.14845e-05	0.077	0.046	0.06	0.098	0.105	0.103	-0.041	0.859923	1	0.077	0.046	0.06	0.057	0.056	0.072	-0.001	0.672419	1	0.138	0.156	0.141	0.131	0.146	0.14	0.006	0.294732	0.819049	0.138	0.156	0.141	0.155	0.174	0.15	-0.015	0.108538
700	Rbm39_4	0.755315	1	0.255	0.212	0.219	0.213	0.228	0.227	0.006	A3SS	chr3:144693369:144694982:144693369:144693419:144695206:144695270	2.90963e-06	0.000132083	0.255	0.212	0.219	0.315	0.325	0.307	-0.087	0.0295389	0.277416	0.255	0.212	0.219	0.272	0.263	0.265	-0.038	0.943774	1	0.26	0.275	0.286	0.267	0.272	0.286	-0.001	0.0704273	0.396926	0.26	0.275	0.286	0.306	0.327	0.296	-0.036	0.420972
701	Rbm39_5	0.576649	1	0.986	0.996	0.985	0.99	0.986	0.974	0.006	A3SS	chr3:144693369:144694982:144693369:144693943:144695206:144695270	0.801628	1	0.986	0.996	0.985	0.976	0.994	0.991	0.002	1	1	0.986	0.996	0.985	0.987	0.996	0.987	-0.001	1	1	0.995	1	0.983	0.989	0.985	0.989	0.005	1	1	0.995	1	0.983	0.997	0.992	0.996	-0.002	1
702	Rbm39_6	1	1	1	1	1	1	1	0.981	0.006	A3SS	chr3:144693369:144694982:144693369:144693419:144695901:144696216	0.500825	0.989198	1	1	1	0.986	0.974	0.975	0.022	0.00112107	0.0375452	1	1	1	0.86	1	0.946	0.065	1	1	1	1	1	1	0.991	1	0.003	1	1	1	1	1	1	0.991	1	0.003	1
703	Rbm39_7	0.513931	1	0.218	0.201	0.196	0.194	0.212	0.177	0.011	A3SS	chr3:144695206:144695291:144695206:144695270:144695901:144696216	3.63609e-05	0.00110078	0.218	0.201	0.196	0.125	0.153	0.157	0.06	0.151651	0.623315	0.218	0.201	0.196	0.184	0.182	0.18	0.023	0.914739	1	0.183	0.167	0.175	0.186	0.171	0.173	-0.002	0.685779	1	0.183	0.167	0.175	0.166	0.195	0.184	-0.007	0.754908
704	Rbm39_8	1	1	1	1	1	1	1	0.998	0.001	A3SS	chr3:144693369:144695270:144693369:144693419:144695901:144696217	1	1	1	1	1	0.998	0.997	0.997	0.003	1	1	1	1	1	0.988	1	0.994	0.006	1	1	1	1	1	1	0.998	1	0.001	1	1	1	1	1	1	0.998	1	0.001	1
705	Rbm39_9	1	1	1	1	1	1	1	0.993	0.002	A3SS	chr3:144693369:144695291:144693369:144693419:144695901:144696217	1	1	1	1	1	0.993	0.988	0.989	0.01	0.289448	0.843597	1	1	1	0.957	1	0.979	0.021	1	1	1	1	1	1	0.995	1	0.002	1	1	1	1	1	1	0.995	1	0.002	1
706	Rbm39_10	1	1	1	1	0.998	1	0.996	1	0.001	A3SS	chr3:144693369:144695270:144693369:144694982:144695901:144696217	1	1	1	1	0.998	1	1	1	-0.001	1	1	1	1	0.998	1	0.998	1	0	1	1	1	0.998	1	1	1	1	-0.001	1	1	1	0.998	1	1	1	1	-0.001	1
707	Rbm39_11	1	1	1	1	0.991	1	0.985	1	0.002	A3SS	chr3:144693369:144695291:144693369:144694982:144695901:144696217	1	1	1	1	0.991	1	1	1	-0.003	1	1	1	1	0.991	1	0.992	1	0	1	1	1	0.991	1	1	1	1	-0.003	1	1	1	0.991	1	1	1	1	-0.003	1
708	Nfs1	0.0332889	0.271471	0.912	0.948	0.973	0.895	0.935	0.892	0.037	A3SS	chr3:144653631:144653715:144653631:144653712:144656270:144656387	0.835712	1	0.912	0.948	0.973	0.935	0.958	0.945	-0.002	0.0228786	0.238412	0.912	0.948	0.973	0.881	0.905	0.933	0.038	0.149696	0.604008	0.963	0.92	0.876	0.985	0.927	0.931	-0.028	0.775062	1	0.963	0.92	0.876	0.919	0.909	0.921	0.003	0.718293
709	Ybx1	0.3411	0.89518	0.91	0.943	0.934	0.924	0.937	0.897	0.01	A3SS	chr5:132882953:132883231:132882953:132883219:132886253:132886336	0.315676	0.796056	0.91	0.943	0.934	0.942	0.943	0.93	-0.009	0.46351	1	0.91	0.943	0.934	0.933	0.939	0.936	-0.007	0.515892	1	0.933	0.934	0.919	0.929	0.896	0.938	0.008	0.00907649	0.116341	0.933	0.934	0.919	0.889	0.906	0.893	0.033	0.36216
710	Ybx1_1	0.450475	1	0.841	0.879	0.835	0.881	0.865	0.872	-0.021	A3SS	chr5:132882953:132883231:132882953:132883219:132886742:132887045	0.677515	1	0.841	0.879	0.835	0.898	0.847	0.841	-0.01	0.652188	1	0.841	0.879	0.835	0.862	0.858	0.872	-0.012	0.585545	1	0.774	0.85	0.899	0.984	0.759	0.853	-0.024	0.247705	0.751729	0.774	0.85	0.899	0.876	0.832	0.973	-0.053	0.735544
711	Cep250	0.65489	1	0.047	0.121	0.038	0.068	0.024	0.059	0.018	A3SS	chr3:144500242:144500398:144500264:144500398:144498461:144498584	0.532138	1	0.047	0.121	0.038	0.132	0.04	0.076	-0.014	0.87412	1	0.047	0.121	0.038	0.086	0.064	0.047	0.003	0.000255458	0.0113251	0.148	0.088	0.104	0.047	0	0	0.098	0.317006	0.845016	0.148	0.088	0.104	0.101	0.076	0.056	0.036	0.457478
712	Atrip	0.116345	0.550819	0.801	0.922	0.841	0.913	0.882	0.953	-0.061	A3SS	chr8:109709833:109709925:109709833:109709922:109710071:109710208	0.707306	1	0.801	0.922	0.841	0.898	0.909	0.813	-0.019	0.0965845	0.510231	0.801	0.922	0.841	0.797	0.746	0.766	0.085	0.0297189	0.270501	0.817	0.855	0.845	0.91	0.866	1	-0.086	0.129633	0.549668	0.817	0.855	0.845	0.91	0.931	0.847	-0.057	0.205288
713	Atrip_1	0.532393	1	0.039	0.095	0.236	0.095	0.109	0.069	0.032	A3SS	chr8:109709833:109709973:109709833:109709925:109710071:109710208	0.875081	1	0.039	0.095	0.236	0.061	0.169	0.131	0.003	0.257739	0.798108	0.039	0.095	0.236	0.101	0.306	0.12	-0.052	0.553948	1	0.145	0.168	0.055	0.146	0.186	0.098	-0.021	0.373383	0.901748	0.145	0.168	0.055	0.146	0.036	0.106	0.027	0.0407681
714	Uqcc1	0.0706439	0.420261	0.065	0.08	0.083	0.127	0.083	0.106	-0.029	A3SS	chr3:144425734:144425845:144425734:144425842:144426999:144427095	0.0129149	0.102219	0.065	0.08	0.083	0.094	0.145	0.117	-0.043	0.00287135	0.0707867	0.065	0.08	0.083	0.15	0.108	0.129	-0.053	0.00468088	0.0868044	0.079	0.096	0.042	0.151	0.099	0.096	-0.043	0.106423	0.49124	0.079	0.096	0.042	0.107	0.097	0.085	-0.024	0.110732
715	Uqcc1_1	1	1	0.993	0.993	0.981	0.992	1	1	-0.008	A3SS	chr3:144436880:144436985:144436880:144436983:144445663:144445810	1	1	0.993	0.993	0.981	0.986	1	0.985	-0.001	1	1	0.993	0.993	0.981	0.982	1	0.98	0.002	1	1	1	1	0.991	1	1	1	-0.003	1	1	1	1	0.991	0.992	1	0.991	0.003	1
716	Ncoa6	0.470284	1	0.86	0.906	0.825	0.942	0.838	0.868	-0.019	A3SS	chr3:143895177:143895326:143895177:143895323:143898844:143898881	0.648104	1	0.86	0.906	0.825	0.867	0.82	0.855	0.016	0.748056	1	0.86	0.906	0.825	0.827	0.824	0.91	0.01	0.36446	0.898183	0.82	0.896	0.761	0.788	0.906	0.869	-0.029	0.355146	0.888655	0.82	0.896	0.761	0.892	0.821	0.85	-0.029	0.617725
717	Ncoa6_1	6.77443e-07	0.000113599	1	0.968	0.983	0.876	0.946	0.869	0.087	A3SS	chr3:143918074:143918221:143918074:143918185:143920113:143920986	9.84709e-06	0.000357804	1	0.968	0.983	0.867	0.935	0.903	0.082	0.00096931	0.0339057	1	0.968	0.983	0.97	0.935	0.884	0.054	0.270697	0.799163	0.946	0.86	0.942	0.943	0.975	0.905	-0.025	0.941089	1	0.946	0.86	0.942	0.858	0.947	0.949	-0.002	0.319644
718	Ncoa6_2	0.561158	1	0.816	0.883	0.909	0.915	0.854	0.895	-0.019	A3SS	chr3:143918074:143918221:143918074:143918188:143920113:143920986	0.0346407	0.211199	0.816	0.883	0.909	0.922	0.946	0.905	-0.055	0.681943	1	0.816	0.883	0.909	0.905	0.887	0.844	-0.009	0.781555	1	0.887	0.903	0.917	0.884	0.92	0.931	-0.009	0.229598	0.728598	0.887	0.903	0.917	0.879	0.836	0.892	0.033	0.256299
719	Tp53inp2	0.17777	0.673194	0.929	0.924	0.951	0.963	0.976	0.925	-0.02	A3SS	chr3:143886030:143886319:143886150:143886319:143885425:143885600	0.505515	0.992376	0.929	0.924	0.951	0.952	0.911	0.961	-0.007	0.0829773	0.476902	0.929	0.924	0.951	0.899	0.907	0.904	0.031	0.0529238	0.365803	0.955	0.906	0.94	0.857	0.922	0.883	0.046	0.55526	1	0.955	0.906	0.94	0.917	0.917	0.94	0.009	0.000568244
720	Cbfa2t2	0.889433	1	0.821	0.788	0.865	0.831	0.857	0.778	0.003	A3SS	chr3:143035418:143035609:143035421:143035609:143032712:143032781	0.371539	0.862716	0.821	0.788	0.865	0.767	0.784	0.834	0.03	0.603641	1	0.821	0.788	0.865	0.841	0.846	0.732	0.018	0.134719	0.578504	0.859	0.837	0.86	0.879	0.768	0.761	0.049	0.96661	1	0.859	0.837	0.86	0.863	0.894	0.785	0.005	0.579542
721	Creld1	0.515907	1	0.062	0.058	0.058	0.052	0.06	0.046	0.007	A3SS	chr4:146636415:146636596:146636485:146636596:146632813:146632896	0.414225	0.908872	0.062	0.058	0.058	0.031	0.066	0.054	0.009	0.417427	0.98615	0.062	0.058	0.058	0.055	0.084	0.07	-0.01	0.406221	0.94502	0.145	0.085	0.089	0.067	0.154	0.2	-0.034	0.00244835	0.0503222	0.145	0.085	0.089	0.033	0.026	0.045	0.072	0.0207113
722	Apmap	0.278148	0.823699	0.04	0.027	0.043	0.054	0.059	0.03	-0.011	A3SS	chr3:139414729:139414949:139414729:139414846:139416085:139416178	0.0915049	0.38739	0.04	0.027	0.043	0.025	0.031	0.02	0.011	0.965021	1	0.04	0.027	0.043	0.051	0.036	0.015	0.003	0.967927	1	0.047	0.037	0.038	0.052	0.04	0.028	0.001	0.00570819	0.0830312	0.047	0.037	0.038	0.025	0.021	0.02	0.019	0.346795
723	Apbb2	0.0240155	0.226071	0.638	0.611	0.629	0.522	0.572	0.552	0.077	A3SS	chr14:41773113:41773322:41773116:41773322:41727180:41727996	0.149781	0.517934	0.638	0.611	0.629	0.481	0.592	0.609	0.065	0.342026	0.905214	0.638	0.611	0.629	0.483	0.642	0.627	0.042	0.474769	0.999229	0.571	0.544	0.516	0.56	0.554	0.592	-0.025	0.773002	1	0.571	0.544	0.516	0.513	0.585	0.56	-0.009	0.421728
724	Apbb2_1	0.509935	1	0.922	0.917	0.913	0.946	0.901	0.936	-0.01	A3SS	chr14:41865862:41865946:41865865:41865946:41864696:41864784	0.568803	1	0.922	0.917	0.913	0.925	0.935	0.915	-0.008	0.536134	1	0.922	0.917	0.913	0.925	0.947	0.905	-0.008	0.103469	0.515285	0.951	0.925	0.924	0.898	0.903	0.922	0.026	0.177364	0.64942	0.951	0.925	0.924	0.915	0.882	0.951	0.017	0.179477
725	Gnpda2	0.0913016	0.484722	0.952	0.979	0.946	0.949	1	1	-0.024	A3SS	chr14:38533285:38533470:38533291:38533470:38528142:38528325	0.701205	1	0.952	0.979	0.946	0.914	0.969	0.97	0.008	0.922992	1	0.952	0.979	0.946	0.958	0.98	0.936	0.001	0.151047	0.604067	0.976	0.978	0.948	0.942	0.906	0.947	0.036	0.739029	1	0.976	0.978	0.948	1	0.907	1	-0.002	0.950634
726	Hace1	0.79674	1	0.071	0.064	0.071	0.119	0.043	0.09	-0.015	A3SS	chr20:49102190:49102362:49102211:49102362:49097568:49097675	0.761028	1	0.071	0.064	0.071	0.07	0.055	0.11	-0.01	0.567203	1	0.071	0.064	0.071	0.054	0.111	0.087	-0.015	0.190142	0.674251	0.051	0.068	0.036	0.072	0.105	0.046	-0.023	0.85305	1	0.051	0.068	0.036	0.067	0.051	0.034	0.001	0.611242
727	Hace1_1	0.0567515	0.370396	0.95	0.933	0.987	1	0.963	1	-0.031	A3SS	chr20:49118091:49118189:49118104:49118189:49117885:49117997	0.0358278	0.215525	0.95	0.933	0.987	0.915	0.917	0.889	0.05	0.141531	0.606155	0.95	0.933	0.987	1	1	0.925	-0.018	0.263208	0.785858	0.981	0.947	0.988	1	1	0.977	-0.02	0.256434	0.760925	0.981	0.947	0.988	0.975	0.971	1	-0.01	0.830029
728	Rxrb	0.53963	1	0.268	0.325	0.371	0.383	0.27	0.393	-0.027	A3SS	chr20:4818266:4818370:4818266:4818358:4818473:4818606	0.324709	0.809451	0.268	0.325	0.371	0.277	0.26	0.306	0.04	1	1	0.268	0.325	0.371	0.287	0.344	0.325	0.003	0.0261191	0.250533	0.455	0.282	0.386	0.262	0.254	0.307	0.1	0.174578	0.645047	0.455	0.282	0.386	0.321	0.337	0.277	0.063	0.92831
729	Cenpc	0.752245	1	0.026	0.033	0.024	0.032	0.019	0.036	-0.001	A3SS	chr14:22040579:22040692:22040596:22040692:22039827:22039950	0.238394	0.681379	0.026	0.033	0.024	0.018	0.053	0.053	-0.014	0.284992	0.83933	0.026	0.033	0.024	0.026	0.042	0.046	-0.01	0.731286	1	0.045	0.011	0.03	0	0.075	0.03	-0.006	0.0514332	0.333788	0.045	0.011	0.03	0.013	0.013	0.011	0.016	0.932083
730	Cenpc_1	0.703729	1	0.924	0.879	0.895	0.896	0.921	0.865	0.005	A3SS	chr14:22043022:22043177:22043130:22043177:22040596:22040692	0.00505817	0.0528515	0.924	0.879	0.895	0.972	0.919	0.968	-0.054	0.437738	1	0.924	0.879	0.895	0.922	0.933	0.902	-0.02	0.852135	1	0.965	0.972	0.923	0.927	0.959	0.935	0.013	0.0651228	0.382426	0.965	0.972	0.923	0.943	0.913	0.894	0.037	0.577866
731	Ythdc1	0.791089	1	0.37	0.401	0.406	0.417	0.445	0.346	-0.01	A3SS	chr14:21190193:21190257:21190193:21190233:21190329:21190366	0.135413	0.489603	0.37	0.401	0.406	0.396	0.458	0.471	-0.049	0.146265	0.61403	0.37	0.401	0.406	0.416	0.461	0.441	-0.047	0.176786	0.651819	0.444	0.479	0.424	0.588	0.467	0.454	-0.054	0.599491	1	0.444	0.479	0.424	0.445	0.458	0.39	0.018	0.223336
732	Rpl7l1	0.34412	0.899299	0.979	0.983	0.982	0.979	0.991	0.987	-0.004	A3SS	chr9:14202528:14202748:14202533:14202748:14202282:14202392	0.665033	1	0.979	0.983	0.982	0.981	0.975	0.984	0.001	0.691235	1	0.979	0.983	0.982	0.976	0.988	0.976	0.001	0.891514	1	0.983	0.98	0.967	0.974	0.979	0.981	-0.001	0.00538021	0.0806491	0.983	0.98	0.967	0.99	0.99	0.982	-0.011	0.218705
733	Mdfic	0.901274	1	0.955	0.94	0.946	0.962	0.937	0.945	-0.001	A3SS	chr4:43992173:43992296:43992176:43992296:43973004:43973182	0.806548	1	0.955	0.94	0.946	0.935	0.96	0.934	0.004	0.274381	0.822218	0.955	0.94	0.946	0.965	0.963	0.95	-0.012	0.918933	1	0.946	0.932	0.957	0.949	0.928	0.959	0	0.894212	1	0.946	0.932	0.957	0.958	0.987	0.908	-0.006	0.99079
734	Ppfia1	0.219959	0.746107	0.05	0.043	0.032	0.046	0.06	0.06	-0.014	A3SS	chr1:199650240:199650419:199650240:199650416:199656580:199656781	0.360847	0.853457	0.05	0.043	0.032	0.072	0.037	0.059	-0.014	0.167791	0.65218	0.05	0.043	0.032	0.066	0.049	0.062	-0.017	0.891442	1	0.025	0.06	0.043	0.044	0.039	0.048	-0.001	0.963644	1	0.025	0.06	0.043	0.03	0.063	0.044	-0.003	0.55757
735	Bmp2k	0.0274039	0.24067	0.365	0.346	0.352	0.258	0.164	0.314	0.109	A3SS	chr14:12507913:12508074:12507913:12508071:12511564:12511749	0.0403784	0.231554	0.365	0.346	0.352	0.307	0.286	0.225	0.082	0.00804936	0.133529	0.365	0.346	0.352	0.135	0.301	0.265	0.121	0.0713396	0.426759	0.244	0.234	0.215	0.256	0.301	0.392	-0.085	0.0406824	0.289102	0.244	0.234	0.215	0.352	0.286	0.31	-0.085	0.224804
736	Ppp2r3b	9.41964e-05	0.00486017	0.975	0.959	1	0.912	0.934	0.861	0.076	A3SS	chr14:91232:91281:91232:91245:91613:91773	0.0911876	0.386956	0.975	0.959	1	0.924	0.984	0.977	0.016	0.147852	0.616124	0.975	0.959	1	0.92	1	0.952	0.021	0.492664	1	1	0.985	0.988	0.967	0.978	0.984	0.015	1	1	1	0.985	0.988	1	0.964	0.986	0.008	0.0246893
737	Med25	0.408578	0.966575	0.534	0.434	0.476	0.503	0.547	0.49	-0.032	A3SS	chr1:95367112:95367244:95367112:95367241:95367572:95367766	0.297367	0.772669	0.534	0.434	0.476	0.437	0.469	0.428	0.037	0.687469	1	0.534	0.434	0.476	0.463	0.444	0.495	0.014	0.478198	1	0.461	0.443	0.451	0.391	0.416	0.478	0.023	0.790378	1	0.461	0.443	0.451	0.411	0.506	0.409	0.01	0.537708
738	Rap1gds1	0.0535529	0.360558	0.919	0.944	0.863	0.897	0.859	0.87	0.033	A3SS	chr2:227500365:227502213:227500365:227502210:227505873:227506002	0.938721	1	0.919	0.944	0.863	0.926	0.88	0.916	0.001	0.812574	1	0.919	0.944	0.863	0.911	0.922	0.897	-0.001	0.0948897	0.493367	0.881	0.911	0.869	0.913	0.898	0.923	-0.024	0.383092	0.911712	0.881	0.911	0.869	0.858	0.879	0.879	0.015	0.209986
739	Rap1gds1_1	0.551391	1	0.855	0.891	0.927	0.909	0.884	0.913	-0.011	A3SS	chr2:227518768:227518908:227518768:227518905:227519618:227519744	0.624078	1	0.855	0.891	0.927	0.905	0.908	0.888	-0.009	0.507935	1	0.855	0.891	0.927	0.899	0.899	0.909	-0.011	0.109572	0.527074	0.855	0.838	0.87	0.876	0.871	0.896	-0.027	0.0509031	0.331712	0.855	0.838	0.87	0.888	0.889	0.883	-0.032	0.000950322
740	Bbx	0.0229973	0.22275	0.767	0.831	0.867	0.896	0.889	0.911	-0.077	A3SS	chr11:50538665:50538908:50538779:50538908:50534090:50534261	0.572055	1	0.767	0.831	0.867	0.832	0.843	0.699	0.03	0.12227	0.562702	0.767	0.831	0.867	0.814	0.883	0.955	-0.062	0.0121154	0.161315	0.712	0.762	0.812	0.784	0.973	0.872	-0.114	0.00658322	0.092056	0.712	0.762	0.812	0.877	0.852	0.858	-0.1	0.0116942
741	Bbx_1	0.630529	1	0.923	0.96	0.947	0.935	0.98	0.871	0.015	A3SS	chr11:50617256:50617454:50617334:50617454:50610627:50610687	0.341955	0.828183	0.923	0.96	0.947	1	0.952	0.674	0.068	0.12751	0.577045	0.923	0.96	0.947	0.94	0.863	0.897	0.043	0.349589	0.885378	0.97	0.984	0.936	0.932	0.953	0.93	0.025	0.257212	0.760925	0.97	0.984	0.936	0.932	0.988	0.929	0.014	0.512163
742	Atp13a2	0.0650596	0.4022	0.837	0.818	0.89	0.865	0.915	0.931	-0.055	A3SS	chr5:153299890:153299970:153299893:153299970:153299550:153299665	0.599199	1	0.837	0.818	0.89	0.891	0.794	0.924	-0.021	0.697153	1	0.837	0.818	0.89	0.818	0.839	0.926	-0.013	0.834776	1	0.9	0.807	0.898	0.838	0.866	0.88	0.007	0.759881	1	0.9	0.807	0.898	0.828	0.893	0.881	0.001	0.410823
743	Atp13a2_1	0.413966	0.973418	0.647	0.71	0.655	0.725	0.517	0.638	0.044	A3SS	chr5:153311503:153311673:153311577:153311673:153311199:153311351	0.566506	1	0.647	0.71	0.655	0.744	0.742	0.613	-0.029	0.55783	1	0.647	0.71	0.655	0.693	0.683	0.722	-0.029	0.654347	1	0.67	0.511	0.608	0.635	0.617	0.602	-0.022	0.243913	0.747843	0.67	0.511	0.608	0.739	0.663	0.576	-0.063	0.490958
744	Atp13a2_2	0.405019	0.963784	1	1	1	0.959	1	0.961	0.027	A3SS	chr5:153311503:153311673:153311587:153311673:153311199:153311351	1	1	1	1	1	1	0.95	1	0.017	1	1	1	1	1	1	0.976	1	0.008	0.433924	0.969136	1	0.977	1	0.947	1	0.957	0.024	0.560942	1	1	0.977	1	0.972	0.991	0.978	0.012	0.880715
745	Atp13a2_3	0.448394	1	1	1	1	0.915	1	0.944	0.047	A3SS	chr5:153311577:153311673:153311587:153311673:153311199:153311351	1	1	1	1	1	1	0.882	1	0.039	1	1	1	1	1	1	0.956	1	0.015	0.389144	0.92431	1	0.976	1	0.918	1	0.937	0.04	0.585175	1	1	0.976	1	0.94	0.984	0.972	0.027	0.871147
746	Cdc7	1	1	1	0.989	1	0.987	0.973	0.987	0.014	A3SS	chr14:2810378:2810528:2810378:2810482:2812401:2812484	0.000656565	0.0115621	1	0.989	1	0.873	0.943	1	0.058	0.00502675	0.102002	1	0.989	1	1	0.921	0.915	0.051	1	1	1	0.96	0.976	1	1	1	-0.021	1	1	1	0.96	0.976	1	0.98	0.949	0.002	0.202065
747	Evi5	0.0213046	0.211279	0.972	0.973	0.955	1	1	1	-0.033	A3SS	chr14:1960589:1960724:1960631:1960724:1946081:1946228	0.0255018	0.171557	0.972	0.973	0.955	1	1	1	-0.033	0.382157	0.951986	0.972	0.973	0.955	0.952	0.952	0.94	0.019	0.277052	0.806044	0.982	0.961	0.971	0.96	0.949	0.949	0.019	0.622719	1	0.982	0.961	0.971	0.987	0.989	0.949	-0.004	0.325779
748	Mtf2	0.206482	0.722755	0.066	0.038	0.056	0.05	0.013	0.052	0.015	A3SS	chr14:1643896:1644032:1643896:1644001:1644107:1644160	0.0800235	0.358744	0.066	0.038	0.056	0.025	0.037	0.03	0.023	0.907892	1	0.066	0.038	0.056	0.045	0.037	0.087	-0.003	0.90108	1	0.02	0.042	0.021	0.025	0.032	0.031	-0.002	0.0804315	0.422915	0.02	0.042	0.021	0.052	0.04	0.058	-0.022	0.00669838
749	Tmem175	0.804387	1	0.945	0.907	0.964	0.922	0.959	0.926	0.003	A3SS	chr14:1080698:1080796:1080698:1080793:1081583:1081622	0.538827	1	0.945	0.907	0.964	0.935	0.946	0.977	-0.014	0.506159	1	0.945	0.907	0.964	0.944	0.87	0.943	0.02	0.788589	1	0.92	0.952	1	0.979	0.956	0.92	0.006	0.646019	1	0.92	0.952	1	0.936	0.985	0.985	-0.011	0.773708
750	Fer	0.53422	1	0.402	0.324	0.449	0.371	0.46	0.42	-0.025	A3SS	chr9:103657041:103657248:103657044:103657248:103648933:103649026	0.0587299	0.296227	0.402	0.324	0.449	0.446	0.454	0.538	-0.088	0.0415229	0.337572	0.402	0.324	0.449	0.528	0.543	0.408	-0.101	0.920154	1	0.425	0.405	0.441	0.432	0.475	0.375	-0.004	0.819661	1	0.425	0.405	0.441	0.455	0.413	0.37	0.011	0.245055
751	Crlf2	0.479705	1	0.942	0.918	0.962	0.97	0.926	0.939	-0.004	A3SS	chr14:105869:106030:105920:106030:105243:105355	0.934463	1	0.942	0.918	0.962	0.931	0.927	0.962	0.001	0.076861	0.459354	0.942	0.918	0.962	0.94	0.977	0.975	-0.023	0.125782	0.561964	0.965	0.926	0.953	0.904	0.888	0.974	0.026	0.756704	1	0.965	0.926	0.953	0.92	0.954	0.917	0.018	0.245964
752	Pds5a	0.592948	1	0.179	0.212	0.203	0.172	0.213	0.241	-0.011	A3SS	chr14:42638519:42638631:42638522:42638631:42637799:42637945	0.834078	1	0.179	0.212	0.203	0.224	0.187	0.195	-0.004	0.607953	1	0.179	0.212	0.203	0.213	0.174	0.168	0.013	0.138497	0.583876	0.195	0.23	0.171	0.263	0.211	0.237	-0.038	0.119604	0.526009	0.195	0.23	0.171	0.244	0.223	0.238	-0.036	0.340987
753	Arfgap2	0.0233252	0.224306	0.037	0.056	0.063	0.032	0.028	0.029	0.022	A3SS	chr3:77240345:77240425:77240372:77240425:77239349:77239406	0.372453	0.863886	0.037	0.056	0.063	0.042	0.036	0.05	0.009	0.476421	1	0.037	0.056	0.063	0.029	0.049	0.056	0.007	0.305334	0.837953	0.064	0.045	0.029	0.073	0.077	0.029	-0.014	0.130951	0.551282	0.064	0.045	0.029	0.071	0.062	0.057	-0.017	0.5693
754	Evc	0.133278	0.586992	0.359	0.328	0.259	0.335	0.364	0.411	-0.055	A3SS	chr14:73494920:73496266:73494959:73496266:73494491:73494603	0.508588	0.994749	0.359	0.328	0.259	0.352	0.338	0.329	-0.024	0.0679591	0.433911	0.359	0.328	0.259	0.43	0.348	0.378	-0.07	0.0426738	0.334378	0.343	0.376	0.314	0.425	0.442	0.397	-0.077	0.0545969	0.344275	0.343	0.376	0.314	0.448	0.374	0.404	-0.064	0.190979
755	Wdr45b	0.293404	0.84463	0.971	0.955	0.964	0.948	0.945	0.965	0.011	A3SS	chr10:106602407:106602493:106602407:106602459:106607337:106607528	0.0962746	0.398507	0.971	0.955	0.964	0.937	0.955	0.954	0.015	0.402418	0.972864	0.971	0.955	0.964	0.967	0.962	0.98	-0.006	0.186951	0.669572	0.972	0.976	0.977	0.969	0.964	0.963	0.01	0.309752	0.842017	0.972	0.976	0.977	0.985	0.973	0.946	0.007	0.440515
756	Rab3gap2	0.150658	0.625554	0.982	0.958	0.944	0.954	0.941	0.934	0.018	A3SS	chr13:96808540:96808638:96808544:96808638:96807432:96807646	0.165069	0.549839	0.982	0.958	0.944	0.975	0.969	0.979	-0.013	0.307744	0.867976	0.982	0.958	0.944	0.971	0.991	0.943	-0.007	0.807523	1	0.972	0.949	0.967	0.936	0.969	0.984	0	0.349798	0.883893	0.972	0.949	0.967	0.953	0.939	0.962	0.011	0.438812
757	Zbtb17	1	1	0.009	0.014	0	0	0.008	0	0.005	A3SS	chr5:153770671:153770833:153770692:153770833:153769978:153770167	1	1	0.009	0.014	0	0	0	0.023	0	1	1	0.009	0.014	0	0	0	0	0.008	1	1	0.011	0	0	0	0.023	0.016	-0.009	1	1	0.011	0	0	0	0.028	0	-0.006	1
758	Zbtb17_1	0.641929	1	0.124	0.073	0.068	0.04	0.119	0.068	0.013	A3SS	chr5:153770996:153771194:153771071:153771194:153770692:153770833	0.0464323	0.252088	0.124	0.073	0.068	0.072	0.053	0.035	0.035	0.176055	0.673001	0.124	0.073	0.068	0.098	0.111	0.122	-0.022	0.858049	1	0.067	0.099	0.112	0.072	0.088	0.139	-0.007	0.609718	1	0.067	0.099	0.112	0.072	0.075	0.106	0.008	0.818219
759	Tp53bp2	0.200186	0.710919	0.931	0.92	0.935	0.938	0.953	0.971	-0.025	A3SS	chr13:94127321:94127784:94127369:94127784:94125842:94125991	0.853551	1	0.931	0.92	0.935	0.943	0.933	0.928	-0.006	0.0678135	0.433501	0.931	0.92	0.935	0.905	0.987	1	-0.035	0.149131	0.604008	0.967	0.99	0.95	0.889	0.945	0.985	0.029	0.78328	1	0.967	0.99	0.95	0.974	0.988	0.948	-0.001	0.748043
760	Myo7a	0.770726	1	0.132	0.099	0.134	0.067	0.177	0.075	0.015	A3SS	chr1:152357755:152358039:152357755:152357925:152358499:152358626	0.685504	1	0.132	0.099	0.134	0.074	0.093	0.146	0.017	0.665113	1	0.132	0.099	0.134	0.206	0.04	0.18	-0.02	0.00682115	0.111979	0.076	0.064	0.078	0.071	0.119	0.148	-0.04	0.131885	0.551282	0.076	0.064	0.078	0.045	0.03	0.104	0.013	0.0127858
761	Myo7a_1	0.48375	1	0.034	0	0.038	0	0.012	0.024	0.012	A3SS	chr1:152375675:152375916:152375675:152375834:152377585:152377723	0.435548	0.928788	0.034	0	0.038	0.025	0.045	0.016	-0.005	0.492812	1	0.034	0	0.038	0	0.022	0	0.017	0.491374	1	0.012	0.022	0.024	0.031	0.027	0.012	-0.004	0.752057	1	0.012	0.022	0.024	0.034	0.009	0.027	-0.004	0.779434
762	Scpep1	0.238065	0.763574	0.663	0.763	0.962	0.691	0.747	0.714	0.079	A3SS	chr10:73730000:73730303:73730000:73730149:73732706:73732817	0.207101	0.625706	0.663	0.763	0.962	0.752	0.662	0.734	0.08	0.0589694	0.398655	0.663	0.763	0.962	0.684	0.692	0.625	0.129	0.819178	1	0.787	0.657	0.747	0.639	0.753	0.77	0.01	0.0361285	0.27152	0.787	0.657	0.747	0.831	0.85	0.804	-0.098	0.763965
763	Arhgef1	0.0191468	0.198727	0.013	0.045	0.007	0.009	0.007	0.003	0.015	A3SS	chr1:80517712:80517814:80517738:80517814:80517474:80517552	0.101489	0.412851	0.013	0.045	0.007	0.015	0.009	0.014	0.009	0.818964	1	0.013	0.045	0.007	0.023	0.028	0.006	0.003	0.846635	1	0.005	0.029	0.013	0.02	0.015	0.008	0.001	0.0204156	0.193891	0.005	0.029	0.013	0.037	0.024	0.029	-0.014	0.807854
764	Enah	2.19654e-05	0.00169914	0.125	0.116	0.114	0.069	0.072	0.073	0.047	A3SS	chr13:93642760:93643594:93642760:93642871:93644641:93644928	0.000688472	0.0119431	0.125	0.116	0.114	0.083	0.065	0.086	0.04	0.000321878	0.0158704	0.125	0.116	0.114	0.096	0.057	0.082	0.04	0.108305	0.527074	0.09	0.093	0.076	0.11	0.104	0.092	-0.016	0.00135017	0.0348702	0.09	0.093	0.076	0.056	0.058	0.061	0.028	0.00993695
765	Helq	1	1	0.972	0.981	0.979	1	1	0.93	0.001	A3SS	chr14:8851586:8851744:8851623:8851744:8848635:8848855	0.02026	0.145037	0.972	0.981	0.979	0.947	0.92	0.932	0.044	1	1	0.972	0.981	0.979	1	0.976	1	-0.015	0.221454	0.726303	0.96	1	0.869	1	1	0.951	-0.041	0.698962	1	0.96	1	0.869	0.974	0.911	1	-0.019	1
766	Rab3ip	0.425524	0.986334	0.716	0.65	0.804	0.795	0.82	0.718	-0.054	A3SS	chr7:52560761:52561041:52560761:52561036:52575156:52575295	0.113597	0.438322	0.716	0.65	0.804	0.866	1	0.69	-0.129	0.0399772	0.330044	0.716	0.65	0.804	0.78	0.955	0.823	-0.129	0.00480549	0.0884598	0.642	0.563	0.669	1	0.744	0.839	-0.236	0.00802739	0.107499	0.642	0.563	0.669	0.711	0.779	0.871	-0.162	0.0178883
767	Cpsf4	0.85677	1	0.812	0.783	0.762	0.78	0.788	0.805	-0.005	A3SS	chr12:9433542:9433638:9433542:9433635:9435146:9435219	0.231446	0.666456	0.812	0.783	0.762	0.814	0.8	0.836	-0.031	0.135934	0.594292	0.812	0.783	0.762	0.82	0.838	0.818	-0.04	0.109693	0.527074	0.774	0.745	0.735	0.834	0.831	0.74	-0.05	0.0375828	0.278025	0.774	0.745	0.735	0.77	0.799	0.879	-0.065	0.000461744
768	Cpsf4_1	0.138795	0.598694	0.521	0.454	0.319	0.317	0.402	0.285	0.097	A3SS	chr12:9433542:9433713:9433542:9433635:9435146:9435219	0.905495	1	0.521	0.454	0.319	0.451	0.418	0.439	-0.005	0.533443	1	0.521	0.454	0.319	0.352	0.452	0.371	0.04	0.623758	1	0.368	0.279	0.408	0.411	0.396	0.165	0.028	0.1941	0.672471	0.368	0.279	0.408	0.342	0.492	0.491	-0.09	0.0210443
769	Cpsf4_2	0.0197323	0.201317	0.193	0.177	0.112	0.097	0.15	0.08	0.052	A3SS	chr12:9433542:9433713:9433542:9433638:9435146:9435219	0.328018	0.814453	0.193	0.177	0.112	0.146	0.145	0.126	0.022	0.0201027	0.225114	0.193	0.177	0.112	0.102	0.124	0.113	0.048	0.0211085	0.222039	0.132	0.109	0.188	0.116	0.096	0.055	0.054	0.60018	1	0.132	0.109	0.188	0.126	0.181	0.099	0.008	0.588329
770	Smarcc2	0.594078	1	0.93	0.928	0.912	0.932	0.943	0.919	-0.008	A3SS	chr7:902554:902674:902557:902674:901320:901474	0.0295266	0.189433	0.93	0.928	0.912	0.97	0.956	0.935	-0.03	0.758598	1	0.93	0.928	0.912	0.913	0.931	0.944	-0.006	0.185615	0.667174	0.926	0.888	0.944	0.959	0.899	0.961	-0.02	0.197265	0.674324	0.926	0.888	0.944	0.934	0.939	0.943	-0.019	0.391387
771	Smarcc2_1	0.42917	0.988716	0.979	0.936	0.99	0.948	0.973	0.957	0.009	A3SS	chr7:902554:902674:902575:902674:901320:901474	0.0101174	0.0862055	0.979	0.936	0.99	0.905	0.969	0.931	0.033	0.236664	0.768419	0.979	0.936	0.99	0.984	0.983	0.965	-0.009	0.217832	0.724195	0.938	0.979	0.947	0.962	0.975	0.964	-0.012	0.202382	0.682971	0.938	0.979	0.947	0.932	0.949	0.936	0.016	0.00329367
772	Smarcc2_2	0.352735	0.909989	0.877	0.755	0.944	0.753	0.866	0.793	0.055	A3SS	chr7:902557:902674:902575:902674:901320:901474	0.00982066	0.0845131	0.877	0.755	0.944	0.634	0.774	0.722	0.149	0.425396	0.993979	0.877	0.755	0.944	0.902	0.912	0.838	-0.025	0.835079	1	0.733	0.909	0.709	0.751	0.887	0.676	0.012	0.152431	0.591473	0.733	0.909	0.709	0.669	0.736	0.716	0.077	0.0166214
773	Smarcc2_3	0.199275	0.708817	0.903	0.954	0.959	0.934	0.887	0.898	0.032	A3SS	chr7:902554:902674:902557:902674:902138:902231	1	1	0.903	0.954	0.959	1	0.966	0.961	-0.037	0.11756	0.555959	0.903	0.954	0.959	0.927	1	1	-0.037	0.851995	1	0.964	1	1	0.943	1	0.861	0.053	0.01771	0.17717	0.964	1	1	0.922	0.948	0.927	0.056	0.000115199
774	Smarcc2_4	0.0441488	0.325863	0.97	0.958	0.974	0.909	0.934	0.956	0.034	A3SS	chr7:902554:902674:902575:902674:902138:902231	0.00964189	0.0833368	0.97	0.958	0.974	0.899	0.95	0.877	0.059	0.394466	0.964354	0.97	0.958	0.974	0.884	1	0.915	0.034	0.119803	0.547811	1	1	0.973	1	0.942	0.884	0.049	0.000361487	0.0149988	1	1	0.973	0.898	0.967	0.912	0.065	0.211142
775	Smarcc2_5	0.0562695	0.369123	0.947	0.935	0.947	0.806	0.908	0.921	0.065	A3SS	chr7:902557:902674:902575:902674:902138:902231	0.00684175	0.066235	0.947	0.935	0.947	0.843	0.87	0.788	0.109	0.531266	1	0.947	0.935	0.947	0.806	1	0.862	0.054	0.0100119	0.143227	1	1	0.941	1	0.867	0.748	0.109	4.85376e-05	0.00319088	1	1	0.941	0.801	0.935	0.862	0.114	0.0278873
776	Rufy2	0.0895103	0.479354	0.938	1	0.948	0.953	0.917	0.889	0.042	A3SS	chr20:25645715:25645785:25645715:25645782:25646361:25646427	0.123925	0.462113	0.938	1	0.948	0.915	0.844	0.864	0.088	0.0486199	0.369023	0.938	1	0.948	0.876	0.902	0.962	0.049	0.864314	1	0.918	0.855	0.967	0.794	0.983	0.952	0.004	0.463903	0.985291	0.918	0.855	0.967	0.96	0.959	0.86	-0.013	0.216623
777	Cutc	0.186876	0.691687	0.784	0.676	0.775	0.672	0.744	0.636	0.061	A3SS	chr1:242631563:242631697:242631581:242631697:242628991:242629027	0.107124	0.426033	0.784	0.676	0.775	0.704	0.676	0.672	0.061	0.872237	1	0.784	0.676	0.775	0.75	0.755	0.754	-0.008	0.257339	0.777066	0.811	0.661	0.71	0.667	0.76	0.584	0.057	0.325889	0.853021	0.811	0.661	0.71	0.687	0.593	0.763	0.046	0.697555
778	Vrk3	0.646714	1	0.056	0.053	0.055	0.037	0.045	0.066	0.005	A3SS	chr1:95268436:95269183:95269023:95269183:95268226:95268285	0.738026	1	0.056	0.053	0.055	0.075	0.061	0.04	-0.004	0.259176	0.7996	0.056	0.053	0.055	0.044	0.034	0.051	0.012	0.0894753	0.483282	0.085	0.05	0.075	0.029	0.051	0.065	0.022	0.0819441	0.42717	0.085	0.05	0.075	0.089	0.128	0.071	-0.026	0.455985
779	Dhx9	0.291732	0.843901	0.512	0.548	0.535	0.455	0.536	0.495	0.036	A3SS	chr13:65628250:65628369:65628250:65628366:65630376:65630491	0.830158	1	0.512	0.548	0.535	0.505	0.534	0.536	0.007	0.541805	1	0.512	0.548	0.535	0.499	0.513	0.527	0.019	0.684822	1	0.505	0.487	0.479	0.531	0.407	0.485	0.016	0.91695	1	0.505	0.487	0.479	0.537	0.523	0.427	-0.005	0.638784
780	Suco	0.690594	1	0.991	0.98	0.949	0.973	0.977	0.92	0.017	A3SS	chr13:74196459:74196515:74196459:74196512:74201173:74201265	0.090105	0.385085	0.991	0.98	0.949	0.929	0.938	0.982	0.024	0.718934	1	0.991	0.98	0.949	0.965	0.969	1	-0.005	0.476684	1	0.945	0.902	0.972	0.944	0.949	0.965	-0.013	0.663469	1	0.945	0.902	0.972	0.942	0.929	0.922	0.009	0.646442
781	Suco_1	0.346213	0.901396	0.311	0.224	0.247	0.209	0.261	0.176	0.045	A3SS	chr13:74227802:74227939:74227802:74227927:74235510:74235634	0.0189149	0.137521	0.311	0.224	0.247	0.188	0.145	0.158	0.097	0.120027	0.558929	0.311	0.224	0.247	0.156	0.202	0.203	0.074	0.0716475	0.427157	0.175	0.085	0.214	0.213	0.24	0.211	-0.063	0.75025	1	0.175	0.085	0.214	0.126	0.163	0.218	-0.011	0.023012
782	Nme7	0.00123866	0.0321095	0.194	0.171	0.203	0.077	0.035	0.126	0.11	A3SS	chr13:76661227:76661380:76661297:76661380:76657734:76657917	0.542103	1	0.194	0.171	0.203	0.154	0.175	0.154	0.028	0.730276	1	0.194	0.171	0.203	0.212	0.26	0.136	-0.013	0.555089	1	0.099	0.138	0.137	0.092	0.116	0.122	0.015	0.802839	1	0.099	0.138	0.137	0.123	0.145	0.125	-0.006	0.126112
783	Swt1	1	1	1	1	0.952	0.981	0.981	1	-0.003	A3SS	chr13:63464823:63464955:63464823:63464950:63469990:63470175	1	1	1	1	0.952	0.977	0.973	1	0.001	1	1	1	1	0.952	1	1	0.985	-0.011	1	1	1	0.978	0.979	1	0.976	1	-0.006	0.422348	0.953154	1	0.978	0.979	0.948	1	0.968	0.014	0.133266
784	Cenpk	0.355183	0.910872	0.844	0.926	0.869	0.86	0.927	0.917	-0.022	A3SS	chr2:35372733:35372780:35372736:35372780:35367020:35367093	0.339697	0.826957	0.844	0.926	0.869	0.896	0.869	0.922	-0.016	0.291268	0.846676	0.844	0.926	0.869	0.92	0.912	0.879	-0.024	0.421514	0.957519	0.885	0.874	0.952	0.941	0.898	0.794	0.026	0.378402	0.908236	0.885	0.874	0.952	0.87	0.9	0.878	0.021	0.657167
785	Uchl5	0.0135452	0.163702	0.639	0.562	0.56	0.445	0.469	0.547	0.1	A3SS	chr13:55549338:55549452:55549341:55549452:55548174:55548277	0.689165	1	0.639	0.562	0.56	0.638	0.579	0.6	-0.019	0.726206	1	0.639	0.562	0.56	0.573	0.606	0.637	-0.018	0.506609	1	0.67	0.47	0.635	0.634	0.614	0.667	-0.047	0.602081	1	0.67	0.47	0.635	0.572	0.495	0.632	0.025	0.443906
786	Htt	1	1	0	0.008	0.007	0.025	0	0.008	-0.006	A3SS	chr14:75867745:75867964:75867745:75867933:75869378:75869474	0.621364	1	0	0.008	0.007	0.022	0.019	0.008	-0.011	1	1	0	0.008	0.007	0	0	0	0.005	0.780419	1	0	0.01	0.01	0.029	0.039	0.013	-0.02	1	1	0	0.01	0.01	0.018	0.021	0	-0.006	0.564045
787	Htt_1	0.0984858	0.510111	0.968	0.956	0.979	0.909	0.953	0.973	0.023	A3SS	chr14:75942967:75943311:75942967:75943239:75944413:75944494	0.0324149	0.20127	0.968	0.956	0.979	0.913	0.948	0.943	0.033	0.557744	1	0.968	0.956	0.979	0.937	0.964	0.979	0.008	0.00969607	0.140326	0.934	0.947	0.804	0.959	0.921	0.979	-0.058	0.00285813	0.0554324	0.934	0.947	0.804	0.938	0.95	1	-0.068	0.952167
788	Ap4m1	0.0159847	0.179367	0.14	0.115	0.096	0.175	0.149	0.215	-0.063	A3SS	chr12:17050281:17050692:17050585:17050692:17050001:17050090	0.0907109	0.385539	0.14	0.115	0.096	0.216	0.168	0.122	-0.052	0.271382	0.819687	0.14	0.115	0.096	0.134	0.145	0.147	-0.025	0.0143863	0.180081	0.355	0.279	0.328	0.214	0.134	0.31	0.101	1.2844e-06	0.00017572	0.355	0.279	0.328	0.174	0.122	0.177	0.163	2.79995e-06
789	Rsrp1	1	1	0.994	0.981	0.993	0.992	0.992	0.982	0.001	A3SS	chr5:147149831:147150884:147150080:147150884:147149286:147149423	1	1	0.994	0.981	0.993	0.992	1	1	-0.008	1	1	0.994	0.981	0.993	0.975	1	1	-0.002	1	1	1	0.993	1	1	0.993	1	0	1	1	1	0.993	1	0.991	0.994	1	0.003	0.779576
790	Rsrp1_1	6.90559e-13	5.29363e-10	0.634	0.614	0.675	0.433	0.404	0.445	0.214	A3SS	chr5:147149831:147150884:147150797:147150884:147149286:147149423	0.145769	0.511494	0.634	0.614	0.675	0.709	0.678	0.666	-0.043	0.0107166	0.155685	0.634	0.614	0.675	0.586	0.534	0.563	0.08	0.593707	1	0.694	0.733	0.675	0.677	0.714	0.672	0.013	0.618848	1	0.694	0.733	0.675	0.697	0.664	0.701	0.013	7.66276e-13
791	Rsrp1_2	1.45283e-09	4.58582e-07	0.567	0.544	0.628	0.397	0.358	0.416	0.189	A3SS	chr5:147150080:147150884:147150797:147150884:147149286:147149423	0.104355	0.420692	0.567	0.544	0.628	0.661	0.616	0.624	-0.054	0.00849105	0.136589	0.567	0.544	0.628	0.514	0.451	0.504	0.09	0.505529	1	0.67	0.709	0.651	0.654	0.683	0.642	0.017	0.726397	1	0.67	0.709	0.651	0.681	0.634	0.686	0.01	1.21256e-10
792	Rsrp1_3	0.789858	1	0.956	0.923	0.957	0.925	0.958	0.939	0.005	A3SS	chr5:147150080:147150884:147150797:147150884:147149831:147149876	0.150343	0.518307	0.956	0.923	0.957	0.935	0.886	0.955	0.02	0.028841	0.274247	0.956	0.923	0.957	0.92	0.874	0.913	0.043	0.00130474	0.0358948	0.984	0.989	0.989	0.973	0.962	0.959	0.023	0.0446313	0.306774	0.984	0.989	0.989	0.99	0.934	0.989	0.016	0.823736
793	Dennd6b	1	1	1	0.947	1	0.947	0.934	1	0.022	A3SS	chr7:120264050:120264145:120264050:120264093:120264226:120264322	0.114581	0.439926	1	0.947	1	1	0.69	1	0.086	1	1	1	0.947	1	0.891	1	1	0.019	0.772856	1	0.966	0.92	0.942	1	0.888	1	-0.02	0.777698	1	0.966	0.92	0.942	1	0.906	0.909	0.004	0.201587
794	Tmem183a	0.0203822	0.20405	0.746	0.774	0.797	0.893	0.91	0.839	-0.108	A3SS	chr13:45810196:45810359:45810196:45810356:45811979:45812160	0.0937154	0.393357	0.746	0.774	0.797	0.768	0.87	0.924	-0.082	0.993914	1	0.746	0.774	0.797	0.774	0.766	0.777	0	0.619466	1	0.76	0.959	0.629	0.964	0.901	0.495	-0.004	0.732024	1	0.76	0.959	0.629	0.792	0.726	0.913	-0.028	0.448561
795	Tmem183a_1	0.501584	1	0.825	0.833	0.836	0.849	0.822	0.856	-0.011	A3SS	chr13:45812866:45813026:45812866:45813023:45818854:45819022	0.705973	1	0.825	0.833	0.836	0.836	0.824	0.852	-0.006	0.904285	1	0.825	0.833	0.836	0.835	0.812	0.853	-0.002	0.919518	1	0.82	0.84	0.831	0.87	0.786	0.826	0.003	0.23646	0.739779	0.82	0.84	0.831	0.835	0.843	0.874	-0.02	0.173063
796	Zc3h11a	0.309672	0.856415	0.653	0.653	0.478	0.619	0.624	0.729	-0.063	A3SS	chr13:45092153:45092264:45092153:45092261:45093282:45093363	0.221598	0.652355	0.653	0.653	0.478	0.756	0.746	0.535	-0.084	0.873924	1	0.653	0.653	0.478	0.681	0.554	0.589	-0.013	0.120438	0.548711	0.502	0.612	0.681	0.636	0.743	0.671	-0.085	0.354614	0.888151	0.502	0.612	0.681	0.681	0.674	0.595	-0.052	0.994119
797	Hdac7	0.00389608	0.0728445	0.892	0.844	0.813	0.869	0.917	0.941	-0.059	A3SS	chr7:128937851:128938046:128937851:128938025:128938237:128938434	0.174816	0.567182	0.892	0.844	0.813	0.866	0.883	0.886	-0.029	0.0359819	0.314105	0.892	0.844	0.813	0.917	0.879	0.882	-0.043	0.118884	0.545603	0.851	0.864	0.798	0.839	0.913	0.873	-0.037	0.305609	0.835759	0.851	0.864	0.798	0.855	0.856	0.874	-0.024	0.822068
798	Srgap2	0.72881	1	0.942	0.967	0.961	0.945	0.973	0.969	-0.006	A3SS	chr13:42799653:42799878:42799653:42799875:42807943:42808072	0.942842	1	0.942	0.967	0.961	0.974	0.939	0.96	-0.001	0.831446	1	0.942	0.967	0.961	0.956	0.934	0.973	0.002	0.54696	1	0.937	0.974	0.962	0.949	0.964	0.968	-0.003	0.678475	1	0.937	0.974	0.962	0.967	0.938	0.949	0.006	0.122498
799	Cald1	0.640422	1	0.125	0.12	0.099	0.109	0.115	0.106	0.005	A3SS	chr4:63444684:63446936:63444687:63446936:63442176:63442257	0.858489	1	0.125	0.12	0.099	0.11	0.13	0.111	-0.002	0.581063	1	0.125	0.12	0.099	0.109	0.105	0.112	0.006	0.333386	0.868504	0.107	0.104	0.112	0.119	0.119	0.111	-0.009	0.131876	0.551282	0.107	0.104	0.112	0.099	0.094	0.092	0.013	0.671228
800	Pigt	0.275433	0.81973	0.22	0.23	0.196	0.202	0.19	0.195	0.02	A3SS	chr3:153232620:153232824:153232623:153232824:153231700:153231866	0.403601	0.900931	0.22	0.23	0.196	0.235	0.204	0.164	0.014	0.0357719	0.314105	0.22	0.23	0.196	0.147	0.193	0.196	0.037	0.238359	0.750544	0.21	0.222	0.191	0.227	0.222	0.234	-0.02	0.103379	0.481866	0.21	0.222	0.191	0.177	0.174	0.192	0.027	0.454685
801	Tpt1	0.0489364	0.34461	0.964	0.986	0.978	0.959	0.945	0.959	0.022	A3SS	chr15:51158574:51158716:51158599:51158716:51157562:51157753	0.247621	0.692725	0.964	0.986	0.978	0.976	0.95	0.969	0.011	0.017088	0.206881	0.964	0.986	0.978	0.94	0.952	0.966	0.023	0.647191	1	0.983	0.976	0.994	0.99	0.984	0.995	-0.005	0.647089	1	0.983	0.976	0.994	0.992	0.989	0.995	-0.008	0.524326
802	Tpt1_1	0.781691	1	0.018	0.019	0.017	0.018	0.019	0.019	-0.001	A3SS	chr15:51158574:51158716:51158599:51158716:51158100:51158206	0.559004	1	0.018	0.019	0.017	0.02	0.018	0.019	-0.001	0.589762	1	0.018	0.019	0.017	0.017	0.02	0.019	-0.001	0.582306	1	0.019	0.017	0.017	0.018	0.018	0.019	-0.001	0.993468	1	0.019	0.017	0.017	0.02	0.015	0.017	0	0.769909
803	LOC102547700	0.0393856	0.305843	0.453	0.481	0.544	0.366	0.406	0.455	0.084	A3SS	chr14:81405793:81406116:81405793:81405978:81406878:81406960	5.68052e-11	8.52394e-09	0.453	0.481	0.544	0.297	0.248	0.262	0.224	0.223513	0.747752	0.453	0.481	0.544	0.459	0.443	0.428	0.049	0.409381	0.948464	0.475	0.439	0.446	0.518	0.474	0.461	-0.031	0.00508007	0.0802212	0.475	0.439	0.446	0.526	0.624	0.637	-0.142	0.463505
804	Ncoa1	0.0401283	0.308445	0.879	0.852	0.847	0.873	0.737	0.674	0.098	A3SS	chr6:27234603:27234917:27234603:27234914:27235002:27235057	0.015296	0.115565	0.879	0.852	0.847	0.777	0.712	0.792	0.099	0.542634	1	0.879	0.852	0.847	0.754	0.867	0.846	0.037	0.516803	1	0.721	0.805	0.746	0.727	0.709	0.749	0.029	0.279159	0.797012	0.721	0.805	0.746	0.742	0.948	0.762	-0.06	0.536671
805	Nckap1	0.895171	1	0.995	0.999	0.999	0.989	0.987	0.99	0.009	A3SS	chr3:65468092:65468185:65468092:65468179:65481055:65481166	1	1	0.995	0.999	0.999	1	1	1	-0.002	1	1	0.995	0.999	0.999	0.995	0.995	0.985	0.006	1	1	0.992	0.998	1	0.998	0.996	0.987	0.003	1	1	0.992	0.998	1	0.997	0.997	0.997	0	1
806	Ttl	0.0314871	0.263153	0.932	0.946	0.886	0.876	0.855	0.902	0.044	A3SS	chr3:116315514:116315784:116315559:116315784:116314627:116314763	0.545652	1	0.932	0.946	0.886	0.929	0.9	0.891	0.015	0.0388064	0.324925	0.932	0.946	0.886	0.864	0.881	0.899	0.04	0.0471521	0.349764	0.902	0.897	0.834	0.92	0.929	0.898	-0.038	0.0179914	0.178356	0.902	0.897	0.834	0.931	0.932	0.912	-0.047	0.788232
807	Ankle2	1	1	0.989	0.954	0.976	0.98	0.97	0.972	-0.001	A3SS	chr12:46425539:46425730:46425539:46425651:46426204:46426311	0.138618	0.495903	0.989	0.954	0.976	0.946	1	0.883	0.03	0.590391	1	0.989	0.954	0.976	0.981	0.956	1	-0.006	0.100833	0.507277	0.953	0.934	0.965	1	0.952	0.955	-0.018	0.809547	1	0.953	0.934	0.965	0.91	1	0.945	-0.001	0.429205
808	Ankle2_1	0.693934	1	0.739	0.668	0.692	0.72	0.728	0.691	-0.013	A3SS	chr12:46441884:46442081:46441884:46442078:46443580:46443787	0.342605	0.829088	0.739	0.668	0.692	0.657	0.618	0.669	0.052	0.157817	0.633291	0.739	0.668	0.692	0.741	0.59	0.535	0.078	0.763387	1	0.543	0.68	0.599	0.64	0.616	0.604	-0.013	0.87777	1	0.543	0.68	0.599	0.632	0.599	0.607	-0.005	0.0489676
809	Pgam5	0.353553	0.91084	0.359	0.408	0.357	0.427	0.384	0.399	-0.029	A3SS	chr12:46413457:46413591:46413460:46413591:46413274:46413363	0.996084	1	0.359	0.408	0.357	0.366	0.41	0.346	0.001	0.434238	1	0.359	0.408	0.357	0.385	0.368	0.438	-0.022	0.148011	0.603986	0.467	0.347	0.428	0.353	0.384	0.352	0.051	0.313363	0.842401	0.467	0.347	0.428	0.385	0.363	0.387	0.036	0.212114
810	Pole	0.100153	0.513465	0.975	0.942	0.965	0.971	0.985	0.985	-0.02	A3SS	chr12:46348174:46348368:46348174:46348300:46348499:46348631	0.554054	1	0.975	0.942	0.965	0.959	0.961	0.98	-0.006	0.688185	1	0.975	0.942	0.965	0.973	0.957	0.978	-0.009	1	1	0.974	1	0.985	0.946	1	1	0.004	1	1	0.974	1	0.985	0.989	0.988	0.988	-0.002	1
811	Pole_1	0.220236	0.746107	0.046	0.052	0.013	0.035	0.06	0.06	-0.015	A3SS	chr12:46355824:46356107:46355824:46356029:46356243:46356382	0.000822197	0.0135539	0.046	0.052	0.013	0.118	0.127	0.056	-0.063	0.795122	1	0.046	0.052	0.013	0.05	0.044	0.024	-0.002	0.178745	0.655662	0.014	0.11	0.034	0.068	0.042	0.014	0.011	0.865455	1	0.014	0.11	0.034	0.059	0.069	0.046	-0.005	0.385194
812	Pole_2	0.260974	0.800744	0.966	0.968	0.97	0.913	1	0.945	0.015	A3SS	chr12:46356243:46356464:46356243:46356382:46356634:46356858	0.0681749	0.323053	0.966	0.968	0.97	0.908	0.928	0.898	0.057	0.827813	1	0.966	0.968	0.97	0.987	0.947	0.987	-0.006	0.320029	0.856191	0.93	0.982	0.937	1	0.97	0.883	-0.001	0.189518	0.665744	0.93	0.982	0.937	0.903	0.9	0.963	0.028	0.101816
813	Pole_3	1	1	1	1	0.987	0.989	0.99	0.981	0.009	A3SS	chr12:46363260:46363470:46363260:46363379:46365697:46365820	1	1	1	1	0.987	1	0.963	1	0.008	1	1	1	1	0.987	0.967	1	1	0.007	1	1	0.955	0.981	1	0.959	1	1	-0.008	1	1	0.955	0.981	1	1	0.986	1	-0.017	1
814	Rpl3	0.58344	1	0.033	0.031	0.029	0.031	0.03	0.028	0.001	A3SS	chr7:111624951:111625267:111624951:111625087:111625829:111625998	0	0	0.033	0.031	0.029	0.064	0.069	0.067	-0.036	1.18578e-07	4.34085e-05	0.033	0.031	0.029	0.052	0.049	0.045	-0.018	0.128593	0.568291	0.026	0.024	0.024	0.027	0.029	0.029	-0.004	4.3581e-05	0.00294143	0.026	0.024	0.024	0.016	0.019	0.017	0.007	0.000239893
815	Rpl3_1	1	1	0.983	1	0.994	0.978	0.993	1	0.002	A3SS	chr7:111624951:111625267:111624951:111625087:111626671:111626864	1	1	0.983	1	0.994	0.985	0.993	0.996	0.001	1	1	0.983	1	0.994	0.99	0.984	0.996	0.002	0.658489	1	1	0.994	0.988	0.993	0.988	0.967	0.011	1	1	1	0.994	0.988	1	1	0.991	-0.003	1
816	Vps13d	0.0224676	0.218842	0.965	0.945	0.896	0.863	0.853	0.887	0.068	A3SS	chr5:156945054:156945181:156945054:156945162:156945474:156945666	0.987102	1	0.965	0.945	0.896	0.882	0.974	0.932	0.006	0.129652	0.581144	0.965	0.945	0.896	0.971	0.969	0.936	-0.023	0.0561911	0.378499	0.926	0.84	0.909	0.946	0.941	0.906	-0.039	0.195017	0.672922	0.926	0.84	0.909	0.94	0.893	0.925	-0.028	0.727333
817	Vps13d_1	0.892128	1	0.573	0.563	0.543	0.652	0.434	0.574	0.006	A3SS	chr5:156958861:156958967:156958861:156958964:156965068:156965191	0.836155	1	0.573	0.563	0.543	0.495	0.62	0.588	-0.008	0.879138	1	0.573	0.563	0.543	0.56	0.766	0.395	-0.014	0.728375	1	0.622	0.575	0.546	0.541	0.581	0.567	0.018	0.573821	1	0.622	0.575	0.546	0.676	0.495	0.45	0.041	0.828358
818	Vps13d_2	1	1	1	1	0.98	1	1	0.982	-0.001	A3SS	chr5:156984977:156985190:156984977:156985033:156986670:156986783	1	1	1	1	0.98	0.933	1	1	0.016	1	1	1	1	0.98	1	0.954	1	0.009	1	1	1	1	1	1	0.983	0.971	0.015	1	1	1	1	1	1	0.976	1	0.008	0.520829
819	Vps13d_3	7.88191e-05	0.00436024	0.716	0.932	0.751	0.968	0.938	0.972	-0.16	A3SS	chr5:157013569:157015786:157013569:157015783:157019641:157019774	0.834237	1	0.716	0.932	0.751	0.803	0.867	0.826	-0.032	0.31448	0.871491	0.716	0.932	0.751	0.761	0.883	1	-0.082	0.778552	1	0.891	0.873	0.963	0.865	0.95	0.953	-0.014	0.0133296	0.147553	0.891	0.873	0.963	0.807	0.831	0.818	0.09	0.1689
820	Alkbh2	0.0302108	0.256874	0.642	0.692	0.747	0.723	0.817	0.801	-0.087	A3SS	chr12:42499116:42499315:42499232:42499315:42496732:42496977	0.922676	1	0.642	0.692	0.747	0.728	0.661	0.696	-0.001	0.840563	1	0.642	0.692	0.747	0.666	0.706	0.677	0.011	0.197313	0.687507	0.782	0.856	0.787	0.701	0.831	0.711	0.061	0.860953	1	0.782	0.856	0.787	0.877	0.804	0.754	-0.003	0.878725
821	Git2	0.622325	1	0.561	0.625	0.581	0.594	0.638	0.597	-0.021	A3SS	chr12:41847647:41847699:41847650:41847699:41846630:41846676	0.351337	0.840906	0.561	0.625	0.581	0.609	0.606	0.658	-0.035	0.422721	0.990753	0.561	0.625	0.581	0.534	0.612	0.511	0.037	0.0158012	0.191186	0.507	0.592	0.509	0.632	0.665	0.625	-0.105	0.133014	0.552351	0.507	0.592	0.509	0.573	0.701	0.548	-0.071	0.676862
822	Ankrd13a	0.313556	0.863768	0.064	0.067	0.07	0.063	0.057	0.057	0.008	A3SS	chr12:41805221:41805355:41805221:41805352:41805926:41805988	0.241018	0.684172	0.064	0.067	0.07	0.06	0.06	0.055	0.009	0.14417	0.612141	0.064	0.067	0.07	0.058	0.05	0.06	0.011	0.958615	1	0.061	0.08	0.061	0.053	0.088	0.061	0	0.0799828	0.422623	0.061	0.08	0.061	0.046	0.055	0.056	0.015	0.0824342
823	Bmpr2	0.189546	0.696039	0.946	0.925	0.951	0.924	0.954	0.883	0.02	A3SS	chr9:61300122:61307280:61300125:61307280:61297384:61298664	0.403038	0.900419	0.946	0.925	0.951	0.938	0.948	0.968	-0.011	0.976467	1	0.946	0.925	0.951	0.938	0.941	0.946	-0.001	0.486759	1	0.946	0.954	0.881	0.933	0.93	0.954	-0.012	0.91134	1	0.946	0.954	0.881	0.94	0.934	0.913	-0.002	0.41437
824	Wdr61	0.741577	1	0.933	0.963	0.949	0.945	0.94	0.951	0.003	A3SS	chr8:55116901:55116929:55116901:55116924:55117679:55117730	0.702419	1	0.933	0.963	0.949	0.945	0.941	0.949	0.003	0.140293	0.604907	0.933	0.963	0.949	0.942	0.931	0.919	0.018	0.536028	1	0.952	0.93	0.947	0.969	0.95	0.929	-0.006	0.285068	0.804495	0.952	0.93	0.947	0.951	0.947	0.97	-0.013	0.432514
825	Rhbdd3	0.230641	0.756459	0.042	0.06	0.044	0.051	0.031	0.011	0.018	A3SS	chr14:79999346:79999513:79999350:79999513:79998258:79998642	0.24189	0.685999	0.042	0.06	0.044	0.046	0.042	0.013	0.015	0.408764	0.978718	0.042	0.06	0.044	0.018	0.03	0.059	0.013	0.0567172	0.381185	0.045	0.055	0.045	0	0	0.15	-0.002	0.959392	1	0.045	0.055	0.045	0.058	0.042	0.026	0.006	0.16686
826	Med13l	0.33717	0.891257	0.153	0.173	0.192	0.218	0.201	0.188	-0.03	A3SS	chr12:37820619:37820789:37820619:37820762:37820877:37821101	0.215501	0.641399	0.153	0.173	0.192	0.183	0.251	0.181	-0.032	0.325385	0.882133	0.153	0.173	0.192	0.133	0.3	0.196	-0.037	0.624182	1	0.096	0.148	0.16	0.17	0.101	0.188	-0.018	0.0295471	0.245595	0.096	0.148	0.16	0.205	0.224	0.145	-0.057	0.13285
827	Med13l_1	0.673094	1	0.809	0.886	0.878	0.879	0.846	0.875	-0.009	A3SS	chr12:37833201:37833422:37833201:37833419:37837756:37837856	0.068626	0.324298	0.809	0.886	0.878	0.729	0.817	0.837	0.063	0.267409	0.812258	0.809	0.886	0.878	0.815	0.817	0.836	0.035	0.0276157	0.261383	0.862	0.849	0.77	0.882	0.892	0.891	-0.061	0.0358218	0.271035	0.862	0.849	0.77	0.819	0.905	0.934	-0.059	0.599963
828	Tepsin	0.953143	1	0.282	0.265	0.224	0.204	0.301	0.274	-0.003	A3SS	chr10:105380391:105380643:105380391:105380523:105381173:105381310	0.377052	0.868216	0.282	0.265	0.224	0.227	0.298	0.128	0.039	0.794566	1	0.282	0.265	0.224	0.313	0.186	0.336	-0.021	0.458012	0.987597	0.279	0.371	0.346	0.318	0.316	0.508	-0.049	0.824544	1	0.279	0.371	0.346	0.386	0.307	0.23	0.024	0.950603
829	Tyms	0.108693	0.536568	0.078	0.067	0.065	0.087	0.083	0.085	-0.015	A3SS	chr9:113318433:113318515:113318433:113318505:113319420:113319596	0.00597694	0.0596581	0.078	0.067	0.065	0.094	0.096	0.097	-0.026	0.184065	0.683506	0.078	0.067	0.065	0.085	0.06	0.102	-0.012	0.00393895	0.0773424	0.067	0.076	0.077	0.147	0.109	0.07	-0.035	0.0861993	0.434559	0.067	0.076	0.077	0.049	0.067	0.054	0.017	0.542334
830	P2rx4	1	1	0.004	0.011	0.004	0.004	0	0.005	0.003	A3SS	chr12:33848723:33848815:33848723:33848804:33853167:33853264	1	1	0.004	0.011	0.004	0.002	0.005	0.006	0.002	1	1	0.004	0.011	0.004	0.003	0.003	0.007	0.002	1	1	0.012	0	0.002	0.006	0.004	0.004	0	1	1	0.012	0	0.002	0.005	0.002	0.005	0.001	1
831	Tmem120b	0.78239	1	0.034	0.09	0.12	0.11	0.087	0.04	0.002	A3SS	chr12:33448580:33448690:33448580:33448649:33449103:33449168	0.222852	0.653973	0.034	0.09	0.12	0.053	0.033	0.083	0.025	0.000932094	0.0332993	0.034	0.09	0.12	0.018	0.018	0.035	0.058	0.979512	1	0.021	0.053	0.061	0.119	0	0.058	-0.014	0.00165062	0.039044	0.021	0.053	0.061	0.152	0.133	0.097	-0.082	0.423231
832	Hip1r	0.125083	0.571216	0.091	0.067	0.113	0.065	0.057	0.082	0.022	A3SS	chr12:32593906:32594035:32593906:32594014:32594361:32594448	0.000427743	0.00819386	0.091	0.067	0.113	0.007	0.057	0.054	0.051	0.00101325	0.0348099	0.091	0.067	0.113	0.07	0.034	0.032	0.045	0.353944	0.891448	0.073	0.067	0.031	0.052	0.109	0.081	-0.024	0.847791	1	0.073	0.067	0.031	0.039	0.067	0.037	0.009	0.790925
833	Hip1r_1	0.0789653	0.449943	0.477	0.523	0.433	0.441	0.426	0.394	0.057	A3SS	chr12:32597024:32597089:32597024:32597086:32597189:32597330	0.640881	1	0.477	0.523	0.433	0.498	0.373	0.507	0.018	0.0730292	0.450093	0.477	0.523	0.433	0.392	0.399	0.466	0.059	0.86486	1	0.455	0.502	0.562	0.372	0.644	0.556	-0.018	0.339305	0.871415	0.455	0.502	0.562	0.387	0.525	0.46	0.049	0.812568
834	Sfpq	0.387168	0.944768	0.857	0.82	0.869	0.816	0.837	0.852	0.014	A3SS	chr5:139346333:139352267:139352220:139352267:139343931:139344053	0.000381016	0.00745742	0.857	0.82	0.869	0.761	0.782	0.822	0.06	0.819427	1	0.857	0.82	0.869	0.847	0.85	0.86	-0.004	0.00501279	0.0919379	0.901	0.823	0.855	0.803	0.804	0.828	0.048	0.135735	0.558905	0.901	0.823	0.855	0.881	0.874	0.898	-0.025	0.00381811
835	Ncor2	0.131623	0.584443	0.937	0.967	0.969	0.991	0.965	0.964	-0.016	A3SS	chr12:31558014:31558108:31558017:31558108:31557000:31557173	0.0711613	0.331105	0.937	0.967	0.969	0.949	0.99	0.985	-0.017	0.789259	1	0.937	0.967	0.969	0.985	0.921	0.964	0.001	0.157429	0.615818	0.988	0.98	0.973	0.97	0.976	0.947	0.016	0.0652753	0.382694	0.988	0.98	0.973	0.995	0.934	0.96	0.017	0.665957
836	Ncor2_1	0.394849	0.956552	0.481	0.601	0.582	0.525	0.539	0.509	0.03	A3SS	chr12:31602292:31602464:31602295:31602464:31601419:31601540	0.350187	0.840896	0.481	0.601	0.582	0.523	0.471	0.566	0.035	0.988883	1	0.481	0.601	0.582	0.477	0.574	0.636	-0.008	0.813538	1	0.515	0.537	0.564	0.508	0.53	0.56	0.006	0.959409	1	0.515	0.537	0.564	0.531	0.519	0.559	0.002	0.399249
837	Ncor2_2	0.837392	1	0.947	0.932	0.913	0.926	0.902	0.953	0.004	A3SS	chr12:31605098:31605263:31605101:31605263:31602292:31602464	0.781573	1	0.947	0.932	0.913	0.94	0.904	0.961	-0.004	0.142314	0.607228	0.947	0.932	0.913	0.948	0.94	0.963	-0.02	0.932091	1	0.924	0.955	0.939	0.924	0.944	0.948	0.001	0.487075	1	0.924	0.955	0.939	0.92	0.936	0.939	0.008	0.317022
838	Ncor2_3	0.513564	1	0.571	0.574	0.573	0.551	0.569	0.529	0.023	A3SS	chr12:31606748:31606854:31606751:31606854:31606125:31606262	0.905672	1	0.571	0.574	0.573	0.604	0.574	0.554	-0.005	0.322698	0.880312	0.571	0.574	0.573	0.528	0.529	0.554	0.036	0.638641	1	0.595	0.562	0.488	0.517	0.604	0.585	-0.02	0.761696	1	0.595	0.562	0.488	0.525	0.576	0.58	-0.012	0.999372
839	Ncor2_4	0.617119	1	0.075	0.114	0.06	0.106	0.101	0.062	-0.007	A3SS	chr12:31613088:31613500:31613145:31613500:31611923:31612219	0.771761	1	0.075	0.114	0.06	0.082	0.084	0.074	0.003	0.305489	0.866233	0.075	0.114	0.06	0.049	0.085	0.085	0.01	0.236151	0.746942	0.094	0.1	0.078	0.072	0.079	0.078	0.014	0.223873	0.717243	0.094	0.1	0.078	0.073	0.079	0.076	0.015	0.495149
840	Ncor2_5	0.572881	1	0.823	0.872	0.856	0.863	0.846	0.814	0.009	A3SS	chr12:31615309:31615564:31615312:31615564:31614637:31614859	0.419321	0.914059	0.823	0.872	0.856	0.865	0.884	0.85	-0.016	0.78604	1	0.823	0.872	0.856	0.892	0.81	0.82	0.01	0.396354	0.932362	0.831	0.87	0.858	0.862	0.859	0.884	-0.015	0.778836	1	0.831	0.87	0.858	0.822	0.896	0.826	0.005	0.694176
841	Ube3b	0.963133	1	0.048	0.055	0.054	0.035	0.058	0.062	0.001	A3SS	chr12:42183755:42185541:42183755:42185504:42186602:42186695	0.821013	1	0.048	0.055	0.054	0.05	0.049	0.064	-0.002	0.916338	1	0.048	0.055	0.054	0.052	0.042	0.071	-0.003	0.422798	0.959199	0.021	0.058	0.057	0.041	0.016	0.082	-0.001	0.463362	0.985291	0.021	0.058	0.057	0.044	0.05	0.069	-0.009	0.000780395
842	Arrb1	0.00373454	0.0703141	0.154	0.073	0.026	0.044	0.023	0.023	0.054	A3SS	chr1:153890819:153891046:153890849:153891046:153890069:153890114	0.00110788	0.0167172	0.154	0.073	0.026	0.027	0	0.042	0.061	0.0180616	0.213255	0.154	0.073	0.026	0.022	0.034	0.061	0.045	1.11979e-09	2.24272e-07	0.201	0.217	0.205	0	0.049	0	0.191	1.68502e-05	0.0014216	0.201	0.217	0.205	0.085	0.062	0.036	0.147	3.2212e-06
843	Pank4	0.609382	1	0.813	0.744	0.797	0.818	0.789	0.806	-0.02	A3SS	chr5:165540082:165540187:165540116:165540187:165539539:165539589	0.226745	0.660248	0.813	0.744	0.797	0.698	0.772	0.736	0.049	0.00584262	0.112318	0.813	0.744	0.797	0.706	0.694	0.588	0.122	0.411013	0.949802	0.779	0.765	0.679	0.738	0.806	0.789	-0.037	0.85734	1	0.779	0.765	0.679	0.777	0.811	0.657	-0.007	0.798199
844	Slc25a16	0.00292759	0.0599596	0.953	0.941	0.981	0.841	0.933	0.82	0.094	A3SS	chr20:25666324:25666507:25666324:25666503:25668084:25668174	0.00186533	0.025635	0.953	0.941	0.981	0.804	0.876	0.862	0.111	0.451528	1	0.953	0.941	0.981	0.928	0.917	0.971	0.02	0.0108168	0.151163	0.848	0.867	0.796	0.911	1	0.94	-0.113	0.377557	0.907642	0.848	0.867	0.796	0.94	0.961	0.834	-0.075	0.00732986
845	Gtf2i	0.0936102	0.490661	0.746	0.676	0.571	0.884	0.76	0.688	-0.113	A3SS	chr12:22439523:22439583:22439526:22439583:22436650:22436728	0.0793849	0.356887	0.746	0.676	0.571	0.779	0.891	0.662	-0.113	0.0385485	0.324925	0.746	0.676	0.571	0.864	0.683	0.839	-0.131	0.424238	0.961593	0.756	0.74	0.875	0.87	0.875	0.811	-0.062	0.979241	1	0.756	0.74	0.875	0.78	0.844	0.801	-0.018	0.713838
846	Huwe1	0.441468	0.998699	0.875	0.818	0.845	0.843	0.912	0.838	-0.018	A3SS	chrX:20963725:20963893:20963731:20963893:20962784:20962980	0.728054	1	0.875	0.818	0.845	0.872	0.805	0.886	-0.008	0.538307	1	0.875	0.818	0.845	0.87	0.842	0.871	-0.015	0.183593	0.663762	0.837	0.874	0.82	0.856	0.908	0.853	-0.029	0.523139	1	0.837	0.874	0.82	0.85	0.875	0.848	-0.014	0.693655
847	Huwe1_1	0.517221	1	0.873	0.857	0.821	0.835	0.89	0.871	-0.015	A3SS	chrX:20965187:20965333:20965190:20965333:20963725:20963893	0.000149255	0.00368162	0.873	0.857	0.821	0.916	0.978	0.89	-0.078	0.00211437	0.0574439	0.873	0.857	0.821	0.925	0.912	0.9	-0.062	0.78184	1	0.857	0.895	0.927	0.875	0.908	0.905	-0.003	0.454646	0.976417	0.857	0.895	0.927	0.9	0.897	0.918	-0.012	0.43001
848	Huwe1_2	0.679819	1	0.027	0.029	0.017	0.028	0.027	0.022	-0.001	A3SS	chrX:20980480:20980544:20980498:20980544:20978413:20978568	0.502692	0.98942	0.027	0.029	0.017	0.029	0.037	0.017	-0.003	0.860766	1	0.027	0.029	0.017	0.026	0.026	0.022	0	0.441217	0.973204	0.019	0.026	0.016	0.023	0.031	0.023	-0.005	0.499914	1	0.019	0.026	0.016	0.016	0.018	0.016	0.004	0.579844
849	Huwe1_3	0.492091	1	0.821	0.778	0.831	0.789	0.817	0.862	-0.013	A3SS	chrX:20994754:20994913:20994757:20994913:20992793:20992893	0.328402	0.814453	0.821	0.778	0.831	0.823	0.857	0.805	-0.018	0.18181	0.68083	0.821	0.778	0.831	0.883	0.81	0.807	-0.023	0.7363	1	0.826	0.817	0.812	0.821	0.835	0.818	-0.006	0.18597	0.660467	0.826	0.817	0.812	0.879	0.812	0.836	-0.024	0.184161
850	Cux1	0.996295	1	0.639	0.682	0.68	0.633	0.65	0.712	0.002	A3SS	chr12:20346384:20346573:20346390:20346573:20341104:20341209	0.329361	0.815401	0.639	0.682	0.68	0.59	0.776	0.753	-0.039	0.555431	1	0.639	0.682	0.68	0.732	0.635	0.705	-0.024	0.634702	1	0.694	0.676	0.747	0.752	0.655	0.764	-0.018	0.499678	1	0.694	0.676	0.747	0.734	0.672	0.625	0.029	0.533989
851	Cux1_1	0.882466	1	0.818	0.854	0.877	0.848	0.804	0.895	0.001	A3SS	chr12:20359925:20360597:20360231:20360597:20358813:20358910	0.0077119	0.0705821	0.818	0.854	0.877	0.971	0.881	0.98	-0.094	0.401512	0.971843	0.818	0.854	0.877	0.893	0.937	0.818	-0.033	0.241586	0.753194	0.92	0.882	0.901	0.983	0.955	0.882	-0.039	0.067651	0.392869	0.92	0.882	0.901	1	0.905	0.932	-0.045	0.0344812
852	Ift22	0.012832	0.157853	0.816	0.808	0.803	0.7	0.782	0.682	0.088	A3SS	chr12:19764208:19764411:19764208:19764293:19764882:19764972	0.230049	0.66456	0.816	0.808	0.803	0.816	0.776	0.719	0.039	0.189343	0.69361	0.816	0.808	0.803	0.753	0.79	0.755	0.043	0.771302	1	0.736	0.859	0.691	0.79	0.722	0.721	0.018	0.228042	0.725094	0.736	0.859	0.691	0.803	0.799	0.81	-0.042	0.430727
853	Trim56	0.709864	1	0.022	0	0.044	0.009	0.011	0.03	0.005	A3SS	chr12:19558003:19558166:19558037:19558166:19556498:19556667	0.066743	0.317382	0.022	0	0.044	0.064	0	0.1	-0.033	0.893471	1	0.022	0	0.044	0.011	0.01	0.035	0.003	0.570993	1	0.02	0.056	0.014	0.025	0.015	0.031	0.006	0.903376	1	0.02	0.056	0.014	0	0.074	0.023	-0.002	0.589412
854	Srrt	0.408683	0.966575	0.76	0.727	0.739	0.795	0.735	0.745	-0.016	A3SS	chr12:19405370:19405472:19405382:19405472:19405070:19405227	0.203721	0.61847	0.76	0.727	0.739	0.792	0.75	0.761	-0.026	0.457088	1	0.76	0.727	0.739	0.743	0.767	0.761	-0.015	0.143334	0.592628	0.776	0.736	0.788	0.75	0.826	0.817	-0.031	0.0486906	0.321568	0.776	0.736	0.788	0.746	0.669	0.749	0.045	0.222552
855	Srrt_1	0.421417	0.981478	0.736	0.776	0.714	0.764	0.728	0.79	-0.019	A3SS	chr12:19405575:19405699:19405596:19405699:19405370:19405472	0.928305	1	0.736	0.776	0.714	0.74	0.741	0.741	0.001	0.116763	0.555959	0.736	0.776	0.714	0.723	0.679	0.716	0.036	0.0854659	0.468192	0.795	0.784	0.785	0.831	0.83	0.815	-0.037	0.305373	0.835566	0.795	0.784	0.785	0.756	0.77	0.768	0.023	0.0915089
856	Med15	0.480849	1	0.173	0.16	0.204	0.168	0.175	0.15	0.015	A3SS	chr11:83344549:83351026:83350898:83351026:83343077:83343197	0.0039713	0.0438351	0.173	0.16	0.204	0.247	0.276	0.215	-0.067	0.389651	0.958823	0.173	0.16	0.204	0.231	0.147	0.224	-0.022	0.865009	1	0.183	0.115	0.165	0.213	0.104	0.145	0	0.0127678	0.143974	0.183	0.115	0.165	0.227	0.172	0.221	-0.052	0.21241
857	Med15_1	0.0604833	0.384087	0.969	0.981	0.984	0.959	0.969	0.948	0.019	A3SS	chr11:83351131:83351259:83351158:83351259:83350898:83351026	0.0538623	0.276839	0.969	0.981	0.984	0.958	0.957	0.961	0.019	0.0491153	0.370062	0.969	0.981	0.984	0.957	0.966	0.947	0.021	0.204976	0.700729	0.985	0.966	0.959	0.983	0.977	0.979	-0.01	0.135501	0.558905	0.985	0.966	0.959	0.946	0.981	0.941	0.014	0.700658
858	Med15_2	0.59227	1	0.018	0.015	0.023	0.023	0.006	0.039	-0.004	A3SS	chr11:83351610:83351693:83351629:83351693:83351426:83351561	0.305448	0.782375	0.018	0.015	0.023	0.016	0.033	0.03	-0.008	0.456394	1	0.018	0.015	0.023	0.027	0.03	0.014	-0.005	0.357279	0.8963	0.017	0.047	0.009	0.022	0.007	0.024	0.007	0.884404	1	0.017	0.047	0.009	0.027	0.04	0.012	-0.002	1
859	Med15_3	0.820576	1	0.996	0.972	0.98	0.966	0.986	0.99	0.002	A3SS	chr11:83353030:83353191:83353094:83353191:83352591:83352658	0.615717	1	0.996	0.972	0.98	0.996	0.976	0.986	-0.003	0.79825	1	0.996	0.972	0.98	0.971	0.982	0.99	0.002	0.61003	1	0.993	0.983	0.985	0.977	0.976	0.994	0.005	0.0802461	0.422844	0.993	0.983	0.985	0.992	0.978	0.958	0.011	0.804
860	Ankrd17	0.472401	1	0.776	0.693	0.813	0.815	0.766	0.793	-0.031	A3SS	chr14:17813892:17814041:17813895:17814041:17807268:17807371	0.0658018	0.314739	0.776	0.693	0.813	0.781	0.835	0.865	-0.066	0.244873	0.778012	0.776	0.693	0.813	0.856	0.76	0.805	-0.046	0.450977	0.982585	0.891	0.791	0.795	0.706	0.824	0.864	0.028	0.433699	0.962465	0.891	0.791	0.795	0.821	0.857	0.866	-0.022	0.695294
861	Ankrd17_1	0.95041	1	0.739	0.884	0.766	0.805	0.823	0.784	-0.008	A3SS	chr14:17813892:17814041:17813895:17814041:17808776:17809604	0.153537	0.523818	0.739	0.884	0.766	0.879	0.905	0.782	-0.059	0.970495	1	0.739	0.884	0.766	0.791	0.793	0.833	-0.009	0.106189	0.519957	0.785	0.842	0.876	0.759	0.807	0.764	0.058	0.956045	1	0.785	0.842	0.876	0.829	0.861	0.812	0	0.235323
862	Ankrd17_2	0.397757	0.958755	0.97	0.932	0.969	0.949	0.953	0.946	0.008	A3SS	chr14:17837336:17837784:17837339:17837784:17836357:17836529	0.0253206	0.170808	0.97	0.932	0.969	0.942	0.945	0.915	0.023	0.198513	0.708692	0.97	0.932	0.969	0.959	0.941	0.935	0.012	0.0641644	0.405645	0.906	0.954	0.951	0.948	0.971	0.947	-0.018	0.0376229	0.278025	0.906	0.954	0.951	0.963	0.957	0.952	-0.02	0.72475
863	Cox18	0.54728	1	0.769	0.636	0.695	0.673	0.631	0.72	0.025	A3SS	chr14:17871391:17871516:17871394:17871516:17870910:17871074	0.128069	0.471274	0.769	0.636	0.695	0.628	0.602	0.659	0.07	0.272784	0.820629	0.769	0.636	0.695	0.759	0.744	0.756	-0.053	0.0498906	0.359946	0.588	0.671	0.722	0.797	0.658	0.811	-0.095	0.683033	1	0.588	0.671	0.722	0.605	0.741	0.575	0.02	0.661895
864	Cox18_1	0.813668	1	0.935	0.915	0.907	0.94	0.981	0.878	-0.014	A3SS	chr14:17871391:17871516:17871408:17871516:17870910:17871074	2.78825e-05	0.000886009	0.935	0.915	0.907	0.832	0.753	0.74	0.144	0.850928	1	0.935	0.915	0.907	0.891	0.918	0.946	0.001	0.358682	0.8963	0.915	0.912	0.915	0.963	0.919	0.925	-0.022	0.320724	0.848669	0.915	0.912	0.915	0.864	0.904	0.894	0.027	0.317077
865	Cox18_2	0.698071	1	0.828	0.873	0.83	0.892	0.971	0.77	-0.034	A3SS	chr14:17871394:17871516:17871408:17871516:17870910:17871074	0.00249553	0.0320211	0.828	0.873	0.83	0.758	0.681	0.61	0.161	0.528776	1	0.828	0.873	0.83	0.749	0.816	0.882	0.028	0.899305	1	0.889	0.846	0.825	0.884	0.874	0.77	0.011	0.454283	0.976417	0.889	0.846	0.825	0.817	0.785	0.865	0.031	0.485881
866	Sun1	0.360386	0.916054	0.666	0.652	0.613	0.677	0.699	0.631	-0.025	A3SS	chr12:15406194:15406306:15406194:15406303:15407327:15407371	0.169861	0.558145	0.666	0.652	0.613	0.724	0.701	0.642	-0.045	0.830445	1	0.666	0.652	0.613	0.659	0.636	0.658	-0.007	0.359342	0.8963	0.631	0.661	0.671	0.694	0.654	0.7	-0.028	0.920616	1	0.631	0.661	0.671	0.618	0.665	0.667	0.004	0.60644
867	Sun1_1	0.302564	0.851814	0.978	0.96	0.954	0.959	0.968	0.942	0.008	A3SS	chr12:15421385:15421580:15421385:15421508:15427759:15427856	0.0118255	0.0959182	0.978	0.96	0.954	0.985	0.982	0.976	-0.017	0.158101	0.633952	0.978	0.96	0.954	0.971	0.976	0.974	-0.01	1	1	0.951	0.971	0.967	0.969	0.945	0.974	0	0.199037	0.6771	0.951	0.971	0.967	0.937	0.951	0.968	0.011	0.854897
868	Pacc1	0.925852	1	0.96	1	0.99	0.993	0.992	0.975	-0.003	A3SS	chr13:102925004:102925147:102925007:102925147:102920779:102920931	0.893877	1	0.96	1	0.99	1	0.987	0.988	-0.008	0.809595	1	0.96	1	0.99	0.953	1	1	-0.001	0.575281	1	0.962	0.99	1	1	0.977	1	-0.008	0.644518	1	0.962	0.99	1	1	0.959	1	-0.002	0.934695
869	Epb41	0.0440694	0.325856	0.788	0.879	0.808	0.904	0.837	0.916	-0.061	A3SS	chr5:144153505:144153690:144153505:144153687:144160802:144160975	0.969457	1	0.788	0.879	0.808	0.752	0.825	0.895	0.001	0.899866	1	0.788	0.879	0.808	0.818	0.827	0.833	-0.001	0.729621	1	0.833	0.758	0.878	0.782	0.851	0.792	0.015	0.96178	1	0.833	0.758	0.878	0.798	0.827	0.852	-0.003	0.472416
870	Ints1	0.184903	0.68787	0	0.007	0.013	0.016	0.041	0.02	-0.019	A3SS	chr12:14865139:14865332:14865145:14865332:14864945:14865051	1	1	0	0.007	0.013	0.007	0.016	0.014	-0.006	1	1	0	0.007	0.013	0.01	0	0.023	-0.004	1	1	0.011	0.022	0.009	0.02	0.023	0	0	1	1	0.011	0.022	0.009	0.011	0	0.042	-0.004	0.739076
871	Ints1_1	0.693025	1	0.974	0.99	0.991	1	1	1	-0.015	A3SS	chr12:14879406:14879530:14879411:14879530:14879144:14879328	0.81552	1	0.974	0.99	0.991	0.996	0.97	0.995	-0.002	0.884999	1	0.974	0.99	0.991	0.988	0.968	1	0	0.584955	1	1	0.971	1	0.954	0.954	1	0.021	0.60647	1	1	0.971	1	0.983	0.992	0.972	0.008	1
872	Ints1_2	1	1	0.013	0.005	0.004	0	0.006	0.005	0.004	A3SS	chr12:14881857:14882007:14881873:14882007:14881270:14881394	1	1	0.013	0.005	0.004	0.011	0.013	0.015	-0.006	1	1	0.013	0.005	0.004	0.018	0.014	0.006	-0.005	0.49448	1	0	0	0.016	0	0.063	0.014	-0.02	0.847117	1	0	0	0.016	0.015	0.015	0.014	-0.009	0.578951
873	Foxp1	0.773815	1	0.774	0.671	0.712	0.683	0.77	0.684	0.007	A3SS	chr4:131581193:131581273:131581193:131581270:131581380:131581582	0.43413	0.926579	0.774	0.671	0.712	0.696	0.768	0.757	-0.021	0.960505	1	0.774	0.671	0.712	0.714	0.752	0.698	-0.002	0.240319	0.752408	0.732	0.706	0.711	0.731	0.735	0.758	-0.025	0.910385	1	0.732	0.706	0.711	0.698	0.722	0.722	0.002	0.399564
874	Foxp1_1	0.766157	1	0.774	0.8	0.772	0.822	0.763	0.783	-0.007	A3SS	chr4:131644859:131645019:131644859:131645016:131650373:131650460	0.231018	0.666161	0.774	0.8	0.772	0.856	0.786	0.78	-0.025	0.65861	1	0.774	0.8	0.772	0.781	0.798	0.794	-0.009	0.266826	0.792877	0.764	0.81	0.782	0.766	0.777	0.744	0.023	0.928715	1	0.764	0.81	0.782	0.788	0.787	0.777	0.001	0.252501
875	Foxp1_2	0.672609	1	0.852	0.797	0.836	0.827	0.839	0.795	0.008	A3SS	chr4:131650373:131650463:131650373:131650460:131651518:131651656	0.75178	1	0.852	0.797	0.836	0.871	0.805	0.786	0.008	0.281154	0.833135	0.852	0.797	0.836	0.812	0.793	0.815	0.022	0.116077	0.539976	0.835	0.844	0.814	0.859	0.873	0.841	-0.027	0.560006	1	0.835	0.844	0.814	0.843	0.826	0.797	0.009	0.89324
876	Brat1	0.762185	1	0.976	0.931	0.876	0.92	0.92	1	-0.019	A3SS	chr12:13931250:13931349:13931250:13931329:13931481:13931584	0.0180884	0.132403	0.976	0.931	0.876	0.826	0.836	0.856	0.088	0.834169	1	0.976	0.931	0.876	0.972	0.936	0.925	-0.017	0.849043	1	0.972	0.908	0.89	1	1	0.768	0.001	0.953773	1	0.972	0.908	0.89	0.974	0.866	0.972	-0.014	0.0016231
877	Mycbp2	0.308375	0.855799	0.863	0.824	0.752	0.838	0.888	0.823	-0.037	A3SS	chr15:79967388:79967588:79967388:79967585:79968268:79968426	0.592658	1	0.863	0.824	0.752	0.801	0.802	0.788	0.016	0.835342	1	0.863	0.824	0.752	0.801	0.755	0.88	0.001	0.959035	1	0.731	0.79	0.737	0.773	0.718	0.768	0	0.723552	1	0.731	0.79	0.737	0.751	0.76	0.782	-0.012	0.0926719
878	Mycbp2_1	0.0506132	0.350439	0.07	0.032	0	0.056	0.097	0.047	-0.033	A3SS	chr15:79996350:79996530:79996350:79996506:79999017:79999140	0.0828286	0.365466	0.07	0.032	0	0.06	0.067	0.058	-0.028	0.485181	1	0.07	0.032	0	0	0	0.056	0.015	0.938494	1	0.038	0.052	0.069	0.025	0.096	0.035	0.001	0.318695	0.846227	0.038	0.052	0.069	0.104	0.066	0.062	-0.024	0.503498
879	Prdm16	0.398682	0.958755	1	0.966	0.973	0.934	0.946	1	0.02	A3SS	chr5:164879863:164884721:164879863:164884664:164886917:164887151	1	1	1	0.966	0.973	1	1	1	-0.02	0.37416	0.943373	1	0.966	0.973	0.95	1	0.959	0.01	0.51826	1	0.966	1	0.955	0.986	1	1	-0.022	0.682265	1	0.966	1	0.955	0.992	0.987	0.978	-0.012	0.938114
880	Prdm16_1	0.733066	1	0.791	0.761	0.797	0.719	0.781	0.913	-0.021	A3SS	chr5:164929670:164929808:164929670:164929805:165043113:165043161	0.570473	1	0.791	0.761	0.797	0.691	0.915	0.495	0.083	0.217072	0.738129	0.791	0.761	0.797	0.686	0.797	0.62	0.082	0.261048	0.781995	0.785	0.733	0.746	0.678	0.805	0.605	0.059	0.316483	0.84451	0.785	0.733	0.746	0.751	0.71	0.687	0.039	0.00432985
881	Ap5z1	0.0871885	0.472565	0.052	0.147	0	0.252	0.072	0.063	-0.063	A3SS	chr12:12105783:12105984:12105783:12105970:12106061:12106196	0.0586596	0.296149	0.052	0.147	0	0.18	0.09	0.074	-0.048	0.241647	0.774353	0.052	0.147	0	0.071	0.11	0.118	-0.033	0.457671	0.987597	0.151	0.132	0.071	0.198	0.042	0.064	0.017	0.148961	0.584254	0.151	0.132	0.071	0.056	0.121	0.039	0.046	0.116625
882	Pms2	0.0905795	0.482192	0.963	0.939	0.916	1	0.937	0.978	-0.032	A3SS	chr12:10699168:10699308:10699168:10699303:10700953:10701161	0.505126	0.992376	0.963	0.939	0.916	1	0.957	0.903	-0.014	0.0583778	0.398204	0.963	0.939	0.916	0.978	0.964	1	-0.041	0.0389214	0.318254	0.86	1	0.943	0.839	0.906	0.863	0.065	0.492196	1	0.86	1	0.943	0.909	1	0.926	-0.011	1
883	Pgs1	0.055013	0.364444	0.986	0.983	0.965	0.946	0.974	0.972	0.014	A3SS	chr10:103230549:103230739:103230590:103230739:103229806:103229906	2.12657e-07	1.47279e-05	0.986	0.983	0.965	0.95	0.924	0.911	0.05	0.000276346	0.0144269	0.986	0.983	0.965	0.941	0.949	0.946	0.033	0.878849	1	0.949	0.98	0.996	0.981	0.967	0.975	0.001	0.0379934	0.278809	0.949	0.98	0.996	0.995	0.985	0.981	-0.012	0.428746
884	Pgs1_1	0.954139	1	0.954	0.946	0.947	0.941	0.957	0.951	-0.001	A3SS	chr10:103249666:103250254:103249891:103250254:103245877:103246003	0.331072	0.816062	0.954	0.946	0.947	0.949	0.956	0.913	0.01	0.537442	1	0.954	0.946	0.947	0.96	0.945	0.958	-0.005	0.682656	1	0.928	0.937	0.912	0.934	0.933	0.926	-0.005	0.499978	1	0.928	0.937	0.912	0.927	0.916	0.902	0.011	0.0650868
885	Nsl1	0.910071	1	0.135	0.112	0.194	0.143	0.119	0.169	0.003	A3SS	chr13:102655234:102655368:102655237:102655368:102650089:102650168	0.312846	0.791938	0.135	0.112	0.194	0.205	0.176	0.152	-0.031	0.47641	1	0.135	0.112	0.194	0.123	0.064	0.188	0.022	0.425086	0.962208	0.153	0.094	0.057	0.065	0.186	0.149	-0.032	0.107403	0.493352	0.153	0.094	0.057	0.101	0.279	0.111	-0.062	0.392174
886	Cenpn	0.111854	0.543173	0.035	0.012	0.035	0.013	0.022	0.01	0.012	A3SS	chr19:44976418:44976598:44976425:44976598:44972302:44972437	0.943807	1	0.035	0.012	0.035	0.013	0.026	0.035	0.003	0.957465	1	0.035	0.012	0.035	0.038	0.013	0.025	0.002	1	1	0.009	0	0.028	0	0.01	0	0.009	1	1	0.009	0	0.028	0	0.009	0.01	0.006	1
887	Anapc5	1	1	0.995	0.998	0.997	0.992	0.998	0.996	0.001	A3SS	chr12:33767583:33767765:33767622:33767765:33765326:33765408	0.0928775	0.391361	0.995	0.998	0.997	0.98	0.978	0.989	0.014	1	1	0.995	0.998	0.997	0.996	0.996	1	-0.001	1	1	0.999	0.995	0.995	1	0.997	0.998	-0.002	1	1	0.999	0.995	0.995	0.998	1	1	-0.003	1
888	Anapc5_1	0.195709	0.70385	0.825	0.828	0.805	0.787	0.813	0.804	0.018	A3SS	chr12:33767583:33767765:33767622:33767765:33766043:33766133	1.60218e-05	0.000540935	0.825	0.828	0.805	0.767	0.756	0.741	0.065	0.0125823	0.172239	0.825	0.828	0.805	0.785	0.776	0.789	0.036	0.134347	0.578504	0.73	0.737	0.741	0.718	0.713	0.699	0.026	0.980677	1	0.73	0.737	0.741	0.746	0.735	0.727	0	0.312773
889	Itprid2	0.981733	1	0.972	0.982	0.954	0.979	0.965	0.968	-0.001	A3SS	chr3:64561191:64561319:64561203:64561319:64561037:64561115	0.864453	1	0.972	0.982	0.954	0.964	0.96	0.982	0.001	0.10457	0.529313	0.972	0.982	0.954	0.976	0.975	0.993	-0.012	0.32107	0.856191	0.976	0.978	0.976	0.97	0.978	0.963	0.006	0.046854	0.313724	0.976	0.978	0.976	0.967	0.921	0.973	0.023	0.207424
890	Mxra8	0.280958	0.82713	0.883	0.907	0.881	0.872	0.883	0.885	0.01	A3SS	chr5:166450370:166450673:166450379:166450673:166450254:166450275	0.325059	0.809575	0.883	0.907	0.881	0.87	0.888	0.881	0.011	0.473211	1	0.883	0.907	0.881	0.877	0.885	0.889	0.007	0.652587	1	0.878	0.898	0.87	0.878	0.871	0.881	0.005	0.27213	0.785362	0.878	0.898	0.87	0.881	0.855	0.873	0.012	0.908032
891	Mxra8_1	1	1	1	1	0.997	0.998	0.998	0.998	0.001	A3SS	chr5:166452455:166452685:166452604:166452685:166452344:166452384	1	1	1	1	0.997	0.992	1	0.996	0.003	1	1	1	1	0.997	0.998	1	0.998	0	1	1	1	1	1	1	0.994	0.993	0.004	1	1	1	1	1	1	0.998	0.998	0.001	1
892	Vsig10	1	1	1	0.993	1	0.99	0.992	1	0.004	A3SS	chr12:39246825:39246841:39246825:39246838:39247679:39247790	1	1	1	0.993	1	1	0.99	0.978	0.008	1	1	1	0.993	1	0.992	0.989	1	0.004	1	1	1	0.986	1	1	1	1	-0.005	1	1	1	0.986	1	1	1	1	-0.005	1
893	Sema3f	0.646577	1	0.031	0.03	0.024	0.029	0.032	0.033	-0.003	A3SS	chr8:108361353:108361482:108361353:108361442:108361992:108362215	0.356851	0.84826	0.031	0.03	0.024	0.026	0.008	0.037	0.005	0.905901	1	0.031	0.03	0.024	0.036	0.028	0.026	-0.002	0.00404329	0.0787733	0.015	0.026	0.018	0.037	0.03	0.042	-0.017	0.183156	0.656613	0.015	0.026	0.018	0.023	0.027	0.032	-0.008	0.537663
894	Creb3l1	0.931679	1	0.939	0.952	0.947	0.959	0.961	0.928	-0.003	A3SS	chr3:77952588:77953308:77952588:77953271:77953472:77953743	0.328435	0.814453	0.939	0.952	0.947	0.96	0.965	0.945	-0.011	0.78947	1	0.939	0.952	0.947	0.957	0.93	0.942	0.003	0.000246801	0.0112124	0.926	0.926	0.94	0.972	0.968	0.958	-0.035	0.446585	0.971847	0.926	0.926	0.94	0.911	0.903	0.951	0.009	0.107538
895	Zfp637	0.389224	0.948175	0.14	0.101	0.073	0.098	0.07	0.097	0.016	A3SS	chr4:151009102:151010079:151009144:151010079:151007430:151007570	0.667391	1	0.14	0.101	0.073	0.14	0.072	0.082	0.007	0.618876	1	0.14	0.101	0.073	0.057	0.088	0.134	0.012	1.29608e-05	0.000998381	0.085	0.117	0.086	0.037	0.051	0.048	0.051	0.380462	0.90875	0.085	0.117	0.086	0.086	0.109	0.056	0.012	0.588591
896	Atg16l2	0.0560901	0.368847	0.904	0.946	0.949	0.89	0.776	0.971	0.054	A3SS	chr1:155694768:155694874:155694768:155694827:155695242:155695351	0.106433	0.424984	0.904	0.946	0.949	0.834	0.893	0.901	0.057	0.741021	1	0.904	0.946	0.949	1	0.842	0.897	0.02	1	1	0.944	1	1	1	0.95	1	-0.002	0.822812	1	0.944	1	1	1	1	0.868	0.025	0.840487
897	Cep170	0.410584	0.968012	0.808	0.737	0.793	0.705	0.713	0.821	0.033	A3SS	chr13:88689512:88689747:88689512:88689639:88694786:88696604	0.574655	1	0.808	0.737	0.793	0.8	0.734	0.747	0.019	0.255387	0.795285	0.808	0.737	0.793	0.717	0.764	0.728	0.043	0.115206	0.539592	0.784	0.794	0.744	0.779	0.834	0.831	-0.041	0.109627	0.499488	0.784	0.794	0.744	0.847	0.806	0.795	-0.042	0.176063
898	Top3b	0.971373	1	0.977	1	0.975	0.991	0.99	0.968	0.001	A3SS	chr11:84102207:84102381:84102207:84102355:84102486:84102633	0.738207	1	0.977	1	0.975	0.988	0.956	0.988	0.007	0.162216	0.63944	0.977	1	0.975	0.975	0.933	0.988	0.019	0.932677	1	0.957	1	0.988	1	1	0.987	-0.014	0.062328	0.372496	0.957	1	0.988	0.966	0.967	0.965	0.016	0.930235
899	Slc35a5	0.15394	0.630087	0.89	0.813	0.818	0.797	0.755	0.823	0.049	A3SS	chr11:55660605:55660739:55660608:55660739:55659470:55659569	0.613564	1	0.89	0.813	0.818	0.865	0.849	0.856	-0.016	0.376748	0.945207	0.89	0.813	0.818	0.856	0.833	0.905	-0.024	0.370918	0.906307	0.901	0.825	0.812	0.853	0.852	0.918	-0.028	0.489107	1	0.901	0.825	0.812	0.85	0.781	0.828	0.026	0.414061
900	Smpd4	0.186515	0.691687	0.976	0.907	0.951	0.954	0.917	0.891	0.024	A3SS	chr11:83364896:83365093:83364896:83365030:83365833:83365997	0.943174	1	0.976	0.907	0.951	0.933	0.965	0.95	-0.005	0.311972	0.870904	0.976	0.907	0.951	0.913	0.919	0.95	0.017	0.289264	0.822776	0.938	0.969	0.938	0.98	0.958	0.948	-0.014	0.382544	0.911264	0.938	0.969	0.938	0.945	0.964	0.971	-0.012	0.00077405
901	Mical1	0.47954	1	0.107	0.051	0.093	0.064	0.08	0.069	0.013	A3SS	chr20:44984680:44984827:44984713:44984827:44984348:44984452	0.482071	0.96831	0.107	0.051	0.093	0.075	0.134	0.082	-0.013	0.0563689	0.387809	0.107	0.051	0.093	0.084	0.043	0.023	0.034	0.158692	0.619791	0.09	0.114	0.095	0.08	0.096	0.063	0.02	0.417649	0.94892	0.09	0.114	0.095	0.075	0.148	0.045	0.01	0.073533
902	Dgcr2	0.372009	0.928035	0.367	0.414	0.477	0.422	0.504	0.44	-0.036	A3SS	chr11:83126880:83127100:83126889:83127100:83125505:83125628	0.43392	0.926579	0.367	0.414	0.477	0.394	0.481	0.479	-0.032	0.377164	0.945207	0.367	0.414	0.477	0.435	0.444	0.489	-0.037	0.250996	0.766502	0.485	0.396	0.444	0.537	0.422	0.493	-0.042	0.615254	1	0.485	0.396	0.444	0.478	0.412	0.38	0.018	0.537786
903	Dgcr6	0.270746	0.812508	0.221	0.191	0.196	0.236	0.27	0.187	-0.028	A3SS	chr11:82928791:82928941:82928791:82928932:82929529:82929630	0.046368	0.252088	0.221	0.191	0.196	0.336	0.229	0.244	-0.067	0.401187	0.971843	0.221	0.191	0.196	0.181	0.212	0.152	0.021	0.0630876	0.404455	0.241	0.196	0.204	0.261	0.23	0.299	-0.05	0.292642	0.817074	0.241	0.196	0.204	0.214	0.282	0.231	-0.029	0.231632
904	Zdhhc8	0.452017	1	0.042	0.06	0.017	0.061	0.035	0.045	-0.007	A3SS	chr11:82762247:82762355:82762252:82762355:82761891:82762064	0.481127	0.967268	0.042	0.06	0.017	0.046	0.053	0.045	-0.008	0.899462	1	0.042	0.06	0.017	0.055	0.032	0.038	-0.002	0.670433	1	0.026	0.008	0.035	0.066	0.024	0.015	-0.012	0.0450112	0.3075	0.026	0.008	0.035	0.042	0.083	0.034	-0.03	0.11177
905	Dvl3	0.272171	0.81454	0.74	0.751	0.674	0.756	0.709	0.808	-0.036	A3SS	chr11:80375312:80375448:80375312:80375445:80375642:80375752	0.38448	0.875617	0.74	0.751	0.674	0.726	0.744	0.778	-0.028	0.681988	1	0.74	0.751	0.674	0.755	0.759	0.56	0.03	0.47918	1	0.77	0.678	0.683	0.702	0.685	0.664	0.027	0.614859	1	0.77	0.678	0.683	0.657	0.672	0.733	0.023	0.252224
906	Klc1	0.175546	0.669267	0.453	0.477	0.45	0.492	0.493	0.488	-0.031	A3SS	chr6:130851014:130851149:130851038:130851149:130849403:130849512	0.421878	0.917217	0.453	0.477	0.45	0.455	0.448	0.422	0.018	0.919519	1	0.453	0.477	0.45	0.476	0.449	0.449	0.002	0.0237849	0.236762	0.464	0.467	0.447	0.535	0.508	0.491	-0.052	0.666618	1	0.464	0.467	0.447	0.48	0.479	0.449	-0.01	0.438942
907	Ormdl3	0.581097	1	0.655	0.631	0.665	0.718	0.613	0.671	-0.017	A3SS	chr10:83592690:83592889:83592690:83592884:83595916:83596408	0.0937077	0.393357	0.655	0.631	0.665	0.665	0.713	0.699	-0.042	0.625432	1	0.655	0.631	0.665	0.633	0.588	0.686	0.015	0.45919	0.987614	0.66	0.621	0.547	0.603	0.617	0.676	-0.023	0.164045	0.617832	0.66	0.621	0.547	0.637	0.643	0.678	-0.043	0.159694
908	Clcn2	1	1	1	1	0.958	1	0.983	0.958	0.006	A3SS	chr11:80202264:80202390:80202310:80202390:80202053:80202132	0.0938959	0.393517	1	1	0.958	0.943	0.97	0.927	0.039	0.847363	1	1	1	0.958	1	1	0.894	0.021	0.616625	1	0.937	0.961	1	0.982	0.98	1	-0.021	0.469502	0.98767	0.937	0.961	1	0.986	0.949	1	-0.012	0.715067
909	Clcn2_1	0.576109	1	0.088	0.024	0	0.14	0.016	0.037	-0.027	A3SS	chr11:80204810:80204965:80204854:80204965:80204544:80204614	0.872281	1	0.088	0.024	0	0.123	0	0.029	-0.013	0.471871	1	0.088	0.024	0	0	0.035	0	0.026	0.0122803	0.161315	0	0.102	0.074	0	0	0	0.059	0.0130293	0.145595	0	0.102	0.074	0	0.013	0	0.054	0.0129622
910	Clcn2_2	0.632148	1	0.041	0	0	0	0.034	0.061	-0.018	A3SS	chr11:80206353:80206487:80206372:80206487:80206096:80206269	0.17913	0.575201	0.041	0	0	0.041	0.048	0.046	-0.031	0.415703	0.985143	0.041	0	0	0	0.034	0.112	-0.035	0.110397	0.527438	0.054	0.038	0.034	0	0	0.058	0.023	0.272438	0.785801	0.054	0.038	0.034	0	0.034	0.035	0.019	0.134937
911	Clcn2_3	0.963682	1	0.061	0.019	0.019	0.025	0.041	0.019	0.005	A3SS	chr11:80210916:80211026:80210939:80211026:80207340:80207445	0.474176	0.960697	0.061	0.019	0.019	0	0.096	0.038	-0.012	0.714728	1	0.061	0.019	0.019	0	0	0.022	0.026	0.199533	0.690224	0	0.019	0	0.02	0.037	0.064	-0.034	0.322453	0.850623	0	0.019	0	0.013	0.035	0.057	-0.029	1
912	Stat3	0.181907	0.68403	0.921	0.923	0.943	0.933	0.94	0.956	-0.014	A3SS	chr10:85813875:85813988:85813875:85813938:85814279:85814322	0.49939	0.98815	0.921	0.923	0.943	0.907	0.955	0.946	-0.007	0.583611	1	0.921	0.923	0.943	0.919	0.926	0.919	0.008	0.0850066	0.467982	0.942	0.945	0.957	0.913	0.944	0.938	0.016	0.377662	0.907642	0.942	0.945	0.957	0.944	0.929	0.949	0.007	0.121326
913	Scyl3	0.775896	1	0.905	0.946	0.976	0.937	1	0.905	-0.005	A3SS	chr13:76288954:76289011:76288962:76289011:76286067:76286181	0.956277	1	0.905	0.946	0.976	0.89	0.914	1	0.008	0.908983	1	0.905	0.946	0.976	0.95	0.96	0.925	-0.003	0.70071	1	0.898	0.968	0.884	0.93	0.897	0.877	0.015	0.80348	1	0.898	0.968	0.884	0.939	0.926	0.92	-0.012	0.137864
914	Scyl3_1	0.149454	0.622213	0.847	0.854	0.877	0.796	0.831	0.78	0.057	A3SS	chr13:76299847:76300527:76299895:76300527:76298713:76298872	0.513886	1	0.847	0.854	0.877	0.908	0.849	0.881	-0.02	0.875057	1	0.847	0.854	0.877	0.909	0.803	0.81	0.019	0.320426	0.856191	0.782	0.847	0.857	0.891	0.883	0.819	-0.036	0.0308078	0.252241	0.782	0.847	0.857	0.874	0.925	0.909	-0.074	0.0384222
915	Scyl3_2	1	1	1	0.97	0.983	1	0.984	0.98	-0.004	A3SS	chr13:76301271:76303038:76302097:76303038:76299847:76300527	0.0362141	0.217015	1	0.97	0.983	0.951	0.965	0.965	0.024	0.578585	1	1	0.97	0.983	1	0.983	0.944	0.009	0.285018	0.816877	0.903	0.986	0.963	1	0.982	0.929	-0.02	0.244907	0.748229	0.903	0.986	0.963	0.944	0.908	0.956	0.015	0.0475875
916	Tanc2	0.664649	1	0.038	0.065	0.039	0	0.032	0.082	0.009	A3SS	chr10:90866024:90873477:90866027:90873477:90864464:90864565	0.152295	0.522784	0.038	0.065	0.039	0.065	0.037	0.117	-0.026	0.117247	0.555959	0.038	0.065	0.039	0.136	0.092	0.061	-0.049	0.557075	1	0.098	0.08	0	0.051	0.113	0.083	-0.023	0.116021	0.517899	0.098	0.08	0	0.012	0.021	0.065	0.027	0.26429
917	Cenpt	0.00918565	0.126385	0.125	0.105	0.101	0.051	0.095	0.074	0.037	A3SS	chr19:33735168:33735564:33735168:33735336:33736028:33736122	0.322005	0.805684	0.125	0.105	0.101	0.109	0.149	0.119	-0.015	0.619341	1	0.125	0.105	0.101	0.098	0.133	0.076	0.008	0.985611	1	0.103	0.136	0.082	0.104	0.076	0.144	-0.001	0.012799	0.143974	0.103	0.136	0.082	0.153	0.156	0.163	-0.05	0.424834
918	Cenpt_1	0.0346982	0.278729	0.851	0.899	0.889	0.865	0.821	0.803	0.05	A3SS	chr19:33736471:33736624:33736471:33736582:33736794:33736995	4.61918e-06	0.000183477	0.851	0.899	0.889	0.8	0.696	0.764	0.126	0.128905	0.580008	0.851	0.899	0.889	0.868	0.82	0.843	0.036	0.889874	1	0.91	0.907	0.797	0.896	0.839	0.836	0.014	0.335398	0.864894	0.91	0.907	0.797	0.796	0.864	0.862	0.031	0.0666272
919	Cenpt_2	0.143038	0.60534	0.057	0.081	0.075	0.053	0.043	0.061	0.019	A3SS	chr19:33738874:33738999:33738874:33738971:33739074:33739162	0.255428	0.706982	0.057	0.081	0.075	0.092	0.089	0.081	-0.016	0.115832	0.555679	0.057	0.081	0.075	0.04	0.046	0.07	0.019	0.983518	1	0.063	0.072	0.033	0.032	0.078	0.061	-0.001	0.265758	0.774476	0.063	0.072	0.033	0.092	0.084	0.038	-0.015	0.167571
920	Rbak	0.844764	1	0.547	0.457	0.69	0.571	0.555	0.554	0.005	A3SS	chr12:11376678:11376740:11376681:11376740:11375313:11375573	0.332628	0.817497	0.547	0.457	0.69	0.514	0.595	0.389	0.065	0.458148	1	0.547	0.457	0.69	0.735	0.495	0.68	-0.072	0.280996	0.809532	0.348	0.524	0.649	0.645	0.604	0.62	-0.116	0.146919	0.583298	0.348	0.524	0.649	0.887	0.462	0.696	-0.175	0.879234
921	Snrnp70	0	0	0.253	0.255	0.251	0.088	0.082	0.09	0.166	A3SS	chr1:95860303:95862779:95860303:95860405:95863393:95863475	0.725488	1	0.253	0.255	0.251	0.256	0.271	0.249	-0.006	0.000264722	0.0141418	0.253	0.255	0.251	0.2	0.203	0.19	0.055	4.10129e-06	0.000394907	0.324	0.321	0.296	0.212	0.237	0.248	0.081	0	0	0.324	0.321	0.296	0.159	0.152	0.147	0.161	0.110186
922	Larp4	0.239519	0.76518	0.812	0.837	0.84	0.858	0.877	0.867	-0.038	A3SS	chr7:131145650:131145822:131145653:131145822:131144421:131144546	0.201625	0.615819	0.812	0.837	0.84	0.909	0.886	0.81	-0.039	0.0869266	0.483413	0.812	0.837	0.84	0.904	0.875	0.864	-0.051	0.213754	0.717819	0.909	0.833	0.891	0.825	0.886	0.839	0.028	0.0214434	0.199659	0.909	0.833	0.891	0.945	0.951	0.863	-0.042	0.684372
923	Acadvl	0.941452	1	0.082	0.038	0.089	0.06	0.071	0.078	0	A3SS	chr10:54735099:54735339:54735099:54735298:54735637:54735763	0.00795741	0.0717628	0.082	0.038	0.089	0.108	0.127	0.125	-0.05	0.91063	1	0.082	0.038	0.089	0.07	0.07	0.064	0.002	0.415806	0.953852	0.104	0.083	0.043	0.087	0.038	0.07	0.012	0.183978	0.658159	0.104	0.083	0.043	0.055	0.066	0.048	0.02	0.163099
924	Sltm	0.143838	0.607267	0.733	0.755	0.696	0.708	0.806	0.786	-0.039	A3SS	chr8:71243652:71244121:71243706:71244121:71242345:71242373	0.529686	1	0.733	0.755	0.696	0.745	0.723	0.773	-0.019	0.595305	1	0.733	0.755	0.696	0.712	0.693	0.736	0.014	0.152364	0.605948	0.649	0.755	0.69	0.678	0.667	0.584	0.055	0.736085	1	0.649	0.755	0.69	0.706	0.657	0.696	0.012	0.95005
925	Sltm_1	0.478813	1	0.018	0.036	0.042	0.052	0.037	0.024	-0.006	A3SS	chr8:71249925:71250125:71249961:71250125:71249743:71249847	0.585227	1	0.018	0.036	0.042	0.038	0.023	0.053	-0.006	0.109779	0.539616	0.018	0.036	0.042	0.023	0.026	0.008	0.013	0.137474	0.58289	0.036	0.033	0.012	0.06	0.042	0.024	-0.015	0.857311	1	0.036	0.033	0.012	0.052	0.028	0.009	-0.003	0.0672144
926	C2cd5	0.367041	0.924343	0.031	0.006	0.051	0.013	0.019	0.031	0.008	A3SS	chr4:175969543:175970768:175969543:175970702:175971919:175972066	0.474303	0.960697	0.031	0.006	0.051	0.04	0.033	0.047	-0.011	0.253181	0.79143	0.031	0.006	0.051	0.053	0	0.014	0.007	0.496596	1	0.02	0	0.008	0.039	0.025	0	-0.012	0.00900598	0.116001	0.02	0	0.008	0.035	0.047	0.018	-0.024	0.804664
927	C2cd5_1	0.662601	1	0.987	0.986	0.947	0.938	0.989	0.987	0.002	A3SS	chr4:175990652:175990793:175990652:175990790:175993140:175993305	0.774724	1	0.987	0.986	0.947	0.981	0.964	0.955	0.007	0.109633	0.539553	0.987	0.986	0.947	1	0.895	0.94	0.028	0.480861	1	0.959	0.887	0.954	0.962	0.891	0.975	-0.009	0.891242	1	0.959	0.887	0.954	0.956	0.963	0.912	-0.01	0.597228
928	C2cd5_2	0.232171	0.756459	0.041	0.019	0.025	0.023	0.014	0	0.016	A3SS	chr4:176037187:176037371:176037187:176037359:176044921:176045008	0.052995	0.273428	0.041	0.019	0.025	0.096	0.052	0.046	-0.036	0.11869	0.557229	0.041	0.019	0.025	0.065	0	0.113	-0.031	0.0530954	0.366183	0.123	0.022	0.026	0	0	0.093	0.026	0.0433358	0.301214	0.123	0.022	0.026	0	0.016	0.026	0.043	0.0480302
929	Ncam1	0.782439	1	0.216	0.216	0.236	0.213	0.286	0.192	-0.008	A3SS	chr8:49883266:49883447:49883266:49883444:49886545:49886670	0.609916	1	0.216	0.216	0.236	0.296	0.294	0.186	-0.036	0.692892	1	0.216	0.216	0.236	0.23	0.197	0.211	0.01	0.0382277	0.314813	0.21	0.196	0.268	0.175	0.178	0.191	0.043	0.108819	0.497149	0.21	0.196	0.268	0.196	0.195	0.185	0.033	0.409974
930	Tnk2	0.304304	0.854025	0.964	0.984	0.913	0.922	0.966	0.939	0.011	A3SS	chr11:68117141:68117237:68117141:68117231:68117327:68118676	0.082921	0.365466	0.964	0.984	0.913	0.94	0.939	0.914	0.023	0.564771	1	0.964	0.984	0.913	0.953	0.928	0.956	0.008	0.000248567	0.0112124	0.947	0.931	0.937	1	0.961	0.987	-0.044	0.983882	1	0.947	0.931	0.937	0.944	0.945	0.929	-0.001	0.400962
931	Tnk2_1	0.989301	1	0.86	0.812	0.885	0.862	0.835	0.86	0	A3SS	chr11:68129517:68129739:68129517:68129688:68132028:68132099	0.455871	0.943531	0.86	0.812	0.885	0.835	0.851	0.91	-0.013	0.485156	1	0.86	0.812	0.885	0.86	0.892	0.842	-0.012	0.526344	1	0.909	0.921	0.885	0.864	0.869	0.941	0.014	0.515638	1	0.909	0.921	0.885	0.867	0.899	0.91	0.013	0.0105486
932	Cc2d2a	0.069144	0.415896	0.882	0.97	0.971	0.839	0.921	0.884	0.06	A3SS	chr14:67392767:67392908:67392767:67392904:67397481:67397588	0.707238	1	0.882	0.97	0.971	0.902	0.961	0.965	-0.002	0.356528	0.922951	0.882	0.97	0.971	1	0.963	1	-0.047	0.137821	0.58363	0.919	0.946	0.947	0.941	0.957	1	-0.029	0.781675	1	0.919	0.946	0.947	1	0.921	0.86	0.01	0.045905
933	Chchd7	0.804406	1	0.091	0.053	0.078	0.11	0.049	0.048	0.005	A3SS	chr5:16960852:16960995:16960896:16960995:16959487:16959557	0.169352	0.557488	0.091	0.053	0.078	0.03	0.081	0.054	0.019	0.279136	0.83125	0.091	0.053	0.078	0.055	0.056	0.062	0.016	0.692582	1	0.05	0.118	0.066	0.098	0.086	0.063	-0.004	0.666646	1	0.05	0.118	0.066	0.04	0.084	0.074	0.012	0.774306
934	Rock1	0.854751	1	0.946	0.931	0.976	0.954	0.957	0.936	0.002	A3SS	chr18:1159870:1159959:1159870:1159956:1163050:1163111	0.764383	1	0.946	0.931	0.976	0.937	0.962	0.961	-0.002	0.359657	0.926099	0.946	0.931	0.976	0.953	0.965	0.971	-0.012	0.0662959	0.411841	0.948	0.975	0.959	0.969	0.921	0.94	0.017	0.787253	1	0.948	0.975	0.959	0.968	0.949	0.952	0.004	0.230668
935	Dyrk1a	0.557324	1	0.479	0.432	0.474	0.39	0.437	0.488	0.023	A3SS	chr11:33977663:33977783:33977690:33977783:33972823:33973020	0.00349761	0.0401149	0.479	0.432	0.474	0.319	0.367	0.369	0.11	0.0432651	0.34386	0.479	0.432	0.474	0.34	0.391	0.428	0.075	0.0494255	0.358816	0.355	0.391	0.44	0.351	0.333	0.295	0.069	0.28749	0.80712	0.355	0.391	0.44	0.425	0.424	0.462	-0.042	0.57575
936	Ccne2	0.052006	0.3558	0.937	0.924	0.928	0.876	0.909	0.886	0.039	A3SS	chr5:24287174:24287274:24287177:24287274:24287037:24287077	0.263256	0.719326	0.937	0.924	0.928	0.896	0.88	0.95	0.021	0.0235946	0.241189	0.937	0.924	0.928	0.888	0.891	0.87	0.047	0.907533	1	0.815	0.972	0.902	0.888	0.912	0.876	0.004	1	1	0.815	0.972	0.902	0.927	0.908	0.892	-0.013	0.0222916
937	Prc1	0.3199	0.869596	0.959	0.964	0.93	0.941	0.937	0.939	0.012	A3SS	chr1:134269167:134269209:134269170:134269209:134268671:134268848	0.276592	0.7441	0.959	0.964	0.93	0.924	0.942	0.948	0.013	0.474067	1	0.959	0.964	0.93	0.928	0.954	0.949	0.007	0.466166	0.993353	0.939	0.907	0.923	0.93	0.914	0.956	-0.01	0.48709	1	0.939	0.907	0.923	0.958	0.904	0.931	-0.008	0.186642
938	Tbc1d23	0.317237	0.867632	0.951	0.968	0.992	0.968	0.979	0.992	-0.009	A3SS	chr11:43326665:43326870:43326670:43326870:43324750:43324856	0.918632	1	0.951	0.968	0.992	0.969	0.964	0.975	0.001	0.919295	1	0.951	0.968	0.992	0.966	0.967	0.979	0	0.846586	1	0.979	0.97	0.972	0.995	0.979	0.958	-0.004	0.822038	1	0.979	0.97	0.972	0.955	0.987	0.979	0	0.827757
939	Tbc1d23_1	0.0893304	0.478868	1	0.969	0.942	0.993	0.978	0.985	-0.015	A3SS	chr11:43326665:43326870:43326750:43326870:43324750:43324856	0.240572	0.683933	1	0.969	0.942	0.987	0.944	0.94	0.013	0.607704	1	1	0.969	0.942	0.964	0.992	0.97	-0.005	0.917662	1	0.995	0.99	0.963	0.986	0.98	0.986	-0.001	0.0958998	0.461994	0.995	0.99	0.963	0.971	0.977	0.958	0.014	0.119249
940	Tbc1d23_2	0.114538	0.548017	1	0.923	0.849	0.983	0.936	0.961	-0.036	A3SS	chr11:43326670:43326870:43326750:43326870:43324750:43324856	0.296954	0.772624	1	0.923	0.849	0.965	0.882	0.857	0.023	0.610275	1	1	0.923	0.849	0.924	0.979	0.921	-0.017	0.80396	1	0.989	0.978	0.913	0.963	0.953	0.965	0	0.118773	0.523303	0.989	0.978	0.913	0.945	0.946	0.91	0.026	0.100283
941	Magi3	0.00116289	0.0310451	1	1	0.98	0.916	0.913	0.985	0.055	A3SS	chr2:191554797:191555403:191554797:191555349:191557866:191558055	1.71241e-06	8.56218e-05	1	1	0.98	0.863	0.828	0.984	0.102	0.000151247	0.00980531	1	1	0.98	0.939	0.915	0.915	0.07	0.505237	1	1	0.977	0.973	0.951	0.981	0.968	0.017	0.00876797	0.114096	1	0.977	0.973	0.938	0.984	0.937	0.03	1
942	Dcbld2	0.523895	1	0.946	0.974	0.946	0.959	0.947	0.977	-0.006	A3SS	chr11:42134626:42134777:42134626:42134700:42138245:42138370	0.00043121	0.00823108	0.946	0.974	0.946	0.906	0.914	0.922	0.041	0.00709556	0.125769	0.946	0.974	0.946	0.921	0.936	0.908	0.034	0.0754176	0.440112	0.971	0.961	0.971	0.954	0.975	0.909	0.022	0.832215	1	0.971	0.961	0.971	0.968	0.991	0.943	0	0.0874527
943	Pigq	0.710175	1	0.951	0.973	0.981	0.982	0.957	0.972	-0.002	A3SS	chr10:14942570:14943932:14942570:14942663:14944742:14944804	0.0632608	0.308983	0.951	0.973	0.981	0.987	0.994	0.967	-0.014	0.634891	1	0.951	0.973	0.981	0.964	0.952	0.969	0.007	0.182791	0.663489	0.943	0.953	0.914	0.857	0.905	0.881	0.056	0.00100712	0.0294684	0.943	0.953	0.914	0.984	0.973	0.974	-0.04	0.00048742
944	Naa10	0.646629	1	0.531	0.523	0.624	0.605	0.489	0.529	0.018	A3SS	chrX:151656065:151656466:151656065:151656379:151657073:151657158	0.331742	0.816062	0.531	0.523	0.624	0.599	0.509	0.44	0.043	0.084044	0.479114	0.531	0.523	0.624	0.509	0.433	0.527	0.07	0.0304387	0.274606	0.405	0.456	0.442	0.326	0.41	0.326	0.08	0.0538772	0.340929	0.405	0.456	0.442	0.272	0.39	0.402	0.08	0.230577
945	Naa10_1	0.365786	0.923241	0.022	0.021	0.013	0.006	0.019	0.008	0.008	A3SS	chrX:151657073:151657183:151657073:151657158:151658736:151658781	0.661816	1	0.022	0.021	0.013	0.013	0.013	0.018	0.004	0.894552	1	0.022	0.021	0.013	0.018	0.026	0.01	0.001	0.804166	1	0.018	0.008	0.011	0	0.025	0	0.004	0.692108	1	0.018	0.008	0.011	0.011	0.027	0.009	-0.003	0.150062
946	Naa10_2	0.0767069	0.44259	0.259	0.202	0.214	0.17	0.212	0.185	0.036	A3SS	chrX:151660612:151660912:151660612:151660711:151661088:151661304	0.00131252	0.0191627	0.259	0.202	0.214	0.149	0.177	0.163	0.062	0.127919	0.57824	0.259	0.202	0.214	0.224	0.19	0.171	0.03	0.623739	1	0.214	0.308	0.185	0.246	0.192	0.228	0.014	0.154164	0.59559	0.214	0.308	0.185	0.276	0.258	0.291	-0.039	0.00159789
947	Clk2	0.755488	1	0.148	0.061	0.061	0.055	0.08	0.116	0.006	A3SS	chr2:174574787:174575037:174574808:174575037:174572863:174573033	0.142507	0.50503	0.148	0.061	0.061	0.063	0.068	0.055	0.028	0.570636	1	0.148	0.061	0.061	0.126	0.147	0.036	-0.013	0.25038	0.766502	0.052	0.113	0.033	0.107	0.088	0.074	-0.024	0.839992	1	0.052	0.113	0.033	0.086	0.053	0.055	0.001	0.715655
948	Clk2_1	0.488642	1	0.334	0.23	0.301	0.231	0.29	0.244	0.033	A3SS	chr2:174574787:174575037:174574811:174575037:174572863:174573033	0.532636	1	0.334	0.23	0.301	0.242	0.253	0.279	0.03	0.876665	1	0.334	0.23	0.301	0.392	0.396	0.13	-0.018	0.798341	1	0.272	0.326	0.11	0.343	0.279	0.137	-0.017	0.980769	1	0.272	0.326	0.11	0.329	0.167	0.183	0.01	0.728044
949	Clk2_2	0.285315	0.834334	0.743	0.804	0.857	0.771	0.809	0.71	0.038	A3SS	chr2:174574808:174575037:174574811:174575037:174572863:174573033	0.947823	1	0.743	0.804	0.857	0.794	0.794	0.82	-0.001	0.55235	1	0.743	0.804	0.857	0.808	0.773	0.752	0.024	0.219335	0.724343	0.846	0.783	0.749	0.786	0.784	0.665	0.048	0.505166	1	0.846	0.783	0.749	0.787	0.763	0.768	0.02	0.323702
950	Clk2_3	0.881734	1	0.574	0.623	0.642	0.668	0.62	0.505	0.015	A3SS	chr2:174575700:174575788:174575703:174575788:174574787:174575037	0.416329	0.911269	0.574	0.623	0.642	0.599	0.649	0.703	-0.037	0.514816	1	0.574	0.623	0.642	0.715	0.541	0.681	-0.033	0.752987	1	0.619	0.723	0.618	0.562	0.74	0.605	0.018	0.236015	0.738842	0.619	0.723	0.618	0.648	0.633	0.508	0.057	0.962101
951	Prdm15	0.000166098	0.00742737	0.931	0.919	0.894	1	0.976	1	-0.077	A3SS	chr11:37184950:37185118:37184950:37185084:37188781:37188869	0.166974	0.553732	0.931	0.919	0.894	0.884	0.837	0.87	0.051	0.629767	1	0.931	0.919	0.894	0.907	0.923	0.965	-0.017	0.16234	0.62719	1	0.883	0.968	0.87	0.9	0.956	0.042	0.25361	0.757114	1	0.883	0.968	0.867	0.938	0.966	0.027	0.0775998
952	Toe1	0.00804327	0.117283	0.115	0.174	0.12	0.098	0.057	0.062	0.064	A3SS	chr5:130272654:130272774:130272654:130272751:130272881:130272922	0.707857	1	0.115	0.174	0.12	0.135	0.108	0.133	0.011	0.558395	1	0.115	0.174	0.12	0.113	0.13	0.118	0.016	0.124885	0.559301	0.042	0.114	0.126	0.108	0.193	0.115	-0.045	0.815532	1	0.042	0.114	0.126	0.125	0.075	0.105	-0.008	0.547402
953	Ankhd1	0.237707	0.763267	0.804	0.684	0.751	0.819	0.723	0.82	-0.041	A3SS	chr18:28257482:28257737:28257533:28257737:28256017:28256191	0.122953	0.460351	0.804	0.684	0.751	0.842	0.806	0.759	-0.056	0.339654	0.902975	0.804	0.684	0.751	0.778	0.747	0.816	-0.034	0.0735869	0.433352	0.843	0.798	0.796	0.768	0.787	0.715	0.056	0.139516	0.56313	0.843	0.798	0.796	0.796	0.792	0.726	0.041	0.211724
954	Pgap2	0.542769	1	0.277	0.433	0.323	0.412	0.304	0.41	-0.031	A3SS	chr1:156616427:156616711:156616602:156616711:156615928:156616023	0.179317	0.57522	0.277	0.433	0.323	0.424	0.333	0.571	-0.098	0.192418	0.698379	0.277	0.433	0.323	0.392	0.444	0.44	-0.081	0.0285453	0.263216	0.32	0.409	0.343	0.284	0.271	0.236	0.094	0.00397118	0.06779	0.32	0.409	0.343	0.248	0.25	0.208	0.122	0.217008
955	Pgap2_1	0.205271	0.720394	0.19	0.344	0.266	0.399	0.25	0.366	-0.072	A3SS	chr1:156616527:156616711:156616602:156616711:156615928:156616023	0.117302	0.445929	0.19	0.344	0.266	0.373	0.23	0.581	-0.128	0.276801	0.827142	0.19	0.344	0.266	0.368	0.347	0.25	-0.055	0.0226814	0.229929	0.275	0.36	0.298	0.235	0.21	0.192	0.099	0.0235424	0.212807	0.275	0.36	0.298	0.214	0.21	0.219	0.097	0.0995772
956	Pgap2_2	0.154598	0.631817	0.385	0.5	0.354	0.707	0.385	0.538	-0.13	A3SS	chr1:156616427:156616711:156616602:156616711:156615928:156616035	0.524492	1	0.385	0.5	0.354	0.448	0.373	0.531	-0.038	0.127121	0.576966	0.385	0.5	0.354	0.608	0.462	0.5	-0.11	0.31177	0.846089	0.296	0.451	0.388	0.312	0.324	0.344	0.052	0.302244	0.829405	0.296	0.451	0.388	0.295	0.392	0.28	0.056	0.22737
957	Pgap2_3	0.11086	0.540794	0.285	0.434	0.275	0.689	0.314	0.47	-0.16	A3SS	chr1:156616527:156616711:156616602:156616711:156615928:156616035	0.306752	0.783854	0.285	0.434	0.275	0.414	0.272	0.526	-0.073	0.200204	0.709306	0.285	0.434	0.275	0.594	0.363	0.347	-0.103	0.237621	0.75017	0.278	0.422	0.35	0.266	0.28	0.322	0.061	0.445758	0.970925	0.278	0.422	0.35	0.279	0.368	0.283	0.04	0.0757849
958	Wdfy1	0.483646	1	0.981	0.977	0.985	0.968	0.976	0.978	0.007	A3SS	chr9:81046212:81046343:81046212:81046332:81047352:81047454	0.550317	1	0.981	0.977	0.985	0.968	0.97	0.986	0.006	0.732179	1	0.981	0.977	0.985	0.988	0.973	0.986	-0.001	0.486029	1	0.956	0.983	0.993	0.992	0.983	0.974	-0.006	0.616922	1	0.956	0.983	0.993	0.997	0.988	0.967	-0.007	0.538434
959	Psmc3	1	1	0.01	0.009	0.008	0.005	0.008	0.008	0.002	A3SS	chr3:77034579:77034739:77034595:77034739:77033780:77033918	0.0280655	0.183547	0.01	0.009	0.008	0.014	0.015	0.014	-0.005	1	1	0.01	0.009	0.008	0.007	0.007	0.006	0.002	0.787651	1	0.009	0.008	0.014	0.008	0.012	0.015	-0.001	0.915413	1	0.009	0.008	0.014	0.006	0.011	0.007	0.002	0.736119
960	Hlcs	0.424379	0.98541	0.649	0.715	0.696	0.662	0.774	0.72	-0.032	A3SS	chr11:33597559:33598494:33597559:33598491:33598730:33598893	0.679291	1	0.649	0.715	0.696	0.754	0.76	0.595	-0.016	0.787456	1	0.649	0.715	0.696	0.675	0.797	0.627	-0.013	0.59095	1	0.719	0.761	0.689	0.77	0.698	0.779	-0.026	0.209423	0.69845	0.719	0.761	0.689	0.683	0.635	0.679	0.057	0.820744
961	Dop1b	1	1	1	1	1	1	1	0.969	0.01	A3SS	chr11:33121741:33121878:33121811:33121878:33119704:33119833	0.691434	1	1	1	1	1	0.908	0.92	0.057	0.275387	0.824304	1	1	1	0.955	0.895	0.944	0.069	0.0241735	0.239203	1	0.973	0.854	0.955	0.826	0.71	0.112	0.770525	1	1	0.973	0.854	1	0.962	0.913	-0.016	0.0397219
962	Plk4	0.064112	0.398177	0.971	0.969	0.953	0.954	0.939	0.935	0.022	A3SS	chr2:123804254:123804350:123804258:123804350:123803475:123803571	0.869477	1	0.971	0.969	0.953	0.965	0.952	0.975	0	0.880665	1	0.971	0.969	0.953	0.954	0.968	0.985	-0.005	0.89939	1	0.948	0.976	0.976	0.956	0.943	0.986	0.005	0.177814	0.64942	0.948	0.976	0.976	0.952	0.925	0.966	0.019	0.733799
963	Setd4	0.867736	1	0.08	0.085	0.098	0.088	0.073	0.095	0.002	A3SS	chr11:32843069:32844067:32843069:32843151:32844511:32844686	0.685767	1	0.08	0.085	0.098	0.074	0.103	0.106	-0.007	0.205079	0.716854	0.08	0.085	0.098	0.071	0.07	0.064	0.019	0.0342633	0.294228	0.096	0.133	0.141	0.105	0.067	0.061	0.046	0.614941	1	0.096	0.133	0.141	0.144	0.131	0.062	0.011	0.425564
964	Setd4_1	0.41179	0.969578	0.239	0.5	0.367	0.333	0.5	0.455	-0.061	A3SS	chr11:32843069:32844067:32843069:32843151:32844564:32844686	0.527093	1	0.239	0.5	0.367	0.239	0.343	0.333	0.064	0.678473	1	0.239	0.5	0.367	0.422	0.316	0.409	-0.014	0.0448424	0.342483	0.378	0.333	0.387	0.367	0.183	0.17	0.126	0.793358	1	0.378	0.333	0.387	0.385	0.405	0.253	0.018	0.926377
965	Setd4_2	0.30188	0.851229	0.31	0.243	0.3	0.19	0.299	0.257	0.036	A3SS	chr11:32847401:32847611:32847401:32847490:32850711:32850749	0.367048	0.856758	0.31	0.243	0.3	0.333	0.318	0.284	-0.027	0.392377	0.963303	0.31	0.243	0.3	0.27	0.293	0.205	0.028	0.00826208	0.126123	0.255	0.271	0.187	0.278	0.42	0.35	-0.112	0.187025	0.662506	0.255	0.271	0.187	0.286	0.265	0.287	-0.042	0.237025
966	Setd4_3	0.0145757	0.170771	0.584	0.431	0.391	0.576	0.685	0.594	-0.15	A3SS	chr11:32847401:32847611:32847401:32847490:32853437:32853536	0.00616336	0.0610908	0.584	0.431	0.391	0.615	0.66	0.6	-0.156	0.378634	0.947921	0.584	0.431	0.391	0.514	0.591	0.453	-0.051	0.0525993	0.365803	0.508	0.38	0.356	0.481	0.651	0.517	-0.135	0.0595902	0.36263	0.508	0.38	0.356	0.478	0.647	0.5	-0.127	0.654584
967	Runx1	0.591784	1	0.87	0.933	0.913	0.896	0.939	0.915	-0.011	A3SS	chr11:31839879:31844616:31839879:31844613:31851821:31851980	0.221926	0.652732	0.87	0.933	0.913	0.932	0.905	0.941	-0.021	0.314194	0.871491	0.87	0.933	0.913	0.935	0.906	0.927	-0.017	0.741091	1	0.834	0.95	0.873	0.821	0.943	0.939	-0.015	0.440834	0.966503	0.834	0.95	0.873	0.949	0.903	0.924	-0.04	0.913945
968	Ewsr1	0.310228	0.8572	0.492	0.539	0.516	0.529	0.546	0.55	-0.026	A3SS	chr14:79973813:79973851:79973813:79973848:79976607:79976788	0.174358	0.566374	0.492	0.539	0.516	0.559	0.542	0.55	-0.035	0.233121	0.763451	0.492	0.539	0.516	0.562	0.543	0.534	-0.031	0.331249	0.866724	0.518	0.561	0.526	0.576	0.551	0.563	-0.028	0.846169	1	0.518	0.561	0.526	0.465	0.527	0.586	0.009	0.961453
969	Donson	0.84295	1	0.867	0.945	0.92	0.857	0.943	0.903	0.01	A3SS	chr11:30928295:30928474:30928295:30928435:30930320:30930524	0.280206	0.748973	0.867	0.945	0.92	0.849	0.868	0.936	0.026	0.175438	0.67161	0.867	0.945	0.92	0.867	0.867	0.909	0.03	0.185415	0.666935	0.877	0.924	0.895	0.902	0.92	0.969	-0.032	0.978051	1	0.877	0.924	0.895	0.865	0.934	0.887	0.003	0.00597993
970	Npm1	1.53162e-05	0.00130455	0.222	0.243	0.233	0.329	0.301	0.306	-0.079	A3SS	chr10:17742733:17743812:17742733:17742808:17744575:17744677	0.00465996	0.0491663	0.222	0.243	0.233	0.289	0.271	0.286	-0.049	1.58147e-08	6.6612e-06	0.222	0.243	0.233	0.324	0.321	0.365	-0.104	0.655557	1	0.271	0.276	0.257	0.249	0.265	0.265	0.008	2.19832e-07	3.97424e-05	0.271	0.276	0.257	0.172	0.198	0.176	0.086	0.327553
971	LOC103694328	0.748573	1	0.094	0.15	0.124	0.107	0.103	0.141	0.006	A3SS	chr19:37700340:37707544:37700340:37707541:37708958:37709020	0.551146	1	0.094	0.15	0.124	0.156	0.091	0.167	-0.015	0.497358	1	0.094	0.15	0.124	0.066	0.135	0.138	0.01	0.12252	0.553734	0.062	0.041	0.137	0.096	0.091	0.178	-0.042	0.00188629	0.0428179	0.062	0.041	0.137	0.111	0.193	0.18	-0.081	0.0276238
972	Usp13	0.000369747	0.0128835	0.923	0.826	1	1	0.973	1	-0.075	A3SS	chr2:115607117:115607178:115607120:115607178:115598341:115598467	0.994424	1	0.923	0.826	1	0.964	0.905	0.888	-0.003	0.459538	1	0.923	0.826	1	0.898	0.954	0.974	-0.026	0.762781	1	0.911	0.915	0.893	0.86	0.946	0.876	0.012	0.0135028	0.147553	0.911	0.915	0.893	0.873	1	1	-0.051	0.626872
973	Rnf213	0.328852	0.881809	0.187	0.095	0.204	0.164	0.241	0.174	-0.031	A3SS	chr10:104717684:104717815:104717687:104717815:104717182:104717302	0.407236	0.902625	0.187	0.095	0.204	0.279	0.154	0.166	-0.038	0.847434	1	0.187	0.095	0.204	0.132	0.157	0.207	-0.003	0.55268	1	0.102	0.183	0.184	0.166	0.147	0.085	0.024	0.272083	0.785362	0.102	0.183	0.184	0.187	0.188	0.178	-0.028	0.629386
974	Tpcn1	0.047983	0.341481	0.995	0.965	0.975	0.965	0.962	0.968	0.013	A3SS	chr12:36007388:36007519:36007409:36007519:36006716:36006830	0.45269	0.941857	0.995	0.965	0.975	0.963	0.984	0.969	0.006	0.194093	0.702138	0.995	0.965	0.975	0.957	0.976	0.976	0.009	0.345433	0.878853	0.963	0.933	0.967	0.968	0.958	0.965	-0.009	0.336641	0.866691	0.963	0.933	0.967	0.958	0.973	0.964	-0.011	0.3688
975	Slc9a1	0.773339	1	0.988	0.952	0.94	0.973	0.972	0.922	0.004	A3SS	chr5:145620881:145621132:145621081:145621132:145617092:145617553	0.0616868	0.306561	0.988	0.952	0.94	0.91	0.929	0.961	0.027	0.694093	1	0.988	0.952	0.94	0.964	0.974	0.958	-0.005	0.500197	1	0.968	0.965	0.952	0.942	0.983	0.979	-0.006	0.00806277	0.107688	0.968	0.965	0.952	1	0.978	0.986	-0.026	0.0485168
976	Slc9a1_1	0.82571	1	0.954	0.991	0.946	0.949	0.968	0.981	-0.002	A3SS	chr5:145625835:145625906:145625857:145625906:145625348:145625438	0.299448	0.773935	0.954	0.991	0.946	0.982	0.924	0.932	0.018	0.692605	1	0.954	0.991	0.946	0.983	0.933	0.987	-0.004	0.228359	0.736654	0.991	0.983	0.971	1	0.964	0.942	0.013	0.581526	1	0.991	0.983	0.971	0.984	0.985	1	-0.008	0.691961
977	Ppox	0.706943	1	0.03	0.033	0	0.007	0.033	0.034	-0.004	A3SS	chr13:83700043:83700252:83700043:83700188:83700477:83700610	0.665454	1	0.03	0.033	0	0	0.009	0	0.018	0.624179	1	0.03	0.033	0	0.018	0.008	0.031	0.002	0.810919	1	0	0.041	0.005	0.023	0.022	0.008	-0.002	0.0526253	0.337201	0	0.041	0.005	0.036	0.022	0.036	-0.016	0.20057
978	Ppox_1	0.0685788	0.415328	0.145	0.129	0.127	0.078	0.079	0.105	0.046	A3SS	chr13:83700759:83700891:83700759:83700875:83701011:83701146	0.85781	1	0.145	0.129	0.127	0.161	0.064	0.176	0	0.415691	0.985143	0.145	0.129	0.127	0.127	0.083	0.124	0.022	0.00297361	0.0630883	0.101	0.054	0.072	0.134	0.169	0.131	-0.069	0.674716	1	0.101	0.054	0.072	0.1	0.112	0.054	-0.013	0.867195
979	Ppox_2	0.589749	1	0.126	0.155	0.124	0.08	0.156	0.119	0.017	A3SS	chr13:83700759:83700908:83700759:83700875:83701011:83701146	0.0503099	0.264887	0.126	0.155	0.124	0.249	0.157	0.202	-0.068	0.0205746	0.229204	0.126	0.155	0.124	0.047	0.109	0.082	0.056	0.335065	0.86986	0.108	0.099	0.087	0.091	0.142	0.128	-0.022	0.294971	0.819049	0.108	0.099	0.087	0.092	0.156	0.112	-0.022	0.44832
980	Gabpa	0.601606	1	0.06	0.066	0.061	0.068	0.027	0.068	0.008	A3SS	chr11:23911675:23911874:23911681:23911874:23911268:23911409	0.816625	1	0.06	0.066	0.061	0.065	0.059	0.052	0.004	0.100368	0.518895	0.06	0.066	0.061	0.069	0.078	0.118	-0.026	0.381892	0.916744	0.027	0.065	0.081	0.058	0.047	0.034	0.011	0.844495	1	0.027	0.065	0.081	0.064	0.083	0.044	-0.006	0.238007
981	Kif1b	0.0331626	0.271414	0.023	0.015	0.027	0.01	0.004	0.01	0.014	A3SS	chr5:159688822:159689034:159688822:159688956:159693018:159693161	0.0327242	0.202616	0.023	0.015	0.027	0	0.015	0	0.017	0.0934496	0.501127	0.023	0.015	0.027	0.009	0.02	0.004	0.011	0.528531	1	0.009	0.016	0.019	0.009	0.01	0.01	0.005	0.508113	1	0.009	0.016	0.019	0.008	0.009	0.016	0.004	0.563169
982	Kmt2a	0.989541	1	0.78	0.702	0.797	0.8	0.712	0.771	-0.001	A3SS	chr8:45136619:45136802:45136619:45136799:45137199:45137360	0.936441	1	0.78	0.702	0.797	0.71	0.821	0.71	0.013	0.758152	1	0.78	0.702	0.797	0.831	0.693	0.662	0.031	0.409703	0.948464	0.834	0.751	0.797	0.772	0.653	0.797	0.053	0.400627	0.931545	0.834	0.751	0.797	0.86	0.782	0.852	-0.037	0.359144
983	Kmt2a_1	0.225393	0.752374	0.934	0.964	0.958	0.946	0.907	0.94	0.021	A3SS	chr8:45149778:45149874:45149778:45149871:45150165:45150312	0.146988	0.51327	0.934	0.964	0.958	0.962	1	1	-0.035	0.0403902	0.33191	0.934	0.964	0.958	0.92	0.896	0.806	0.078	0.0037819	0.0754422	0.859	0.873	0.95	0.972	0.962	0.969	-0.074	0.368645	0.899062	0.859	0.873	0.95	0.737	1	1	-0.018	0.0751831
984	Kmt2a_2	1	1	0.969	1	0.978	1	1	1	-0.018	A3SS	chr8:45159624:45162275:45159624:45159761:45165264:45165334	0.042228	0.238615	0.969	1	0.978	0.962	0.93	0.908	0.049	1	1	0.969	1	0.978	1	0.969	1	-0.007	1	1	1	1	1	1	0.965	1	0.012	1	1	1	1	1	1	0.889	1	0.037	0.397997
985	Tbcd	0.828899	1	0	0.02	0.009	0.02	0.019	0.007	-0.006	A3SS	chr10:106862413:106862604:106862445:106862604:106861445:106861529	0.286612	0.757058	0	0.02	0.009	0.016	0.031	0.006	-0.008	0.319573	0.877134	0	0.02	0.009	0.008	0.024	0.024	-0.009	0.106011	0.519957	0	0.031	0.036	0.009	0.015	0.011	0.011	0.599565	1	0	0.031	0.036	0.007	0.021	0.024	0.005	0.877648
986	Tbcd_1	0.357498	0.91198	0.013	0.02	0.012	0.015	0.007	0.006	0.006	A3SS	chr10:106868834:106868903:106868879:106868903:106868226:106868314	0.178594	0.574607	0.013	0.02	0.012	0.024	0.017	0.024	-0.007	0.40713	0.977138	0.013	0.02	0.012	0.014	0.016	0.008	0.002	0.363109	0.896934	0.014	0.013	0.008	0.013	0.029	0.013	-0.007	1	1	0.014	0.013	0.008	0.007	0.009	0.009	0.003	1
987	Hexd	1.88306e-05	0.00155454	0.971	0.968	0.92	0.783	0.77	0.871	0.145	A3SS	chr10:106494134:106494771:106494575:106494771:106493138:106493322	0.385869	0.877669	0.971	0.968	0.92	1	1	1	-0.047	0.520614	1	0.971	0.968	0.92	1	1	0.975	-0.039	1	1	1	1	1	0.94	1	1	0.02	1	1	1	1	1	1	1	0.966	0.011	1
988	Hexd_1	1	1	1	1	0.921	1	0.966	1	-0.015	A3SS	chr10:106495965:106496178:106496089:106496178:106494575:106494771	1	1	1	1	0.921	1	1	0.973	-0.017	1	1	1	1	0.921	0.961	0.977	1	-0.006	1	1	1	1	0.955	1	1	0.964	-0.003	1	1	1	1	0.955	0.965	1	1	-0.003	1
989	Hexd_2	0.315974	0.866142	0.2	0.342	0.25	0.283	0.31	0.347	-0.049	A3SS	chr10:106496725:106497185:106497106:106497185:106495965:106496048	0.291768	0.764742	0.2	0.342	0.25	0.217	0.232	0.189	0.051	0.113441	0.548907	0.2	0.342	0.25	0.097	0.291	0.179	0.075	0.48266	1	0.42	0.468	0.244	0.271	0.36	0.36	0.047	0.019517	0.189626	0.42	0.468	0.244	0.508	0.514	0.592	-0.161	0.223543
990	Hexd_3	0.293716	0.84463	0.2	0.342	0.25	0.283	0.318	0.347	-0.052	A3SS	chr10:106496864:106497185:106497106:106497185:106495965:106496048	0.291768	0.764742	0.2	0.342	0.25	0.217	0.232	0.189	0.051	0.127023	0.576966	0.2	0.342	0.25	0.097	0.291	0.186	0.073	0.48266	1	0.42	0.468	0.244	0.271	0.36	0.36	0.047	0.0185642	0.181764	0.42	0.468	0.244	0.5	0.534	0.574	-0.159	0.277719
991	Hexd_4	0.355397	0.910872	0.789	0.929	0.818	0.867	0.867	1	-0.066	A3SS	chr10:106496725:106497185:106497106:106497185:106495965:106496178	0.037686	0.220383	0.789	0.929	0.818	1	1	0.846	-0.103	0.395875	0.964775	0.789	0.929	0.818	0.6	0.852	0.833	0.084	0.78299	1	1	0.957	0.81	0.941	1	0.9	-0.025	0.909109	1	1	0.957	0.81	0.838	1	0.931	-0.001	0.819771
992	Polr2e	0.921131	1	0.993	0.988	0.975	0.977	0.993	0.985	0	A3SS	chr7:9670271:9670636:9670438:9670636:9669974:9670046	0.0454157	0.249072	0.993	0.988	0.975	0.978	0.979	0.976	0.008	0.402665	0.972864	0.993	0.988	0.975	0.983	0.989	0.99	-0.002	0.944018	1	0.976	0.987	0.964	0.977	0.966	0.981	0.001	0.0701056	0.395624	0.976	0.987	0.964	0.967	0.971	0.956	0.011	0.524565
993	Ccdc57	0.154423	0.631582	0.886	0.859	0.833	0.95	0.873	0.929	-0.058	A3SS	chr10:106185372:106185787:106185372:106185593:106195937:106196378	0.379293	0.871147	0.886	0.859	0.833	0.836	0.97	0.875	-0.034	0.0185552	0.215265	0.886	0.859	0.833	0.932	0.922	0.957	-0.078	0.263724	0.786091	1	0.867	0.969	0.974	0.879	0.929	0.018	0.0281606	0.238776	1	0.867	0.969	0.917	0.852	0.946	0.04	0.0226775
994	Rfng	0.891192	1	0.158	0.177	0.181	0.174	0.208	0.146	-0.004	A3SS	chr10:106048057:106048200:106048057:106048143:106048445:106048611	0.183465	0.584052	0.158	0.177	0.181	0.165	0.141	0.132	0.026	0.099033	0.51701	0.158	0.177	0.181	0.185	0.214	0.228	-0.037	0.0341395	0.294211	0.171	0.092	0.154	0.067	0.095	0.133	0.041	0.905558	1	0.171	0.092	0.154	0.167	0.161	0.112	-0.008	0.360886
995	Dclk1	1	1	0.907	1	0.936	0.958	0.943	0.952	-0.003	A3SS	chr2:139650298:139650407:139650301:139650407:139647716:139647801	1	1	0.907	1	0.936	0.883	0.961	0.918	0.027	1	1	0.907	1	0.936	0.975	0.932	1	-0.021	0.0656383	0.409789	0.864	0.939	0.918	0.91	0.97	0.964	-0.041	0.960777	1	0.864	0.939	0.918	0.905	0.907	0.893	0.005	0.254841
996	Dclk1_1	0.339073	0.893647	0.145	0.25	0.157	0.13	0.12	0.093	0.07	A3SS	chr2:139705325:139710956:139705336:139710956:139688924:139689038	0.124996	0.463754	0.145	0.25	0.157	0.068	0.122	0.083	0.093	0.118414	0.557229	0.145	0.25	0.157	0.058	0.115	0.099	0.093	0.0313218	0.280551	0.117	0.045	0.067	0.131	0.174	0.091	-0.056	0.508966	1	0.117	0.045	0.067	0.08	0.065	0.074	0.003	0.642724
997	Lrrc45	0.0114861	0.146748	0.053	0.049	0.057	0.017	0.042	0.025	0.025	A3SS	chr10:106000578:106000686:106000593:106000686:106000085:106000178	0.0110822	0.0922435	0.053	0.049	0.057	0.011	0.015	0.054	0.026	0.0214475	0.231056	0.053	0.049	0.057	0.04	0.024	0.027	0.023	0.440795	0.973204	0.016	0.036	0.04	0.021	0.013	0.038	0.007	0.951559	1	0.016	0.036	0.04	0.031	0.019	0.04	0.001	0.398844
998	Hgs	0.538996	1	0.33	0.357	0.38	0.394	0.374	0.345	-0.015	A3SS	chr10:105752884:105753095:105752887:105753095:105752473:105752533	0.783124	1	0.33	0.357	0.38	0.337	0.389	0.363	-0.007	0.885944	1	0.33	0.357	0.38	0.378	0.317	0.384	-0.004	0.668296	1	0.428	0.322	0.344	0.302	0.356	0.395	0.014	0.499569	1	0.428	0.322	0.344	0.394	0.363	0.399	-0.021	0.893452
999	Hgs_1	0.918977	1	0.953	0.96	0.957	0.967	0.945	0.956	0.001	A3SS	chr10:105756607:105756727:105756622:105756727:105756395:105756529	0.0057045	0.0578203	0.953	0.96	0.957	0.985	0.972	0.972	-0.02	0.792439	1	0.953	0.96	0.957	0.955	0.968	0.954	-0.002	0.180144	0.659344	0.96	0.947	0.975	0.969	0.977	0.966	-0.01	0.0523257	0.337201	0.96	0.947	0.975	0.977	0.968	0.98	-0.014	0.136463
1000	Hgs_2	0.946989	1	0.051	0.045	0.039	0.058	0.034	0.043	0	A3SS	chr10:105756811:105756964:105756877:105756964:105756607:105756727	0.0012159	0.0181444	0.051	0.045	0.039	0.023	0.032	0.019	0.02	0.420631	0.989338	0.051	0.045	0.039	0.024	0.04	0.054	0.006	0.837609	1	0.058	0.039	0.057	0.055	0.056	0.048	-0.002	0.786391	1	0.058	0.039	0.057	0.058	0.032	0.073	-0.003	0.752317
1001	Prrc2b	0.267018	0.8073	0.433	0.452	0.481	0.382	0.453	0.437	0.031	A3SS	chr3:15504211:15504403:15504214:15504403:15503642:15503725	0.895004	1	0.433	0.452	0.481	0.517	0.409	0.428	0.004	0.305615	0.866233	0.433	0.452	0.481	0.415	0.462	0.395	0.031	0.584598	1	0.421	0.419	0.447	0.372	0.435	0.43	0.017	0.482498	0.998531	0.421	0.419	0.447	0.431	0.433	0.483	-0.02	0.204199
1002	Slc38a10	0.334401	0.887335	0.801	0.79	0.753	0.758	0.757	0.773	0.019	A3SS	chr10:105386835:105389031:105386835:105389028:105389663:105389840	0.875168	1	0.801	0.79	0.753	0.773	0.767	0.796	0.003	0.119768	0.558929	0.801	0.79	0.753	0.757	0.748	0.745	0.031	0.654267	1	0.768	0.783	0.778	0.772	0.797	0.787	-0.009	0.486364	1	0.768	0.783	0.778	0.761	0.745	0.78	0.014	0.944638
1003	Slc38a10_1	0.663689	1	0.912	0.853	0.884	0.868	0.879	0.883	0.006	A3SS	chr10:105389663:105389840:105389663:105389837:105392982:105393087	0.308604	0.785618	0.912	0.853	0.884	0.868	0.868	0.872	0.014	0.454619	1	0.912	0.853	0.884	0.886	0.861	0.866	0.012	0.134183	0.578504	0.858	0.898	0.87	0.851	0.839	0.861	0.025	0.149369	0.584254	0.858	0.898	0.87	0.864	0.861	0.832	0.023	0.50007
1004	Slc38a10_2	0.426531	0.986575	0.012	0.024	0.015	0.023	0.017	0.022	-0.004	A3SS	chr10:105392982:105393107:105392982:105393087:105393594:105394062	0.612663	1	0.012	0.024	0.015	0.015	0.024	0.017	-0.002	0.472869	1	0.012	0.024	0.015	0.025	0.011	0.004	0.004	0.293344	0.825152	0.01	0.03	0.018	0.011	0.016	0.015	0.005	0.0905934	0.447956	0.01	0.03	0.018	0.011	0.013	0.01	0.008	0.698691
1005	Cd200	0.234092	0.759915	0.856	0.925	0.962	0.918	0.953	0.952	-0.027	A3SS	chr11:55424815:55425088:55424820:55425088:55422498:55422825	0.13301	0.483528	0.856	0.925	0.962	0.867	0.925	0.829	0.041	0.425404	0.993979	0.856	0.925	0.962	0.832	0.892	0.938	0.027	0.999287	1	0.9	0.911	0.895	0.904	0.899	0.902	0	0.749396	1	0.9	0.911	0.895	0.915	0.905	0.891	-0.002	0.787347
1006	Urb2	0.72946	1	0.093	0.045	0.103	0.059	0.081	0.084	0.006	A3SS	chr19:52033193:52033396:52033256:52033396:52030180:52030268	0.178937	0.575026	0.093	0.045	0.103	0.036	0.053	0.068	0.028	0.0556368	0.386266	0.093	0.045	0.103	0.02	0.063	0.049	0.036	0.0314665	0.281118	0.036	0	0.014	0.054	0.064	0.045	-0.038	0.0124432	0.142184	0.036	0	0.014	0.045	0.03	0.075	-0.033	0.0157516
1007	Engase	0.175088	0.669177	0.902	1	0.637	0.959	0.808	0.936	-0.055	A3SS	chr10:103709422:103709624:103709426:103709624:103709217:103709288	0.505557	0.992376	0.902	1	0.637	0.94	0.882	0.886	-0.056	0.00674471	0.123421	0.902	1	0.637	0.936	1	0.88	-0.092	0.607385	1	0.904	1	0.955	0.932	0.915	1	0.004	0.433119	0.962023	0.904	1	0.955	1	0.951	0.892	0.005	0.440958
1008	Engase_1	0.0901213	0.48027	0.688	0.537	0.645	0.418	0.746	0.052	0.218	A3SS	chr10:103717102:103717211:103717105:103717211:103716275:103716424	0.10549	0.423056	0.688	0.537	0.645	0.464	0.495	0.528	0.128	0.0431902	0.343779	0.688	0.537	0.645	0.495	0.211	0.495	0.223	0.882985	1	0.384	0.473	0.382	0.404	0.477	0.303	0.018	0.931564	1	0.384	0.473	0.382	0.431	0.412	0.375	0.007	0.975084
1009	Senp2	0.562329	1	0.045	0.067	0.062	0.044	0.063	0.045	0.007	A3SS	chr11:78993484:78993631:78993484:78993616:78994903:78995080	0.780668	1	0.045	0.067	0.062	0.064	0.08	0.04	-0.003	0.386994	0.955846	0.045	0.067	0.062	0.038	0.058	0.044	0.011	0.871868	1	0.042	0.035	0.023	0.045	0.031	0.01	0.005	0.284671	0.804495	0.042	0.035	0.023	0.033	0.077	0.021	-0.01	0.080295
1010	Hspa4	0.859035	1	0.923	0.941	0.942	0.937	0.926	0.945	-0.001	A3SS	chr10:37417453:37417543:37417453:37417540:37418183:37418365	0.968279	1	0.923	0.941	0.942	0.933	0.934	0.937	0.001	0.651412	1	0.923	0.941	0.942	0.936	0.931	0.947	-0.003	0.796664	1	0.933	0.922	0.929	0.921	0.925	0.932	0.002	0.132069	0.551547	0.933	0.922	0.929	0.93	0.947	0.939	-0.011	0.361815
1011	Mfsd11	0.538581	1	0.958	0.956	0.938	0.904	0.937	0.948	0.021	A3SS	chr10:102061445:102061525:102061495:102061525:102060587:102060695	0.0143398	0.110504	0.958	0.956	0.938	0.93	0.935	0.909	0.026	0.115482	0.555003	0.958	0.956	0.938	0.948	0.928	0.925	0.017	0.209594	0.708601	0.96	0.932	0.957	0.933	0.952	0.904	0.02	0.0646753	0.38024	0.96	0.932	0.957	0.979	0.975	0.958	-0.021	0.178405
1012	Rhbdf2	0.8347	1	0.976	0.916	1	0.962	1	0.903	0.009	A3SS	chr10:101846454:101846630:101846454:101846558:101860240:101860283	0.753391	1	0.976	0.916	1	0.976	0.975	0.954	-0.004	0.666711	1	0.976	0.916	1	0.982	0.925	1	-0.005	1	1	0.938	1	1	0.967	0.959	1	0.004	0.00896383	0.115752	0.938	1	1	0.972	0.884	0.914	0.056	0.00562202
1013	Wbp2	0.564732	1	0.052	0.053	0.028	0.039	0.049	0.035	0.003	A3SS	chr10:101314122:101314251:101314122:101314248:101314470:101314605	0.651823	1	0.052	0.053	0.028	0.04	0.045	0.041	0.002	0.328361	0.885327	0.052	0.053	0.028	0.036	0.047	0.033	0.006	0.836397	1	0.042	0.04	0.039	0.047	0.034	0.035	0.002	0.404279	0.936167	0.042	0.04	0.039	0.052	0.042	0.047	-0.007	0.42484
1014	Plekho1	0.460018	1	0.787	0.921	0.938	0.92	1	0.82	-0.031	A3SS	chr2:183551949:183552096:183551949:183552072:183552206:183552928	0.0859539	0.372651	0.787	0.921	0.938	0.775	0.78	0.886	0.068	0.919131	1	0.787	0.921	0.938	0.939	0.902	0.782	0.008	0.673505	1	0.843	0.877	0.922	0.802	0.922	0.848	0.023	0.890141	1	0.843	0.877	0.922	0.896	0.896	0.817	0.011	0.83984
1015	Pole2	0.402226	0.961734	0.887	0.939	0.968	0.963	0.936	0.941	-0.015	A3SS	chr6:87680266:87680326:87680266:87680323:87681299:87681354	0.445186	0.934303	0.887	0.939	0.968	0.945	0.992	0.897	-0.013	0.547202	1	0.887	0.939	0.968	0.932	0.918	0.988	-0.015	0.000538307	0.0183908	0.959	0.835	0.943	1	1	1	-0.088	0.00531189	0.0806491	0.959	0.835	0.943	0.98	0.975	0.976	-0.065	0.00130542
1016	Ncapd2	1	1	0.996	1	0.991	0.994	0.989	0.988	0.005	A3SS	chr4:157977888:157978113:157977888:157978082:157978378:157978494	0.782698	1	0.996	1	0.991	0.991	0.983	0.989	0.008	0.900672	1	0.996	1	0.991	0.988	0.98	0.997	0.007	0.0350356	0.297328	0.981	0.959	0.976	1	0.97	0.99	-0.015	0.00560582	0.0820134	0.981	0.959	0.976	0.992	0.996	0.995	-0.022	0.853079
1017	Ncapd2_1	0.826598	1	0.995	0.965	0.973	0.987	0.992	0.951	0.001	A3SS	chr4:157986298:157986480:157986298:157986460:157986952:157987011	0.177219	0.571716	0.995	0.965	0.973	0.986	0.986	0.988	-0.009	0.76396	1	0.995	0.965	0.973	0.99	0.971	0.98	-0.003	0.0829792	0.463052	0.994	0.961	0.966	1	0.988	0.965	-0.011	0.283631	0.803437	0.994	0.961	0.966	0.984	0.978	0.987	-0.009	0.297726
1018	Gga3	0.0382538	0.298868	0.877	0.857	0.901	0.751	0.813	0.85	0.074	A3SS	chr10:100832500:100832624:100832500:100832565:100833448:100833547	0.000794489	0.0131651	0.877	0.857	0.901	0.752	0.795	0.757	0.11	0.0556304	0.386266	0.877	0.857	0.901	0.843	0.855	0.746	0.064	0.139418	0.58551	0.94	0.853	0.855	0.77	0.787	0.881	0.07	0.0829137	0.429151	0.94	0.853	0.855	0.724	0.872	0.8	0.084	0.63255
1019	Ryk	0.627808	1	0.635	0.663	0.715	0.668	0.651	0.658	0.012	A3SS	chr8:103471013:103471148:103471022:103471148:103466076:103466177	0.162579	0.545128	0.635	0.663	0.715	0.715	0.695	0.717	-0.038	0.842475	1	0.635	0.663	0.715	0.658	0.69	0.686	-0.007	0.951833	1	0.654	0.682	0.678	0.662	0.682	0.677	-0.002	0.310758	0.842017	0.654	0.682	0.678	0.674	0.608	0.651	0.027	0.563844
1020	Eml3	0.159159	0.642622	0.281	0.28	0.37	0.41	0.294	0.394	-0.056	A3SS	chr1:205827695:205827956:205827698:205827956:205827450:205827622	0.85335	1	0.281	0.28	0.37	0.312	0.286	0.309	0.008	0.261947	0.802653	0.281	0.28	0.37	0.344	0.387	0.319	-0.04	0.0832077	0.463427	0.473	0.341	0.329	0.312	0.363	0.169	0.1	0.0695371	0.394713	0.473	0.341	0.329	0.311	0.321	0.273	0.079	0.138342
1021	Edem3	0.0832255	0.45898	0.131	0.138	0.229	0.115	0.134	0.121	0.043	A3SS	chr13:63905097:63905197:63905100:63905197:63903975:63904130	0.36264	0.854704	0.131	0.138	0.229	0.169	0.15	0.107	0.024	0.0637582	0.417755	0.131	0.138	0.229	0.134	0.119	0.105	0.047	0.984461	1	0.137	0.139	0.152	0.135	0.145	0.143	0.002	0.131224	0.551282	0.137	0.139	0.152	0.095	0.105	0.132	0.032	0.77607
1022	C2cd2	0.322631	0.875501	0.858	0.864	0.912	0.883	0.922	0.929	-0.033	A3SS	chr11:37255640:37255763:37255640:37255757:37259291:37259396	0.191916	0.601351	0.858	0.864	0.912	0.92	0.941	0.905	-0.044	0.0147913	0.191193	0.858	0.864	0.912	0.96	0.968	0.899	-0.064	0.0747521	0.437759	0.882	0.906	0.895	0.851	0.83	0.836	0.055	0.27141	0.784624	0.882	0.906	0.895	0.839	0.876	0.863	0.035	0.968775
1023	C2cd2_1	0.0103423	0.136692	0.855	0.867	0.828	0.884	0.947	0.956	-0.079	A3SS	chr11:37255640:37255763:37255640:37255760:37259291:37259396	0.0317567	0.198759	0.855	0.867	0.828	0.958	0.9	0.899	-0.069	0.0225949	0.236381	0.855	0.867	0.828	0.906	0.952	0.901	-0.07	0.110141	0.527074	0.888	0.922	0.881	0.861	0.833	0.847	0.05	0.576802	1	0.888	0.922	0.881	0.926	0.888	0.903	-0.009	0.911808
1024	Dzip3	0.970647	1	0.712	0.812	0.868	0.81	0.72	0.857	0.002	A3SS	chr11:51890220:51893353:51891473:51893353:51889922:51890024	0.37605	0.867018	0.712	0.812	0.868	0.765	0.739	0.718	0.057	0.581831	1	0.712	0.812	0.868	0.853	0.797	0.782	-0.013	0.01344	0.172885	0.624	0.735	0.802	0.861	0.892	0.773	-0.122	0.0828512	0.429151	0.624	0.735	0.802	0.763	0.812	0.848	-0.087	0.0181881
1025	Ctc1	0.837004	1	0.419	0.289	0.471	0.322	0.392	0.488	-0.008	A3SS	chr10:53730729:53730926:53730732:53730926:53730411:53730498	0.742386	1	0.419	0.289	0.471	0.352	0.432	0.43	-0.012	0.32518	0.882133	0.419	0.289	0.471	0.481	0.37	0.486	-0.053	0.76966	1	0.395	0.376	0.365	0.459	0.318	0.402	-0.014	0.483293	0.998863	0.395	0.376	0.365	0.425	0.446	0.353	-0.029	0.901714
1026	Sufu	0.649831	1	0.567	0.491	0.528	0.541	0.479	0.611	-0.015	A3SS	chr1:245318937:245319094:245318940:245319094:245316097:245316170	0.331312	0.816062	0.567	0.491	0.528	0.64	0.556	0.527	-0.046	0.282097	0.834576	0.567	0.491	0.528	0.501	0.5	0.416	0.056	0.419941	0.956515	0.546	0.424	0.504	0.577	0.524	0.484	-0.037	0.788071	1	0.546	0.424	0.504	0.505	0.487	0.516	-0.011	0.84242
1027	Bptf	0.123221	0.570307	0.759	0.711	0.697	0.728	0.683	0.565	0.064	A3SS	chr10:91980278:91983796:91980278:91983051:91987521:91987708	0.0525651	0.272511	0.759	0.711	0.697	0.645	0.67	0.633	0.073	0.523402	1	0.759	0.711	0.697	0.673	0.839	0.729	-0.025	3.6715e-06	0.000367664	0.653	0.639	0.641	0.503	0.449	0.382	0.2	0.225219	0.719279	0.653	0.639	0.641	0.634	0.609	0.549	0.047	0.893181
1028	Cep95	1	1	0.96	1	1	0.947	1	1	0.004	A3SS	chr10:91756776:91756851:91756780:91756851:91756523:91756693	0.117488	0.446137	0.96	1	1	0.98	0.988	0.946	0.015	1	1	0.96	1	1	1	0.985	1	-0.008	1	1	0.98	0.979	1	0.988	1	1	-0.01	1	1	0.98	0.979	1	1	1	0.952	0.002	0.503182
1029	Cep95_1	0.0078417	0.116885	0.912	0.958	0.984	0.962	1	0.989	-0.032	A3SS	chr10:91757640:91757793:91757644:91757793:91756776:91756851	1	1	0.912	0.958	0.984	0.963	0.946	0.959	-0.005	0.02363	0.241189	0.912	0.958	0.984	0.979	1	0.962	-0.029	0.22514	0.733903	0.95	0.982	0.926	0.975	0.99	0.95	-0.019	0.241125	0.74516	0.95	0.982	0.926	0.958	0.986	0.968	-0.018	0.465406
1030	Tmc6	0.0438111	0.325102	0.938	0.946	0.962	0.974	0.968	0.969	-0.022	A3SS	chr10:102985293:102985372:102985293:102985347:102985476:102985653	0.0957113	0.397412	0.938	0.946	0.962	0.963	0.912	0.874	0.032	0.821755	1	0.938	0.946	0.962	0.972	0.944	0.937	-0.002	0.279178	0.808854	0.951	0.957	0.976	0.966	0.936	0.934	0.016	0.51693	1	0.951	0.957	0.976	0.961	0.954	0.953	0.005	0.359087
1031	Tmc6_1	0.00944345	0.12894	0.063	0.057	0.081	0.144	0.094	0.077	-0.038	A3SS	chr10:102987059:102987171:102987059:102987155:102989555:102989735	0.0122022	0.0983821	0.063	0.057	0.081	0.127	0.093	0.095	-0.038	0.024905	0.245591	0.063	0.057	0.081	0.057	0.107	0.146	-0.036	0.156563	0.613391	0.089	0.079	0.114	0.152	0.099	0.118	-0.029	0.242982	0.747453	0.089	0.079	0.114	0.117	0.092	0.13	-0.019	0.786368
1032	Tmc6_2	0.0759777	0.440753	0.971	0.983	0.982	0.94	0.976	0.978	0.014	A3SS	chr10:102996680:102996776:102996680:102996772:102996905:102997024	0.000312509	0.00647458	0.971	0.983	0.982	0.914	0.942	0.982	0.033	0.00187105	0.0529384	0.971	0.983	0.982	0.959	0.929	0.966	0.027	0.00545433	0.0975352	0.962	0.957	0.949	0.886	0.928	0.94	0.038	0.690857	1	0.962	0.957	0.949	0.944	0.953	0.962	0.003	0.665452
1033	Tmc6_3	0.308289	0.855799	0.823	0.848	0.8	0.817	0.861	0.856	-0.021	A3SS	chr10:102996905:102997024:102996905:102997021:102997154:102997288	0.489931	0.979137	0.823	0.848	0.8	0.885	0.864	0.77	-0.016	0.103151	0.524619	0.823	0.848	0.8	0.851	0.874	0.849	-0.034	0.508184	1	0.831	0.798	0.876	0.808	0.857	0.782	0.019	0.143093	0.572675	0.831	0.798	0.876	0.774	0.79	0.832	0.036	0.616672
1034	Ipo4	0.40496	0.963784	0.988	0.957	0.972	0.957	0.97	0.976	0.005	A3SS	chr15:29121647:29121766:29121647:29121727:29121875:29121987	0.438239	0.930976	0.988	0.957	0.972	0.973	0.965	0.968	0.004	0.422033	0.990387	0.988	0.957	0.972	0.974	0.965	0.964	0.005	0.274095	0.80304	0.975	0.961	0.948	0.977	0.958	0.974	-0.008	0.821526	1	0.975	0.961	0.948	0.965	0.959	0.967	-0.002	0.920634
1035	LOC100912167	0.0292339	0.253424	0.9	0.915	0.93	0.875	1	1	-0.043	A3SS	chr10:105474127:105475257:105474127:105474844:105475362:105476206	0.574448	1	0.9	0.915	0.93	0.881	1	0.846	0.006	0.00830542	0.136096	0.9	0.915	0.93	0.929	1	1	-0.061	0.0201809	0.218714	0.839	0.976	0.914	0.941	1	0.952	-0.055	0.524322	1	0.839	0.976	0.914	0.854	0.942	1	-0.022	0.00151995
1036	Ilf3	0.525706	1	0.111	0.095	0.117	0.074	0.086	0.117	0.015	A3SS	chr8:19943843:19944088:19943858:19944088:19943017:19943115	0.893368	1	0.111	0.095	0.117	0.103	0.118	0.105	-0.001	0.519323	1	0.111	0.095	0.117	0.127	0.121	0.105	-0.01	0.302605	0.835672	0.087	0.15	0.151	0.111	0.112	0.099	0.022	0.14908	0.584254	0.087	0.15	0.151	0.111	0.099	0.093	0.028	0.573901
1037	Ilf3_1	0.201044	0.71161	0.059	0.018	0.089	0.088	0.074	0.06	-0.019	A3SS	chr8:19943843:19944088:19943858:19944088:19943437:19943476	0.00102786	0.0159554	0.059	0.018	0.089	0.125	0.107	0.08	-0.049	0.0182768	0.215265	0.059	0.018	0.089	0.087	0.095	0.087	-0.034	0.849969	1	0.069	0.112	0.081	0.124	0.051	0.099	-0.004	0.479924	0.995437	0.069	0.112	0.081	0.091	0.067	0.063	0.014	0.0967708
1038	Ilf3_2	0.328448	0.881809	0.924	0.919	0.875	0.899	0.915	0.942	-0.013	A3SS	chr8:19954236:19954362:19954239:19954362:19953073:19953241	0.523878	1	0.924	0.919	0.875	0.916	0.914	0.914	-0.009	0.622438	1	0.924	0.919	0.875	0.924	0.896	0.919	-0.007	0.0431491	0.335445	0.941	0.952	0.917	0.92	0.889	0.93	0.024	0.15479	0.596306	0.941	0.952	0.917	0.926	0.91	0.927	0.016	0.71111
1039	Bmp1	7.00551e-14	7.51831e-11	0.597	0.627	0.579	0.394	0.393	0.392	0.208	A3SS	chr15:45562686:45563471:45562686:45562812:45566321:45566502	0.107179	0.426033	0.597	0.627	0.579	0.675	0.604	0.653	-0.043	0.00244703	0.0630823	0.597	0.627	0.579	0.689	0.708	0.667	-0.087	0	0	0.71	0.686	0.679	0.276	0.301	0.297	0.4	1.84231e-07	3.45398e-05	0.71	0.686	0.679	0.584	0.567	0.574	0.117	0.122978
1040	Bmp1_1	0.00447009	0.0802516	0.086	0.095	0.076	0.066	0.039	0.061	0.03	A3SS	chr15:45583623:45583839:45583623:45583802:45584077:45584195	0.00215868	0.0283039	0.086	0.095	0.076	0.063	0.048	0.049	0.032	0.1878	0.690633	0.086	0.095	0.076	0.08	0.069	0.061	0.016	1.57363e-07	2.07346e-05	0.083	0.073	0.084	0.042	0.038	0.052	0.036	0.791545	1	0.083	0.073	0.084	0.077	0.07	0.086	0.002	0.00747025
1041	Arhgef40	0.0747661	0.435608	0.045	0.038	0.084	0.017	0.042	0.048	0.02	A3SS	chr15:24694330:24694473:24694342:24694473:24693709:24693853	0.876551	1	0.045	0.038	0.084	0.062	0.066	0.045	-0.002	0.00677193	0.123495	0.045	0.038	0.084	0.045	0.011	0.026	0.028	0.342091	0.874796	0.045	0.054	0.053	0.064	0.059	0.085	-0.019	0.606511	1	0.045	0.054	0.053	0.064	0.065	0.041	-0.006	0.692343
1042	Arhgef40_1	0.153402	0.629324	0.044	0.054	0.017	0.063	0.046	0.047	-0.014	A3SS	chr15:24694630:24694786:24694739:24694786:24694330:24694473	0.833629	1	0.044	0.054	0.017	0.031	0.041	0.036	0.002	0.889081	1	0.044	0.054	0.017	0.04	0.026	0.048	0	3.01097e-09	5.38426e-07	0.067	0.032	0.05	0.163	0.109	0.136	-0.086	0.487012	1	0.067	0.032	0.05	0.033	0.051	0.043	0.007	0.452841
1043	Arhgef40_2	0.237284	0.762893	0.522	0.44	0.519	0.47	0.436	0.453	0.041	A3SS	chr15:24694911:24695366:24695094:24695366:24694739:24694786	0.00023296	0.00522178	0.522	0.44	0.519	0.569	0.713	0.671	-0.157	0.289904	0.844034	0.522	0.44	0.519	0.451	0.614	0.566	-0.05	0.960656	1	0.367	0.453	0.422	0.431	0.424	0.386	0	0.947099	1	0.367	0.453	0.422	0.423	0.448	0.373	-0.001	0.564271
1044	Mcrip1	0.49578	1	0.968	0.961	0.971	0.971	0.969	0.972	-0.004	A3SS	chr10:105822456:105822575:105822456:105822560:105822652:105822705	0.331594	0.816062	0.968	0.961	0.971	0.976	0.957	0.987	-0.007	0.507115	1	0.968	0.961	0.971	0.967	0.951	0.963	0.006	0.596999	1	0.973	0.961	0.915	0.941	0.966	0.962	-0.007	0.861417	1	0.973	0.961	0.915	0.95	0.942	0.957	0	0.880562
1045	Vegfb	0.876576	1	0.453	0.399	0.46	0.441	0.429	0.429	0.004	A3SS	chr1:204175461:204175697:204175461:204175596:204175903:204175939	0.478749	0.965722	0.453	0.399	0.46	0.454	0.457	0.451	-0.017	0.623276	1	0.453	0.399	0.46	0.414	0.49	0.446	-0.013	0.295234	0.826293	0.493	0.493	0.455	0.523	0.507	0.49	-0.026	0.579969	1	0.493	0.493	0.455	0.46	0.471	0.468	0.014	0.27683
1046	Tle3	0.657602	1	0.875	0.839	0.855	0.907	0.843	0.863	-0.015	A3SS	chr8:61887219:61887424:61887222:61887424:61880081:61880156	0.730787	1	0.875	0.839	0.855	0.801	0.894	0.848	0.009	0.668057	1	0.875	0.839	0.855	0.874	0.812	0.944	-0.02	0.236084	0.746942	0.89	0.874	0.908	0.915	0.781	0.849	0.042	0.0616061	0.369491	0.89	0.874	0.908	0.856	0.861	0.835	0.04	0.825184
1047	Tle3_1	0.549234	1	0.797	0.857	0.788	0.959	0.797	0.734	-0.016	A3SS	chr8:61887219:61887424:61887222:61887424:61880081:61880186	0.452858	0.941857	0.797	0.857	0.788	0.887	0.842	0.797	-0.028	0.866655	1	0.797	0.857	0.788	0.831	0.789	0.797	0.008	0.000818096	0.0259254	0.842	0.893	0.605	0.961	0.907	0.927	-0.152	0.122565	0.533012	0.842	0.893	0.605	0.874	0.873	0.85	-0.086	0.197063
1048	Acbd4	0.516876	1	0.098	0.107	0.155	0.121	0.164	0.117	-0.014	A3SS	chr10:88057865:88058506:88057868:88058506:88052477:88052617	0.114223	0.439796	0.098	0.107	0.155	0.098	0.123	0.023	0.039	0.0280934	0.26906	0.098	0.107	0.155	0.061	0.065	0.086	0.049	0.125905	0.561964	0.108	0.082	0.105	0.154	0.118	0.136	-0.038	0.914218	1	0.108	0.082	0.105	0.066	0.119	0.1	0.003	0.663608
1049	Wac	0.061293	0.387395	0.072	0.074	0.085	0.111	0.104	0.096	-0.027	A3SS	chr17:55925355:55925569:55925373:55925569:55923761:55923798	0.533227	1	0.072	0.074	0.085	0.075	0.109	0.079	-0.011	0.858617	1	0.072	0.074	0.085	0.063	0.085	0.077	0.002	0.234768	0.744744	0.075	0.05	0.068	0.074	0.092	0.065	-0.013	0.143345	0.573155	0.075	0.05	0.068	0.097	0.084	0.068	-0.019	0.117629
1050	Wac_1	0.381513	0.939783	0.074	0.093	0.121	0.085	0.077	0.074	0.017	A3SS	chr17:55971370:55971637:55971391:55971637:55961614:55961727	0.000312822	0.00647458	0.074	0.093	0.121	0.036	0.044	0.039	0.056	0.0370503	0.319474	0.074	0.093	0.121	0.034	0.09	0.06	0.035	0.054427	0.372442	0.109	0.063	0.103	0.047	0.067	0.07	0.03	0.0477019	0.316886	0.109	0.063	0.103	0.132	0.145	0.125	-0.042	0.374876
1051	Wac_2	0.780883	1	0.086	0.087	0.083	0.093	0.083	0.092	-0.004	A3SS	chr17:55971370:55971637:55971391:55971637:55965960:55966269	0.444632	0.934162	0.086	0.087	0.083	0.066	0.089	0.072	0.01	0.639933	1	0.086	0.087	0.083	0.07	0.084	0.08	0.007	0.136752	0.58289	0.138	0.093	0.089	0.072	0.104	0.081	0.021	0.157756	0.603598	0.138	0.093	0.089	0.085	0.086	0.091	0.019	0.106946
1052	Wac_3	0.0351526	0.281597	0.907	0.948	0.937	0.942	0.95	0.974	-0.025	A3SS	chr17:55972893:55973016:55972902:55973016:55971370:55971637	0.318015	0.799774	0.907	0.948	0.937	0.944	0.958	0.927	-0.012	0.368295	0.939201	0.907	0.948	0.937	0.96	0.923	0.946	-0.012	0.852332	1	0.953	0.902	0.968	0.961	0.934	0.937	-0.003	0.351742	0.88539	0.953	0.902	0.968	0.955	0.976	0.92	-0.009	0.0334033
1053	Tmem104	0.0207712	0.206787	0.961	0.931	0.954	0.882	0.907	0.933	0.041	A3SS	chr10:100443702:100443811:100443705:100443811:100443284:100443384	0.00439848	0.0469577	0.961	0.931	0.954	0.891	0.881	0.91	0.055	0.214444	0.733156	0.961	0.931	0.954	0.909	0.933	0.933	0.024	0.0677146	0.417032	0.907	0.968	0.95	0.879	0.904	0.878	0.055	0.73064	1	0.907	0.968	0.95	0.918	0.946	0.932	0.01	0.00153068
1054	Fam171a2	0.444113	1	0.862	0.794	0.886	0.826	0.892	0.88	-0.019	A3SS	chr10:87396344:87396471:87396344:87396450:87396579:87396696	0.0270017	0.178973	0.862	0.794	0.886	0.87	0.909	0.925	-0.054	1	1	0.862	0.794	0.886	0.837	0.853	0.858	-0.002	0.139808	0.58589	0.84	0.785	0.827	0.844	0.922	0.807	-0.04	0.757842	1	0.84	0.785	0.827	0.827	0.858	0.733	0.011	0.00249483
1055	Etv4	0.164746	0.652493	0.828	0.848	0.703	0.822	0.848	0.848	-0.046	A3SS	chr10:86711061:86711226:86711061:86711208:86712131:86712258	0.0931663	0.391661	0.828	0.848	0.703	0.848	0.854	0.84	-0.054	0.467827	1	0.828	0.848	0.703	0.888	0.864	0.703	-0.025	0.564801	1	0.522	0.757	0.613	0.655	0.798	0.586	-0.049	0.0629373	0.37481	0.522	0.757	0.613	0.676	0.882	0.787	-0.151	0.0480629
1056	Tnrc18	0.562463	1	0.969	0.869	0.958	0.922	0.927	0.925	0.007	A3SS	chr12:11801182:11801612:11801185:11801612:11800114:11800305	0.365281	0.856758	0.969	0.869	0.958	0.949	0.91	0.892	0.015	0.303755	0.864971	0.969	0.869	0.958	0.936	0.969	0.957	-0.022	0.0984789	0.500889	0.908	0.911	0.942	0.95	0.969	0.926	-0.028	0.492104	1	0.908	0.911	0.942	0.919	0.911	0.89	0.014	0.300747
1057	Sec23a	0.327583	0.881083	0.92	0.914	0.918	0.965	0.937	0.902	-0.017	A3SS	chr6:76701163:76701409:76701163:76701405:76705926:76706124	0.615742	1	0.92	0.914	0.918	0.945	0.899	0.938	-0.01	0.789441	1	0.92	0.914	0.918	0.915	0.852	0.95	0.012	0.167639	0.636126	0.944	0.93	0.885	0.942	0.847	0.83	0.047	0.116708	0.519403	0.944	0.93	0.885	0.926	0.949	0.968	-0.028	0.80299
1058	Becn1	0.0462189	0.333796	0.076	0.085	0.091	0.074	0.065	0.062	0.017	A3SS	chr10:86238708:86239019:86238708:86238799:86239440:86239499	0.238929	0.682546	0.076	0.085	0.091	0.079	0.082	0.06	0.01	0.793426	1	0.076	0.085	0.091	0.071	0.095	0.08	0.002	0.767836	1	0.057	0.066	0.044	0.07	0.053	0.051	-0.002	0.00593439	0.0850087	0.057	0.066	0.044	0.091	0.079	0.067	-0.023	0.68881
1059	Pigv	0.00790303	0.117148	0.114	0.085	0.146	0.194	0.185	0.269	-0.101	A3SS	chr5:145889641:145892979:145889641:145890479:145893070:145894192	0.587803	1	0.114	0.085	0.146	0.081	0.147	0.064	0.018	0.256163	0.796303	0.114	0.085	0.146	0.073	0.096	0.091	0.028	0.00166155	0.0426606	0.183	0.067	0.08	0.185	0.286	0.5	-0.214	0.833428	1	0.183	0.067	0.08	0.113	0.154	0.071	-0.003	0.575997
1060	Npdc1	0.137932	0.596434	0.091	0.065	0.07	0.044	0.075	0.058	0.016	A3SS	chr3:8224651:8224860:8224719:8224860:8223525:8223672	0.408464	0.902666	0.091	0.065	0.07	0.083	0.108	0.071	-0.012	0.934155	1	0.091	0.065	0.07	0.065	0.064	0.1	-0.001	0.165955	0.634522	0.05	0.053	0.031	0.052	0.052	0.062	-0.011	0.462706	0.985291	0.05	0.053	0.031	0.051	0.046	0.057	-0.007	0.482522
1061	Npdc1_1	0.115081	0.549399	0.076	0.064	0.083	0.048	0.066	0.056	0.018	A3SS	chr3:8224668:8224860:8224719:8224860:8223525:8223672	0.59711	1	0.076	0.064	0.083	0.072	0.088	0.045	0.006	0.985177	1	0.076	0.064	0.083	0.065	0.088	0.073	-0.001	0.563449	1	0.057	0.053	0.054	0.057	0.053	0.069	-0.005	0.683768	1	0.057	0.053	0.054	0.058	0.054	0.066	-0.005	0.154085
1062	Npdc1_2	0.0287534	0.250066	0.964	0.963	0.953	0.945	0.95	0.942	0.014	A3SS	chr3:8224963:8225134:8224966:8225134:8224668:8224860	0.942744	1	0.964	0.963	0.953	0.971	0.951	0.955	0.001	0.131715	0.58663	0.964	0.963	0.953	0.94	0.957	0.952	0.01	0.617026	1	0.966	0.956	0.938	0.968	0.953	0.95	-0.004	0.140707	0.566182	0.966	0.956	0.938	0.969	0.971	0.95	-0.01	0.647144
1063	Atp6v0a1	0.776667	1	0.885	0.861	0.93	0.915	0.856	0.918	-0.004	A3SS	chr10:85938139:85938318:85938176:85938318:85935801:85935949	0.0215369	0.15268	0.885	0.861	0.93	0.812	0.863	0.866	0.045	0.075662	0.45583	0.885	0.861	0.93	0.843	0.896	0.824	0.038	0.870429	1	0.913	0.895	0.874	0.847	0.936	0.904	-0.002	0.136332	0.558905	0.913	0.895	0.874	0.877	0.874	0.83	0.034	0.454934
1064	Atp6v0a1_1	0.00366371	0.0692234	0.253	0.311	0.252	0.205	0.216	0.178	0.072	A3SS	chr10:85952399:85952503:85952420:85952503:85946320:85946449	0.0105387	0.0888147	0.253	0.311	0.252	0.343	0.353	0.325	-0.068	0.000938008	0.0332993	0.253	0.311	0.252	0.39	0.367	0.352	-0.098	1.88105e-12	6.27895e-10	0.445	0.426	0.458	0.198	0.236	0.183	0.237	2.22045e-16	1.02181e-13	0.445	0.426	0.458	0.242	0.167	0.134	0.262	1.66533e-15
1065	Atp6v0a1_2	0.900468	1	0.037	0.013	0.027	0.032	0.022	0.026	-0.001	A3SS	chr10:85974781:85974941:85974833:85974941:85970534:85970642	0.892811	1	0.037	0.013	0.027	0.021	0.014	0.033	0.003	0.628132	1	0.037	0.013	0.027	0.025	0.017	0.026	0.003	0.810298	1	0.014	0.025	0.015	0.023	0.035	0	-0.001	0.211568	0.699326	0.014	0.025	0.015	0.017	0.029	0.031	-0.008	0.58034
1066	Plcd3	0.673328	1	0.985	0.934	0.987	0.964	0.96	0.968	0.005	A3SS	chr10:88031274:88031421:88031274:88031418:88033300:88033453	0.0297418	0.190361	0.985	0.934	0.987	0.968	0.871	0.945	0.041	0.405972	0.976847	0.985	0.934	0.987	0.982	0.983	0.885	0.019	0.118798	0.545603	0.938	0.96	0.982	0.976	0.988	0.985	-0.023	0.265211	0.773773	0.938	0.96	0.982	0.92	0.893	1	0.022	0.278296
1067	Plcd3_1	0.393096	0.954028	0.042	0.016	0	0.011	0.042	0.048	-0.014	A3SS	chr10:88036225:88036364:88036225:88036355:88036703:88036932	0.523122	1	0.042	0.016	0	0	0	0.016	0.014	0.579044	1	0.042	0.016	0	0	0.021	0.026	0.004	0.581926	1	0	0.03	0	0.03	0.017	0.015	-0.011	0.344481	0.877039	0	0.03	0	0.039	0.033	0.041	-0.028	1
1068	Rad52	0.7739	1	0.831	0.76	0.797	0.826	0.802	0.809	-0.016	A3SS	chr4:153123577:153123729:153123580:153123729:153123232:153123435	0.468442	0.95471	0.831	0.76	0.797	0.86	0.797	0.841	-0.037	0.00732613	0.12628	0.831	0.76	0.797	0.882	0.92	0.964	-0.126	0.828895	1	0.705	0.821	0.898	0.784	0.892	0.729	0.006	0.251392	0.757114	0.705	0.821	0.898	0.849	0.871	0.845	-0.047	0.723875
1069	Klhl12	0.071982	0.425391	0.035	0.027	0.121	0	0	0.045	0.046	A3SS	chr13:45903224:45903485:45903263:45903485:45899912:45900080	0.104803	0.42218	0.035	0.027	0.121	0	0	0	0.061	0.124241	0.569838	0.035	0.027	0.121	0	0.09	0	0.031	1	1	0.019	0.025	0	0	0	0.03	0.005	1	1	0.019	0.025	0	0.034	0.018	0	-0.003	1
1070	Zfp157	0.147549	0.617106	0.883	0.869	0.973	0.886	0.857	0.845	0.046	A3SS	chr12:16248229:16251008:16248229:16251004:16251757:16251867	0.719734	1	0.883	0.869	0.973	0.939	0.852	0.93	0.001	0.326399	0.88272	0.883	0.869	0.973	0.811	0.911	0.854	0.05	0.350559	0.886937	0.69	0.95	0.854	0.717	0.82	0.816	0.047	0.389882	0.920084	0.69	0.95	0.854	0.933	0.836	0.862	-0.046	0.376622
1071	Thg1l	1	1	0.99	0.99	0.981	0.984	0.99	0.989	-0.001	A3SS	chr10:30393839:30394009:30393839:30393914:30395112:30395289	4.90855e-05	0.0014333	0.99	0.99	0.981	0.961	0.92	0.982	0.033	0.169269	0.657446	0.99	0.99	0.981	0.985	0.984	0.973	0.006	0.170052	0.639266	0.993	0.991	0.957	0.976	0.972	0.969	0.008	0.633044	1	0.993	0.991	0.957	0.985	0.984	1	-0.009	0.723163
1072	Cc2d1a	0.348444	0.905009	0.263	0.244	0.178	0.22	0.26	0.315	-0.037	A3SS	chr19:24021038:24021150:24021041:24021150:24020481:24020615	0.0464247	0.252088	0.263	0.244	0.178	0.335	0.309	0.259	-0.073	0.0694171	0.43901	0.263	0.244	0.178	0.433	0.26	0.26	-0.089	0.838789	1	0.222	0.223	0.337	0.323	0.225	0.265	-0.01	0.702301	1	0.222	0.223	0.337	0.253	0.195	0.293	0.014	0.541078
1073	Cc2d1a_1	0.286977	0.837367	0.078	0.095	0.033	0.087	0.082	0.091	-0.018	A3SS	chr19:24026500:24026937:24026535:24026937:24026413:24026461	0.146634	0.51303	0.078	0.095	0.033	0.073	0.123	0.08	-0.023	0.514523	1	0.078	0.095	0.033	0.098	0.064	0.08	-0.012	0.505738	1	0.037	0.124	0.123	0.051	0.13	0.068	0.012	0.873009	1	0.037	0.124	0.123	0.081	0.091	0.102	0.003	0.861926
1074	Ctbp1	0.558657	1	0.738	0.773	0.753	0.732	0.762	0.737	0.011	A3SS	chr14:77481856:77481915:77481859:77481915:77481315:77481433	0.462119	0.94919	0.738	0.773	0.753	0.751	0.786	0.767	-0.013	0.704803	1	0.738	0.773	0.753	0.756	0.761	0.769	-0.007	0.198127	0.687947	0.765	0.772	0.787	0.754	0.741	0.758	0.024	0.0923222	0.453653	0.765	0.772	0.787	0.753	0.751	0.723	0.032	0.0988972
1075	Ttyh3	0.173184	0.66617	0.023	0.008	0.016	0.023	0.021	0.036	-0.011	A3SS	chr12:14012541:14012720:14012644:14012720:14012330:14012403	0.917881	1	0.023	0.008	0.016	0.006	0.017	0.025	0	0.676558	1	0.023	0.008	0.016	0	0.017	0.008	0.007	0.328204	0.864904	0.013	0.02	0.019	0.027	0.032	0.012	-0.006	0.728351	1	0.013	0.02	0.019	0.022	0.011	0.021	-0.001	0.452947
1076	Rps19l2	0.602921	1	1	0.991	1	0.977	0.976	0.977	0.02	A3SS	chr1:80485012:80485684:80485629:80485684:80481668:80481769	1	1	1	0.991	1	0.994	0.994	1	0.001	1	1	1	0.991	1	0.98	1	0.983	0.009	1	1	1	0.984	1	0.989	1	1	-0.002	0.509077	1	1	0.984	1	0.987	1	0.951	0.015	1
1077	Cdk12	0.267096	0.8073	0.71	0.866	0.741	0.712	0.687	0.794	0.041	A3SS	chr10:83209675:83210551:83209678:83210551:83201176:83202834	0.60639	1	0.71	0.866	0.741	0.697	0.741	0.835	0.015	0.381631	0.95158	0.71	0.866	0.741	0.772	0.71	0.74	0.032	0.743412	1	0.686	0.72	0.699	0.67	0.731	0.662	0.014	0.782282	1	0.686	0.72	0.699	0.727	0.719	0.697	-0.013	0.0551634
1078	Cdk12_1	0.698877	1	0.587	0.547	0.409	0.462	0.466	0.54	0.025	A3SS	chr10:83252964:83256906:83252991:83256906:83248434:83248887	0.0905031	0.385377	0.587	0.547	0.409	0.44	0.356	0.455	0.097	0.467996	1	0.587	0.547	0.409	0.437	0.493	0.488	0.042	0.460827	0.989338	0.536	0.468	0.462	0.405	0.455	0.51	0.032	0.0236702	0.21358	0.536	0.468	0.462	0.253	0.379	0.472	0.121	0.50036
1079	Osbpl7	0.0400982	0.308445	1	0.811	1	0.816	0.877	0.887	0.077	A3SS	chr10:82037411:82037563:82037471:82037563:82035996:82036178	0.0345718	0.211199	1	0.811	1	0.758	0.802	0.947	0.101	0.886504	1	1	0.811	1	0.856	1	0.919	0.012	0.37576	0.910991	0.774	0.907	0.954	0.817	0.914	0.728	0.059	0.0695543	0.394713	0.774	0.907	0.954	0.877	0.673	0.786	0.1	0.331163
1080	Osbpl7_1	0.244296	0.771298	0.066	0.066	0.103	0.056	0.092	0.015	0.024	A3SS	chr10:82052085:82052229:82052102:82052229:82051873:82052018	0.188953	0.596567	0.066	0.066	0.103	0.037	0.075	0.038	0.028	0.920491	1	0.066	0.066	0.103	0.072	0.075	0.101	-0.004	0.0281254	0.262006	0.017	0.114	0	0.094	0.06	0.152	-0.058	0.0792319	0.420411	0.017	0.114	0	0.058	0.03	0.101	-0.019	0.114066
1081	Dnm2	1	1	0.658	0.648	0.732	0.708	0.694	0.639	-0.001	A3SS	chr8:20058738:20059541:20058741:20059541:20057872:20058124	0.277471	0.744609	0.658	0.648	0.732	0.719	0.685	0.721	-0.029	0.21356	0.733149	0.658	0.648	0.732	0.639	0.684	0.61	0.035	0.0630084	0.404455	0.701	0.653	0.688	0.592	0.621	0.664	0.055	0.121528	0.530954	0.701	0.653	0.688	0.667	0.629	0.624	0.041	0.534925
1082	Scrn2	0.429074	0.988716	0.164	0.046	0.011	0.041	0.062	0.056	0.021	A3SS	chr10:82017725:82017938:82017756:82017938:82017134:82017308	0.000868723	0.0140085	0.164	0.046	0.011	0.012	0.021	0.026	0.054	0.000240814	0.0133085	0.164	0.046	0.011	0	0.024	0.025	0.057	0.125083	0.55969	0.06	0.08	0.057	0.086	0.045	0	0.022	0.562975	1	0.06	0.08	0.057	0.069	0.063	0.099	-0.011	0.685905
1083	Cbx1	0.636065	1	0.056	0.068	0.056	0.07	0.077	0.048	-0.005	A3SS	chr10:81785243:81785362:81785267:81785362:81784177:81784355	0.398113	0.893253	0.056	0.068	0.056	0.055	0.079	0.07	-0.008	0.578485	1	0.056	0.068	0.056	0.066	0.054	0.043	0.006	0.138535	0.583876	0.113	0.09	0.05	0.081	0.06	0.062	0.017	0.149418	0.584254	0.113	0.09	0.05	0.094	0.094	0.115	-0.017	0.930285
1084	Washc3	0.698766	1	0.882	0.785	0.835	0.847	0.865	0.818	-0.009	A3SS	chr7:22638868:22638979:22638871:22638979:22635789:22635897	0.247126	0.692725	0.882	0.785	0.835	0.852	0.883	0.845	-0.026	0.258163	0.798108	0.882	0.785	0.835	0.796	0.79	0.83	0.029	0.578271	1	0.839	0.874	0.821	0.823	0.839	0.842	0.01	0.147914	0.584254	0.839	0.874	0.821	0.803	0.851	0.8	0.027	0.160878
1085	Pan3	0.0012821	0.0328912	0.64	0.761	0.814	0.559	0.592	0.573	0.164	A3SS	chr12:7476706:7479303:7476706:7478776:7479408:7479538	0.000623485	0.0111525	0.64	0.761	0.814	0.523	0.633	0.513	0.182	0.0435058	0.345163	0.64	0.761	0.814	0.695	0.565	0.632	0.108	0.652582	1	0.755	0.698	0.597	0.701	0.723	0.542	0.028	0.150655	0.58708	0.755	0.698	0.597	0.78	0.781	0.683	-0.065	0.0453258
1086	Pan3_1	0.646202	1	0.969	0.915	0.89	0.981	0.942	0.914	-0.021	A3SS	chr12:7496507:7496669:7496507:7496666:7499654:7499712	0.109327	0.43077	0.969	0.915	0.89	0.906	0.913	0.817	0.046	0.198009	0.708692	0.969	0.915	0.89	0.94	0.956	1	-0.041	0.958658	1	0.878	0.892	0.903	0.934	0.948	0.802	-0.004	0.052476	0.337201	0.878	0.892	0.903	0.948	0.944	0.945	-0.055	0.346346
1087	Nfe2l2	0.912772	1	0.728	0.764	0.743	0.754	0.747	0.742	-0.003	A3SS	chr3:60596253:60596442:60596253:60596421:60597004:60597094	0.301797	0.77749	0.728	0.764	0.743	0.738	0.718	0.715	0.021	0.65391	1	0.728	0.764	0.743	0.751	0.761	0.751	-0.009	0.197189	0.687507	0.734	0.8	0.767	0.792	0.786	0.797	-0.025	0.778103	1	0.734	0.8	0.767	0.765	0.772	0.748	0.005	0.639214
1088	Zfp428	0.580922	1	0.231	0.132	0.264	0.19	0.19	0.341	-0.031	A3SS	chr1:80102851:80103083:80102875:80103083:80099440:80099859	0.438502	0.930976	0.231	0.132	0.264	0.218	0.314	0.199	-0.035	0.650087	1	0.231	0.132	0.264	0.085	0.248	0.354	-0.02	0.628958	1	0.261	0.138	0.15	0.108	0.152	0.232	0.019	0.0631022	0.374913	0.261	0.138	0.15	0.322	0.228	0.248	-0.083	0.93692
1089	Zfp428_1	0.963807	1	0.194	0.123	0.205	0.147	0.218	0.149	0.003	A3SS	chr1:80102851:80103083:80102875:80103083:80099910:80100312	0.142212	0.505023	0.194	0.123	0.205	0.179	0.237	0.252	-0.049	0.314753	0.871491	0.194	0.123	0.205	0.254	0.15	0.235	-0.039	0.193325	0.682246	0.197	0.186	0.217	0.187	0.123	0.144	0.049	0.716412	1	0.197	0.186	0.217	0.212	0.129	0.214	0.015	0.0565835
1090	Zfp428_2	0.140948	0.601693	0.643	0.658	0.66	0.561	0.665	0.551	0.061	A3SS	chr1:80108220:80108875:80108259:80108875:80102851:80103083	0.133542	0.484808	0.643	0.658	0.66	0.642	0.525	0.609	0.062	0.144174	0.612141	0.643	0.658	0.66	0.669	0.72	0.737	-0.055	0.190122	0.674251	0.538	0.521	0.561	0.564	0.581	0.624	-0.05	0.871039	1	0.538	0.521	0.561	0.455	0.584	0.601	-0.007	0.286208
1091	Numbl	0.687673	1	0.76	0.702	0.693	0.693	0.731	0.695	0.012	A3SS	chr1:82567875:82568181:82567878:82568181:82565566:82565756	0.802713	1	0.76	0.702	0.693	0.698	0.677	0.761	0.006	0.990581	1	0.76	0.702	0.693	0.683	0.694	0.776	0.001	0.473078	0.997314	0.7	0.77	0.779	0.725	0.752	0.702	0.023	0.0323459	0.258955	0.7	0.77	0.779	0.624	0.714	0.659	0.084	0.85773
1092	Ppm1n	0.470699	1	0.837	0.818	0.861	0.981	0.812	0.875	-0.051	A3SS	chr1:78929349:78929742:78929349:78929739:78930595:78930656	0.682692	1	0.837	0.818	0.861	0.906	0.875	0.855	-0.04	0.780428	1	0.837	0.818	0.861	0.902	0.879	0.777	-0.014	0.294405	0.825782	0.907	0.808	0.924	0.965	0.883	0.917	-0.042	0.610075	1	0.907	0.808	0.924	0.87	0.849	0.875	0.015	0.714978
1093	Ppm1n_1	0.0803422	0.453026	0.927	0.768	0.741	0.66	0.741	0.784	0.084	A3SS	chr1:78930735:78930841:78930735:78930792:78930911:78931029	0.519804	1	0.927	0.768	0.741	0.838	0.745	0.845	0.003	0.626351	1	0.927	0.768	0.741	0.712	0.819	0.889	0.005	0.219933	0.724718	0.639	0.81	0.895	0.845	0.908	0.754	-0.054	0.193009	0.670103	0.639	0.81	0.895	0.587	0.811	0.658	0.096	0.474505
1094	Ppm1n_2	0.725591	1	0.861	0.893	0.92	0.844	0.914	0.935	-0.006	A3SS	chr1:78930735:78930841:78930735:78930821:78930911:78931029	0.746148	1	0.861	0.893	0.92	0.871	0.904	0.93	-0.01	0.842041	1	0.861	0.893	0.92	0.945	0.945	0.881	-0.032	1	1	0.972	1	0.961	0.978	0.97	0.903	0.027	1	1	0.972	1	0.961	0.886	0.769	0.775	0.168	1
1095	Dzip1	0.134343	0.587803	0.926	0.891	0.915	0.943	0.921	0.925	-0.019	A3SS	chr15:95994088:95994226:95994088:95994223:95996016:95996178	0.110032	0.432228	0.926	0.891	0.915	0.891	0.945	0.954	-0.019	0.311735	0.870904	0.926	0.891	0.915	0.908	0.927	0.937	-0.013	0.0923868	0.490821	0.915	0.924	0.915	0.932	0.933	0.947	-0.019	0.19989	0.678679	0.915	0.924	0.915	0.939	0.929	0.93	-0.015	0.114967
1096	Dzip1_1	0.0857229	0.468488	0.707	0.723	0.715	0.653	0.68	0.655	0.052	A3SS	chr15:96006792:96007341:96006792:96007212:96007460:96007709	0.296371	0.772308	0.707	0.723	0.715	0.703	0.663	0.681	0.033	0.806772	1	0.707	0.723	0.715	0.731	0.651	0.787	-0.008	0.282763	0.812741	0.707	0.701	0.768	0.745	0.735	0.786	-0.03	0.894864	1	0.707	0.701	0.768	0.629	0.785	0.734	0.009	0.208848
1097	Dzip1_2	0.0277897	0.243261	0.548	0.56	0.567	0.446	0.491	0.489	0.083	A3SS	chr15:96006792:96007361:96006792:96007212:96007460:96007709	0.23626	0.677431	0.548	0.56	0.567	0.537	0.48	0.521	0.046	0.992968	1	0.548	0.56	0.567	0.575	0.456	0.65	-0.002	0.482987	1	0.527	0.504	0.638	0.556	0.561	0.65	-0.033	0.855329	1	0.527	0.504	0.638	0.444	0.668	0.58	-0.008	0.474812
[truncated: 34,807 more rows]
[truncated: 19 more columns]

## Sheet: Count_D_inc
D.P_reg	RBPMS.2023_reg	MBNL.2023_reg	RBFOX.2022_reg	QK.2022_reg	n
[truncated: 33 more rows]

## Sheet: Count_D_skip
D.P_reg	RBPMS.2023_reg	MBNL.2023_reg	RBFOX.2022_reg	QK.2022_reg	n
[truncated: 43 more rows]
