# Supplementary material for: An RBPMS-driven splicing regulatory axis including MBNL1, RBFOX2, and QK promotes smooth muscle cell contractile identity
Source: Nucleic Acids Res. 2025 Dec 22;53(22):gkaf1386. doi: 10.1093/nar/gkaf1386 (PMC12721327; doi:10.1093/nar/gkaf1386)
Supplement: gkaf1386_Supplemental_Files [file gkaf1386_supplemental_files.zip › Supplementary File 5. GO terms associated with alternatively spliced genes.xlsx]

## Sheet: Sheet1
'P-value' is the enrichment p-value computed according to the mHG or HG model. This p-value is not corrected for multiple testing of 15313 GO terms.
'FDR q-value' is the correction of the above p-value for multiple testing using the Benjamini and Hochberg (1995) method.
Namely, for the ith term (ranked according to p-value) the FDR q-value is (p-value * number of GO terms) / i.
Enrichment (N, B, n, b) is defined as follows:
N - is the total number of genes
B - is the total number of genes associated with a specific GO term
n - is the number of genes in the top of the user's input list or in the target set when appropriate
b - is the number of genes in the intersection
Enrichment = (b/n) / (B/N)
Genes: For each GO term you can see the list of associated genes that appear in the optimal top of the list.
Each gene name is specified by gene symbol followed by a short description of the gene

## Sheet: D1-P
GO Term	Description	P-value	FDR q-value	Enrichment	N	B	n	b	Genes	GO_category
GO:0016043	cellular component organization	4.85e-10	7.29e-06	1.39	13032	3909	582	243	[Prc1 - protein regulator of cytokinesis 1, Dst - dystonin, Ptk2 - protein tyrosine kinase 2, Ltbp2 - latent transforming growth factor beta binding protein 2, Spast - spastin, Map4k4 - mitogen-activated protein kinase kinase kinase kinase 4, Ect2 - epithelial cell transforming sequence 2 oncogene, Cit - citron (rho-interacting, serine/threonine kinase 21), Pip5k1c - phosphatidylinositol-4-phosph…	GO:BP
GO:0071840	cellular component organization or biogenesis	8.56e-10	6.44e-06	1.38	13032	3951	582	244	[Prc1 - protein regulator of cytokinesis 1, Dst - dystonin, Ptk2 - protein tyrosine kinase 2, Ltbp2 - latent transforming growth factor beta binding protein 2, Spast - spastin, Map4k4 - mitogen-activated protein kinase kinase kinase kinase 4, Ect2 - epithelial cell transforming sequence 2 oncogene, Cit - citron (rho-interacting, serine/threonine kinase 21), Pip5k1c - phosphatidylinositol-4-phosph…	GO:BP
GO:0051128	regulation of cellular component organization	9.87e-08	0.000495	1.49	13032	2256	582	150	[Rtel1 - regulator of telomere elongation helicase 1, Dst - dystonin, Cenpj - centromere protein j, Pan2 - pan2 polya specific ribonuclease subunit homolog (s. cerevisiae), Ptk2 - protein tyrosine kinase 2, Spast - spastin, Map4k4 - mitogen-activated protein kinase kinase kinase kinase 4, Ift88 - intraflagellar transport 88 homolog (chlamydomonas), Nf1 - neurofibromin 1, Ect2 - epithelial cell tr…	GO:BP
GO:0006996	organelle organization	1.51e-07	0.000569	1.54	13032	1873	582	129	[Rtel1 - regulator of telomere elongation helicase 1, Arl13b - adp-ribosylation factor-like 13b, Prc1 - protein regulator of cytokinesis 1, Dst - dystonin, Cenpj - centromere protein j, Ptk2 - protein tyrosine kinase 2, Wdr45 - wd repeat domain 45, Spast - spastin, Ift88 - intraflagellar transport 88 homolog (chlamydomonas), Nf1 - neurofibromin 1, Pex11a - peroxisomal biogenesis factor 11 alpha, …	GO:BP
GO:1902017	regulation of cilium assembly	3.98e-07	0.0012	5.49	13032	53	582	13	[Tapt1 - transmembrane anterior posterior transformation 1, Tbc1d7 - tbc1 domain family, member 7, Odf2l - outer dense fiber of sperm tails 2-like, Ccdc88a - coiled coil domain containing 88a, Evi5l - ecotropic viral integration site 5-like, Syne2 - spectrin repeat containing, nuclear envelope 2, Fuz - fuzzy planar cell polarity protein, Cenpj - centromere protein j, Ift88 - intraflagellar transp…	GO:BP
GO:1902115	regulation of organelle assembly	5.31e-07	0.00133	3.08	13032	182	582	25	[Tbc1d7 - tbc1 domain family, member 7, Tapt1 - transmembrane anterior posterior transformation 1, Odf2l - outer dense fiber of sperm tails 2-like, Ccdc88a - coiled coil domain containing 88a, Fuz - fuzzy planar cell polarity protein, Pan2 - pan2 polya specific ribonuclease subunit homolog (s. cerevisiae), Cenpj - centromere protein j, Ift88 - intraflagellar transport 88 homolog (chlamydomonas), …	GO:BP
GO:0043547	positive regulation of GTPase activity	7.59e-07	0.00163	2.5	13032	304	582	34	[Tbc1d7 - tbc1 domain family, member 7, Ranbp3 - ran binding protein 3, Tbc1d1 - tbc1 (tre-2/usp6, bub2, cdc16) domain family, member 1, Rgs12 - regulator of g-protein signaling 12, Arhgef7 - rho guanine nucleotide exchange factor (gef) 7, Bcas3 - breast carcinoma amplified sequence 3, Arhgap17 - rho gtpase activating protein 17, Gmip - gem-interacting protein, Map4k4 - mitogen-activated protein …	GO:BP
GO:0120035	regulation of plasma membrane bounded cell projection organization	1.12e-06	0.0021	1.92	13032	675	582	58	[Cttn - cortactin, Tapt1 - transmembrane anterior posterior transformation 1, Odf2l - outer dense fiber of sperm tails 2-like, Golga2 - golgin a2, Cenpj - centromere protein j, Ptk2 - protein tyrosine kinase 2, Map4k4 - mitogen-activated protein kinase kinase kinase kinase 4, Ift88 - intraflagellar transport 88 homolog (chlamydomonas), Vps35 - vacuolar protein sorting 35 homolog (s. cerevisiae), …	GO:BP
GO:0031344	regulation of cell projection organization	1.55e-06	0.0026	1.9	13032	682	582	58	[Cttn - cortactin, Tapt1 - transmembrane anterior posterior transformation 1, Odf2l - outer dense fiber of sperm tails 2-like, Golga2 - golgin a2, Cenpj - centromere protein j, Ptk2 - protein tyrosine kinase 2, Map4k4 - mitogen-activated protein kinase kinase kinase kinase 4, Ift88 - intraflagellar transport 88 homolog (chlamydomonas), Vps35 - vacuolar protein sorting 35 homolog (s. cerevisiae), …	GO:BP
GO:0065007	biological regulation	1.97e-06	0.00297	1.14	13032	8432	582	428	[Zfp317 - zinc finger protein 317, Dgka - diacylglycerol kinase, alpha, Sgms1 - sphingomyelin synthase 1, Wsb1 - wd repeat and socs box-containing 1, Midn - midnolin, Ptk2 - protein tyrosine kinase 2, Ltbp2 - latent transforming growth factor beta binding protein 2, Ect2 - epithelial cell transforming sequence 2 oncogene, Hipk3 - homeodomain interacting protein kinase 3, Crem - camp responsive el…	GO:BP
GO:0044087	regulation of cellular component biogenesis	2.06e-06	0.00282	1.78	13032	855	582	68	[Cttn - cortactin, Rtel1 - regulator of telomere elongation helicase 1, Tapt1 - transmembrane anterior posterior transformation 1, Odf2l - outer dense fiber of sperm tails 2-like, Fnip1 - folliculin interacting protein 1, Cenpj - centromere protein j, Pan2 - pan2 polya specific ribonuclease subunit homolog (s. cerevisiae), Ptk2 - protein tyrosine kinase 2, Ift88 - intraflagellar transport 88 homo…	GO:BP
GO:0030030	cell projection organization	2.1e-06	0.00264	1.85	13032	738	582	61	[Cttn - cortactin, Arl13b - adp-ribosylation factor-like 13b, Dst - dystonin, Nfib - nuclear factor i/b, Rab34 - rab34, member ras oncogene family, Cenpj - centromere protein j, Ptk2 - protein tyrosine kinase 2, Spast - spastin, Map4k4 - mitogen-activated protein kinase kinase kinase kinase 4, Ift88 - intraflagellar transport 88 homolog (chlamydomonas), Mapk8ip3 - mitogen-activated protein kinase…	GO:BP
GO:0043087	regulation of GTPase activity	2.23e-06	0.00258	2.29	13032	362	582	37	[Tbc1d7 - tbc1 domain family, member 7, Ranbp3 - ran binding protein 3, Tbc1d1 - tbc1 (tre-2/usp6, bub2, cdc16) domain family, member 1, Rgs12 - regulator of g-protein signaling 12, Gapvd1 - gtpase activating protein and vps9 domains 1, Arhgef7 - rho guanine nucleotide exchange factor (gef) 7, Bcas3 - breast carcinoma amplified sequence 3, Arhgap17 - rho gtpase activating protein 17, Gmip - gem-i…	GO:BP
GO:0033043	regulation of organelle organization	2.31e-06	0.00248	1.66	13032	1136	582	84	[Cttn - cortactin, Rtel1 - regulator of telomere elongation helicase 1, Tapt1 - transmembrane anterior posterior transformation 1, Eif4g3 - eukaryotic translation initiation factor 4 gamma, 3, Odf2l - outer dense fiber of sperm tails 2-like, Dst - dystonin, Cenpj - centromere protein j, Pan2 - pan2 polya specific ribonuclease subunit homolog (s. cerevisiae), Lcor - ligand dependent nuclear recept…	GO:BP
GO:0050794	regulation of cellular process	3.29e-06	0.00331	1.16	13032	7491	582	387	[Zfp317 - zinc finger protein 317, Dgka - diacylglycerol kinase, alpha, Sgms1 - sphingomyelin synthase 1, Wsb1 - wd repeat and socs box-containing 1, Midn - midnolin, Ptk2 - protein tyrosine kinase 2, Ltbp2 - latent transforming growth factor beta binding protein 2, Ect2 - epithelial cell transforming sequence 2 oncogene, Hipk3 - homeodomain interacting protein kinase 3, Crem - camp responsive el…	GO:BP
GO:0016310	phosphorylation	3.63e-06	0.00341	1.76	13032	852	582	67	[Mknk1 - map kinase-interacting serine/threonine kinase 1, Dmpk - dystrophia myotonica-protein kinase, Fam126a - family with sequence similarity 126, member a, Dgka - diacylglycerol kinase, alpha, Sgms1 - sphingomyelin synthase 1, Lgals9 - lectin, galactoside-binding, soluble, 9, Ptk2 - protein tyrosine kinase 2, Speg - speg complex locus, Prkag2 - protein kinase, amp-activated, gamma 2 non-catal…	GO:BP
GO:0060491	regulation of cell projection assembly	3.79e-06	0.00335	3	13032	164	582	22	[Fnbp1l - formin binding protein 1-like, Arhgap44 - rho gtpase activating protein 44, Cttn - cortactin, Tbc1d7 - tbc1 domain family, member 7, Tapt1 - transmembrane anterior posterior transformation 1, Odf2l - outer dense fiber of sperm tails 2-like, Ccdc88a - coiled coil domain containing 88a, Evi5l - ecotropic viral integration site 5-like, Syne2 - spectrin repeat containing, nuclear envelope 2…	GO:BP
GO:0050789	regulation of biological process	3.79e-06	0.00317	1.14	13032	7944	582	406	[Zfp317 - zinc finger protein 317, Dgka - diacylglycerol kinase, alpha, Sgms1 - sphingomyelin synthase 1, Wsb1 - wd repeat and socs box-containing 1, Midn - midnolin, Ptk2 - protein tyrosine kinase 2, Ltbp2 - latent transforming growth factor beta binding protein 2, Ect2 - epithelial cell transforming sequence 2 oncogene, Hipk3 - homeodomain interacting protein kinase 3, Crem - camp responsive el…	GO:BP
GO:1903539	protein localization to postsynaptic membrane	5.88e-06	0.00465	7.46	13032	24	582	8	[Arhgap44 - rho gtpase activating protein 44, Dlg4 - discs, large homolog 4 (drosophila), Vps35 - vacuolar protein sorting 35 homolog (s. cerevisiae), Gphn - gephyrin, Clstn1 - calsyntenin 1, Kalrn - kalirin, rhogef kinase, Scrib - scribbled planar cell polarity protein, Git1 - g protein-coupled receptor kinase interacting arfgap 1]	GO:BP
GO:0061024	membrane organization	7.09e-06	0.00533	2	13032	504	582	45	[Vps39 - vacuolar protein sorting 39 homolog (s. cerevisiae), Ano8 - anoctamin 8, Ubxn2b - ubx domain protein 2b, Clip1 - cap-gly domain containing linker protein 1, Ccdc88a - coiled coil domain containing 88a, Ano6 - anoctamin 6, Dmpk - dystrophia myotonica-protein kinase, Micall1 - mical-like 1, Myo18a - myosin xviiia, Ano1 - anoctamin 1, calcium activated chloride channel, Myof - myoferlin, At…	GO:BP
GO:0120032	regulation of plasma membrane bounded cell projection assembly	9.78e-06	0.00701	2.92	13032	161	582	21	[Fnbp1l - formin binding protein 1-like, Arhgap44 - rho gtpase activating protein 44, Tbc1d7 - tbc1 domain family, member 7, Tapt1 - transmembrane anterior posterior transformation 1, Odf2l - outer dense fiber of sperm tails 2-like, Ccdc88a - coiled coil domain containing 88a, Evi5l - ecotropic viral integration site 5-like, Syne2 - spectrin repeat containing, nuclear envelope 2, Pld1 - phospholi…	GO:BP
GO:0035418	protein localization to synapse	9.78e-06	0.00669	4.93	13032	50	582	11	[Arhgap44 - rho gtpase activating protein 44, Mapk8ip3 - mitogen-activated protein kinase 8 interacting protein 3, Vps35 - vacuolar protein sorting 35 homolog (s. cerevisiae), Dlg4 - discs, large homolog 4 (drosophila), Gphn - gephyrin, Clstn1 - calsyntenin 1, Kalrn - kalirin, rhogef kinase, Scrib - scribbled planar cell polarity protein, Git1 - g protein-coupled receptor kinase interacting arfga…	GO:BP
GO:0007052	mitotic spindle organization	1.54e-05	0.0101	4.04	13032	72	582	13	[Pibf1 - progesterone immunomodulatory binding factor 1, Flna - filamin a, alpha, Golga2 - golgin a2, Tacc2 - transforming, acidic coiled-coil containing protein 2, Eml1 - echinoderm microtubule associated protein like 1, Pcnt - pericentrin, Smc1a - structural maintenance of chromosomes 1a, Spast - spastin, Clasp1 - cytoplasmic linker associated protein 1, Tbce - tubulin folding cofactor e, Aurkc…	GO:BP
GO:1902850	microtubule cytoskeleton organization involved in mitosis	3.11e-05	0.0195	3.39	13032	99	582	15	[Pibf1 - progesterone immunomodulatory binding factor 1, Ubxn2b - ubx domain protein 2b, Flna - filamin a, alpha, Golga2 - golgin a2, Tacc2 - transforming, acidic coiled-coil containing protein 2, Eml1 - echinoderm microtubule associated protein like 1, Pcnt - pericentrin, Cdk5rap2 - cdk5 regulatory subunit associated protein 2, Smc1a - structural maintenance of chromosomes 1a, Spast - spastin, C…	GO:BP
GO:0006793	phosphorus metabolic process	3.74e-05	0.0225	1.47	13032	1540	582	101	[Mknk1 - map kinase-interacting serine/threonine kinase 1, Dgka - diacylglycerol kinase, alpha, Sgms1 - sphingomyelin synthase 1, Ptk2 - protein tyrosine kinase 2, Pnpla6 - patatin-like phospholipase domain containing 6, Map4k4 - mitogen-activated protein kinase kinase kinase kinase 4, Nf1 - neurofibromin 1, Nadsyn1 - nad synthetase 1, Hipk3 - homeodomain interacting protein kinase 3, Pip4k2a - p…	GO:BP
GO:0051345	positive regulation of hydrolase activity	3.88e-05	0.0225	1.82	13032	589	582	48	[Vegfa - vascular endothelial growth factor a, Tbc1d7 - tbc1 domain family, member 7, Ranbp3 - ran binding protein 3, Tbc1d1 - tbc1 (tre-2/usp6, bub2, cdc16) domain family, member 1, Rgs12 - regulator of g-protein signaling 12, Arhgef7 - rho guanine nucleotide exchange factor (gef) 7, Bcas3 - breast carcinoma amplified sequence 3, Arhgap17 - rho gtpase activating protein 17, Gmip - gem-interactin…	GO:BP
GO:0007051	spindle organization	3.96e-05	0.0221	3.05	13032	125	582	17	[Pibf1 - progesterone immunomodulatory binding factor 1, Flna - filamin a, alpha, Csnk1d - casein kinase 1, delta, Golga2 - golgin a2, Tacc2 - transforming, acidic coiled-coil containing protein 2, Eml1 - echinoderm microtubule associated protein like 1, Cenpj - centromere protein j, Pcnt - pericentrin, Smc1a - structural maintenance of chromosomes 1a, Spast - spastin, Clasp1 - cytoplasmic linker…	GO:BP
GO:0051130	positive regulation of cellular component organization	4.33e-05	0.0232	1.55	13032	1154	582	80	[Cttn - cortactin, Rtel1 - regulator of telomere elongation helicase 1, Tapt1 - transmembrane anterior posterior transformation 1, Eif4g3 - eukaryotic translation initiation factor 4 gamma, 3, Golga2 - golgin a2, Fnip1 - folliculin interacting protein 1, Myo18a - myosin xviiia, Cenpj - centromere protein j, Pan2 - pan2 polya specific ribonuclease subunit homolog (s. cerevisiae), Ptk2 - protein ty…	GO:BP
GO:0006468	protein phosphorylation	5.3e-05	0.0275	1.78	13032	630	582	50	[Mknk1 - map kinase-interacting serine/threonine kinase 1, Dmpk - dystrophia myotonica-protein kinase, Ptk2 - protein tyrosine kinase 2, Lgals9 - lectin, galactoside-binding, soluble, 9, Speg - speg complex locus, Prkag2 - protein kinase, amp-activated, gamma 2 non-catalytic subunit, Map4k4 - mitogen-activated protein kinase kinase kinase kinase 4, Wnk1 - wnk lysine deficient protein kinase 1, Ma…	GO:BP
GO:0031329	regulation of cellular catabolic process	5.98e-05	0.03	1.75	13032	667	582	52	[Cttn - cortactin, Golga2 - golgin a2, Ptk2 - protein tyrosine kinase 2, Prkag2 - protein kinase, amp-activated, gamma 2 non-catalytic subunit, Rc3h2 - ring finger and ccch-type domains 2, Ift88 - intraflagellar transport 88 homolog (chlamydomonas), Vps35 - vacuolar protein sorting 35 homolog (s. cerevisiae), Trim65 - tripartite motif-containing 65, Pip4k2a - phosphatidylinositol-5-phosphate 4-ki…	GO:BP
GO:0097120	receptor localization to synapse	6.12e-05	0.0297	5.6	13032	32	582	8	[Arhgap44 - rho gtpase activating protein 44, Vps35 - vacuolar protein sorting 35 homolog (s. cerevisiae), Dlg4 - discs, large homolog 4 (drosophila), Gphn - gephyrin, Clstn1 - calsyntenin 1, Kalrn - kalirin, rhogef kinase, Scrib - scribbled planar cell polarity protein, Git1 - g protein-coupled receptor kinase interacting arfgap 1]	GO:BP
GO:0051129	negative regulation of cellular component organization	7.16e-05	0.0337	1.71	13032	706	582	54	[Rtel1 - regulator of telomere elongation helicase 1, Odf2l - outer dense fiber of sperm tails 2-like, Ptk2 - protein tyrosine kinase 2, Ankrd13b - ankyrin repeat domain 13b, Map4k4 - mitogen-activated protein kinase kinase kinase kinase 4, Vps35 - vacuolar protein sorting 35 homolog (s. cerevisiae), Dnm2 - dynamin 2, Sin3a - sin3 transcription regulator homolog a (yeast), Cit - citron (rho-inter…	GO:BP
GO:0006464	cellular protein modification process	7.7e-05	0.0351	1.36	13032	2152	582	131	[Mknk1 - map kinase-interacting serine/threonine kinase 1, Wsb1 - wd repeat and socs box-containing 1, Ptk2 - protein tyrosine kinase 2, Wdr45 - wd repeat domain 45, Map4k4 - mitogen-activated protein kinase kinase kinase kinase 4, Nf1 - neurofibromin 1, Hipk3 - homeodomain interacting protein kinase 3, Sin3a - sin3 transcription regulator homolog a (yeast), Cit - citron (rho-interacting, serine/…	GO:BP
GO:0036211	protein modification process	7.7e-05	0.0341	1.36	13032	2152	582	131	[Mknk1 - map kinase-interacting serine/threonine kinase 1, Wsb1 - wd repeat and socs box-containing 1, Ptk2 - protein tyrosine kinase 2, Wdr45 - wd repeat domain 45, Map4k4 - mitogen-activated protein kinase kinase kinase kinase 4, Nf1 - neurofibromin 1, Hipk3 - homeodomain interacting protein kinase 3, Sin3a - sin3 transcription regulator homolog a (yeast), Cit - citron (rho-interacting, serine/…	GO:BP
GO:0018193	peptidyl-amino acid modification	8.08e-05	0.0347	1.71	13032	692	582	53	[Mknk1 - map kinase-interacting serine/threonine kinase 1, Dmpk - dystrophia myotonica-protein kinase, Galnt13 - udp-n-acetyl-alpha-d-galactosamine:polypeptide n-acetylgalactosaminyltransferase 13 (galnac-t13), Ptk2 - protein tyrosine kinase 2, Wnk1 - wnk lysine deficient protein kinase 1, Hipk3 - homeodomain interacting protein kinase 3, Rab6a - rab6a, member ras oncogene family, Nmt2 - n-myrist…	GO:BP
GO:1990778	protein localization to cell periphery	9.33e-05	0.039	2.4	13032	215	582	23	[Arhgap44 - rho gtpase activating protein 44, Macf1 - microtubule-actin crosslinking factor 1, Dlg4 - discs, large homolog 4 (drosophila), Flna - filamin a, alpha, Cask - calcium/calmodulin-dependent serine protein kinase (maguk family), Arl13b - adp-ribosylation factor-like 13b, Clip1 - cap-gly domain containing linker protein 1, Gphn - gephyrin, Clstn1 - calsyntenin 1, Fam126a - family with seq…	GO:BP
GO:0043412	macromolecule modification	9.87e-05	0.0402	1.34	13032	2303	582	138	[Mknk1 - map kinase-interacting serine/threonine kinase 1, Wsb1 - wd repeat and socs box-containing 1, Ptk2 - protein tyrosine kinase 2, Wdr45 - wd repeat domain 45, Map4k4 - mitogen-activated protein kinase kinase kinase kinase 4, Nf1 - neurofibromin 1, Hipk3 - homeodomain interacting protein kinase 3, Sin3a - sin3 transcription regulator homolog a (yeast), Cit - citron (rho-interacting, serine/…	GO:BP
GO:0022604	regulation of cell morphogenesis	9.95e-05	0.0394	1.89	13032	462	582	39	[Vegfa - vascular endothelial growth factor a, Macf1 - microtubule-actin crosslinking factor 1, Cttn - cortactin, Flna - filamin a, alpha, Fmnl3 - formin-like 3, Golga2 - golgin a2, Arhgef7 - rho guanine nucleotide exchange factor (gef) 7, Cd44 - cd44 molecule, Ptk2 - protein tyrosine kinase 2, Dnm2 - dynamin 2, Sin3a - sin3 transcription regulator homolog a (yeast), Cdc42ep1 - cdc42 effector pro…	GO:BP
GO:0006796	phosphate-containing compound metabolic process	0.000101	0.039	1.44	13032	1522	582	98	[Mknk1 - map kinase-interacting serine/threonine kinase 1, Dgka - diacylglycerol kinase, alpha, Sgms1 - sphingomyelin synthase 1, Ptk2 - protein tyrosine kinase 2, Pnpla6 - patatin-like phospholipase domain containing 6, Map4k4 - mitogen-activated protein kinase kinase kinase kinase 4, Nadsyn1 - nad synthetase 1, Nf1 - neurofibromin 1, Hipk3 - homeodomain interacting protein kinase 3, Pip4k2a - p…	GO:BP
GO:0090087	regulation of peptide transport	0.000125	0.0471	1.84	13032	500	582	41	[Flna - filamin a, alpha, Gapvd1 - gtpase activating protein and vps9 domains 1, Lyplal1 - lysophospholipase-like 1, Arhgef7 - rho guanine nucleotide exchange factor (gef) 7, Midn - midnolin, Mdm2 - p53 e3 ubiquitin protein ligase, Ppp3cb - protein phosphatase 3, catalytic subunit, beta isozyme, Bcas3 - breast carcinoma amplified sequence 3, Myo18a - myosin xviiia, Ano1 - anoctamin 1, calcium act…	GO:BP
GO:0010769	regulation of cell morphogenesis involved in differentiation	0.00013	0.0478	2.1	13032	309	582	29	[Vegfa - vascular endothelial growth factor a, Macf1 - microtubule-actin crosslinking factor 1, Cttn - cortactin, Flna - filamin a, alpha, Golga2 - golgin a2, Arhgef7 - rho guanine nucleotide exchange factor (gef) 7, Ptk2 - protein tyrosine kinase 2, Dnm2 - dynamin 2, Sin3a - sin3 transcription regulator homolog a (yeast), Cit - citron (rho-interacting, serine/threonine kinase 21), Arhgap44 - rho…	GO:BP
GO:0007010	cytoskeleton organization	0.000133	0.0476	1.67	13032	723	582	54	[Cttn - cortactin, Fmnl3 - formin-like 3, Prc1 - protein regulator of cytokinesis 1, Dst - dystonin, Golga2 - golgin a2, Myo18a - myosin xviiia, Cenpj - centromere protein j, Ptk2 - protein tyrosine kinase 2, Spast - spastin, Ift88 - intraflagellar transport 88 homolog (chlamydomonas), Nf1 - neurofibromin 1, Lzts2 - leucine zipper, putative tumor suppressor 2, Tpx2 - tpx2, microtubule-associated,…	GO:BP
GO:0044782	cilium organization	0.000147	0.0513	2.44	13032	193	582	21	[Fnbp1l - formin binding protein 1-like, Pibf1 - progesterone immunomodulatory binding factor 1, Traf3ip1 - tnf receptor-associated factor 3 interacting protein 1, Tmem237 - transmembrane protein 237, LOC690035 - similar to protein kiaa0586, Flna - filamin a, alpha, Csnk1d - casein kinase 1, delta, Arl13b - adp-ribosylation factor-like 13b, Celsr3 - cadherin, egf lag seven-pass g-type receptor 3,…	GO:BP
GO:0031346	positive regulation of cell projection organization	0.000157	0.0538	1.93	13032	407	582	35	[Vegfa - vascular endothelial growth factor a, Macf1 - microtubule-actin crosslinking factor 1, Flna - filamin a, alpha, Tapt1 - transmembrane anterior posterior transformation 1, Clip1 - cap-gly domain containing linker protein 1, Ccdc88a - coiled coil domain containing 88a, Golga2 - golgin a2, Arhgef7 - rho guanine nucleotide exchange factor (gef) 7, Bcas3 - breast carcinoma amplified sequence …	GO:BP
GO:0098876	vesicle-mediated transport to the plasma membrane	0.000194	0.0647	3.62	13032	68	582	11	[Vps39 - vacuolar protein sorting 39 homolog (s. cerevisiae), Arhgap44 - rho gtpase activating protein 44, Vps35 - vacuolar protein sorting 35 homolog (s. cerevisiae), Macf1 - microtubule-actin crosslinking factor 1, Sec16a - sec16 homolog a (s. cerevisiae), Dnm2 - dynamin 2, Clstn1 - calsyntenin 1, Arfrp1 - adp-ribosylation factor related protein 1, Micall1 - mical-like 1, Scrib - scribbled plan…	GO:BP
GO:0032880	regulation of protein localization	0.000222	0.0726	1.61	13032	791	582	57	[Tbc1d1 - tbc1 (tre-2/usp6, bub2, cdc16) domain family, member 1, Gapvd1 - gtpase activating protein and vps9 domains 1, Lyplal1 - lysophospholipase-like 1, Midn - midnolin, Myo18a - myosin xviiia, Ano1 - anoctamin 1, calcium activated chloride channel, Rab34 - rab34, member ras oncogene family, Cenpj - centromere protein j, Vps35 - vacuolar protein sorting 35 homolog (s. cerevisiae), Map4k4 - mi…	GO:BP
GO:0032594	protein transport within lipid bilayer	0.000236	0.0756	6.4	13032	21	582	6	[Arhgap44 - rho gtpase activating protein 44, Vps35 - vacuolar protein sorting 35 homolog (s. cerevisiae), Clip1 - cap-gly domain containing linker protein 1, Clstn1 - calsyntenin 1, Scrib - scribbled planar cell polarity protein, Tsc2 - tuberous sclerosis 2]	GO:BP
GO:0009894	regulation of catabolic process	0.000243	0.0763	1.62	13032	776	582	56	[Cttn - cortactin, Golga2 - golgin a2, Ptk2 - protein tyrosine kinase 2, Prkag2 - protein kinase, amp-activated, gamma 2 non-catalytic subunit, Rc3h2 - ring finger and ccch-type domains 2, Ift88 - intraflagellar transport 88 homolog (chlamydomonas), Vps35 - vacuolar protein sorting 35 homolog (s. cerevisiae), Trim65 - tripartite motif-containing 65, Pip4k2a - phosphatidylinositol-5-phosphate 4-ki…	GO:BP
GO:1903047	mitotic cell cycle process	0.000247	0.0757	1.86	13032	433	582	36	[Pibf1 - progesterone immunomodulatory binding factor 1, Zfyve19 - zinc finger, fyve domain containing 19, Rtel1 - regulator of telomere elongation helicase 1, Flna - filamin a, alpha, Ubxn2b - ubx domain protein 2b, Prc1 - protein regulator of cytokinesis 1, Golga2 - golgin a2, Eml1 - echinoderm microtubule associated protein like 1, Mdm2 - p53 e3 ubiquitin protein ligase, Pcnt - pericentrin, Sm…	GO:BP
GO:0070201	regulation of establishment of protein localization	0.000253	0.0762	1.79	13032	500	582	40	[LOC690035 - similar to protein kiaa0586, Flna - filamin a, alpha, Gapvd1 - gtpase activating protein and vps9 domains 1, Lyplal1 - lysophospholipase-like 1, Midn - midnolin, Mdm2 - p53 e3 ubiquitin protein ligase, Ppp3cb - protein phosphatase 3, catalytic subunit, beta isozyme, Bcas3 - breast carcinoma amplified sequence 3, Myo18a - myosin xviiia, Ano1 - anoctamin 1, calcium activated chloride c…	GO:BP
GO:0006650	glycerophospholipid metabolic process	0.000256	0.0754	2.24	13032	230	582	23	[Mboat7 - membrane bound o-acyltransferase domain containing 7, Pisd - phosphatidylserine decarboxylase, Fam126a - family with sequence similarity 126, member a, Dgka - diacylglycerol kinase, alpha, Mtmr3 - myotubularin related protein 3, Pld1 - phospholipase d1, Mtmr11 - myotubularin related protein 11, Gpcpd1 - glycerophosphocholine phosphodiesterase gde1 homolog (s. cerevisiae), Socs7 - suppre…	GO:BP
GO:0032989	cellular component morphogenesis	0.000269	0.078	1.85	13032	435	582	36	[Cttn - cortactin, Flna - filamin a, alpha, Arl13b - adp-ribosylation factor-like 13b, Dst - dystonin, Abi1 - abl-interactor 1, Nfib - nuclear factor i/b, Ptk2 - protein tyrosine kinase 2, Spast - spastin, Map4k4 - mitogen-activated protein kinase kinase kinase kinase 4, Ift88 - intraflagellar transport 88 homolog (chlamydomonas), Ect2 - epithelial cell transforming sequence 2 oncogene, Mff - mit…	GO:BP
GO:0120031	plasma membrane bounded cell projection assembly	0.00029	0.0823	2.14	13032	262	582	25	[Pibf1 - progesterone immunomodulatory binding factor 1, Cttn - cortactin, LOC690035 - similar to protein kiaa0586, Flna - filamin a, alpha, Arl13b - adp-ribosylation factor-like 13b, Ccdc88a - coiled coil domain containing 88a, Ano6 - anoctamin 6, Arhgef7 - rho guanine nucleotide exchange factor (gef) 7, Celsr3 - cadherin, egf lag seven-pass g-type receptor 3, Fuz - fuzzy planar cell polarity pr…	GO:BP
GO:0010506	regulation of autophagy	0.000308	0.086	2.21	13032	233	582	23	[Atp6v0a1 - atpase, h+ transporting, lysosomal v0 subunit a1, Nprl3 - nitrogen permease regulator-like 3 (s. cerevisiae), Htra2 - htra serine peptidase 2, Cttn - cortactin, Supt5h - suppressor of ty 5 homolog (s. cerevisiae), Golga2 - golgin a2, Dhrsx - dehydrogenase/reductase (sdr family) x-linked, Mtmr3 - myotubularin related protein 3, Mtdh - metadherin, Ptk2 - protein tyrosine kinase 2, Pikfy…	GO:BP
GO:0099072	regulation of postsynaptic membrane neurotransmitter receptor levels	0.000322	0.0882	4.03	13032	50	582	9	[Arhgap44 - rho gtpase activating protein 44, Vps35 - vacuolar protein sorting 35 homolog (s. cerevisiae), Dlg4 - discs, large homolog 4 (drosophila), Dnm2 - dynamin 2, Gphn - gephyrin, Clstn1 - calsyntenin 1, Kalrn - kalirin, rhogef kinase, Scrib - scribbled planar cell polarity protein, Git1 - g protein-coupled receptor kinase interacting arfgap 1]	GO:BP
GO:0060271	cilium assembly	0.000331	0.0889	2.42	13032	176	582	19	[Pibf1 - progesterone immunomodulatory binding factor 1, Fnbp1l - formin binding protein 1-like, Traf3ip1 - tnf receptor-associated factor 3 interacting protein 1, Tmem237 - transmembrane protein 237, Flna - filamin a, alpha, LOC690035 - similar to protein kiaa0586, Csnk1d - casein kinase 1, delta, Arl13b - adp-ribosylation factor-like 13b, Celsr3 - cadherin, egf lag seven-pass g-type receptor 3,…	GO:BP
GO:1990009	retinal cell apoptotic process	0.000343	0.0905	16.79	13032	4	582	3	[Zfp110 - zinc finger protein 110, Akt2 - v-akt murine thymoma viral oncogene homolog 2, Thrb - thyroid hormone receptor beta]	GO:BP
GO:0051223	regulation of protein transport	0.00036	0.0934	1.79	13032	475	582	38	[Flna - filamin a, alpha, Gapvd1 - gtpase activating protein and vps9 domains 1, Lyplal1 - lysophospholipase-like 1, Midn - midnolin, Mdm2 - p53 e3 ubiquitin protein ligase, Ppp3cb - protein phosphatase 3, catalytic subunit, beta isozyme, Bcas3 - breast carcinoma amplified sequence 3, Myo18a - myosin xviiia, Ano1 - anoctamin 1, calcium activated chloride channel, Rab34 - rab34, member ras oncogen…	GO:BP
GO:0051336	regulation of hydrolase activity	0.000371	0.0947	1.52	13032	971	582	66	[Tbc1d1 - tbc1 (tre-2/usp6, bub2, cdc16) domain family, member 1, Gapvd1 - gtpase activating protein and vps9 domains 1, Dmpk - dystrophia myotonica-protein kinase, Fnip1 - folliculin interacting protein 1, Gmip - gem-interacting protein, Lgals9 - lectin, galactoside-binding, soluble, 9, Map4k4 - mitogen-activated protein kinase kinase kinase kinase 4, Wnk1 - wnk lysine deficient protein kinase 1…	GO:BP
GO:0060341	regulation of cellular localization	0.000388	0.0973	1.55	13032	881	582	61	[Lyplal1 - lysophospholipase-like 1, Ano1 - anoctamin 1, calcium activated chloride channel, Rab34 - rab34, member ras oncogene family, Atp2a2 - atpase, ca++ transporting, cardiac muscle, slow twitch 2, Lgals9 - lectin, galactoside-binding, soluble, 9, Vps35 - vacuolar protein sorting 35 homolog (s. cerevisiae), Map4k4 - mitogen-activated protein kinase kinase kinase kinase 4, Nf1 - neurofibromin…	GO:BP
GO:0035556	intracellular signal transduction	0.00039	0.0963	1.49	13032	1084	582	72	[Mknk1 - map kinase-interacting serine/threonine kinase 1, Dmpk - dystrophia myotonica-protein kinase, Dgka - diacylglycerol kinase, alpha, Wsb1 - wd repeat and socs box-containing 1, Fnip1 - folliculin interacting protein 1, Gmip - gem-interacting protein, Atp2a2 - atpase, ca++ transporting, cardiac muscle, slow twitch 2, Lgals9 - lectin, galactoside-binding, soluble, 9, Ptk2 - protein tyrosine …	GO:BP
GO:0120039	plasma membrane bounded cell projection morphogenesis	0.000417	0.101	2.21	13032	223	582	22	[Dlg4 - discs, large homolog 4 (drosophila), Cttn - cortactin, Numb - numb homolog (drosophila), Dst - dystonin, Picalm - phosphatidylinositol binding clathrin assembly protein, Kalrn - kalirin, rhogef kinase, Abi1 - abl-interactor 1, Nfib - nuclear factor i/b, Adarb1 - adenosine deaminase, rna-specific, b1, Ptk2 - protein tyrosine kinase 2, Spast - spastin, Map4k4 - mitogen-activated protein kin…	GO:BP
GO:0007017	microtubule-based process	0.000457	0.109	1.71	13032	549	582	42	[Pibf1 - progesterone immunomodulatory binding factor 1, Kifc3 - kinesin family member c3, Flna - filamin a, alpha, Ubxn2b - ubx domain protein 2b, Prc1 - protein regulator of cytokinesis 1, Dst - dystonin, Clip1 - cap-gly domain containing linker protein 1, Ccdc88a - coiled coil domain containing 88a, Golga2 - golgin a2, Eml1 - echinoderm microtubule associated protein like 1, Bcas3 - breast car…	GO:BP
GO:0043085	positive regulation of catalytic activity	0.000457	0.108	1.48	13032	1090	582	72	[Gprc5c - g protein-coupled receptor, family c, group 5, member c, Tbc1d1 - tbc1 (tre-2/usp6, bub2, cdc16) domain family, member 1, Gmip - gem-interacting protein, Lgals9 - lectin, galactoside-binding, soluble, 9, Ptk2 - protein tyrosine kinase 2, Prkag2 - protein kinase, amp-activated, gamma 2 non-catalytic subunit, Map4k4 - mitogen-activated protein kinase kinase kinase kinase 4, Wnk1 - wnk lys…	GO:BP
GO:0009653	anatomical structure morphogenesis	0.000483	0.112	1.45	13032	1205	582	78	[Cttn - cortactin, Arl13b - adp-ribosylation factor-like 13b, Dst - dystonin, Nfib - nuclear factor i/b, Ptk2 - protein tyrosine kinase 2, Pnpla6 - patatin-like phospholipase domain containing 6, Spast - spastin, Ift88 - intraflagellar transport 88 homolog (chlamydomonas), Map4k4 - mitogen-activated protein kinase kinase kinase kinase 4, Mapk8ip3 - mitogen-activated protein kinase 8 interacting p…	GO:BP
GO:0070925	organelle assembly	0.000527	0.12	1.81	13032	434	582	35	[Pibf1 - progesterone immunomodulatory binding factor 1, LOC690035 - similar to protein kiaa0586, Flna - filamin a, alpha, Ubxn2b - ubx domain protein 2b, Arl13b - adp-ribosylation factor-like 13b, Golga2 - golgin a2, Celsr3 - cadherin, egf lag seven-pass g-type receptor 3, Fuz - fuzzy planar cell polarity protein, Cenpj - centromere protein j, Pcnt - pericentrin, Smc1a - structural maintenance o…	GO:BP
GO:0090307	mitotic spindle assembly	0.000529	0.119	4.75	13032	33	582	7	[Pibf1 - progesterone immunomodulatory binding factor 1, Clasp1 - cytoplasmic linker associated protein 1, Flna - filamin a, alpha, Golga2 - golgin a2, Smc1a - structural maintenance of chromosomes 1a, Tpx2 - tpx2, microtubule-associated, Stag2 - stromal antigen 2]	GO:BP
GO:0016241	regulation of macroautophagy	0.000542	0.12	2.88	13032	101	582	13	[Atp6v0a1 - atpase, h+ transporting, lysosomal v0 subunit a1, Htra2 - htra serine peptidase 2, Nprl3 - nitrogen permease regulator-like 3 (s. cerevisiae), Supt5h - suppressor of ty 5 homolog (s. cerevisiae), Mtmr3 - myotubularin related protein 3, Pikfyve - phosphoinositide kinase, fyve finger containing, RGD1562407 - similar to wac, Ift88 - intraflagellar transport 88 homolog (chlamydomonas), Pi…	GO:BP
GO:0048858	cell projection morphogenesis	0.000565	0.123	2.16	13032	228	582	22	[Dlg4 - discs, large homolog 4 (drosophila), Cttn - cortactin, Numb - numb homolog (drosophila), Dst - dystonin, Picalm - phosphatidylinositol binding clathrin assembly protein, Kalrn - kalirin, rhogef kinase, Abi1 - abl-interactor 1, Nfib - nuclear factor i/b, Adarb1 - adenosine deaminase, rna-specific, b1, Ptk2 - protein tyrosine kinase 2, Spast - spastin, Map4k4 - mitogen-activated protein kin…	GO:BP
GO:0030031	cell projection assembly	0.000567	0.122	2.04	13032	274	582	25	[Pibf1 - progesterone immunomodulatory binding factor 1, Cttn - cortactin, LOC690035 - similar to protein kiaa0586, Flna - filamin a, alpha, Arl13b - adp-ribosylation factor-like 13b, Ccdc88a - coiled coil domain containing 88a, Ano6 - anoctamin 6, Arhgef7 - rho guanine nucleotide exchange factor (gef) 7, Celsr3 - cadherin, egf lag seven-pass g-type receptor 3, Fuz - fuzzy planar cell polarity pr…	GO:BP
GO:0031323	regulation of cellular metabolic process	0.00057	0.121	1.18	13032	4579	582	242	[Zfp317 - zinc finger protein 317, Cxxc5 - cxxc finger protein 5, Ankle1 - ankyrin repeat and lem domain containing 1, Midn - midnolin, Ptk2 - protein tyrosine kinase 2, Map4k4 - mitogen-activated protein kinase kinase kinase kinase 4, Ect2 - epithelial cell transforming sequence 2 oncogene, Hipk3 - homeodomain interacting protein kinase 3, Crem - camp responsive element modulator, Pip5k1c - phos…	GO:BP
GO:0045185	maintenance of protein location	0.000574	0.12	3.02	13032	89	582	12	[Bard1 - brca1 associated ring domain 1, Gsn - gelsolin, Dzip1 - daz interacting zinc finger protein 1, Tapt1 - transmembrane anterior posterior transformation 1, Mprip - myosin phosphatase rho interacting protein, Flna - filamin a, alpha, Hnrnpu - heterogeneous nuclear ribonucleoprotein u, Ccdc88a - coiled coil domain containing 88a, Os9 - osteosarcoma amplified 9, Sun1 - sad1 and unc84 domain c…	GO:BP
GO:0050790	regulation of catalytic activity	0.000579	0.119	1.34	13032	1893	582	113	[Midn - midnolin, Ptk2 - protein tyrosine kinase 2, Map4k4 - mitogen-activated protein kinase kinase kinase kinase 4, Nf1 - neurofibromin 1, Ect2 - epithelial cell transforming sequence 2 oncogene, Hipk3 - homeodomain interacting protein kinase 3, Pip4k2a - phosphatidylinositol-5-phosphate 4-kinase, type ii, alpha, Pttg1 - pituitary tumor-transforming 1, Tank - traf family member-associated nfkb …	GO:BP
GO:0050807	regulation of synapse organization	0.0006	0.122	2.2	13032	214	582	21	[Arhgap44 - rho gtpase activating protein 44, Dlg4 - discs, large homolog 4 (drosophila), Numb - numb homolog (drosophila), Cask - calcium/calmodulin-dependent serine protein kinase (maguk family), Picalm - phosphatidylinositol binding clathrin assembly protein, Clstn1 - calsyntenin 1, Dmpk - dystrophia myotonica-protein kinase, Kalrn - kalirin, rhogef kinase, Setd5 - set domain containing 5, Sem…	GO:BP
GO:0016559	peroxisome fission	0.000666	0.134	8.96	13032	10	582	4	[Acox1 - acyl-coa oxidase 1, palmitoyl, Mff - mitochondrial fission factor, Pex11a - peroxisomal biogenesis factor 11 alpha, Acot8 - acyl-coa thioesterase 8]	GO:BP
GO:0051255	spindle midzone assembly	0.000666	0.132	8.96	13032	10	582	4	[Lzts2 - leucine zipper, putative tumor suppressor 2, Prc1 - protein regulator of cytokinesis 1, Kif23 - kinesin family member 23, Aurkc - aurora kinase c]	GO:BP
GO:0099645	neurotransmitter receptor localization to postsynaptic specialization membrane	0.000666	0.13	8.96	13032	10	582	4	[Dlg4 - discs, large homolog 4 (drosophila), Gphn - gephyrin, Kalrn - kalirin, rhogef kinase, Git1 - g protein-coupled receptor kinase interacting arfgap 1]	GO:BP
GO:0099633	protein localization to postsynaptic specialization membrane	0.000666	0.129	8.96	13032	10	582	4	[Dlg4 - discs, large homolog 4 (drosophila), Gphn - gephyrin, Kalrn - kalirin, rhogef kinase, Git1 - g protein-coupled receptor kinase interacting arfgap 1]	GO:BP
GO:0098877	neurotransmitter receptor transport to plasma membrane	0.000666	0.127	8.96	13032	10	582	4	[Arhgap44 - rho gtpase activating protein 44, Vps35 - vacuolar protein sorting 35 homolog (s. cerevisiae), Clstn1 - calsyntenin 1, Scrib - scribbled planar cell polarity protein]	GO:BP
GO:0098969	neurotransmitter receptor transport to postsynaptic membrane	0.000666	0.125	8.96	13032	10	582	4	[Arhgap44 - rho gtpase activating protein 44, Vps35 - vacuolar protein sorting 35 homolog (s. cerevisiae), Clstn1 - calsyntenin 1, Scrib - scribbled planar cell polarity protein]	GO:BP
GO:0120036	plasma membrane bounded cell projection organization	0.000684	0.127	1.68	13032	560	582	42	[Pibf1 - progesterone immunomodulatory binding factor 1, Cttn - cortactin, LOC690035 - similar to protein kiaa0586, Flna - filamin a, alpha, Arl13b - adp-ribosylation factor-like 13b, Ccdc88a - coiled coil domain containing 88a, Ano6 - anoctamin 6, Arhgef7 - rho guanine nucleotide exchange factor (gef) 7, Micall1 - mical-like 1, Abi1 - abl-interactor 1, Celsr3 - cadherin, egf lag seven-pass g-typ…	GO:BP
GO:0072657	protein localization to membrane	0.000688	0.126	1.86	13032	374	582	31	[Zdhhc4 - zinc finger, dhhc-type containing 4, Macf1 - microtubule-actin crosslinking factor 1, Flna - filamin a, alpha, Arl13b - adp-ribosylation factor-like 13b, Clip1 - cap-gly domain containing linker protein 1, Fam126a - family with sequence similarity 126, member a, Micall1 - mical-like 1, Arfrp1 - adp-ribosylation factor related protein 1, Rab34 - rab34, member ras oncogene family, Vps35 -…	GO:BP
GO:0048812	neuron projection morphogenesis	0.000721	0.131	2.17	13032	217	582	21	[Dlg4 - discs, large homolog 4 (drosophila), Cttn - cortactin, Numb - numb homolog (drosophila), Dst - dystonin, Picalm - phosphatidylinositol binding clathrin assembly protein, Kalrn - kalirin, rhogef kinase, Abi1 - abl-interactor 1, Nfib - nuclear factor i/b, Adarb1 - adenosine deaminase, rna-specific, b1, Ptk2 - protein tyrosine kinase 2, Spast - spastin, Map4k4 - mitogen-activated protein kin…	GO:BP
GO:0002090	regulation of receptor internalization	0.000727	0.13	3.34	13032	67	582	10	[Vegfa - vascular endothelial growth factor a, Ankrd13b - ankyrin repeat domain 13b, Dlg4 - discs, large homolog 4 (drosophila), Iqsec1 - iq motif and sec7 domain 1, Mtmr2 - myotubularin related protein 2, Numb - numb homolog (drosophila), Pip5k1c - phosphatidylinositol-4-phosphate 5-kinase, type i, gamma, Scrib - scribbled planar cell polarity protein, Arrb1 - arrestin, beta 1, Syne1 - spectrin …	GO:BP
GO:0099175	regulation of postsynapse organization	0.000773	0.137	2.66	13032	118	582	14	[Arhgap44 - rho gtpase activating protein 44, Dlg4 - discs, large homolog 4 (drosophila), Numb - numb homolog (drosophila), Cask - calcium/calmodulin-dependent serine protein kinase (maguk family), Kalrn - kalirin, rhogef kinase, Sema3f - sema domain, immunoglobulin domain (ig), short basic domain, secreted, (semaphorin) 3 f, Vps35 - vacuolar protein sorting 35 homolog (s. cerevisiae), Nrp2 - neu…	GO:BP
GO:0048523	negative regulation of cellular process	0.000828	0.145	1.2	13032	3812	582	205	[Cxxc5 - cxxc finger protein 5, Ankle1 - ankyrin repeat and lem domain containing 1, Sgms1 - sphingomyelin synthase 1, Midn - midnolin, Ptk2 - protein tyrosine kinase 2, Map4k4 - mitogen-activated protein kinase kinase kinase kinase 4, Hipk3 - homeodomain interacting protein kinase 3, Crem - camp responsive element modulator, Cit - citron (rho-interacting, serine/threonine kinase 21), Slfn13 - sc…	GO:BP
GO:1901166	neural crest cell migration involved in autonomic nervous system development	0.000828	0.143	13.44	13032	5	582	3	[Nrp2 - neuropilin 2, Sema3f - sema domain, immunoglobulin domain (ig), short basic domain, secreted, (semaphorin) 3 f, Fn1 - fibronectin 1]	GO:BP
GO:0060304	regulation of phosphatidylinositol dephosphorylation	0.000828	0.142	13.44	13032	5	582	3	[Mtmr2 - myotubularin related protein 2, Mtmr3 - myotubularin related protein 3, Mtmr1 - myotubularin related protein 1]	GO:BP
GO:0032990	cell part morphogenesis	0.00083	0.14	2.06	13032	250	582	23	[Dlg4 - discs, large homolog 4 (drosophila), Cttn - cortactin, Numb - numb homolog (drosophila), Dst - dystonin, Picalm - phosphatidylinositol binding clathrin assembly protein, Kalrn - kalirin, rhogef kinase, Abi1 - abl-interactor 1, Nfib - nuclear factor i/b, Adarb1 - adenosine deaminase, rna-specific, b1, Ptk2 - protein tyrosine kinase 2, Spast - spastin, Map4k4 - mitogen-activated protein kin…	GO:BP
GO:0097435	supramolecular fiber organization	0.000836	0.14	1.81	13032	395	582	32	[Cttn - cortactin, Flna - filamin a, alpha, Dst - dystonin, Clip1 - cap-gly domain containing linker protein 1, Ccdc88a - coiled coil domain containing 88a, Col5a1 - collagen, type v, alpha 1, Abi1 - abl-interactor 1, Mdm2 - p53 e3 ubiquitin protein ligase, Arhgap17 - rho gtpase activating protein 17, Cenpj - centromere protein j, Ltbp2 - latent transforming growth factor beta binding protein 2, …	GO:BP
GO:0051668	localization within membrane	0.000841	0.139	2.63	13032	119	582	14	[Arhgap44 - rho gtpase activating protein 44, Dlg4 - discs, large homolog 4 (drosophila), Flna - filamin a, alpha, Clip1 - cap-gly domain containing linker protein 1, Gphn - gephyrin, Clstn1 - calsyntenin 1, Kalrn - kalirin, rhogef kinase, Git1 - g protein-coupled receptor kinase interacting arfgap 1, Vps35 - vacuolar protein sorting 35 homolog (s. cerevisiae), Dnm2 - dynamin 2, Sec31a - sec31 ho…	GO:BP
GO:0007030	Golgi organization	0.000863	0.141	2.75	13032	106	582	13	[Kifc3 - kinesin family member c3, Ubxn2b - ubx domain protein 2b, Csnk1d - casein kinase 1, delta, Vrk1 - vaccinia related kinase 1, Golga2 - golgin a2, Arhgef7 - rho guanine nucleotide exchange factor (gef) 7, Bcas3 - breast carcinoma amplified sequence 3, Myo18a - myosin xviiia, Clasp1 - cytoplasmic linker associated protein 1, Sec16a - sec16 homolog a (s. cerevisiae), Cit - citron (rho-intera…	GO:BP
GO:0000226	microtubule cytoskeleton organization	0.000891	0.144	1.87	13032	347	582	29	[Pibf1 - progesterone immunomodulatory binding factor 1, Ubxn2b - ubx domain protein 2b, Flna - filamin a, alpha, Prc1 - protein regulator of cytokinesis 1, Dst - dystonin, Clip1 - cap-gly domain containing linker protein 1, Ccdc88a - coiled coil domain containing 88a, Golga2 - golgin a2, Eml1 - echinoderm microtubule associated protein like 1, Cenpj - centromere protein j, Pcnt - pericentrin, Pt…	GO:BP
GO:1903827	regulation of cellular protein localization	0.000946	0.151	1.69	13032	517	582	39	[Vegfa - vascular endothelial growth factor a, Atp2b4 - atpase, ca++ transporting, plasma membrane 4, Flna - filamin a, alpha, Ubxn2b - ubx domain protein 2b, Ccdc88a - coiled coil domain containing 88a, Lyplal1 - lysophospholipase-like 1, Mdm2 - p53 e3 ubiquitin protein ligase, Bcas3 - breast carcinoma amplified sequence 3, Rab34 - rab34, member ras oncogene family, Pcnt - pericentrin, Ppfia1 - …	GO:BP
GO:0008092	cytoskeletal protein binding	3.72e-09	1.61e-05	2.02	13032	819	582	74	[Cttn - cortactin, Fmnl3 - formin-like 3, Prc1 - protein regulator of cytokinesis 1, Dst - dystonin, Golga2 - golgin a2, Myo18a - myosin xviiia, Cenpj - centromere protein j, Ptk2 - protein tyrosine kinase 2, Spast - spastin, Ift88 - intraflagellar transport 88 homolog (chlamydomonas), Map4k4 - mitogen-activated protein kinase kinase kinase kinase 4, Mapk8ip3 - mitogen-activated protein kinase 8 …	GO:MF
GO:0019899	enzyme binding	1.5e-06	0.00324	1.48	13032	1971	582	130	[Rtel1 - regulator of telomere elongation helicase 1, Prc1 - protein regulator of cytokinesis 1, Midn - midnolin, Cenpj - centromere protein j, Ptk2 - protein tyrosine kinase 2, Cbx3 - chromobox homolog 3, Wdr45 - wd repeat domain 45, Ect2 - epithelial cell transforming sequence 2 oncogene, Cit - citron (rho-interacting, serine/threonine kinase 21), Hlcs - holocarboxylase synthetase (biotin-(prop…	GO:MF
GO:0008047	enzyme activator activity	2.3e-06	0.00331	2.23	13032	392	582	39	[Tbc1d7 - tbc1 domain family, member 7, Gprc5c - g protein-coupled receptor, family c, group 5, member c, Ranbp3 - ran binding protein 3, Tbc1d1 - tbc1 (tre-2/usp6, bub2, cdc16) domain family, member 1, Rgs12 - regulator of g-protein signaling 12, Abi1 - abl-interactor 1, Bcas3 - breast carcinoma amplified sequence 3, Arhgap17 - rho gtpase activating protein 17, Gmip - gem-interacting protein, Lg…	GO:MF
GO:0005515	protein binding	6.88e-06	0.00742	1.19	13032	5941	582	317	[Pxmp2 - peroxisomal membrane protein 2, Cxxc5 - cxxc finger protein 5, Prc1 - protein regulator of cytokinesis 1, Dst - dystonin, Hsd17b7 - hydroxysteroid (17-beta) dehydrogenase 7, Midn - midnolin, Ptk2 - protein tyrosine kinase 2, Ltbp2 - latent transforming growth factor beta binding protein 2, Spast - spastin, Map4k4 - mitogen-activated protein kinase kinase kinase kinase 4, Ect2 - epithelia…	GO:MF
GO:0051020	GTPase binding	7.79e-06	0.00672	2.2	13032	367	582	36	[Wdr44 - wd repeat domain 44, Tbc1d7 - tbc1 domain family, member 7, Flna - filamin a, alpha, Ccdc88a - coiled coil domain containing 88a, Ranbp3 - ran binding protein 3, Gapvd1 - gtpase activating protein and vps9 domains 1, Arhgef7 - rho guanine nucleotide exchange factor (gef) 7, Rusc2 - run and sh3 domain containing 2, Micall1 - mical-like 1, Fnip1 - folliculin interacting protein 1, Rab34 - …	GO:MF
GO:0030234	enzyme regulator activity	9.97e-06	0.00717	1.76	13032	775	582	61	[Gprc5c - g protein-coupled receptor, family c, group 5, member c, Tbc1d1 - tbc1 (tre-2/usp6, bub2, cdc16) domain family, member 1, Dmpk - dystrophia myotonica-protein kinase, Fnip1 - folliculin interacting protein 1, Gmip - gem-interacting protein, Lgals9 - lectin, galactoside-binding, soluble, 9, Prkag2 - protein kinase, amp-activated, gamma 2 non-catalytic subunit, Wnk1 - wnk lysine deficient …	GO:MF
GO:0060589	nucleoside-triphosphatase regulator activity	2.29e-05	0.0141	2.4	13032	252	582	27	[Tbc1d7 - tbc1 domain family, member 7, Ccdc88a - coiled coil domain containing 88a, Ranbp3 - ran binding protein 3, Tbc1d1 - tbc1 (tre-2/usp6, bub2, cdc16) domain family, member 1, Rgs12 - regulator of g-protein signaling 12, Fnip1 - folliculin interacting protein 1, Arhgap17 - rho gtpase activating protein 17, Gmip - gem-interacting protein, Ect2 - epithelial cell transforming sequence 2 oncoge…	GO:MF
GO:0030695	GTPase regulator activity	3.32e-05	0.0179	2.5	13032	215	582	24	[Arhgap44 - rho gtpase activating protein 44, Nprl3 - nitrogen permease regulator-like 3 (s. cerevisiae), Tbc1d7 - tbc1 domain family, member 7, Ccdc88a - coiled coil domain containing 88a, Ranbp3 - ran binding protein 3, Tbc1d1 - tbc1 (tre-2/usp6, bub2, cdc16) domain family, member 1, Arhgap19 - rho gtpase activating protein 19, Rgs12 - regulator of g-protein signaling 12, Evi5l - ecotropic vira…	GO:MF
GO:0005096	GTPase activator activity	7.51e-05	0.036	2.49	13032	198	582	22	[Arhgap44 - rho gtpase activating protein 44, Nprl3 - nitrogen permease regulator-like 3 (s. cerevisiae), Tbc1d7 - tbc1 domain family, member 7, Ranbp3 - ran binding protein 3, Tbc1d1 - tbc1 (tre-2/usp6, bub2, cdc16) domain family, member 1, Arhgap19 - rho gtpase activating protein 19, Rgs12 - regulator of g-protein signaling 12, Evi5l - ecotropic viral integration site 5-like, Git1 - g protein-c…	GO:MF
GO:0098772	molecular function regulator	0.000139	0.0598	1.49	13032	1232	582	82	[Gprc5c - g protein-coupled receptor, family c, group 5, member c, Tbc1d1 - tbc1 (tre-2/usp6, bub2, cdc16) domain family, member 1, Gapvd1 - gtpase activating protein and vps9 domains 1, Dmpk - dystrophia myotonica-protein kinase, Fnip1 - folliculin interacting protein 1, Gmip - gem-interacting protein, Lgals9 - lectin, galactoside-binding, soluble, 9, Prkag2 - protein kinase, amp-activated, gamm…	GO:MF
GO:0016301	kinase activity	0.000152	0.0596	1.71	13032	640	582	49	[Mknk1 - map kinase-interacting serine/threonine kinase 1, Dmpk - dystrophia myotonica-protein kinase, Dgka - diacylglycerol kinase, alpha, Sgms1 - sphingomyelin synthase 1, Ptk2 - protein tyrosine kinase 2, Speg - speg complex locus, Prkag2 - protein kinase, amp-activated, gamma 2 non-catalytic subunit, Map4k4 - mitogen-activated protein kinase kinase kinase kinase 4, Wnk1 - wnk lysine deficient…	GO:MF
GO:0016773	phosphotransferase activity, alcohol group as acceptor	0.000363	0.13	1.72	13032	560	582	43	[Mknk1 - map kinase-interacting serine/threonine kinase 1, Hipk1 - homeodomain interacting protein kinase 1, Vrk1 - vaccinia related kinase 1, Dmpk - dystrophia myotonica-protein kinase, Mlkl - mixed lineage kinase domain-like, Dgka - diacylglycerol kinase, alpha, Ptk2 - protein tyrosine kinase 2, Speg - speg complex locus, Prkag2 - protein kinase, amp-activated, gamma 2 non-catalytic subunit, Ma…	GO:MF
GO:0015631	tubulin binding	0.000393	0.131	2	13032	314	582	28	[Macf1 - microtubule-actin crosslinking factor 1, Kifc3 - kinesin family member c3, Prc1 - protein regulator of cytokinesis 1, Dst - dystonin, Clip1 - cap-gly domain containing linker protein 1, Ccdc88a - coiled coil domain containing 88a, Golga2 - golgin a2, Eml1 - echinoderm microtubule associated protein like 1, Bcas3 - breast carcinoma amplified sequence 3, Cenpj - centromere protein j, Klc1 …	GO:MF
GO:0031267	small GTPase binding	0.000439	0.135	2.25	13032	209	582	21	[Arhgap44 - rho gtpase activating protein 44, Wdr44 - wd repeat domain 44, Tbc1d7 - tbc1 domain family, member 7, Flna - filamin a, alpha, Picalm - phosphatidylinositol binding clathrin assembly protein, Ranbp3 - ran binding protein 3, Arhgef7 - rho guanine nucleotide exchange factor (gef) 7, Rusc2 - run and sh3 domain containing 2, Micall1 - mical-like 1, Evi5l - ecotropic viral integration site…	GO:MF
GO:0004438	phosphatidylinositol-3-phosphatase activity	0.000506	0.145	7	13032	16	582	5	[Mtmr2 - myotubularin related protein 2, Mtmr3 - myotubularin related protein 3, Mtmr11 - myotubularin related protein 11, Mtmr1 - myotubularin related protein 1, Mtmr14 - myotubularin related protein 14]	GO:MF
GO:0016772	transferase activity, transferring phosphorus-containing groups	0.000588	0.158	1.58	13032	750	582	53	[Mknk1 - map kinase-interacting serine/threonine kinase 1, Dmpk - dystrophia myotonica-protein kinase, Dgka - diacylglycerol kinase, alpha, Sgms1 - sphingomyelin synthase 1, Ptk2 - protein tyrosine kinase 2, Prpsap2 - phosphoribosyl pyrophosphate synthetase-associated protein 2, Speg - speg complex locus, Prkag2 - protein kinase, amp-activated, gamma 2 non-catalytic subunit, Map4k4 - mitogen-acti…	GO:MF
GO:0043175	RNA polymerase core enzyme binding	0.000641	0.163	4.61	13032	34	582	7	[Supt4h1 - suppressor of ty 4 homolog 1 (s. cerevisiae), Hnrnpu - heterogeneous nuclear ribonucleoprotein u, Maf1 - maf1 homolog (s. cerevisiae), Uvssa - uv-stimulated scaffold protein a, Erbb2 - v-erb-b2 avian erythroblastic leukemia viral oncogene 2, RGD1562407 - similar to wac, Scaf8 - sr-related ctd-associated factor 8]	GO:MF
GO:0003779	actin binding	0.000891	0.214	1.87	13032	347	582	29	[Macf1 - microtubule-actin crosslinking factor 1, Cttn - cortactin, Flna - filamin a, alpha, Fmnl3 - formin-like 3, Dst - dystonin, Ccdc88a - coiled coil domain containing 88a, Myo18a - myosin xviiia, Ptk2 - protein tyrosine kinase 2, Svil - supervillin, Tpm2 - tropomyosin 2, beta, Flnb - filamin b, beta, Mical3 - microtubule associated monooxygenase, calponin and lim domain containing 3, Hnrnpu …	GO:MF
GO:0052744	phosphatidylinositol monophosphate phosphatase activity	0.000921	0.209	6.22	13032	18	582	5	[Mtmr2 - myotubularin related protein 2, Mtmr3 - myotubularin related protein 3, Mtmr11 - myotubularin related protein 11, Mtmr1 - myotubularin related protein 1, Mtmr14 - myotubularin related protein 14]	GO:MF
GO:0005829	cytosol	1.38e-08	2.61e-05	1.43	13032	3004	582	192	[Mknk1 - map kinase-interacting serine/threonine kinase 1, Cxxc5 - cxxc finger protein 5, Ankle1 - ankyrin repeat and lem domain containing 1, Dst - dystonin, Dgka - diacylglycerol kinase, alpha, Midn - midnolin, Ptk2 - protein tyrosine kinase 2, Wdr45 - wd repeat domain 45, Pnpla6 - patatin-like phospholipase domain containing 6, Spast - spastin, Ect2 - epithelial cell transforming sequence 2 on…	GO:CC
GO:0044424	intracellular part	4.56e-07	0.000432	1.1	13032	10397	582	509	[Zfp317 - zinc finger protein 317, Dgka - diacylglycerol kinase, alpha, Sgms1 - sphingomyelin synthase 1, Midn - midnolin, Ptk2 - protein tyrosine kinase 2, Nadsyn1 - nad synthetase 1, Ect2 - epithelial cell transforming sequence 2 oncogene, Hipk3 - homeodomain interacting protein kinase 3, Crem - camp responsive element modulator, Cit - citron (rho-interacting, serine/threonine kinase 21), Pip5k…	GO:CC
GO:0030054	cell junction	3.69e-06	0.00233	1.92	13032	619	582	53	[Cttn - cortactin, Dst - dystonin, Atp2a2 - atpase, ca++ transporting, cardiac muscle, slow twitch 2, Ptk2 - protein tyrosine kinase 2, Map4k4 - mitogen-activated protein kinase kinase kinase kinase 4, Ect2 - epithelial cell transforming sequence 2 oncogene, Fbf1 - fas (tnfrsf6) binding factor 1, Dnm2 - dynamin 2, Pip5k1c - phosphatidylinositol-4-phosphate 5-kinase, type i, gamma, Slc8a1 - solute…	GO:CC
GO:0005737	cytoplasm	4.68e-06	0.00222	1.27	13032	4247	582	240	[Pxmp2 - peroxisomal membrane protein 2, Cxxc5 - cxxc finger protein 5, Prc1 - protein regulator of cytokinesis 1, Ankle1 - ankyrin repeat and lem domain containing 1, Dst - dystonin, Midn - midnolin, Ptk2 - protein tyrosine kinase 2, Spast - spastin, Map4k4 - mitogen-activated protein kinase kinase kinase kinase 4, Nadsyn1 - nad synthetase 1, Ect2 - epithelial cell transforming sequence 2 oncoge…	GO:CC
GO:0005856	cytoskeleton	6.42e-06	0.00243	1.83	13032	697	582	57	[Cttn - cortactin, Prc1 - protein regulator of cytokinesis 1, Dst - dystonin, Myo18a - myosin xviiia, Ptk2 - protein tyrosine kinase 2, Clcn2 - chloride channel, voltage-sensitive 2, Spast - spastin, Lzts2 - leucine zipper, putative tumor suppressor 2, Dnm2 - dynamin 2, Cdc42ep1 - cdc42 effector protein (rho gtpase binding) 1, Cit - citron (rho-interacting, serine/threonine kinase 21), Aldoa - al…	GO:CC
GO:0014069	postsynaptic density	6.91e-06	0.00218	2.38	13032	292	582	31	[Macf1 - microtubule-actin crosslinking factor 1, Dst - dystonin, Abi1 - abl-interactor 1, Vps35 - vacuolar protein sorting 35 homolog (s. cerevisiae), Nf1 - neurofibromin 1, Dnm2 - dynamin 2, Pip5k1c - phosphatidylinositol-4-phosphate 5-kinase, type i, gamma, Hnrnph1 - heterogeneous nuclear ribonucleoprotein h1, Ank2 - ankyrin 2, neuronal, Slc8a1 - solute carrier family 8 (sodium/calcium exchang…	GO:CC
GO:0099572	postsynaptic specialization	7.41e-06	0.00201	2.37	13032	293	582	31	[Macf1 - microtubule-actin crosslinking factor 1, Dst - dystonin, Abi1 - abl-interactor 1, Vps35 - vacuolar protein sorting 35 homolog (s. cerevisiae), Nf1 - neurofibromin 1, Dnm2 - dynamin 2, Pip5k1c - phosphatidylinositol-4-phosphate 5-kinase, type i, gamma, Hnrnph1 - heterogeneous nuclear ribonucleoprotein h1, Ank2 - ankyrin 2, neuronal, Slc8a1 - solute carrier family 8 (sodium/calcium exchang…	GO:CC
GO:0005912	adherens junction	1.26e-05	0.00298	2.39	13032	272	582	29	[Vegfa - vascular endothelial growth factor a, Cttn - cortactin, Kifc3 - kinesin family member c3, Dst - dystonin, Arhgef7 - rho guanine nucleotide exchange factor (gef) 7, Lpp - lim domain containing preferred translocation partner in lipoma, Atp2a2 - atpase, ca++ transporting, cardiac muscle, slow twitch 2, Ptk2 - protein tyrosine kinase 2, Sorbs3 - sorbin and sh3 domain containing 3, Ppfia1 - …	GO:CC
GO:0043229	intracellular organelle	1.84e-05	0.00387	1.14	13032	7731	582	393	[Zfp317 - zinc finger protein 317, Midn - midnolin, Ptk2 - protein tyrosine kinase 2, Ect2 - epithelial cell transforming sequence 2 oncogene, Hipk3 - homeodomain interacting protein kinase 3, Crem - camp responsive element modulator, Cit - citron (rho-interacting, serine/threonine kinase 21), Pigu - phosphatidylinositol glycan anchor biosynthesis, class u, Bbs7 - bardet-biedl syndrome 7, Ppig - …	GO:CC
GO:0070161	anchoring junction	1.91e-05	0.00361	2.34	13032	278	582	29	[Vegfa - vascular endothelial growth factor a, Cttn - cortactin, Kifc3 - kinesin family member c3, Dst - dystonin, Arhgef7 - rho guanine nucleotide exchange factor (gef) 7, Lpp - lim domain containing preferred translocation partner in lipoma, Atp2a2 - atpase, ca++ transporting, cardiac muscle, slow twitch 2, Ptk2 - protein tyrosine kinase 2, Sorbs3 - sorbin and sh3 domain containing 3, Ppfia1 - …	GO:CC
GO:0043226	organelle	2.01e-05	0.00347	1.13	13032	7947	582	402	[Zfp317 - zinc finger protein 317, Midn - midnolin, Ptk2 - protein tyrosine kinase 2, Ect2 - epithelial cell transforming sequence 2 oncogene, Hipk3 - homeodomain interacting protein kinase 3, Crem - camp responsive element modulator, Cit - citron (rho-interacting, serine/threonine kinase 21), Pip5k1c - phosphatidylinositol-4-phosphate 5-kinase, type i, gamma, Pigu - phosphatidylinositol glycan a…	GO:CC
GO:0044422	organelle part	2.51e-05	0.00397	1.16	13032	6897	582	356	[Pxmp2 - peroxisomal membrane protein 2, Cxxc5 - cxxc finger protein 5, Prc1 - protein regulator of cytokinesis 1, Ankle1 - ankyrin repeat and lem domain containing 1, Dst - dystonin, Hsd17b7 - hydroxysteroid (17-beta) dehydrogenase 7, Gls2 - glutaminase 2 (liver, mitochondrial), Sgms1 - sphingomyelin synthase 1, Midn - midnolin, Ptk2 - protein tyrosine kinase 2, Spast - spastin, Ect2 - epithelia…	GO:CC
GO:0043232	intracellular non-membrane-bounded organelle	2.7e-05	0.00393	1.39	13032	2105	582	131	[Prc1 - protein regulator of cytokinesis 1, Dst - dystonin, Midn - midnolin, Cenpj - centromere protein j, Pan2 - pan2 polya specific ribonuclease subunit homolog (s. cerevisiae), Ptk2 - protein tyrosine kinase 2, Cbx3 - chromobox homolog 3, Clcn2 - chloride channel, voltage-sensitive 2, Spast - spastin, Ift88 - intraflagellar transport 88 homolog (chlamydomonas), Nf1 - neurofibromin 1, Ect2 - ep…	GO:CC
GO:0043228	non-membrane-bounded organelle	2.92e-05	0.00395	1.39	13032	2128	582	132	[Prc1 - protein regulator of cytokinesis 1, Dst - dystonin, Midn - midnolin, Cenpj - centromere protein j, Pan2 - pan2 polya specific ribonuclease subunit homolog (s. cerevisiae), Ptk2 - protein tyrosine kinase 2, Cbx3 - chromobox homolog 3, Clcn2 - chloride channel, voltage-sensitive 2, Spast - spastin, Ift88 - intraflagellar transport 88 homolog (chlamydomonas), Nf1 - neurofibromin 1, Ect2 - ep…	GO:CC
GO:0044444	cytoplasmic part	2.93e-05	0.0037	1.16	13032	6861	582	354	[Pxmp2 - peroxisomal membrane protein 2, Cxxc5 - cxxc finger protein 5, Ankle1 - ankyrin repeat and lem domain containing 1, Dst - dystonin, Hsd17b7 - hydroxysteroid (17-beta) dehydrogenase 7, Gls2 - glutaminase 2 (liver, mitochondrial), Dgka - diacylglycerol kinase, alpha, Sgms1 - sphingomyelin synthase 1, Midn - midnolin, Pan2 - pan2 polya specific ribonuclease subunit homolog (s. cerevisiae), …	GO:CC
GO:0042641	actomyosin	3.25e-05	0.00385	3.78	13032	77	582	13	[Actn1 - actinin, alpha 1, Mprip - myosin phosphatase rho interacting protein, Pdlim7 - pdz and lim domain 7, Dst - dystonin, Lpp - lim domain containing preferred translocation partner in lipoma, Myo18a - myosin xviiia, Ptk2 - protein tyrosine kinase 2, Actn4 - actinin alpha 4, Flnb - filamin b, beta, Sorbs1 - sorbin and sh3 domain containing 1, Tpm1 - tropomyosin 1, alpha, Pdlim5 - pdz and lim …	GO:CC
GO:0032432	actin filament bundle	3.25e-05	0.00362	3.78	13032	77	582	13	[Actn1 - actinin, alpha 1, Mprip - myosin phosphatase rho interacting protein, Flna - filamin a, alpha, Pdlim7 - pdz and lim domain 7, Dst - dystonin, Lpp - lim domain containing preferred translocation partner in lipoma, Ptk2 - protein tyrosine kinase 2, Actn4 - actinin alpha 4, Flnb - filamin b, beta, Sorbs1 - sorbin and sh3 domain containing 1, Tpm1 - tropomyosin 1, alpha, Pdlim5 - pdz and lim…	GO:CC
GO:0001725	stress fiber	5.57e-05	0.00586	3.84	13032	70	582	12	[Actn1 - actinin, alpha 1, Mprip - myosin phosphatase rho interacting protein, Pdlim7 - pdz and lim domain 7, Dst - dystonin, Flnb - filamin b, beta, Sorbs1 - sorbin and sh3 domain containing 1, Tpm1 - tropomyosin 1, alpha, Lpp - lim domain containing preferred translocation partner in lipoma, Pdlim5 - pdz and lim domain 5, Ptk2 - protein tyrosine kinase 2, Actn4 - actinin alpha 4, Pdlim2 - pdz a…	GO:CC
GO:0097517	contractile actin filament bundle	5.57e-05	0.00555	3.84	13032	70	582	12	[Actn1 - actinin, alpha 1, Mprip - myosin phosphatase rho interacting protein, Pdlim7 - pdz and lim domain 7, Dst - dystonin, Flnb - filamin b, beta, Sorbs1 - sorbin and sh3 domain containing 1, Tpm1 - tropomyosin 1, alpha, Lpp - lim domain containing preferred translocation partner in lipoma, Pdlim5 - pdz and lim domain 5, Ptk2 - protein tyrosine kinase 2, Actn4 - actinin alpha 4, Pdlim2 - pdz a…	GO:CC
GO:0044430	cytoskeletal part	9.38e-05	0.00888	1.49	13032	1311	582	87	[Wdr44 - wd repeat domain 44, Cttn - cortactin, Tapt1 - transmembrane anterior posterior transformation 1, Arl13b - adp-ribosylation factor-like 13b, Prc1 - protein regulator of cytokinesis 1, Odf2l - outer dense fiber of sperm tails 2-like, Dst - dystonin, Golga2 - golgin a2, Myo18a - myosin xviiia, Cenpj - centromere protein j, Cep170 - centrosomal protein 170, Ptk2 - protein tyrosine kinase 2,…	GO:CC
GO:0005925	focal adhesion	0.000155	0.014	2.56	13032	166	582	19	[Actn1 - actinin, alpha 1, Cttn - cortactin, Pdlim7 - pdz and lim domain 7, Dst - dystonin, Arhgef7 - rho guanine nucleotide exchange factor (gef) 7, Syne2 - spectrin repeat containing, nuclear envelope 2, Lpp - lim domain containing preferred translocation partner in lipoma, Git1 - g protein-coupled receptor kinase interacting arfgap 1, Ptk2 - protein tyrosine kinase 2, Sorbs3 - sorbin and sh3 d…	GO:CC
GO:0043231	intracellular membrane-bounded organelle	0.000162	0.014	1.15	13032	6475	582	332	[Zfp317 - zinc finger protein 317, Pxmp2 - peroxisomal membrane protein 2, Cxxc5 - cxxc finger protein 5, Prc1 - protein regulator of cytokinesis 1, Ankle1 - ankyrin repeat and lem domain containing 1, Dst - dystonin, Hsd17b7 - hydroxysteroid (17-beta) dehydrogenase 7, Gls2 - glutaminase 2 (liver, mitochondrial), Midn - midnolin, Pan2 - pan2 polya specific ribonuclease subunit homolog (s. cerevis…	GO:CC
GO:0044446	intracellular organelle part	0.000202	0.0166	1.14	13032	6648	582	339	[Pxmp2 - peroxisomal membrane protein 2, Cxxc5 - cxxc finger protein 5, Prc1 - protein regulator of cytokinesis 1, Ankle1 - ankyrin repeat and lem domain containing 1, Dst - dystonin, Hsd17b7 - hydroxysteroid (17-beta) dehydrogenase 7, Gls2 - glutaminase 2 (liver, mitochondrial), Sgms1 - sphingomyelin synthase 1, Midn - midnolin, Ptk2 - protein tyrosine kinase 2, Spast - spastin, Ect2 - epithelia…	GO:CC
GO:0005924	cell-substrate adherens junction	0.000228	0.018	2.49	13032	171	582	19	[Actn1 - actinin, alpha 1, Cttn - cortactin, Pdlim7 - pdz and lim domain 7, Dst - dystonin, Arhgef7 - rho guanine nucleotide exchange factor (gef) 7, Syne2 - spectrin repeat containing, nuclear envelope 2, Lpp - lim domain containing preferred translocation partner in lipoma, Git1 - g protein-coupled receptor kinase interacting arfgap 1, Ptk2 - protein tyrosine kinase 2, Sorbs3 - sorbin and sh3 d…	GO:CC
GO:0016363	nuclear matrix	0.000296	0.0224	3.06	13032	95	582	13	[Cask - calcium/calmodulin-dependent serine protein kinase (maguk family), Ncor2 - nuclear receptor co-repressor 2, Hnrnpa2b1 - heterogeneous nuclear ribonucleoprotein a2/b1, Smc1a - structural maintenance of chromosomes 1a, Atxn1 - ataxin 1, Hnrnpu - heterogeneous nuclear ribonucleoprotein u, Sorbs1 - sorbin and sh3 domain containing 1, Ppig - peptidylprolyl isomerase g, Hlcs - holocarboxylase s…	GO:CC
GO:0120038	plasma membrane bounded cell projection part	0.000319	0.0233	1.44	13032	1340	582	86	[Cttn - cortactin, Tapt1 - transmembrane anterior posterior transformation 1, Arl13b - adp-ribosylation factor-like 13b, Odf2l - outer dense fiber of sperm tails 2-like, Dst - dystonin, Maf1 - maf1 homolog (s. cerevisiae), Hyal3 - hyaluronoglucosaminidase 3, Cenpj - centromere protein j, Cep170 - centrosomal protein 170, Ptk2 - protein tyrosine kinase 2, Clcn2 - chloride channel, voltage-sensitiv…	GO:CC
GO:0044463	cell projection part	0.000319	0.0224	1.44	13032	1340	582	86	[Cttn - cortactin, Tapt1 - transmembrane anterior posterior transformation 1, Arl13b - adp-ribosylation factor-like 13b, Odf2l - outer dense fiber of sperm tails 2-like, Dst - dystonin, Maf1 - maf1 homolog (s. cerevisiae), Hyal3 - hyaluronoglucosaminidase 3, Cenpj - centromere protein j, Cep170 - centrosomal protein 170, Ptk2 - protein tyrosine kinase 2, Clcn2 - chloride channel, voltage-sensitiv…	GO:CC
GO:0036064	ciliary basal body	0.000338	0.0229	2.65	13032	135	582	16	[Traf3ip1 - tnf receptor-associated factor 3 interacting protein 1, Tbc1d7 - tbc1 domain family, member 7, Tapt1 - transmembrane anterior posterior transformation 1, LOC690035 - similar to protein kiaa0586, Csnk1d - casein kinase 1, delta, Odf2l - outer dense fiber of sperm tails 2-like, Ccdc88a - coiled coil domain containing 88a, Cenpj - centromere protein j, Pcnt - pericentrin, Ptk2 - protein …	GO:CC
GO:0030055	cell-substrate junction	0.000382	0.0249	2.39	13032	178	582	19	[Actn1 - actinin, alpha 1, Cttn - cortactin, Pdlim7 - pdz and lim domain 7, Dst - dystonin, Arhgef7 - rho guanine nucleotide exchange factor (gef) 7, Syne2 - spectrin repeat containing, nuclear envelope 2, Lpp - lim domain containing preferred translocation partner in lipoma, Git1 - g protein-coupled receptor kinase interacting arfgap 1, Ptk2 - protein tyrosine kinase 2, Sorbs3 - sorbin and sh3 d…	GO:CC
GO:0005634	nucleus	0.000467	0.0295	1.21	13032	3922	582	212	[Zfp317 - zinc finger protein 317, Cxxc5 - cxxc finger protein 5, Prc1 - protein regulator of cytokinesis 1, Ankle1 - ankyrin repeat and lem domain containing 1, Dst - dystonin, Midn - midnolin, Pan2 - pan2 polya specific ribonuclease subunit homolog (s. cerevisiae), Ptk2 - protein tyrosine kinase 2, Spast - spastin, Ect2 - epithelial cell transforming sequence 2 oncogene, Hipk3 - homeodomain int…	GO:CC
GO:0030018	Z disc	0.000499	0.0305	2.77	13032	113	582	14	[Actn1 - actinin, alpha 1, Atp2b4 - atpase, ca++ transporting, plasma membrane 4, Flna - filamin a, alpha, Fkbp1b - fk506 binding protein 1b, Pdlim7 - pdz and lim domain 7, Dst - dystonin, Syne2 - spectrin repeat containing, nuclear envelope 2, Ppp3cb - protein phosphatase 3, catalytic subunit, beta isozyme, Actn4 - actinin alpha 4, Aldoa - aldolase a, fructose-bisphosphate, Ank2 - ankyrin 2, neu…	GO:CC
GO:0043227	membrane-bounded organelle	0.000546	0.0323	1.12	13032	6992	582	351	[Zfp317 - zinc finger protein 317, Pxmp2 - peroxisomal membrane protein 2, Cxxc5 - cxxc finger protein 5, Prc1 - protein regulator of cytokinesis 1, Ankle1 - ankyrin repeat and lem domain containing 1, Dst - dystonin, Hsd17b7 - hydroxysteroid (17-beta) dehydrogenase 7, Gls2 - glutaminase 2 (liver, mitochondrial), Midn - midnolin, Pan2 - pan2 polya specific ribonuclease subunit homolog (s. cerevis…	GO:CC
GO:0005813	centrosome	0.00063	0.0361	1.76	13032	472	582	37	[Pibf1 - progesterone immunomodulatory binding factor 1, Zfyve19 - zinc finger, fyve domain containing 19, Kifc3 - kinesin family member c3, LOC690035 - similar to protein kiaa0586, Ubxn2b - ubx domain protein 2b, Tapt1 - transmembrane anterior posterior transformation 1, Hipk1 - homeodomain interacting protein kinase 1, Odf2l - outer dense fiber of sperm tails 2-like, Clip1 - cap-gly domain cont…	GO:CC
GO:0005815	microtubule organizing center	0.000723	0.0403	1.66	13032	579	582	43	[Pibf1 - progesterone immunomodulatory binding factor 1, Zfyve19 - zinc finger, fyve domain containing 19, Kifc3 - kinesin family member c3, LOC690035 - similar to protein kiaa0586, Ubxn2b - ubx domain protein 2b, Tbc1d7 - tbc1 domain family, member 7, Tapt1 - transmembrane anterior posterior transformation 1, Hipk1 - homeodomain interacting protein kinase 1, Odf2l - outer dense fiber of sperm ta…	GO:CC
GO:0048471	perinuclear region of cytoplasm	0.000781	0.0423	1.62	13032	634	582	46	[Atp6v0a1 - atpase, h+ transporting, lysosomal v0 subunit a1, Xiap - x-linked inhibitor of apoptosis, Wdr44 - wd repeat domain 44, Flna - filamin a, alpha, Dst - dystonin, Golga2 - golgin a2, Maf1 - maf1 homolog (s. cerevisiae), Eml1 - echinoderm microtubule associated protein like 1, Pld1 - phospholipase d1, Rab34 - rab34, member ras oncogene family, Atp2a2 - atpase, ca++ transporting, cardiac m…	GO:CC
GO:0042995	cell projection	0.000813	0.0428	1.38	13032	1477	582	91	[Cttn - cortactin, Arl13b - adp-ribosylation factor-like 13b, Dst - dystonin, Fam126a - family with sequence similarity 126, member a, Maf1 - maf1 homolog (s. cerevisiae), Nfib - nuclear factor i/b, Rab34 - rab34, member ras oncogene family, Atp2a2 - atpase, ca++ transporting, cardiac muscle, slow twitch 2, Ptk2 - protein tyrosine kinase 2, Clcn2 - chloride channel, voltage-sensitive 2, Ift88 - i…	GO:CC
GO:0031984	organelle subcompartment	0.000967	0.0495	2.12	13032	222	582	21	[Flna - filamin a, alpha, Postn - periostin, osteoblast specific factor, Vrk1 - vaccinia related kinase 1, Golga2 - golgin a2, Arfrp1 - adp-ribosylation factor related protein 1, Sgms1 - sphingomyelin synthase 1, Pld1 - phospholipase d1, Myo18a - myosin xviiia, Atp11c - atpase, class vi, type 11c, Rab34 - rab34, member ras oncogene family, Spast - spastin, Ift88 - intraflagellar transport 88 homo…	GO:CC
GO:0044450	microtubule organizing center part	0.000975	0.0486	2.16	13032	207	582	20	[Pibf1 - progesterone immunomodulatory binding factor 1, LOC690035 - similar to protein kiaa0586, Odf2l - outer dense fiber of sperm tails 2-like, Ccdc88a - coiled coil domain containing 88a, Cenpj - centromere protein j, Pcnt - pericentrin, Cep170 - centrosomal protein 170, Cdk5rap2 - cdk5 regulatory subunit associated protein 2, Nek1 - nima-related kinase 1, Cntln - centlein, centrosomal protei…	GO:CC

## Sheet: D1-RBPMS KD1
GO Term	Description	P-value	FDR q-value	Enrichment	N	B	n	b	Genes	GO_category
GO:0044087	regulation of cellular component biogenesis	1.13e-10	1.7e-06	2.44	13032	855	368	59	[Cttn - cortactin, Sirt2 - sirtuin 2, Med25 - mediator complex subunit 25, Cln3 - ceroid-lipofuscinosis, neuronal 3, Prkaa2 - protein kinase, amp-activated, alpha 2 catalytic subunit, Fnip1 - folliculin interacting protein 1, Nf2 - neurofibromin 2 (merlin), Pan2 - pan2 polya specific ribonuclease subunit homolog (s. cerevisiae), Ptk2 - protein tyrosine kinase 2, Map4k4 - mitogen-activated protein…	GO:BP
GO:0071840	cellular component organization or biogenesis	2.47e-10	1.86e-06	1.51	13032	3951	368	168	[Sirt2 - sirtuin 2, Ttf1 - transcription termination factor, rna polymerase i, Dst - dystonin, Myof - myoferlin, Adamtsl5 - adamts-like 5, Ptk2 - protein tyrosine kinase 2, Wdr45 - wd repeat domain 45, Map4k4 - mitogen-activated protein kinase kinase kinase kinase 4, Ect2 - epithelial cell transforming sequence 2 oncogene, Fam149b1 - family with sequence similarity 149, member b1, Ninl - ninein-l…	GO:BP
GO:0016043	cellular component organization	3.96e-10	1.99e-06	1.5	13032	3909	368	166	[Sirt2 - sirtuin 2, Ttf1 - transcription termination factor, rna polymerase i, Dst - dystonin, Myof - myoferlin, Adamtsl5 - adamts-like 5, Ptk2 - protein tyrosine kinase 2, Wdr45 - wd repeat domain 45, Map4k4 - mitogen-activated protein kinase kinase kinase kinase 4, Ect2 - epithelial cell transforming sequence 2 oncogene, Fam149b1 - family with sequence similarity 149, member b1, Ninl - ninein-l…	GO:BP
GO:0051128	regulation of cellular component organization	5.66e-10	2.13e-06	1.74	13032	2256	368	111	[Sirt2 - sirtuin 2, Dst - dystonin, Pan2 - pan2 polya specific ribonuclease subunit homolog (s. cerevisiae), Ptk2 - protein tyrosine kinase 2, Map4k4 - mitogen-activated protein kinase kinase kinase kinase 4, Ect2 - epithelial cell transforming sequence 2 oncogene, Spidr - scaffolding protein involved in dna repair, Dnajb2 - dnaj (hsp40) homolog, subfamily b, member 2, Plekhm2 - pleckstrin homolo…	GO:BP
GO:0030029	actin filament-based process	3.68e-09	1.11e-05	3.35	13032	328	368	31	[Cttn - cortactin, Flna - filamin a, alpha, Fmnl3 - formin-like 3, Cln3 - ceroid-lipofuscinosis, neuronal 3, Arhgef7 - rho guanine nucleotide exchange factor (gef) 7, Myo18a - myosin xviiia, Nf2 - neurofibromin 2 (merlin), Dtnbp1 - dystrobrevin binding protein 1, Svil - supervillin, Flnb - filamin b, beta, Myo9b - myosin ixb, Epb41l2 - erythrocyte membrane protein band 4.1-like 2, Srf - serum res…	GO:BP
GO:0007010	cytoskeleton organization	2.62e-08	6.57e-05	2.35	13032	723	368	48	[Macf1 - microtubule-actin crosslinking factor 1, Kifc2 - kinesin family member c2, Cttn - cortactin, Flna - filamin a, alpha, Fmnl3 - formin-like 3, Cln3 - ceroid-lipofuscinosis, neuronal 3, Dst - dystonin, Clip1 - cap-gly domain containing linker protein 1, Ccdc88a - coiled coil domain containing 88a, Golga2 - golgin a2, Arhgef7 - rho guanine nucleotide exchange factor (gef) 7, Myo18a - myosin …	GO:BP
GO:0120035	regulation of plasma membrane bounded cell projection organization	6.63e-08	0.000142	2.36	13032	675	368	45	[Vegfa - vascular endothelial growth factor a, Macf1 - microtubule-actin crosslinking factor 1, Cttn - cortactin, Flna - filamin a, alpha, Tbc1d7 - tbc1 domain family, member 7, Cln3 - ceroid-lipofuscinosis, neuronal 3, Clip1 - cap-gly domain containing linker protein 1, Ccdc88a - coiled coil domain containing 88a, Golga2 - golgin a2, Arhgef7 - rho guanine nucleotide exchange factor (gef) 7, Ntrk…	GO:BP
GO:0031344	regulation of cell projection organization	8.96e-08	0.000168	2.34	13032	682	368	45	[Vegfa - vascular endothelial growth factor a, Macf1 - microtubule-actin crosslinking factor 1, Cttn - cortactin, Flna - filamin a, alpha, Tbc1d7 - tbc1 domain family, member 7, Cln3 - ceroid-lipofuscinosis, neuronal 3, Clip1 - cap-gly domain containing linker protein 1, Ccdc88a - coiled coil domain containing 88a, Golga2 - golgin a2, Arhgef7 - rho guanine nucleotide exchange factor (gef) 7, Ntrk…	GO:BP
GO:0051130	positive regulation of cellular component organization	2.3e-07	0.000385	1.93	13032	1154	368	63	[Cttn - cortactin, Sirt2 - sirtuin 2, Med25 - mediator complex subunit 25, Cln3 - ceroid-lipofuscinosis, neuronal 3, Golga2 - golgin a2, Fnip1 - folliculin interacting protein 1, Myo18a - myosin xviiia, Nf2 - neurofibromin 2 (merlin), Pan2 - pan2 polya specific ribonuclease subunit homolog (s. cerevisiae), Ptk2 - protein tyrosine kinase 2, Obsl1 - obscurin-like 1, Map4k4 - mitogen-activated prote…	GO:BP
GO:0010769	regulation of cell morphogenesis involved in differentiation	6.87e-07	0.00103	2.98	13032	309	368	26	[Vegfa - vascular endothelial growth factor a, Macf1 - microtubule-actin crosslinking factor 1, Cttn - cortactin, Flna - filamin a, alpha, Golga2 - golgin a2, Arhgef7 - rho guanine nucleotide exchange factor (gef) 7, Ntrk3 - neurotrophic tyrosine kinase, receptor, type 3, Ptk2 - protein tyrosine kinase 2, Obsl1 - obscurin-like 1, Dtnbp1 - dystrobrevin binding protein 1, Dnm2 - dynamin 2, Srf - se…	GO:BP
GO:0022604	regulation of cell morphogenesis	9.37e-07	0.00128	2.53	13032	462	368	33	[Vegfa - vascular endothelial growth factor a, Macf1 - microtubule-actin crosslinking factor 1, Cttn - cortactin, Flna - filamin a, alpha, Fmnl3 - formin-like 3, Golga2 - golgin a2, Arhgef7 - rho guanine nucleotide exchange factor (gef) 7, Ntrk3 - neurotrophic tyrosine kinase, receptor, type 3, Ptk2 - protein tyrosine kinase 2, Obsl1 - obscurin-like 1, Dtnbp1 - dystrobrevin binding protein 1, Dnm…	GO:BP
GO:0034330	cell junction organization	9.57e-07	0.0012	3.86	13032	165	368	18	[Actn1 - actinin, alpha 1, Srf - serum response factor (c-fos serum response element-binding transcription factor), Cttn - cortactin, Numb - numb homolog (drosophila), Flna - filamin a, alpha, Hipk1 - homeodomain interacting protein kinase 1, Dst - dystonin, Mtdh - metadherin, Nf2 - neurofibromin 2 (merlin), Hdac7 - histone deacetylase 7, Actn4 - actinin alpha 4, Ect2 - epithelial cell transformi…	GO:BP
GO:0030036	actin cytoskeleton organization	2.08e-06	0.0024	2.96	13032	287	368	24	[Srf - serum response factor (c-fos serum response element-binding transcription factor), Actn1 - actinin, alpha 1, Cttn - cortactin, Flna - filamin a, alpha, Pdlim7 - pdz and lim domain 7, Fmnl3 - formin-like 3, Cln3 - ceroid-lipofuscinosis, neuronal 3, Cdc42ep2 - cdc42 effector protein (rho gtpase binding) 2, Arhgef7 - rho guanine nucleotide exchange factor (gef) 7, Myo18a - myosin xviiia, Nf2 …	GO:BP
GO:0010975	regulation of neuron projection development	2.53e-06	0.00272	2.34	13032	529	368	35	[Vegfa - vascular endothelial growth factor a, Macf1 - microtubule-actin crosslinking factor 1, Cttn - cortactin, Flna - filamin a, alpha, Clip1 - cap-gly domain containing linker protein 1, Ccdc88a - coiled coil domain containing 88a, Golga2 - golgin a2, Ntrk3 - neurotrophic tyrosine kinase, receptor, type 3, Mdm2 - p53 e3 ubiquitin protein ligase, Ptk2 - protein tyrosine kinase 2, Obsl1 - obscu…	GO:BP
GO:0034329	cell junction assembly	2.6e-06	0.00261	4.22	13032	126	368	15	[Actn1 - actinin, alpha 1, Srf - serum response factor (c-fos serum response element-binding transcription factor), Cttn - cortactin, Hipk1 - homeodomain interacting protein kinase 1, Dst - dystonin, Mtdh - metadherin, Hdac7 - histone deacetylase 7, Actn4 - actinin alpha 4, Ect2 - epithelial cell transforming sequence 2 oncogene, Sorbs1 - sorbin and sh3 domain containing 1, Ank2 - ankyrin 2, neur…	GO:BP
GO:0045664	regulation of neuron differentiation	4e-06	0.00377	2.15	13032	659	368	40	[Vegfa - vascular endothelial growth factor a, Eif4g1 - eukaryotic translation initiation factor 4 gamma, 1, Macf1 - microtubule-actin crosslinking factor 1, Cttn - cortactin, Flna - filamin a, alpha, Clip1 - cap-gly domain containing linker protein 1, Ccdc88a - coiled coil domain containing 88a, Golga2 - golgin a2, Ntrk3 - neurotrophic tyrosine kinase, receptor, type 3, Mdm2 - p53 e3 ubiquitin p…	GO:BP
GO:0032880	regulation of protein localization	5.33e-06	0.00472	2.01	13032	791	368	45	[Vegfa - vascular endothelial growth factor a, Atp2b4 - atpase, ca++ transporting, plasma membrane 4, Disp1 - dispatched homolog 1 (drosophila), Flna - filamin a, alpha, Cln3 - ceroid-lipofuscinosis, neuronal 3, Ccdc88a - coiled coil domain containing 88a, Tbc1d1 - tbc1 (tre-2/usp6, bub2, cdc16) domain family, member 1, Gapvd1 - gtpase activating protein and vps9 domains 1, Zfp384 - zinc finger p…	GO:BP
GO:0033043	regulation of organelle organization	6.28e-06	0.00525	1.81	13032	1136	368	58	[Cttn - cortactin, Sirt2 - sirtuin 2, Cln3 - ceroid-lipofuscinosis, neuronal 3, Dst - dystonin, Prkaa2 - protein kinase, amp-activated, alpha 2 catalytic subunit, Nf2 - neurofibromin 2 (merlin), Pan2 - pan2 polya specific ribonuclease subunit homolog (s. cerevisiae), Obsl1 - obscurin-like 1, Ect2 - epithelial cell transforming sequence 2 oncogene, Dnm2 - dynamin 2, Camsap2 - calmodulin regulated …	GO:BP
GO:0051960	regulation of nervous system development	7.43e-06	0.00588	1.94	13032	878	368	48	[Vegfa - vascular endothelial growth factor a, Eif4g1 - eukaryotic translation initiation factor 4 gamma, 1, Macf1 - microtubule-actin crosslinking factor 1, Cttn - cortactin, Sirt2 - sirtuin 2, Flna - filamin a, alpha, Zfp335 - zinc finger protein 335, Clip1 - cap-gly domain containing linker protein 1, Ccdc88a - coiled coil domain containing 88a, Golga2 - golgin a2, Ntrk3 - neurotrophic tyrosin…	GO:BP
GO:0050767	regulation of neurogenesis	1.37e-05	0.0103	1.96	13032	795	368	44	[Vegfa - vascular endothelial growth factor a, Eif4g1 - eukaryotic translation initiation factor 4 gamma, 1, Macf1 - microtubule-actin crosslinking factor 1, Cttn - cortactin, Sirt2 - sirtuin 2, Flna - filamin a, alpha, Zfp335 - zinc finger protein 335, Clip1 - cap-gly domain containing linker protein 1, Ccdc88a - coiled coil domain containing 88a, Golga2 - golgin a2, Ntrk3 - neurotrophic tyrosin…	GO:BP
GO:0032989	cellular component morphogenesis	1.65e-05	0.0118	2.36	13032	435	368	29	[Cttn - cortactin, Flna - filamin a, alpha, Rbfox2 - rna binding protein, fox-1 homolog (c. elegans) 2, Zfp335 - zinc finger protein 335, Dst - dystonin, Abi1 - abl-interactor 1, Ptk2 - protein tyrosine kinase 2, Map4k4 - mitogen-activated protein kinase kinase kinase kinase 4, Ect2 - epithelial cell transforming sequence 2 oncogene, Mff - mitochondrial fission factor, Kidins220 - kinase d-intera…	GO:BP
GO:0045807	positive regulation of endocytosis	3.53e-05	0.0241	3.41	13032	156	368	15	[Vegfa - vascular endothelial growth factor a, Dgkd - diacylglycerol kinase, delta, Cln3 - ceroid-lipofuscinosis, neuronal 3, Picalm - phosphatidylinositol binding clathrin assembly protein, Ano6 - anoctamin 6, Myo18a - myosin xviiia, Ptk2 - protein tyrosine kinase 2, Actn4 - actinin alpha 4, Abca7 - atp-binding cassette, subfamily a (abc1), member 7, Mff - mitochondrial fission factor, Dtnbp1 - …	GO:BP
GO:0007399	nervous system development	3.89e-05	0.0254	3.22	13032	176	368	16	[Vegfa - vascular endothelial growth factor a, Fnbp1l - formin binding protein 1-like, Numb - numb homolog (drosophila), Camk2g - calcium/calmodulin-dependent protein kinase ii gamma, Rbfox2 - rna binding protein, fox-1 homolog (c. elegans) 2, Dpf1 - d4, zinc and double phd fingers family 1, Hdac7 - histone deacetylase 7, Ect2 - epithelial cell transforming sequence 2 oncogene, Slit2 - slit homol…	GO:BP
GO:0044089	positive regulation of cellular component biogenesis	5.17e-05	0.0324	2.22	13032	463	368	29	[Vegfa - vascular endothelial growth factor a, Eif4g1 - eukaryotic translation initiation factor 4 gamma, 1, Piezo1 - piezo-type mechanosensitive ion channel component 1, Cttn - cortactin, Flna - filamin a, alpha, Med25 - mediator complex subunit 25, Clip1 - cap-gly domain containing linker protein 1, Ccdc88a - coiled coil domain containing 88a, Ntrk3 - neurotrophic tyrosine kinase, receptor, typ…	GO:BP
GO:0051493	regulation of cytoskeleton organization	5.2e-05	0.0313	2.18	13032	487	368	30	[Cttn - cortactin, Flna - filamin a, alpha, Cln3 - ceroid-lipofuscinosis, neuronal 3, Dst - dystonin, Clip1 - cap-gly domain containing linker protein 1, Ccdc88a - coiled coil domain containing 88a, Ntrk3 - neurotrophic tyrosine kinase, receptor, type 3, Prkaa2 - protein kinase, amp-activated, alpha 2 catalytic subunit, Mdm1 - mdm1 nuclear protein homolog (mouse), Nf2 - neurofibromin 2 (merlin), …	GO:BP
GO:0120039	plasma membrane bounded cell projection morphogenesis	6.3e-05	0.0365	2.86	13032	223	368	18	[Cttn - cortactin, Numb - numb homolog (drosophila), Rbfox2 - rna binding protein, fox-1 homolog (c. elegans) 2, Zfp335 - zinc finger protein 335, Dst - dystonin, Picalm - phosphatidylinositol binding clathrin assembly protein, Abi1 - abl-interactor 1, Ptk2 - protein tyrosine kinase 2, Map4k4 - mitogen-activated protein kinase kinase kinase kinase 4, Slit2 - slit homolog 2 (drosophila), Kidins220…	GO:BP
GO:0060341	regulation of cellular localization	7.67e-05	0.0427	1.81	13032	881	368	45	[Vegfa - vascular endothelial growth factor a, Atp2b4 - atpase, ca++ transporting, plasma membrane 4, Sirt2 - sirtuin 2, Flna - filamin a, alpha, Cln3 - ceroid-lipofuscinosis, neuronal 3, Ccdc88a - coiled coil domain containing 88a, Prkaa2 - protein kinase, amp-activated, alpha 2 catalytic subunit, Pld1 - phospholipase d1, Mdm2 - p53 e3 ubiquitin protein ligase, Ano1 - anoctamin 1, calcium activa…	GO:BP
GO:0048858	cell projection morphogenesis	8.4e-05	0.0451	2.8	13032	228	368	18	[Cttn - cortactin, Numb - numb homolog (drosophila), Rbfox2 - rna binding protein, fox-1 homolog (c. elegans) 2, Zfp335 - zinc finger protein 335, Dst - dystonin, Picalm - phosphatidylinositol binding clathrin assembly protein, Abi1 - abl-interactor 1, Ptk2 - protein tyrosine kinase 2, Map4k4 - mitogen-activated protein kinase kinase kinase kinase 4, Slit2 - slit homolog 2 (drosophila), Kidins220…	GO:BP
GO:0043254	regulation of protein complex assembly	8.67e-05	0.045	2.23	13032	429	368	27	[Vegfa - vascular endothelial growth factor a, Eif4g1 - eukaryotic translation initiation factor 4 gamma, 1, Piezo1 - piezo-type mechanosensitive ion channel component 1, Cttn - cortactin, Sirt2 - sirtuin 2, Med25 - mediator complex subunit 25, Clip1 - cap-gly domain containing linker protein 1, Prkaa2 - protein kinase, amp-activated, alpha 2 catalytic subunit, Fnip1 - folliculin interacting prot…	GO:BP
GO:0032990	cell part morphogenesis	8.93e-05	0.0448	2.69	13032	250	368	19	[Cttn - cortactin, Numb - numb homolog (drosophila), Rbfox2 - rna binding protein, fox-1 homolog (c. elegans) 2, Zfp335 - zinc finger protein 335, Dst - dystonin, Picalm - phosphatidylinositol binding clathrin assembly protein, Abi1 - abl-interactor 1, Ptk2 - protein tyrosine kinase 2, Map4k4 - mitogen-activated protein kinase kinase kinase kinase 4, Slit2 - slit homolog 2 (drosophila), Mff - mit…	GO:BP
GO:0010770	positive regulation of cell morphogenesis involved in differentiation	0.000101	0.0493	3.11	13032	171	368	15	[Vegfa - vascular endothelial growth factor a, Srf - serum response factor (c-fos serum response element-binding transcription factor), Robo1 - roundabout, axon guidance receptor, homolog 1 (drosophila), Fbxo31 - f-box protein 31, Macf1 - microtubule-actin crosslinking factor 1, Numb - numb homolog (drosophila), Flna - filamin a, alpha, Picalm - phosphatidylinositol binding clathrin assembly prot…	GO:BP
GO:0060284	regulation of cell development	0.000129	0.0605	1.76	13032	928	368	46	[Vegfa - vascular endothelial growth factor a, Eif4g1 - eukaryotic translation initiation factor 4 gamma, 1, Macf1 - microtubule-actin crosslinking factor 1, Cttn - cortactin, Sirt2 - sirtuin 2, Flna - filamin a, alpha, Zfp335 - zinc finger protein 335, Clip1 - cap-gly domain containing linker protein 1, Ccdc88a - coiled coil domain containing 88a, Golga2 - golgin a2, Arhgef7 - rho guanine nucleo…	GO:BP
GO:0048812	neuron projection morphogenesis	0.000145	0.0659	2.77	13032	217	368	17	[Cttn - cortactin, Numb - numb homolog (drosophila), Rbfox2 - rna binding protein, fox-1 homolog (c. elegans) 2, Zfp335 - zinc finger protein 335, Dst - dystonin, Picalm - phosphatidylinositol binding clathrin assembly protein, Abi1 - abl-interactor 1, Ptk2 - protein tyrosine kinase 2, Map4k4 - mitogen-activated protein kinase kinase kinase kinase 4, Slit2 - slit homolog 2 (drosophila), Kidins220…	GO:BP
GO:0007015	actin filament organization	0.000145	0.064	2.77	13032	217	368	17	[Srf - serum response factor (c-fos serum response element-binding transcription factor), Actn1 - actinin, alpha 1, Cttn - cortactin, Mprip - myosin phosphatase rho interacting protein, Flna - filamin a, alpha, Abi1 - abl-interactor 1, Arhgap17 - rho gtpase activating protein 17, Actn4 - actinin alpha 4, Fat1 - fat atypical cadherin 1, Svil - supervillin, Tpm2 - tropomyosin 2, beta, Mical3 - micr…	GO:BP
GO:0070142	synaptic vesicle budding	0.000176	0.0758	12.88	13032	11	368	4	[Dnm2 - dynamin 2, Picalm - phosphatidylinositol binding clathrin assembly protein, Eps15 - epidermal growth factor receptor pathway substrate 15, Ap1s2 - adaptor-related protein complex 1, sigma 2 subunit]	GO:BP
GO:0007017	microtubule-based process	0.000192	0.0803	2	13032	549	368	31	[Kifc2 - kinesin family member c2, Flna - filamin a, alpha, Cln3 - ceroid-lipofuscinosis, neuronal 3, Poc1b - poc1 centriolar protein homolog b (chlamydomonas), Dst - dystonin, Clip1 - cap-gly domain containing linker protein 1, Ccdc88a - coiled coil domain containing 88a, Golga2 - golgin a2, Ptk2 - protein tyrosine kinase 2, Klc1 - kinesin light chain 1, Obsl1 - obscurin-like 1, Ccdc120 - coiled…	GO:BP
GO:0060491	regulation of cell projection assembly	0.000229	0.093	3.02	13032	164	368	14	[Fnbp1l - formin binding protein 1-like, Srf - serum response factor (c-fos serum response element-binding transcription factor), Cttn - cortactin, Tbc1d7 - tbc1 domain family, member 7, Cln3 - ceroid-lipofuscinosis, neuronal 3, Cdc42ep2 - cdc42 effector protein (rho gtpase binding) 2, Ccdc88a - coiled coil domain containing 88a, Evi5l - ecotropic viral integration site 5-like, Syne2 - spectrin r…	GO:BP
GO:0030030	cell projection organization	0.000244	0.0966	1.82	13032	738	368	38	[Cttn - cortactin, Flna - filamin a, alpha, Rbfox2 - rna binding protein, fox-1 homolog (c. elegans) 2, Zfp335 - zinc finger protein 335, Poc1b - poc1 centriolar protein homolog b (chlamydomonas), Dst - dystonin, Ccdc88a - coiled coil domain containing 88a, Ano6 - anoctamin 6, Arhgef7 - rho guanine nucleotide exchange factor (gef) 7, Abi1 - abl-interactor 1, Ptk2 - protein tyrosine kinase 2, Map4…	GO:BP
GO:0043087	regulation of GTPase activity	0.000252	0.0973	2.25	13032	362	368	23	[Sgsm2 - small g protein signaling modulator 2, Arfgap3 - adp-ribosylation factor gtpase activating protein 3, Sh3bp4 - sh3-domain binding protein 4, Tbc1d7 - tbc1 domain family, member 7, Cdc42ep2 - cdc42 effector protein (rho gtpase binding) 2, Picalm - phosphatidylinositol binding clathrin assembly protein, Tbc1d1 - tbc1 (tre-2/usp6, bub2, cdc16) domain family, member 1, Gapvd1 - gtpase activa…	GO:BP
GO:0031345	negative regulation of cell projection organization	0.000306	0.115	2.81	13032	189	368	15	[Tbc1d7 - tbc1 domain family, member 7, Flna - filamin a, alpha, Ube3a - ubiquitin protein ligase e3a, Dguok - deoxyguanosine kinase, Evi5l - ecotropic viral integration site 5-like, Mdm2 - p53 e3 ubiquitin protein ligase, Ptk2 - protein tyrosine kinase 2, Map4k4 - mitogen-activated protein kinase kinase kinase kinase 4, Slit2 - slit homolog 2 (drosophila), Dtnbp1 - dystrobrevin binding protein 1…	GO:BP
GO:0010810	regulation of cell-substrate adhesion	0.000324	0.119	2.8	13032	190	368	15	[Vegfa - vascular endothelial growth factor a, Macf1 - microtubule-actin crosslinking factor 1, Flna - filamin a, alpha, Abi3bp - abi family, member 3 (nesh) binding protein, Arhgef7 - rho guanine nucleotide exchange factor (gef) 7, Ptk2 - protein tyrosine kinase 2, Actn4 - actinin alpha 4, Map4k4 - mitogen-activated protein kinase kinase kinase kinase 4, Fbln2 - fibulin 2, Phldb2 - pleckstrin ho…	GO:BP
GO:0006900	vesicle budding from membrane	0.000335	0.12	6.25	13032	34	368	6	[Fnbp1l - formin binding protein 1-like, Dnm2 - dynamin 2, Picalm - phosphatidylinositol binding clathrin assembly protein, Eps15 - epidermal growth factor receptor pathway substrate 15, Myo18a - myosin xviiia, Ap1s2 - adaptor-related protein complex 1, sigma 2 subunit]	GO:BP
GO:0006996	organelle organization	0.000343	0.12	1.46	13032	1873	368	77	[Cttn - cortactin, Fmnl3 - formin-like 3, Cln3 - ceroid-lipofuscinosis, neuronal 3, Dst - dystonin, Golga2 - golgin a2, Myo18a - myosin xviiia, Nf2 - neurofibromin 2 (merlin), Atp2a2 - atpase, ca++ transporting, cardiac muscle, slow twitch 2, Ptk2 - protein tyrosine kinase 2, Wdr45 - wd repeat domain 45, Obsl1 - obscurin-like 1, Dtnbp1 - dystrobrevin binding protein 1, Dnm2 - dynamin 2, Camsap2 -…	GO:BP
GO:1903827	regulation of cellular protein localization	0.000345	0.118	1.99	13032	517	368	29	[Vegfa - vascular endothelial growth factor a, Atp2b4 - atpase, ca++ transporting, plasma membrane 4, Flna - filamin a, alpha, Cln3 - ceroid-lipofuscinosis, neuronal 3, Ccdc88a - coiled coil domain containing 88a, Prkaa2 - protein kinase, amp-activated, alpha 2 catalytic subunit, Mdm2 - p53 e3 ubiquitin protein ligase, Nf2 - neurofibromin 2 (merlin), Ppfia1 - protein tyrosine phosphatase, recepto…	GO:BP
GO:0000226	microtubule cytoskeleton organization	0.000353	0.118	2.25	13032	347	368	22	[Kifc2 - kinesin family member c2, Flna - filamin a, alpha, Csnk1d - casein kinase 1, delta, Dst - dystonin, Clip1 - cap-gly domain containing linker protein 1, Ccdc88a - coiled coil domain containing 88a, Golga2 - golgin a2, Tacc2 - transforming, acidic coiled-coil containing protein 2, Ptk2 - protein tyrosine kinase 2, Cdk5rap2 - cdk5 regulatory subunit associated protein 2, Obsl1 - obscurin-li…	GO:BP
GO:0097435	supramolecular fiber organization	0.000359	0.117	2.15	13032	395	368	24	[Srf - serum response factor (c-fos serum response element-binding transcription factor), Actn1 - actinin, alpha 1, Cttn - cortactin, Flna - filamin a, alpha, Mprip - myosin phosphatase rho interacting protein, Dst - dystonin, Clip1 - cap-gly domain containing linker protein 1, Ccdc88a - coiled coil domain containing 88a, Tacc2 - transforming, acidic coiled-coil containing protein 2, Abi1 - abl-i…	GO:BP
GO:0048813	dendrite morphogenesis	0.000367	0.118	5.16	13032	48	368	7	[Kidins220 - kinase d-interacting substrate 220, Rbfox2 - rna binding protein, fox-1 homolog (c. elegans) 2, Dtnbp1 - dystrobrevin binding protein 1, Dclk1 - doublecortin-like kinase 1, Picalm - phosphatidylinositol binding clathrin assembly protein, Abi1 - abl-interactor 1, Map2 - microtubule-associated protein 2]	GO:BP
GO:0035385	Roundabout signaling pathway	0.000419	0.131	17.71	13032	6	368	3	[Robo1 - roundabout, axon guidance receptor, homolog 1 (drosophila), Slit2 - slit homolog 2 (drosophila), Myo9b - myosin ixb]	GO:BP
GO:0098903	regulation of membrane repolarization during action potential	0.000419	0.129	17.71	13032	6	368	3	[Flna - filamin a, alpha, Cacna2d1 - calcium channel, voltage-dependent, alpha2/delta subunit 1, Dlg1 - discs, large homolog 1 (drosophila)]	GO:BP
GO:0030516	regulation of axon extension	0.000516	0.155	3.54	13032	100	368	10	[Vegfa - vascular endothelial growth factor a, Srf - serum response factor (c-fos serum response element-binding transcription factor), Macf1 - microtubule-actin crosslinking factor 1, Slit2 - slit homolog 2 (drosophila), Cttn - cortactin, Dnm2 - dynamin 2, Sema4f - sema domain, immunoglobulin domain (ig), transmembrane domain (tm) and short cytoplasmic domain, (semaphorin) 4f, Ntrk3 - neurotroph…	GO:BP
GO:0050770	regulation of axonogenesis	0.000559	0.165	2.77	13032	179	368	14	[Vegfa - vascular endothelial growth factor a, Srf - serum response factor (c-fos serum response element-binding transcription factor), Robo1 - roundabout, axon guidance receptor, homolog 1 (drosophila), Macf1 - microtubule-actin crosslinking factor 1, Cttn - cortactin, Picalm - phosphatidylinositol binding clathrin assembly protein, Golga2 - golgin a2, Ntrk3 - neurotrophic tyrosine kinase, recep…	GO:BP
GO:1902116	negative regulation of organelle assembly	0.000625	0.181	5.59	13032	38	368	6	[Rbm14 - rna binding motif protein 14, Tbc1d7 - tbc1 domain family, member 7, Dnm2 - dynamin 2, Evi5l - ecotropic viral integration site 5-like, Mdm1 - mdm1 nuclear protein homolog (mouse), Cdk5rap2 - cdk5 regulatory subunit associated protein 2]	GO:BP
GO:0007044	cell-substrate junction assembly	0.000625	0.178	5.59	13032	38	368	6	[Actn1 - actinin, alpha 1, Cttn - cortactin, Dst - dystonin, Sorbs1 - sorbin and sh3 domain containing 1, Fn1 - fibronectin 1, Tns1 - tensin 1]	GO:BP
GO:0120032	regulation of plasma membrane bounded cell projection assembly	0.000647	0.18	2.86	13032	161	368	13	[Fnbp1l - formin binding protein 1-like, Srf - serum response factor (c-fos serum response element-binding transcription factor), Tbc1d7 - tbc1 domain family, member 7, Cln3 - ceroid-lipofuscinosis, neuronal 3, Cdc42ep2 - cdc42 effector protein (rho gtpase binding) 2, Ccdc88a - coiled coil domain containing 88a, Evi5l - ecotropic viral integration site 5-like, Syne2 - spectrin repeat containing, …	GO:BP
GO:1902115	regulation of organelle assembly	0.000659	0.18	2.72	13032	182	368	14	[Rbm14 - rna binding motif protein 14, Numb - numb homolog (drosophila), Tbc1d7 - tbc1 domain family, member 7, Ccdc88a - coiled coil domain containing 88a, Ntrk3 - neurotrophic tyrosine kinase, receptor, type 3, Prkaa2 - protein kinase, amp-activated, alpha 2 catalytic subunit, Evi5l - ecotropic viral integration site 5-like, Syne2 - spectrin repeat containing, nuclear envelope 2, Mtmr3 - myotub…	GO:BP
GO:0016185	synaptic vesicle budding from presynaptic endocytic zone membrane	0.000718	0.193	15.18	13032	7	368	3	[Dnm2 - dynamin 2, Picalm - phosphatidylinositol binding clathrin assembly protein, Eps15 - epidermal growth factor receptor pathway substrate 15]	GO:BP
GO:0033292	T-tubule organization	0.000718	0.19	15.18	13032	7	368	3	[Ank2 - ankyrin 2, neuronal, Myof - myoferlin, Atp2a2 - atpase, ca++ transporting, cardiac muscle, slow twitch 2]	GO:BP
GO:0046600	negative regulation of centriole replication	0.000718	0.186	15.18	13032	7	368	3	[Rbm14 - rna binding motif protein 14, Mdm1 - mdm1 nuclear protein homolog (mouse), Cdk5rap2 - cdk5 regulatory subunit associated protein 2]	GO:BP
GO:0030100	regulation of endocytosis	0.000762	0.194	2.33	13032	273	368	18	[Vegfa - vascular endothelial growth factor a, Numb - numb homolog (drosophila), Sirt2 - sirtuin 2, Dgkd - diacylglycerol kinase, delta, Cln3 - ceroid-lipofuscinosis, neuronal 3, Picalm - phosphatidylinositol binding clathrin assembly protein, Ano6 - anoctamin 6, Myo18a - myosin xviiia, Ptk2 - protein tyrosine kinase 2, Actn4 - actinin alpha 4, Abca7 - atp-binding cassette, subfamily a (abc1), me…	GO:BP
GO:0090042	tubulin deacetylation	0.000795	0.199	35.41	13032	2	368	2	[Flna - filamin a, alpha, Sirt2 - sirtuin 2]	GO:BP
GO:0016243	regulation of autophagosome size	0.000795	0.196	35.41	13032	2	368	2	[Cln3 - ceroid-lipofuscinosis, neuronal 3, Atp13a2 - atpase type 13a2]	GO:BP
GO:0021836	chemorepulsion involved in postnatal olfactory bulb interneuron migration	0.000795	0.193	35.41	13032	2	368	2	[Robo1 - roundabout, axon guidance receptor, homolog 1 (drosophila), Slit2 - slit homolog 2 (drosophila)]	GO:BP
GO:0051494	negative regulation of cytoskeleton organization	0.000833	0.199	2.93	13032	145	368	12	[Ppfia1 - protein tyrosine phosphatase, receptor type, f polypeptide (ptprf), interacting protein (liprin), alpha 1, Rbm14 - rna binding motif protein 14, Slit2 - slit homolog 2 (drosophila), Phldb2 - pleckstrin homology-like domain, family b, member 2, Ssh3 - slingshot protein phosphatase 3, Svil - supervillin, Camsap2 - calmodulin regulated spectrin-associated protein family, member 2, Tpm1 - t…	GO:BP
GO:0043268	positive regulation of potassium ion transport	0.000949	0.223	5.18	13032	41	368	6	[Wnk1 - wnk lysine deficient protein kinase 1, Flna - filamin a, alpha, Dnm2 - dynamin 2, Ano6 - anoctamin 6, Ank2 - ankyrin 2, neuronal, Dlg1 - discs, large homolog 1 (drosophila)]	GO:BP
GO:0010506	regulation of autophagy	0.000962	0.223	2.43	13032	233	368	16	[Atp6v0a1 - atpase, h+ transporting, lysosomal v0 subunit a1, Eif4g1 - eukaryotic translation initiation factor 4 gamma, 1, Sh3bp4 - sh3-domain binding protein 4, Cttn - cortactin, Sirt2 - sirtuin 2, Cln3 - ceroid-lipofuscinosis, neuronal 3, Golga2 - golgin a2, Prkaa2 - protein kinase, amp-activated, alpha 2 catalytic subunit, Mtmr3 - myotubularin related protein 3, Mtdh - metadherin, Ptk2 - prot…	GO:BP
GO:0008092	cytoskeletal protein binding	5.11e-10	2.21e-06	2.42	13032	819	368	56	[Cttn - cortactin, Sirt2 - sirtuin 2, Fmnl3 - formin-like 3, Dst - dystonin, Golga2 - golgin a2, Myo18a - myosin xviiia, Nf2 - neurofibromin 2 (merlin), Ptk2 - protein tyrosine kinase 2, Map4k4 - mitogen-activated protein kinase kinase kinase kinase 4, Mapk8ip3 - mitogen-activated protein kinase 8 interacting protein 3, Dnm2 - dynamin 2, Camsap2 - calmodulin regulated spectrin-associated protein …	GO:MF
GO:0003779	actin binding	3.74e-09	8.06e-06	3.27	13032	347	368	32	[Macf1 - microtubule-actin crosslinking factor 1, Cttn - cortactin, Flna - filamin a, alpha, Fmnl3 - formin-like 3, Dst - dystonin, Ccdc88a - coiled coil domain containing 88a, Ipp - intracisternal a particle-promoted polypeptide, Myo18a - myosin xviiia, Nf2 - neurofibromin 2 (merlin), Ptk2 - protein tyrosine kinase 2, Svil - supervillin, Tpm2 - tropomyosin 2, beta, Flnb - filamin b, beta, Mical3…	GO:MF
GO:0060589	nucleoside-triphosphatase regulator activity	9.92e-05	0.143	2.67	13032	252	368	19	[Sgsm2 - small g protein signaling modulator 2, Arfgap3 - adp-ribosylation factor gtpase activating protein 3, Sh3bp4 - sh3-domain binding protein 4, Tbc1d7 - tbc1 domain family, member 7, Cdc42ep2 - cdc42 effector protein (rho gtpase binding) 2, Ccdc88a - coiled coil domain containing 88a, Tbc1d1 - tbc1 (tre-2/usp6, bub2, cdc16) domain family, member 1, Evi5l - ecotropic viral integration site 5…	GO:MF
GO:0030695	GTPase regulator activity	0.000402	0.433	2.64	13032	215	368	16	[Sgsm2 - small g protein signaling modulator 2, Arfgap3 - adp-ribosylation factor gtpase activating protein 3, Sh3bp4 - sh3-domain binding protein 4, Tbc1d7 - tbc1 domain family, member 7, Cdc42ep2 - cdc42 effector protein (rho gtpase binding) 2, Ccdc88a - coiled coil domain containing 88a, Tbc1d1 - tbc1 (tre-2/usp6, bub2, cdc16) domain family, member 1, Evi5l - ecotropic viral integration site 5…	GO:MF
GO:0003713	transcription coactivator activity	0.000402	0.347	2.64	13032	215	368	16	[Actn1 - actinin, alpha 1, Rbm14 - rna binding motif protein 14, Rbm39 - rna binding motif protein 39, Zfp335 - zinc finger protein 335, Asxl1 - additional sex combs like 1, Ube3a - ubiquitin protein ligase e3a, Ccdc62 - coiled-coil domain containing 62, Mtdh - metadherin, Lpin3 - lipin 3, Lpin2 - lipin 2, Actn4 - actinin alpha 4, Trerf1 - transcriptional regulating factor 1, Bcl9 - b-cell cll/ly…	GO:MF
GO:0005229	intracellular calcium activated chloride channel activity	0.000667	0.479	9.44	13032	15	368	4	[Ano8 - anoctamin 8, Ano6 - anoctamin 6, Ttyh3 - tweety homolog 3 (drosophila), Ano1 - anoctamin 1, calcium activated chloride channel]	GO:MF
GO:0061778	intracellular chloride channel activity	0.000667	0.411	9.44	13032	15	368	4	[Ano8 - anoctamin 8, Ano6 - anoctamin 6, Ttyh3 - tweety homolog 3 (drosophila), Ano1 - anoctamin 1, calcium activated chloride channel]	GO:MF
GO:0003712	transcription coregulator activity	0.000768	0.414	2.08	13032	392	368	23	[Actn1 - actinin, alpha 1, Rbm14 - rna binding motif protein 14, Rbm39 - rna binding motif protein 39, Rbfox2 - rna binding protein, fox-1 homolog (c. elegans) 2, Zfp335 - zinc finger protein 335, Supt20 - suppressor of ty 20, Asxl1 - additional sex combs like 1, Dpf1 - d4, zinc and double phd fingers family 1, Ube3a - ubiquitin protein ligase e3a, Ccdc62 - coiled-coil domain containing 62, Mtdh …	GO:MF
GO:0030054	cell junction	1.45e-08	2.74e-05	2.52	13032	619	368	44	[Vegfa - vascular endothelial growth factor a, Macf1 - microtubule-actin crosslinking factor 1, Cttn - cortactin, Flna - filamin a, alpha, Sirt2 - sirtuin 2, Dst - dystonin, Zfp384 - zinc finger protein 384, Arhgef7 - rho guanine nucleotide exchange factor (gef) 7, Abi1 - abl-interactor 1, Nf2 - neurofibromin 2 (merlin), Arhgap17 - rho gtpase activating protein 17, Atp2a2 - atpase, ca++ transport…	GO:CC
GO:0005856	cytoskeleton	1.68e-07	0.000159	2.29	13032	697	368	45	[Macf1 - microtubule-actin crosslinking factor 1, Cttn - cortactin, Flna - filamin a, alpha, Dst - dystonin, Clip1 - cap-gly domain containing linker protein 1, Tbca - tubulin folding cofactor a, Abi1 - abl-interactor 1, Myo18a - myosin xviiia, Nf2 - neurofibromin 2 (merlin), Ptk2 - protein tyrosine kinase 2, Dtnbp1 - dystrobrevin binding protein 1, Dnm2 - dynamin 2, Fnbp1 - formin binding protei…	GO:CC
GO:0005886	plasma membrane	6.31e-06	0.00398	1.49	13032	2464	368	104	[Sirt2 - sirtuin 2, Ttf1 - transcription termination factor, rna polymerase i, Dst - dystonin, Myof - myoferlin, Ptk2 - protein tyrosine kinase 2, Fnbp1 - formin binding protein 1, Flad1 - flavin adenine dinucleotide synthetase 1, Aldoa - aldolase a, fructose-bisphosphate, Epb41l2 - erythrocyte membrane protein band 4.1-like 2, Tspan9 - tetraspanin 9, Actn1 - actinin, alpha 1, Nlrx1 - nlr family …	GO:CC
GO:0044430	cytoskeletal part	8.38e-06	0.00397	1.73	13032	1311	368	64	[Cttn - cortactin, Sirt2 - sirtuin 2, Dst - dystonin, Golga2 - golgin a2, Myo18a - myosin xviiia, Nf2 - neurofibromin 2 (merlin), Cep170 - centrosomal protein 170, Ptk2 - protein tyrosine kinase 2, Obsl1 - obscurin-like 1, Ect2 - epithelial cell transforming sequence 2 oncogene, Dnm2 - dynamin 2, Camsap2 - calmodulin regulated spectrin-associated protein family, member 2, Myo9b - myosin ixb, Ninl…	GO:CC
GO:0042641	actomyosin	9.86e-06	0.00373	5.06	13032	77	368	11	[Actn1 - actinin, alpha 1, Mprip - myosin phosphatase rho interacting protein, Pdlim7 - pdz and lim domain 7, Dst - dystonin, Flnb - filamin b, beta, Sorbs1 - sorbin and sh3 domain containing 1, Tpm1 - tropomyosin 1, alpha, Myo18a - myosin xviiia, Pdlim5 - pdz and lim domain 5, Ptk2 - protein tyrosine kinase 2, Actn4 - actinin alpha 4]	GO:CC
GO:0032432	actin filament bundle	9.86e-06	0.00311	5.06	13032	77	368	11	[Actn1 - actinin, alpha 1, Mprip - myosin phosphatase rho interacting protein, Flna - filamin a, alpha, Pdlim7 - pdz and lim domain 7, Dst - dystonin, Flnb - filamin b, beta, Sorbs1 - sorbin and sh3 domain containing 1, Tpm1 - tropomyosin 1, alpha, Pdlim5 - pdz and lim domain 5, Ptk2 - protein tyrosine kinase 2, Actn4 - actinin alpha 4]	GO:CC
GO:0016020	membrane	1.07e-05	0.0029	1.31	13032	4518	368	167	[Sirt2 - sirtuin 2, Slc22a17 - solute carrier family 22, member 17, Ttf1 - transcription termination factor, rna polymerase i, Dst - dystonin, Dgcr2 - digeorge syndrome critical region gene 2, Myof - myoferlin, Ptk2 - protein tyrosine kinase 2, Wdr45 - wd repeat domain 45, Pnpla6 - patatin-like phospholipase domain containing 6, Ect2 - epithelial cell transforming sequence 2 oncogene, Fnbp1 - for…	GO:CC
GO:0005905	clathrin-coated pit	1.1e-05	0.00261	6.25	13032	51	368	9	[Sh3bp4 - sh3-domain binding protein 4, Cttn - cortactin, Numb - numb homolog (drosophila), Dgkd - diacylglycerol kinase, delta, Dnm2 - dynamin 2, Fnbp1 - formin binding protein 1, Picalm - phosphatidylinositol binding clathrin assembly protein, Eps15 - epidermal growth factor receptor pathway substrate 15, Arrb1 - arrestin, beta 1]	GO:CC
GO:0030055	cell-substrate junction	1.17e-05	0.00246	3.38	13032	178	368	17	[Actn1 - actinin, alpha 1, Cttn - cortactin, Pdlim7 - pdz and lim domain 7, Dst - dystonin, Arhgef7 - rho guanine nucleotide exchange factor (gef) 7, Zfp384 - zinc finger protein 384, Syne2 - spectrin repeat containing, nuclear envelope 2, Ptk2 - protein tyrosine kinase 2, Ppfia1 - protein tyrosine phosphatase, receptor type, f polypeptide (ptprf), interacting protein (liprin), alpha 1, Map4k4 - …	GO:CC
GO:0001725	stress fiber	2.5e-05	0.00474	5.06	13032	70	368	10	[Actn1 - actinin, alpha 1, Mprip - myosin phosphatase rho interacting protein, Pdlim7 - pdz and lim domain 7, Dst - dystonin, Flnb - filamin b, beta, Sorbs1 - sorbin and sh3 domain containing 1, Tpm1 - tropomyosin 1, alpha, Pdlim5 - pdz and lim domain 5, Ptk2 - protein tyrosine kinase 2, Actn4 - actinin alpha 4]	GO:CC
GO:0097517	contractile actin filament bundle	2.5e-05	0.00431	5.06	13032	70	368	10	[Actn1 - actinin, alpha 1, Mprip - myosin phosphatase rho interacting protein, Pdlim7 - pdz and lim domain 7, Dst - dystonin, Flnb - filamin b, beta, Sorbs1 - sorbin and sh3 domain containing 1, Tpm1 - tropomyosin 1, alpha, Pdlim5 - pdz and lim domain 5, Ptk2 - protein tyrosine kinase 2, Actn4 - actinin alpha 4]	GO:CC
GO:0005924	cell-substrate adherens junction	2.73e-05	0.0043	3.31	13032	171	368	16	[Actn1 - actinin, alpha 1, Cttn - cortactin, Pdlim7 - pdz and lim domain 7, Dst - dystonin, Arhgef7 - rho guanine nucleotide exchange factor (gef) 7, Zfp384 - zinc finger protein 384, Syne2 - spectrin repeat containing, nuclear envelope 2, Ptk2 - protein tyrosine kinase 2, Ppfia1 - protein tyrosine phosphatase, receptor type, f polypeptide (ptprf), interacting protein (liprin), alpha 1, Map4k4 - …	GO:CC
GO:0005912	adherens junction	3.04e-05	0.00442	2.73	13032	272	368	21	[Vegfa - vascular endothelial growth factor a, Actn1 - actinin, alpha 1, Cttn - cortactin, Pdlim7 - pdz and lim domain 7, Dst - dystonin, Arhgef7 - rho guanine nucleotide exchange factor (gef) 7, Zfp384 - zinc finger protein 384, Syne2 - spectrin repeat containing, nuclear envelope 2, Atp2a2 - atpase, ca++ transporting, cardiac muscle, slow twitch 2, Nf2 - neurofibromin 2 (merlin), Ptk2 - protein…	GO:CC
GO:0070161	anchoring junction	4.19e-05	0.00566	2.68	13032	278	368	21	[Vegfa - vascular endothelial growth factor a, Actn1 - actinin, alpha 1, Cttn - cortactin, Pdlim7 - pdz and lim domain 7, Dst - dystonin, Arhgef7 - rho guanine nucleotide exchange factor (gef) 7, Zfp384 - zinc finger protein 384, Syne2 - spectrin repeat containing, nuclear envelope 2, Atp2a2 - atpase, ca++ transporting, cardiac muscle, slow twitch 2, Nf2 - neurofibromin 2 (merlin), Ptk2 - protein…	GO:CC
GO:0042995	cell projection	5.32e-05	0.00671	1.61	13032	1477	368	67	[Cttn - cortactin, Sirt2 - sirtuin 2, Cln3 - ceroid-lipofuscinosis, neuronal 3, Dst - dystonin, Fam126a - family with sequence similarity 126, member a, Prkaa2 - protein kinase, amp-activated, alpha 2 catalytic subunit, Nf2 - neurofibromin 2 (merlin), Atp2a2 - atpase, ca++ transporting, cardiac muscle, slow twitch 2, Ptk2 - protein tyrosine kinase 2, Mapk8ip3 - mitogen-activated protein kinase 8 …	GO:CC
GO:0043229	intracellular organelle	6.06e-05	0.00717	1.16	13032	7731	368	254	[Sgsm2 - small g protein signaling modulator 2, Unc45a - unc-45 homolog a (c. elegans), Ankle1 - ankyrin repeat and lem domain containing 1, Dst - dystonin, Gls2 - glutaminase 2 (liver, mitochondrial), Pan2 - pan2 polya specific ribonuclease subunit homolog (s. cerevisiae), Ptk2 - protein tyrosine kinase 2, Ect2 - epithelial cell transforming sequence 2 oncogene, Fnbp1 - formin binding protein 1,…	GO:CC
GO:0015629	actin cytoskeleton	6.36e-05	0.00709	2.97	13032	203	368	17	[Macf1 - microtubule-actin crosslinking factor 1, Cttn - cortactin, Mprip - myosin phosphatase rho interacting protein, Flna - filamin a, alpha, Pdlim7 - pdz and lim domain 7, Dst - dystonin, Sppl2b - signal peptide peptidase-like 2b, Actn4 - actinin alpha 4, Ppp1r12a - protein phosphatase 1, regulatory subunit 12a, Svil - supervillin, Tpm2 - tropomyosin 2, beta, Bmf - bcl2 modifying factor, Tpm1…	GO:CC
GO:0005925	focal adhesion	7.24e-05	0.00762	3.2	13032	166	368	15	[Actn1 - actinin, alpha 1, Cttn - cortactin, Pdlim7 - pdz and lim domain 7, Dst - dystonin, Arhgef7 - rho guanine nucleotide exchange factor (gef) 7, Zfp384 - zinc finger protein 384, Syne2 - spectrin repeat containing, nuclear envelope 2, Ptk2 - protein tyrosine kinase 2, Ppfia1 - protein tyrosine phosphatase, receptor type, f polypeptide (ptprf), interacting protein (liprin), alpha 1, Map4k4 - …	GO:CC
GO:0030018	Z disc	8.16e-05	0.00814	3.76	13032	113	368	12	[Actn1 - actinin, alpha 1, Atp2b4 - atpase, ca++ transporting, plasma membrane 4, Ppp1r12a - protein phosphatase 1, regulatory subunit 12a, Flna - filamin a, alpha, Pdlim7 - pdz and lim domain 7, Dst - dystonin, Syne2 - spectrin repeat containing, nuclear envelope 2, Aldoa - aldolase a, fructose-bisphosphate, Ank2 - ankyrin 2, neuronal, Dmd - dystrophin, Pdlim5 - pdz and lim domain 5, Actn4 - act…	GO:CC
GO:0014069	postsynaptic density	8.51e-05	0.00805	2.55	13032	292	368	21	[Macf1 - microtubule-actin crosslinking factor 1, Numb - numb homolog (drosophila), Camk2g - calcium/calmodulin-dependent protein kinase ii gamma, Dst - dystonin, Picalm - phosphatidylinositol binding clathrin assembly protein, Clstn1 - calsyntenin 1, Abi1 - abl-interactor 1, Epb41l1 - erythrocyte membrane protein band 4.1-like 1, Inpp4a - inositol polyphosphate-4-phosphatase, type i, Cnksr2 - co…	GO:CC
GO:0043226	organelle	8.63e-05	0.00778	1.15	13032	7947	368	259	[Sgsm2 - small g protein signaling modulator 2, Unc45a - unc-45 homolog a (c. elegans), Ankle1 - ankyrin repeat and lem domain containing 1, Dst - dystonin, Gls2 - glutaminase 2 (liver, mitochondrial), Pan2 - pan2 polya specific ribonuclease subunit homolog (s. cerevisiae), Ptk2 - protein tyrosine kinase 2, Ect2 - epithelial cell transforming sequence 2 oncogene, Fnbp1 - formin binding protein 1,…	GO:CC
GO:0120025	plasma membrane bounded cell projection	8.8e-05	0.00758	1.6	13032	1415	368	64	[Cttn - cortactin, Sirt2 - sirtuin 2, Cln3 - ceroid-lipofuscinosis, neuronal 3, Dst - dystonin, Fam126a - family with sequence similarity 126, member a, Prkaa2 - protein kinase, amp-activated, alpha 2 catalytic subunit, Nf2 - neurofibromin 2 (merlin), Atp2a2 - atpase, ca++ transporting, cardiac muscle, slow twitch 2, Ptk2 - protein tyrosine kinase 2, Mapk8ip3 - mitogen-activated protein kinase 8 …	GO:CC
GO:0099572	postsynaptic specialization	8.93e-05	0.00735	2.54	13032	293	368	21	[Macf1 - microtubule-actin crosslinking factor 1, Numb - numb homolog (drosophila), Camk2g - calcium/calmodulin-dependent protein kinase ii gamma, Dst - dystonin, Picalm - phosphatidylinositol binding clathrin assembly protein, Clstn1 - calsyntenin 1, Abi1 - abl-interactor 1, Epb41l1 - erythrocyte membrane protein band 4.1-like 1, Inpp4a - inositol polyphosphate-4-phosphatase, type i, Cnksr2 - co…	GO:CC
GO:0044424	intracellular part	0.000101	0.00794	1.09	13032	10397	368	321	[Sgsm2 - small g protein signaling modulator 2, Unc45a - unc-45 homolog a (c. elegans), Ankle1 - ankyrin repeat and lem domain containing 1, Dst - dystonin, Gls2 - glutaminase 2 (liver, mitochondrial), Pan2 - pan2 polya specific ribonuclease subunit homolog (s. cerevisiae), Ptk2 - protein tyrosine kinase 2, Map4k4 - mitogen-activated protein kinase kinase kinase kinase 4, Nadsyn1 - nad synthetase…	GO:CC
GO:0042383	sarcolemma	0.000146	0.0111	3.54	13032	120	368	12	[Actn1 - actinin, alpha 1, Atp2b4 - atpase, ca++ transporting, plasma membrane 4, Dtnbp1 - dystrobrevin binding protein 1, Sgca - sarcoglycan, alpha (dystrophin-associated glycoprotein), Dst - dystonin, Smpd4 - sphingomyelin phosphodiesterase 4, neutral membrane, Slmap - sarcolemma associated protein, Ank2 - ankyrin 2, neuronal, Itga7 - integrin, alpha 7, Dmd - dystrophin, Dtna - dystrobrevin, al…	GO:CC
GO:0043228	non-membrane-bounded organelle	0.000153	0.0111	1.45	13032	2128	368	87	[Cttn - cortactin, Fam193b - family with sequence similarity 193, member b, Sirt2 - sirtuin 2, Ttf1 - transcription termination factor, rna polymerase i, Dst - dystonin, Golga2 - golgin a2, Prkaa2 - protein kinase, amp-activated, alpha 2 catalytic subunit, Myo18a - myosin xviiia, Nf2 - neurofibromin 2 (merlin), Pan2 - pan2 polya specific ribonuclease subunit homolog (s. cerevisiae), Cep170 - cent…	GO:CC
GO:0043232	intracellular non-membrane-bounded organelle	0.000173	0.0121	1.45	13032	2105	368	86	[Cttn - cortactin, Fam193b - family with sequence similarity 193, member b, Sirt2 - sirtuin 2, Ttf1 - transcription termination factor, rna polymerase i, Dst - dystonin, Golga2 - golgin a2, Prkaa2 - protein kinase, amp-activated, alpha 2 catalytic subunit, Myo18a - myosin xviiia, Nf2 - neurofibromin 2 (merlin), Pan2 - pan2 polya specific ribonuclease subunit homolog (s. cerevisiae), Cep170 - cent…	GO:CC
GO:0030027	lamellipodium	0.000214	0.0145	3.04	13032	163	368	14	[Actn1 - actinin, alpha 1, Cttn - cortactin, Ccdc88a - coiled coil domain containing 88a, Arhgef7 - rho guanine nucleotide exchange factor (gef) 7, Abi1 - abl-interactor 1, Pld1 - phospholipase d1, Nf2 - neurofibromin 2 (merlin), Ptk2 - protein tyrosine kinase 2, Fat1 - fat atypical cadherin 1, Dnm2 - dynamin 2, Myo9b - myosin ixb, Inppl1 - inositol polyphosphate phosphatase-like 1, Arhgef6 - rac…	GO:CC
GO:0005737	cytoplasm	0.000231	0.0151	1.27	13032	4247	368	152	[Sgsm2 - small g protein signaling modulator 2, Sirt2 - sirtuin 2, Ankle1 - ankyrin repeat and lem domain containing 1, Dst - dystonin, Ptk2 - protein tyrosine kinase 2, Map4k4 - mitogen-activated protein kinase kinase kinase kinase 4, Nadsyn1 - nad synthetase 1, Ect2 - epithelial cell transforming sequence 2 oncogene, Fnbp1 - formin binding protein 1, Zfp655 - zinc finger protein 655, Dnajb2 - d…	GO:CC
GO:0043219	lateral loop	0.000419	0.0265	17.71	13032	6	368	3	[Sirt2 - sirtuin 2, Dlg1 - discs, large homolog 1 (drosophila), Erbb2 - v-erb-b2 avian erythroblastic leukemia viral oncogene 2]	GO:CC
GO:0098590	plasma membrane region	0.000521	0.0318	1.71	13032	849	368	41	[Atp2b4 - atpase, ca++ transporting, plasma membrane 4, Disp1 - dispatched homolog 1 (drosophila), Piezo1 - piezo-type mechanosensitive ion channel component 1, Macf1 - microtubule-actin crosslinking factor 1, Cln3 - ceroid-lipofuscinosis, neuronal 3, Slc4a7 - solute carrier family 4, sodium bicarbonate cotransporter, member 7, Prkaa2 - protein kinase, amp-activated, alpha 2 catalytic subunit, Ep…	GO:CC
GO:0048471	perinuclear region of cytoplasm	0.000522	0.0309	1.84	13032	634	368	33	[Atp6v0a1 - atpase, h+ transporting, lysosomal v0 subunit a1, Flna - filamin a, alpha, Unc45a - unc-45 homolog a (c. elegans), Sirt2 - sirtuin 2, Eif4h - eukaryotic translation initiation factor 4h, Dst - dystonin, Golga2 - golgin a2, Pld1 - phospholipase d1, Nf2 - neurofibromin 2 (merlin), Atp2a2 - atpase, ca++ transporting, cardiac muscle, slow twitch 2, Ptk2 - protein tyrosine kinase 2, Ubqln1…	GO:CC
GO:0005829	cytosol	0.000566	0.0325	1.32	13032	3004	368	112	[Sirt2 - sirtuin 2, Unc45a - unc-45 homolog a (c. elegans), Ankle1 - ankyrin repeat and lem domain containing 1, Ttf1 - transcription termination factor, rna polymerase i, Dst - dystonin, Pola2 - polymerase (dna directed), alpha 2, accessory subunit, Ptk2 - protein tyrosine kinase 2, Wdr45 - wd repeat domain 45, Pnpla6 - patatin-like phospholipase domain containing 6, Ect2 - epithelial cell trans…	GO:CC
GO:0030426	growth cone	0.000817	0.0455	2.67	13032	186	368	14	[Cttn - cortactin, Sirt2 - sirtuin 2, Flna - filamin a, alpha, Arhgef7 - rho guanine nucleotide exchange factor (gef) 7, Abi1 - abl-interactor 1, Map3k12 - mitogen activated protein kinase kinase kinase 12, Klc1 - kinesin light chain 1, Mapk8ip3 - mitogen-activated protein kinase 8 interacting protein 3, Dtnbp1 - dystrobrevin binding protein 1, Dnm2 - dynamin 2, Dclk1 - doublecortin-like kinase 1…	GO:CC
GO:0005794	Golgi apparatus	0.000844	0.0457	1.67	13032	870	368	41	[Atp6v0a1 - atpase, h+ transporting, lysosomal v0 subunit a1, Macf1 - microtubule-actin crosslinking factor 1, Cttn - cortactin, Slc39a11 - solute carrier family 39, member 11, Unc45a - unc-45 homolog a (c. elegans), Cln3 - ceroid-lipofuscinosis, neuronal 3, Fmnl3 - formin-like 3, Cog1 - component of oligomeric golgi complex 1, Ccdc88a - coiled coil domain containing 88a, Golga2 - golgin a2, Slc3…	GO:CC
GO:0043227	membrane-bounded organelle	0.000975	0.0513	1.15	13032	6992	368	227	[Sgsm2 - small g protein signaling modulator 2, Unc45a - unc-45 homolog a (c. elegans), Ankle1 - ankyrin repeat and lem domain containing 1, Dst - dystonin, Gls2 - glutaminase 2 (liver, mitochondrial), Pan2 - pan2 polya specific ribonuclease subunit homolog (s. cerevisiae), Ptk2 - protein tyrosine kinase 2, Ect2 - epithelial cell transforming sequence 2 oncogene, Fnbp1 - formin binding protein 1,…	GO:CC

## Sheet: D1-MBNL KD
GO Term	Description	P-value	FDR q-value	Enrichment	N	B	n	b	Genes	GO_category
GO:0071840	cellular component organization or biogenesis	2.64e-09	3.98e-05	1.34	13032	3951	693	281	[Utrn - utrophin, Prc1 - protein regulator of cytokinesis 1, Dst - dystonin, Add1 - adducin 1 (alpha), Kdm5a - lysine (k)-specific demethylase 5a, Spast - spastin, Map4k4 - mitogen-activated protein kinase kinase kinase kinase 4, Ash1l - ash1 (absent, small, or homeotic)-like (drosophila), Ect2 - epithelial cell transforming sequence 2 oncogene, Myo5a - myosin va, Pip5k1c - phosphatidylinositol-4…	GO:BP
GO:0016043	cellular component organization	3.52e-09	2.65e-05	1.34	13032	3909	693	278	[Utrn - utrophin, Prc1 - protein regulator of cytokinesis 1, Dst - dystonin, Add1 - adducin 1 (alpha), Kdm5a - lysine (k)-specific demethylase 5a, Spast - spastin, Map4k4 - mitogen-activated protein kinase kinase kinase kinase 4, Ash1l - ash1 (absent, small, or homeotic)-like (drosophila), Ect2 - epithelial cell transforming sequence 2 oncogene, Myo5a - myosin va, Pip5k1c - phosphatidylinositol-4…	GO:BP
GO:0051128	regulation of cellular component organization	2.29e-08	0.000115	1.47	13032	2256	693	176	[Vamp4 - vesicle-associated membrane protein 4, Rtel1 - regulator of telomere elongation helicase 1, Dnajb6 - dnaj (hsp40) homolog, subfamily b, member 6, Zmym4 - zinc finger, mym-type 4, Dst - dystonin, Rreb1 - ras responsive element binding protein 1, Add1 - adducin 1 (alpha), Kdm5a - lysine (k)-specific demethylase 5a, Trip10 - thyroid hormone receptor interactor 10, Opa1 - optic atrophy 1, Ap…	GO:BP
GO:0043087	regulation of GTPase activity	3.21e-08	0.000121	2.39	13032	362	693	46	[Ocrl - oculocerebrorenal syndrome of lowe, Arhgef11 - rho guanine nucleotide exchange factor (gef) 11, Tbc1d7 - tbc1 domain family, member 7, Tbc1d1 - tbc1 (tre-2/usp6, bub2, cdc16) domain family, member 1, Gapvd1 - gtpase activating protein and vps9 domains 1, Arhgef7 - rho guanine nucleotide exchange factor (gef) 7, Ezh2 - enhancer of zeste homolog 2 (drosophila), Syngap1 - synaptic ras gtpase…	GO:BP
GO:0120035	regulation of plasma membrane bounded cell projection organization	4.7e-08	0.000142	1.95	13032	675	693	70	[Palm - paralemmin, Cttn - cortactin, Cln3 - ceroid-lipofuscinosis, neuronal 3, Dip2b - dip2 disco-interacting protein 2 homolog b (drosophila), Golga2 - golgin a2, Rreb1 - ras responsive element binding protein 1, Rbpj - recombination signal binding protein for immunoglobulin kappa j region, Opa1 - optic atrophy 1, App - amyloid beta (a4) precursor protein, Obsl1 - obscurin-like 1, Map4k4 - mito…	GO:BP
GO:0031344	regulation of cell projection organization	7.08e-08	0.000178	1.93	13032	682	693	70	[Palm - paralemmin, Cttn - cortactin, Cln3 - ceroid-lipofuscinosis, neuronal 3, Dip2b - dip2 disco-interacting protein 2 homolog b (drosophila), Golga2 - golgin a2, Rreb1 - ras responsive element binding protein 1, Rbpj - recombination signal binding protein for immunoglobulin kappa j region, Opa1 - optic atrophy 1, App - amyloid beta (a4) precursor protein, Obsl1 - obscurin-like 1, Map4k4 - mito…	GO:BP
GO:0045664	regulation of neuron differentiation	9.01e-08	0.000194	1.94	13032	659	693	68	[Palm - paralemmin, Cttn - cortactin, Dip2b - dip2 disco-interacting protein 2 homolog b (drosophila), Golga2 - golgin a2, Timp2 - timp metallopeptidase inhibitor 2, Rbpj - recombination signal binding protein for immunoglobulin kappa j region, Opa1 - optic atrophy 1, App - amyloid beta (a4) precursor protein, Obsl1 - obscurin-like 1, Map4k4 - mitogen-activated protein kinase kinase kinase kinase…	GO:BP
GO:0043547	positive regulation of GTPase activity	1e-07	0.000189	2.47	13032	304	693	40	[Ocrl - oculocerebrorenal syndrome of lowe, Arhgef11 - rho guanine nucleotide exchange factor (gef) 11, Tbc1d7 - tbc1 domain family, member 7, Tbc1d1 - tbc1 (tre-2/usp6, bub2, cdc16) domain family, member 1, Arhgef7 - rho guanine nucleotide exchange factor (gef) 7, Ezh2 - enhancer of zeste homolog 2 (drosophila), Syngap1 - synaptic ras gtpase activating protein 1, Bcas3 - breast carcinoma amplifi…	GO:BP
GO:0006793	phosphorus metabolic process	5.7e-07	0.000953	1.53	13032	1540	693	125	[Ocrl - oculocerebrorenal syndrome of lowe, Grk6 - g protein-coupled receptor kinase 6, Dgka - diacylglycerol kinase, alpha, Opa1 - optic atrophy 1, Pnpla6 - patatin-like phospholipase domain containing 6, App - amyloid beta (a4) precursor protein, Map4k4 - mitogen-activated protein kinase kinase kinase kinase 4, Nf1 - neurofibromin 1, Nadsyn1 - nad synthetase 1, Pip5k1c - phosphatidylinositol-4-…	GO:BP
GO:0010975	regulation of neuron projection development	5.8e-07	0.000872	1.99	13032	529	693	56	[Palm - paralemmin, Cttn - cortactin, Dip2b - dip2 disco-interacting protein 2 homolog b (drosophila), Golga2 - golgin a2, Rbpj - recombination signal binding protein for immunoglobulin kappa j region, Opa1 - optic atrophy 1, Obsl1 - obscurin-like 1, Map4k4 - mitogen-activated protein kinase kinase kinase kinase 4, Nf1 - neurofibromin 1, Kidins220 - kinase d-interacting substrate 220, Dnm2 - dyna…	GO:BP
GO:0007010	cytoskeleton organization	6.62e-07	0.000905	1.82	13032	723	693	70	[Palm - paralemmin, Vamp4 - vesicle-associated membrane protein 4, Cttn - cortactin, Atp2c1 - atpase, ca++ transporting, type 2c, member 1, Cln3 - ceroid-lipofuscinosis, neuronal 3, Dnajb6 - dnaj (hsp40) homolog, subfamily b, member 6, Prc1 - protein regulator of cytokinesis 1, Dst - dystonin, Zmym4 - zinc finger, mym-type 4, Golga2 - golgin a2, Add1 - adducin 1 (alpha), Nf2 - neurofibromin 2 (me…	GO:BP
GO:0051345	positive regulation of hydrolase activity	8.33e-07	0.00104	1.92	13032	589	693	60	[Ocrl - oculocerebrorenal syndrome of lowe, Arhgef11 - rho guanine nucleotide exchange factor (gef) 11, Dnajb6 - dnaj (hsp40) homolog, subfamily b, member 6, Tbc1d1 - tbc1 (tre-2/usp6, bub2, cdc16) domain family, member 1, Ralgapa1 - ral gtpase activating protein, alpha subunit 1 (catalytic), Gmip - gem-interacting protein, Lgals9 - lectin, galactoside-binding, soluble, 9, App - amyloid beta (a4)…	GO:BP
GO:0006796	phosphate-containing compound metabolic process	2.61e-06	0.00302	1.5	13032	1522	693	121	[Ocrl - oculocerebrorenal syndrome of lowe, Grk6 - g protein-coupled receptor kinase 6, Dgka - diacylglycerol kinase, alpha, Opa1 - optic atrophy 1, Pnpla6 - patatin-like phospholipase domain containing 6, App - amyloid beta (a4) precursor protein, Map4k4 - mitogen-activated protein kinase kinase kinase kinase 4, Nadsyn1 - nad synthetase 1, Nf1 - neurofibromin 1, Pip5k1c - phosphatidylinositol-4-…	GO:BP
GO:0043412	macromolecule modification	2.9e-06	0.00311	1.38	13032	2303	693	169	[Dpy19l1 - dpy-19-like 1 (c. elegans), Grk6 - g protein-coupled receptor kinase 6, Kdm5a - lysine (k)-specific demethylase 5a, App - amyloid beta (a4) precursor protein, Ash1l - ash1 (absent, small, or homeotic)-like (drosophila), Map4k4 - mitogen-activated protein kinase kinase kinase kinase 4, Nf1 - neurofibromin 1, Sin3a - sin3 transcription regulator homolog a (yeast), Ube2w - ubiquitin-conju…	GO:BP
GO:0030029	actin filament-based process	4.99e-06	0.00501	2.18	13032	328	693	38	[Cttn - cortactin, Atp2c1 - atpase, ca++ transporting, type 2c, member 1, Flna - filamin a, alpha, Cln3 - ceroid-lipofuscinosis, neuronal 3, Dnajb6 - dnaj (hsp40) homolog, subfamily b, member 6, Arhgef7 - rho guanine nucleotide exchange factor (gef) 7, Nf2 - neurofibromin 2 (merlin), Pacsin2 - protein kinase c and casein kinase substrate in neurons 2, Trip10 - thyroid hormone receptor interactor …	GO:BP
GO:0060284	regulation of cell development	5.38e-06	0.00506	1.64	13032	928	693	81	[Palm - paralemmin, Cttn - cortactin, Golga2 - golgin a2, Dip2b - dip2 disco-interacting protein 2 homolog b (drosophila), Rreb1 - ras responsive element binding protein 1, Timp2 - timp metallopeptidase inhibitor 2, Add1 - adducin 1 (alpha), Rbpj - recombination signal binding protein for immunoglobulin kappa j region, Nf2 - neurofibromin 2 (merlin), Trip10 - thyroid hormone receptor interactor 1…	GO:BP
GO:0006464	cellular protein modification process	6.7e-06	0.00593	1.38	13032	2152	693	158	[Dpy19l1 - dpy-19-like 1 (c. elegans), Grk6 - g protein-coupled receptor kinase 6, Kdm5a - lysine (k)-specific demethylase 5a, App - amyloid beta (a4) precursor protein, Ash1l - ash1 (absent, small, or homeotic)-like (drosophila), Map4k4 - mitogen-activated protein kinase kinase kinase kinase 4, Nf1 - neurofibromin 1, Sin3a - sin3 transcription regulator homolog a (yeast), Ube2w - ubiquitin-conju…	GO:BP
GO:0036211	protein modification process	6.7e-06	0.0056	1.38	13032	2152	693	158	[Dpy19l1 - dpy-19-like 1 (c. elegans), Grk6 - g protein-coupled receptor kinase 6, Kdm5a - lysine (k)-specific demethylase 5a, App - amyloid beta (a4) precursor protein, Ash1l - ash1 (absent, small, or homeotic)-like (drosophila), Map4k4 - mitogen-activated protein kinase kinase kinase kinase 4, Nf1 - neurofibromin 1, Sin3a - sin3 transcription regulator homolog a (yeast), Ube2w - ubiquitin-conju…	GO:BP
GO:0051960	regulation of nervous system development	7.91e-06	0.00626	1.65	13032	878	693	77	[Palm - paralemmin, Cttn - cortactin, Myrf - myelin regulatory factor, Golga2 - golgin a2, Dip2b - dip2 disco-interacting protein 2 homolog b (drosophila), Timp2 - timp metallopeptidase inhibitor 2, Rbpj - recombination signal binding protein for immunoglobulin kappa j region, Nf2 - neurofibromin 2 (merlin), Opa1 - optic atrophy 1, App - amyloid beta (a4) precursor protein, Obsl1 - obscurin-like …	GO:BP
GO:0048856	anatomical structure development	8.14e-06	0.00612	1.32	13032	2815	693	197	[Timp2 - timp metallopeptidase inhibitor 2, Add1 - adducin 1 (alpha), Kdm5a - lysine (k)-specific demethylase 5a, Ash1l - ash1 (absent, small, or homeotic)-like (drosophila), Ect2 - epithelial cell transforming sequence 2 oncogene, Fxr1 - fragile x mental retardation, autosomal homolog 1, Cbl - cbl proto-oncogene, e3 ubiquitin protein ligase, Tbx3 - t-box 3, Pkm - pyruvate kinase, muscle, Mfsd8 -…	GO:BP
GO:0032880	regulation of protein localization	8.35e-06	0.00598	1.69	13032	791	693	71	[Vamp4 - vesicle-associated membrane protein 4, Cln3 - ceroid-lipofuscinosis, neuronal 3, Dnajb6 - dnaj (hsp40) homolog, subfamily b, member 6, Tbc1d1 - tbc1 (tre-2/usp6, bub2, cdc16) domain family, member 1, Gapvd1 - gtpase activating protein and vps9 domains 1, Ano1 - anoctamin 1, calcium activated chloride channel, Nf2 - neurofibromin 2 (merlin), App - amyloid beta (a4) precursor protein, Map4…	GO:BP
GO:0010810	regulation of cell-substrate adhesion	8.6e-06	0.00588	2.57	13032	190	693	26	[Vegfa - vascular endothelial growth factor a, Utrn - utrophin, Macf1 - microtubule-actin crosslinking factor 1, Flna - filamin a, alpha, Abi3bp - abi family, member 3 (nesh) binding protein, Rreb1 - ras responsive element binding protein 1, Arhgef7 - rho guanine nucleotide exchange factor (gef) 7, Bcas3 - breast carcinoma amplified sequence 3, Clasp1 - cytoplasmic linker associated protein 1, Ma…	GO:BP
GO:0050767	regulation of neurogenesis	9.93e-06	0.00649	1.68	13032	795	693	71	[Palm - paralemmin, Cttn - cortactin, Golga2 - golgin a2, Dip2b - dip2 disco-interacting protein 2 homolog b (drosophila), Timp2 - timp metallopeptidase inhibitor 2, Rbpj - recombination signal binding protein for immunoglobulin kappa j region, Nf2 - neurofibromin 2 (merlin), Opa1 - optic atrophy 1, App - amyloid beta (a4) precursor protein, Obsl1 - obscurin-like 1, Map4k4 - mitogen-activated pro…	GO:BP
GO:0022604	regulation of cell morphogenesis	1.38e-05	0.00868	1.91	13032	462	693	47	[Vegfa - vascular endothelial growth factor a, Palm - paralemmin, Macf1 - microtubule-actin crosslinking factor 1, Cttn - cortactin, Flna - filamin a, alpha, Zmym4 - zinc finger, mym-type 4, Dip2b - dip2 disco-interacting protein 2 homolog b (drosophila), Golga2 - golgin a2, Rreb1 - ras responsive element binding protein 1, Arhgef7 - rho guanine nucleotide exchange factor (gef) 7, Syngap1 - synap…	GO:BP
GO:0044093	positive regulation of molecular function	1.51e-05	0.00908	1.48	13032	1387	693	109	[Ocrl - oculocerebrorenal syndrome of lowe, Dnajb6 - dnaj (hsp40) homolog, subfamily b, member 6, Timp2 - timp metallopeptidase inhibitor 2, Add1 - adducin 1 (alpha), App - amyloid beta (a4) precursor protein, Map4k4 - mitogen-activated protein kinase kinase kinase kinase 4, Nf1 - neurofibromin 1, Ect2 - epithelial cell transforming sequence 2 oncogene, Dnajb2 - dnaj (hsp40) homolog, subfamily b,…	GO:BP
GO:0051130	positive regulation of cellular component organization	1.58e-05	0.00917	1.53	13032	1154	693	94	[Palm - paralemmin, Cttn - cortactin, Rtel1 - regulator of telomere elongation helicase 1, Eif4g3 - eukaryotic translation initiation factor 4 gamma, 3, Cln3 - ceroid-lipofuscinosis, neuronal 3, Golga2 - golgin a2, Rreb1 - ras responsive element binding protein 1, Add1 - adducin 1 (alpha), Nf2 - neurofibromin 2 (merlin), Opa1 - optic atrophy 1, Lcor - ligand dependent nuclear receptor corepressor…	GO:BP
GO:0044260	cellular macromolecule metabolic process	1.7e-05	0.0095	1.26	13032	3488	693	234	[Grk6 - g protein-coupled receptor kinase 6, Add1 - adducin 1 (alpha), Kdm5a - lysine (k)-specific demethylase 5a, Map4k4 - mitogen-activated protein kinase kinase kinase kinase 4, Ash1l - ash1 (absent, small, or homeotic)-like (drosophila), Gtf2i - general transcription factor ii i, Cbl - cbl proto-oncogene, e3 ubiquitin protein ligase, Ppig - peptidylprolyl isomerase g, Ino80c - ino80 complex s…	GO:BP
GO:0044087	regulation of cellular component biogenesis	1.9e-05	0.0102	1.63	13032	855	693	74	[Palm - paralemmin, Cttn - cortactin, Rtel1 - regulator of telomere elongation helicase 1, Cln3 - ceroid-lipofuscinosis, neuronal 3, Dnajb6 - dnaj (hsp40) homolog, subfamily b, member 6, Add1 - adducin 1 (alpha), Nf2 - neurofibromin 2 (merlin), App - amyloid beta (a4) precursor protein, Map4k4 - mitogen-activated protein kinase kinase kinase kinase 4, Ect2 - epithelial cell transforming sequence …	GO:BP
GO:0010769	regulation of cell morphogenesis involved in differentiation	1.92e-05	0.00995	2.13	13032	309	693	35	[Vegfa - vascular endothelial growth factor a, Macf1 - microtubule-actin crosslinking factor 1, Cttn - cortactin, Flna - filamin a, alpha, Dip2b - dip2 disco-interacting protein 2 homolog b (drosophila), Golga2 - golgin a2, Rreb1 - ras responsive element binding protein 1, Arhgef7 - rho guanine nucleotide exchange factor (gef) 7, Syngap1 - synaptic ras gtpase activating protein 1, Opa1 - optic at…	GO:BP
GO:0045666	positive regulation of neuron differentiation	2.03e-05	0.0102	1.99	13032	388	693	41	[Vegfa - vascular endothelial growth factor a, Palm - paralemmin, Eif4g1 - eukaryotic translation initiation factor 4 gamma, 1, Macf1 - microtubule-actin crosslinking factor 1, Flna - filamin a, alpha, Clip1 - cap-gly domain containing linker protein 1, Golga2 - golgin a2, Ezh2 - enhancer of zeste homolog 2 (drosophila), Timp2 - timp metallopeptidase inhibitor 2, Opa1 - optic atrophy 1, App - amy…	GO:BP
GO:0048518	positive regulation of biological process	2.53e-05	0.0123	1.2	13032	4812	693	307	[Utrn - utrophin, Prc1 - protein regulator of cytokinesis 1, Rreb1 - ras responsive element binding protein 1, Usf1 - upstream transcription factor 1, Timp2 - timp metallopeptidase inhibitor 2, Add1 - adducin 1 (alpha), Kdm5a - lysine (k)-specific demethylase 5a, Spast - spastin, Map4k4 - mitogen-activated protein kinase kinase kinase kinase 4, Ash1l - ash1 (absent, small, or homeotic)-like (dros…	GO:BP
GO:0008150	biological_process	2.81e-05	0.0132	1.04	13032	12090	693	668	[Mbnl2 - muscleblind-like splicing regulator 2, Utrn - utrophin, Grk6 - g protein-coupled receptor kinase 6, Slc35b3 - solute carrier family 35 (adenosine 3'-phospho 5'-phosphosulfate transporter), member b3, Usf1 - upstream transcription factor 1, Rreb1 - ras responsive element binding protein 1, Dgka - diacylglycerol kinase, alpha, Add1 - adducin 1 (alpha), Ash1l - ash1 (absent, small, or homeo…	GO:BP
GO:0007017	microtubule-based process	3.5e-05	0.016	1.78	13032	549	693	52	[Vamp4 - vesicle-associated membrane protein 4, Cln3 - ceroid-lipofuscinosis, neuronal 3, Prc1 - protein regulator of cytokinesis 1, Dst - dystonin, Golga2 - golgin a2, Spast - spastin, App - amyloid beta (a4) precursor protein, Obsl1 - obscurin-like 1, Mapk8ip3 - mitogen-activated protein kinase 8 interacting protein 3, Myo5a - myosin va, Camsap2 - calmodulin regulated spectrin-associated protei…	GO:BP
GO:0023051	regulation of signaling	3.71e-05	0.0164	1.3	13032	2676	693	185	[Grk6 - g protein-coupled receptor kinase 6, Timp2 - timp metallopeptidase inhibitor 2, Myof - myoferlin, Opa1 - optic atrophy 1, App - amyloid beta (a4) precursor protein, Ash1l - ash1 (absent, small, or homeotic)-like (drosophila), Map4k4 - mitogen-activated protein kinase kinase kinase kinase 4, Nf1 - neurofibromin 1, Ect2 - epithelial cell transforming sequence 2 oncogene, Myo5a - myosin va, …	GO:BP
GO:0001701	in utero embryonic development	3.9e-05	0.0168	2.14	13032	281	693	32	[Vegfa - vascular endothelial growth factor a, Ocrl - oculocerebrorenal syndrome of lowe, Sh3pxd2a - sh3 and px domains 2a, Add1 - adducin 1 (alpha), Ybx3 - y box binding protein 3, Pcnt - pericentrin, Tcf7l2 - transcription factor 7-like 2 (t-cell specific, hmg-box), Speg - speg complex locus, Mapk8ip3 - mitogen-activated protein kinase 8 interacting protein 3, Kidins220 - kinase d-interacting s…	GO:BP
GO:0043085	positive regulation of catalytic activity	4.24e-05	0.0177	1.52	13032	1090	693	88	[Ocrl - oculocerebrorenal syndrome of lowe, Arhgef11 - rho guanine nucleotide exchange factor (gef) 11, Dnajb6 - dnaj (hsp40) homolog, subfamily b, member 6, Tbc1d1 - tbc1 (tre-2/usp6, bub2, cdc16) domain family, member 1, Timp2 - timp metallopeptidase inhibitor 2, Gmip - gem-interacting protein, Ralgapa1 - ral gtpase activating protein, alpha subunit 1 (catalytic), Lgals9 - lectin, galactoside-b…	GO:BP
GO:0050794	regulation of cellular process	4.56e-05	0.0185	1.12	13032	7491	693	448	[Mbnl2 - muscleblind-like splicing regulator 2, Grk6 - g protein-coupled receptor kinase 6, Usf1 - upstream transcription factor 1, Rreb1 - ras responsive element binding protein 1, Dgka - diacylglycerol kinase, alpha, Add1 - adducin 1 (alpha), Ash1l - ash1 (absent, small, or homeotic)-like (drosophila), Ect2 - epithelial cell transforming sequence 2 oncogene, Gtf2i - general transcription factor…	GO:BP
GO:0048522	positive regulation of cellular process	4.72e-05	0.0187	1.21	13032	4357	693	280	[Prc1 - protein regulator of cytokinesis 1, Rreb1 - ras responsive element binding protein 1, Usf1 - upstream transcription factor 1, Timp2 - timp metallopeptidase inhibitor 2, Add1 - adducin 1 (alpha), Kdm5a - lysine (k)-specific demethylase 5a, Spast - spastin, Map4k4 - mitogen-activated protein kinase kinase kinase kinase 4, Ash1l - ash1 (absent, small, or homeotic)-like (drosophila), Ect2 - e…	GO:BP
GO:0060341	regulation of cellular localization	5.16e-05	0.0199	1.58	13032	881	693	74	[Vamp4 - vesicle-associated membrane protein 4, Cln3 - ceroid-lipofuscinosis, neuronal 3, Ano1 - anoctamin 1, calcium activated chloride channel, Nf2 - neurofibromin 2 (merlin), Atp2a2 - atpase, ca++ transporting, cardiac muscle, slow twitch 2, Lgals9 - lectin, galactoside-binding, soluble, 9, App - amyloid beta (a4) precursor protein, Map4k4 - mitogen-activated protein kinase kinase kinase kinas…	GO:BP
GO:0043009	chordate embryonic development	5.89e-05	0.0221	2.1	13032	287	693	32	[Vegfa - vascular endothelial growth factor a, Ocrl - oculocerebrorenal syndrome of lowe, Sh3pxd2a - sh3 and px domains 2a, Add1 - adducin 1 (alpha), Ybx3 - y box binding protein 3, Pcnt - pericentrin, Tcf7l2 - transcription factor 7-like 2 (t-cell specific, hmg-box), Speg - speg complex locus, Mapk8ip3 - mitogen-activated protein kinase 8 interacting protein 3, Kidins220 - kinase d-interacting s…	GO:BP
GO:0065007	biological regulation	6.62e-05	0.0243	1.1	13032	8432	693	495	[Mbnl2 - muscleblind-like splicing regulator 2, Utrn - utrophin, Grk6 - g protein-coupled receptor kinase 6, Usf1 - upstream transcription factor 1, Rreb1 - ras responsive element binding protein 1, Dgka - diacylglycerol kinase, alpha, Add1 - adducin 1 (alpha), Ash1l - ash1 (absent, small, or homeotic)-like (drosophila), Ect2 - epithelial cell transforming sequence 2 oncogene, Gtf2i - general tra…	GO:BP
GO:0033043	regulation of organelle organization	6.9e-05	0.0247	1.49	13032	1136	693	90	[Cttn - cortactin, Rtel1 - regulator of telomere elongation helicase 1, Eif4g3 - eukaryotic translation initiation factor 4 gamma, 3, Cln3 - ceroid-lipofuscinosis, neuronal 3, Dst - dystonin, Add1 - adducin 1 (alpha), Kdm5a - lysine (k)-specific demethylase 5a, Nf2 - neurofibromin 2 (merlin), Opa1 - optic atrophy 1, Lcor - ligand dependent nuclear receptor corepressor, Spast - spastin, App - amyl…	GO:BP
GO:0022603	regulation of anatomical structure morphogenesis	8.12e-05	0.0284	1.55	13032	924	693	76	[Palm - paralemmin, Cttn - cortactin, Zmym4 - zinc finger, mym-type 4, Golga2 - golgin a2, Dip2b - dip2 disco-interacting protein 2 homolog b (drosophila), Rreb1 - ras responsive element binding protein 1, Add1 - adducin 1 (alpha), Rbpj - recombination signal binding protein for immunoglobulin kappa j region, Opa1 - optic atrophy 1, Obsl1 - obscurin-like 1, Wnk1 - wnk lysine deficient protein kin…	GO:BP
GO:0006996	organelle organization	9.19e-05	0.0314	1.36	13032	1873	693	135	[Ocrl - oculocerebrorenal syndrome of lowe, Vamp4 - vesicle-associated membrane protein 4, Rtel1 - regulator of telomere elongation helicase 1, Arl13b - adp-ribosylation factor-like 13b, Dnajb6 - dnaj (hsp40) homolog, subfamily b, member 6, Prc1 - protein regulator of cytokinesis 1, Zmym4 - zinc finger, mym-type 4, Dst - dystonin, Cep164 - centrosomal protein 164, Add1 - adducin 1 (alpha), Trip10…	GO:BP
GO:0009790	embryo development	9.9e-05	0.0331	2.01	13032	308	693	33	[Vegfa - vascular endothelial growth factor a, Ocrl - oculocerebrorenal syndrome of lowe, Sh3pxd2a - sh3 and px domains 2a, Add1 - adducin 1 (alpha), Ybx3 - y box binding protein 3, Pcnt - pericentrin, Tcf7l2 - transcription factor 7-like 2 (t-cell specific, hmg-box), Speg - speg complex locus, Mapk8ip3 - mitogen-activated protein kinase 8 interacting protein 3, Kidins220 - kinase d-interacting s…	GO:BP
GO:0016192	vesicle-mediated transport	9.98e-05	0.0327	1.55	13032	884	693	73	[Vamp4 - vesicle-associated membrane protein 4, Yif1a - yip1 interacting factor homolog a (s. cerevisiae), Mapk8ip1 - mitogen-activated protein kinase 8 interacting protein 1, Cttn - cortactin, Eps15l1 - epidermal growth factor receptor pathway substrate 15-like 1, Snx32 - sorting nexin 32, Cln3 - ceroid-lipofuscinosis, neuronal 3, Cog1 - component of oligomeric golgi complex 1, Golga2 - golgin a…	GO:BP
GO:0001952	regulation of cell-matrix adhesion	0.000105	0.0336	2.8	13032	114	693	17	[Vegfa - vascular endothelial growth factor a, Utrn - utrophin, Macf1 - microtubule-actin crosslinking factor 1, Ptk2b - protein tyrosine kinase 2 beta, Postn - periostin, osteoblast specific factor, Cask - calcium/calmodulin-dependent serine protein kinase (maguk family), Bcas3 - breast carcinoma amplified sequence 3, Pcsk5 - proprotein convertase subtilisin/kexin type 5, Clasp1 - cytoplasmic li…	GO:BP
GO:0010646	regulation of cell communication	0.00012	0.0378	1.28	13032	2662	693	181	[Grk6 - g protein-coupled receptor kinase 6, Timp2 - timp metallopeptidase inhibitor 2, Myof - myoferlin, Opa1 - optic atrophy 1, App - amyloid beta (a4) precursor protein, Ash1l - ash1 (absent, small, or homeotic)-like (drosophila), Map4k4 - mitogen-activated protein kinase kinase kinase kinase 4, Nf1 - neurofibromin 1, Ect2 - epithelial cell transforming sequence 2 oncogene, Myo5a - myosin va, …	GO:BP
GO:0009792	embryo development ending in birth or egg hatching	0.000121	0.037	2.02	13032	298	693	32	[Vegfa - vascular endothelial growth factor a, Ocrl - oculocerebrorenal syndrome of lowe, Sh3pxd2a - sh3 and px domains 2a, Add1 - adducin 1 (alpha), Ybx3 - y box binding protein 3, Pcnt - pericentrin, Tcf7l2 - transcription factor 7-like 2 (t-cell specific, hmg-box), Speg - speg complex locus, Mapk8ip3 - mitogen-activated protein kinase 8 interacting protein 3, Kidins220 - kinase d-interacting s…	GO:BP
GO:0050789	regulation of biological process	0.000135	0.0405	1.11	13032	7944	693	468	[Mbnl2 - muscleblind-like splicing regulator 2, Utrn - utrophin, Grk6 - g protein-coupled receptor kinase 6, Usf1 - upstream transcription factor 1, Rreb1 - ras responsive element binding protein 1, Dgka - diacylglycerol kinase, alpha, Add1 - adducin 1 (alpha), Ash1l - ash1 (absent, small, or homeotic)-like (drosophila), Ect2 - epithelial cell transforming sequence 2 oncogene, Gtf2i - general tra…	GO:BP
GO:0009653	anatomical structure morphogenesis	0.000135	0.0398	1.45	13032	1205	693	93	[Cttn - cortactin, Arl13b - adp-ribosylation factor-like 13b, Dst - dystonin, Add1 - adducin 1 (alpha), Rbpj - recombination signal binding protein for immunoglobulin kappa j region, Ssbp3 - single stranded dna binding protein 3, Nf2 - neurofibromin 2 (merlin), Opa1 - optic atrophy 1, Pnpla6 - patatin-like phospholipase domain containing 6, Spast - spastin, App - amyloid beta (a4) precursor prote…	GO:BP
GO:0030036	actin cytoskeleton organization	0.000138	0.0399	2.03	13032	287	693	31	[Cttn - cortactin, Atp2c1 - atpase, ca++ transporting, type 2c, member 1, Flna - filamin a, alpha, Cln3 - ceroid-lipofuscinosis, neuronal 3, Dnajb6 - dnaj (hsp40) homolog, subfamily b, member 6, Arhgef7 - rho guanine nucleotide exchange factor (gef) 7, Nf2 - neurofibromin 2 (merlin), Pacsin2 - protein kinase c and casein kinase substrate in neurons 2, Trip10 - thyroid hormone receptor interactor …	GO:BP
GO:0051336	regulation of hydrolase activity	0.000141	0.04	1.51	13032	971	693	78	[Ocrl - oculocerebrorenal syndrome of lowe, Arhgef11 - rho guanine nucleotide exchange factor (gef) 11, Dnajb6 - dnaj (hsp40) homolog, subfamily b, member 6, Tbc1d1 - tbc1 (tre-2/usp6, bub2, cdc16) domain family, member 1, Gapvd1 - gtpase activating protein and vps9 domains 1, Timp2 - timp metallopeptidase inhibitor 2, Cpeb2 - cytoplasmic polyadenylation element binding protein 2, Kdm5a - lysine …	GO:BP
GO:0097435	supramolecular fiber organization	0.000141	0.0394	1.86	13032	395	693	39	[Tpm3 - tropomyosin 3, Cttn - cortactin, Flna - filamin a, alpha, Dnajb6 - dnaj (hsp40) homolog, subfamily b, member 6, Dst - dystonin, Clip1 - cap-gly domain containing linker protein 1, Ccdc88a - coiled coil domain containing 88a, Col5a1 - collagen, type v, alpha 1, Abi1 - abl-interactor 1, Add1 - adducin 1 (alpha), Arhgap17 - rho gtpase activating protein 17, Myo1b - myosin ib, Clasp1 - cytopl…	GO:BP
GO:0006325	chromatin organization	0.000146	0.0399	1.74	13032	508	693	47	[Kat6a - k(lysine) acetyltransferase 6a, Kmt2c - lysine (k)-specific methyltransferase 2c, Ezh2 - enhancer of zeste homolog 2 (drosophila), Bcor - bcl6 co-repressor, Ino80e - ino80 complex subunit e, Hmgn3 - high mobility group nucleosomal binding domain 3, Kdm5a - lysine (k)-specific demethylase 5a, Nasp - nuclear autoantigenic sperm protein (histone-binding), Mrgbp - mrg/morf4l binding protein,…	GO:BP
GO:0051641	cellular localization	0.000146	0.0393	1.37	13032	1677	693	122	[Vamp4 - vesicle-associated membrane protein 4, Eps15l1 - epidermal growth factor receptor pathway substrate 15-like 1, Arl13b - adp-ribosylation factor-like 13b, Dnajb6 - dnaj (hsp40) homolog, subfamily b, member 6, Dst - dystonin, Pola2 - polymerase (dna directed), alpha 2, accessory subunit, Opa1 - optic atrophy 1, App - amyloid beta (a4) precursor protein, Spast - spastin, Sin3a - sin3 transc…	GO:BP
GO:0051179	localization	0.000153	0.0403	1.24	13032	3247	693	214	[Eps15l1 - epidermal growth factor receptor pathway substrate 15-like 1, Slc35b3 - solute carrier family 35 (adenosine 3'-phospho 5'-phosphosulfate transporter), member b3, Dst - dystonin, Add1 - adducin 1 (alpha), Spast - spastin, Mfsd9 - major facilitator superfamily domain containing 9, Myo5a - myosin va, Pip5k1c - phosphatidylinositol-4-phosphate 5-kinase, type i, gamma, Fam149b1 - family wit…	GO:BP
GO:0065009	regulation of molecular function	0.000158	0.0409	1.29	13032	2418	693	166	[Ocrl - oculocerebrorenal syndrome of lowe, Grk6 - g protein-coupled receptor kinase 6, Dnajb6 - dnaj (hsp40) homolog, subfamily b, member 6, Sh3pxd2a - sh3 and px domains 2a, Timp2 - timp metallopeptidase inhibitor 2, Add1 - adducin 1 (alpha), Kdm5a - lysine (k)-specific demethylase 5a, App - amyloid beta (a4) precursor protein, Map4k4 - mitogen-activated protein kinase kinase kinase kinase 4, N…	GO:BP
GO:0016310	phosphorylation	0.000163	0.0415	1.55	13032	852	693	70	[Mapk8ip1 - mitogen-activated protein kinase 8 interacting protein 1, Grk6 - g protein-coupled receptor kinase 6, Fam126a - family with sequence similarity 126, member a, Dgka - diacylglycerol kinase, alpha, Lgals9 - lectin, galactoside-binding, soluble, 9, Speg - speg complex locus, App - amyloid beta (a4) precursor protein, Map4k4 - mitogen-activated protein kinase kinase kinase kinase 4, Wnk1 …	GO:BP
GO:0050793	regulation of developmental process	0.000187	0.0468	1.31	13032	2188	693	152	[Myrf - myelin regulatory factor, Zmym4 - zinc finger, mym-type 4, Rreb1 - ras responsive element binding protein 1, Timp2 - timp metallopeptidase inhibitor 2, Add1 - adducin 1 (alpha), Trip10 - thyroid hormone receptor interactor 10, Opa1 - optic atrophy 1, App - amyloid beta (a4) precursor protein, Map4k4 - mitogen-activated protein kinase kinase kinase kinase 4, Nf1 - neurofibromin 1, Ect2 - e…	GO:BP
GO:0030030	cell projection organization	0.000213	0.0526	1.58	13032	738	693	62	[Ocrl - oculocerebrorenal syndrome of lowe, Cttn - cortactin, Arl13b - adp-ribosylation factor-like 13b, Dst - dystonin, Cep164 - centrosomal protein 164, Spast - spastin, App - amyloid beta (a4) precursor protein, Map4k4 - mitogen-activated protein kinase kinase kinase kinase 4, Mapk8ip3 - mitogen-activated protein kinase 8 interacting protein 3, Kidins220 - kinase d-interacting substrate 220, D…	GO:BP
GO:0008104	protein localization	0.000214	0.0519	1.39	13032	1479	693	109	[Vamp4 - vesicle-associated membrane protein 4, Arl13b - adp-ribosylation factor-like 13b, Dnajb6 - dnaj (hsp40) homolog, subfamily b, member 6, Pola2 - polymerase (dna directed), alpha 2, accessory subunit, Sin3a - sin3 transcription regulator homolog a (yeast), Fam149b1 - family with sequence similarity 149, member b1, Myo5a - myosin va, Sec24b - sec24 family, member b (s. cerevisiae), Usp4 - u…	GO:BP
GO:0098876	vesicle-mediated transport to the plasma membrane	0.000217	0.0519	3.32	13032	68	693	12	[Arhgap44 - rho gtpase activating protein 44, Vamp4 - vesicle-associated membrane protein 4, Macf1 - microtubule-actin crosslinking factor 1, Sec16a - sec16 homolog a (s. cerevisiae), Dnm2 - dynamin 2, Gga3 - golgi associated, gamma adaptin ear containing, arf binding protein 3, Prepl - prolyl endopeptidase-like, Clstn1 - calsyntenin 1, Exoc1 - exocyst complex component 1, Micall1 - mical-like 1,…	GO:BP
GO:0006650	glycerophospholipid metabolic process	0.000228	0.0536	2.13	13032	230	693	26	[Ocrl - oculocerebrorenal syndrome of lowe, Serac1 - serine active site containing 1, Cds1 - cdp-diacylglycerol synthase 1, Cln3 - ceroid-lipofuscinosis, neuronal 3, Fam126a - family with sequence similarity 126, member a, Dgka - diacylglycerol kinase, alpha, Pld1 - phospholipase d1, Gpcpd1 - glycerophosphocholine phosphodiesterase gde1 homolog (s. cerevisiae), Socs7 - suppressor of cytokine sign…	GO:BP
GO:0016570	histone modification	0.000235	0.0544	1.95	13032	309	693	32	[Kat6a - k(lysine) acetyltransferase 6a, Kmt2c - lysine (k)-specific methyltransferase 2c, Bcor - bcl6 co-repressor, Ezh2 - enhancer of zeste homolog 2 (drosophila), Kdm5a - lysine (k)-specific demethylase 5a, Mrgbp - mrg/morf4l binding protein, Ash1l - ash1 (absent, small, or homeotic)-like (drosophila), Tcf3 - transcription factor 3, Sin3a - sin3 transcription regulator homolog a (yeast), Hdac1…	GO:BP
GO:0033292	T-tubule organization	0.000244	0.0556	10.75	13032	7	693	4	[Dysf - dysferlin, Ank2 - ankyrin 2, neuronal, Myof - myoferlin, Atp2a2 - atpase, ca++ transporting, cardiac muscle, slow twitch 2]	GO:BP
GO:0007009	plasma membrane organization	0.000248	0.0558	3.09	13032	79	693	13	[Ano8 - anoctamin 8, Anxa6 - annexin a6, Myrf - myelin regulatory factor, Ano6 - anoctamin 6, Micall1 - mical-like 1, Dysf - dysferlin, Stx2 - syntaxin 2, Myof - myoferlin, Ano1 - anoctamin 1, calcium activated chloride channel, Pacsin2 - protein kinase c and casein kinase substrate in neurons 2, Pacsin3 - protein kinase c and casein kinase substrate in neurons 3, Xkr5 - xk, kell blood group comp…	GO:BP
GO:0051647	nucleus localization	0.00026	0.0576	4.56	13032	33	693	8	[Fbxw11 - f-box and wd repeat domain containing 11, Tacc2 - transforming, acidic coiled-coil containing protein 2, Cdc42bpa - cdc42 binding protein kinase alpha, Sun1 - sad1 and unc84 domain containing 1, Syne2 - spectrin repeat containing, nuclear envelope 2, Dmd - dystrophin, Tacc1 - transforming, acidic coiled-coil containing protein 1, Syne1 - spectrin repeat containing, nuclear envelope 1]	GO:BP
GO:0031346	positive regulation of cell projection organization	0.000262	0.0572	1.8	13032	407	693	39	[Vegfa - vascular endothelial growth factor a, Palm - paralemmin, Macf1 - microtubule-actin crosslinking factor 1, Flna - filamin a, alpha, Clip1 - cap-gly domain containing linker protein 1, Ccdc88a - coiled coil domain containing 88a, Golga2 - golgin a2, Rreb1 - ras responsive element binding protein 1, Ezh2 - enhancer of zeste homolog 2 (drosophila), Arhgef7 - rho guanine nucleotide exchange f…	GO:BP
GO:0048513	animal organ development	0.000273	0.0587	1.39	13032	1407	693	104	[Kdm5a - lysine (k)-specific demethylase 5a, Ash1l - ash1 (absent, small, or homeotic)-like (drosophila), Nf1 - neurofibromin 1, Fxr1 - fragile x mental retardation, autosomal homolog 1, Cbl - cbl proto-oncogene, e3 ubiquitin protein ligase, Tbx3 - t-box 3, Pkm - pyruvate kinase, muscle, Med12 - mediator complex subunit 12, Hectd1 - hect domain containing e3 ubiquitin protein ligase 1, Fat1 - fat…	GO:BP
GO:0033554	cellular response to stress	0.000275	0.0583	1.41	13032	1294	693	97	[Rtel1 - regulator of telomere elongation helicase 1, Myof - myoferlin, Cbx3 - chromobox homolog 3, Opa1 - optic atrophy 1, Map4k4 - mitogen-activated protein kinase kinase kinase kinase 4, Nf1 - neurofibromin 1, Hp1bp3 - heterochromatin protein 1, binding protein 3, Ect2 - epithelial cell transforming sequence 2 oncogene, Sin3a - sin3 transcription regulator homolog a (yeast), Ube2w - ubiquitin-…	GO:BP
GO:0016569	covalent chromatin modification	0.000314	0.0656	1.92	13032	314	693	32	[Kat6a - k(lysine) acetyltransferase 6a, Kmt2c - lysine (k)-specific methyltransferase 2c, Bcor - bcl6 co-repressor, Ezh2 - enhancer of zeste homolog 2 (drosophila), Kdm5a - lysine (k)-specific demethylase 5a, Mrgbp - mrg/morf4l binding protein, Ash1l - ash1 (absent, small, or homeotic)-like (drosophila), Tcf3 - transcription factor 3, Sin3a - sin3 transcription regulator homolog a (yeast), Hdac1…	GO:BP
GO:0046488	phosphatidylinositol metabolic process	0.000327	0.0674	2.56	13032	125	693	17	[Ocrl - oculocerebrorenal syndrome of lowe, Mboat7 - membrane bound o-acyltransferase domain containing 7, Piga - phosphatidylinositol glycan anchor biosynthesis, class a, Cds1 - cdp-diacylglycerol synthase 1, Fam126a - family with sequence similarity 126, member a, Mtmr3 - myotubularin related protein 3, Mtmr11 - myotubularin related protein 11, Socs7 - suppressor of cytokine signaling 7, Pik3cd…	GO:BP
GO:0051094	positive regulation of developmental process	0.000328	0.0667	1.41	13032	1236	693	93	[Palm - paralemmin, Myrf - myelin regulatory factor, Golga2 - golgin a2, Rreb1 - ras responsive element binding protein 1, Timp2 - timp metallopeptidase inhibitor 2, Add1 - adducin 1 (alpha), Rbpj - recombination signal binding protein for immunoglobulin kappa j region, Ssbp3 - single stranded dna binding protein 3, Nf2 - neurofibromin 2 (merlin), Lgals9 - lectin, galactoside-binding, soluble, 9,…	GO:BP
GO:0006468	protein phosphorylation	0.000336	0.0675	1.61	13032	630	693	54	[Mapk8ip1 - mitogen-activated protein kinase 8 interacting protein 1, Grk6 - g protein-coupled receptor kinase 6, Lgals9 - lectin, galactoside-binding, soluble, 9, Speg - speg complex locus, App - amyloid beta (a4) precursor protein, Map4k4 - mitogen-activated protein kinase kinase kinase kinase 4, Wnk1 - wnk lysine deficient protein kinase 1, Mapk8ip3 - mitogen-activated protein kinase 8 interac…	GO:BP
GO:0018193	peptidyl-amino acid modification	0.000362	0.0718	1.58	13032	692	693	58	[Dpy19l1 - dpy-19-like 1 (c. elegans), Ash1l - ash1 (absent, small, or homeotic)-like (drosophila), Wnk1 - wnk lysine deficient protein kinase 1, Nmt2 - n-myristoyltransferase 2, Ppig - peptidylprolyl isomerase g, Uggt1 - udp-glucose glycoprotein glucosyltransferase 1, Fgfr1 - fibroblast growth factor receptor 1, Axl - axl receptor tyrosine kinase, Ep400 - e1a binding protein p400, Map2k7 - mitog…	GO:BP
GO:0010720	positive regulation of cell development	0.000365	0.0713	1.65	13032	558	693	49	[Palm - paralemmin, Golga2 - golgin a2, Rreb1 - ras responsive element binding protein 1, Timp2 - timp metallopeptidase inhibitor 2, Add1 - adducin 1 (alpha), Trip10 - thyroid hormone receptor interactor 10, Opa1 - optic atrophy 1, App - amyloid beta (a4) precursor protein, Obsl1 - obscurin-like 1, Mapk8ip3 - mitogen-activated protein kinase 8 interacting protein 3, Ect2 - epithelial cell transfo…	GO:BP
GO:0051716	cellular response to stimulus	0.00037	0.0713	1.26	13032	2528	693	170	[Vamp4 - vesicle-associated membrane protein 4, Rtel1 - regulator of telomere elongation helicase 1, Grk6 - g protein-coupled receptor kinase 6, Usf1 - upstream transcription factor 1, Timp2 - timp metallopeptidase inhibitor 2, Add1 - adducin 1 (alpha), Myof - myoferlin, Cbx3 - chromobox homolog 3, Opa1 - optic atrophy 1, App - amyloid beta (a4) precursor protein, Map4k4 - mitogen-activated prote…	GO:BP
GO:0090087	regulation of peptide transport	0.000371	0.0707	1.69	13032	500	693	45	[Vamp4 - vesicle-associated membrane protein 4, Flna - filamin a, alpha, Cln3 - ceroid-lipofuscinosis, neuronal 3, Gapvd1 - gtpase activating protein and vps9 domains 1, Zfp384 - zinc finger protein 384, Arhgef7 - rho guanine nucleotide exchange factor (gef) 7, Ppp3cb - protein phosphatase 3, catalytic subunit, beta isozyme, Bcas3 - breast carcinoma amplified sequence 3, Hmgn3 - high mobility gro…	GO:BP
GO:0033036	macromolecule localization	0.000403	0.0759	1.36	13032	1504	693	109	[Vamp4 - vesicle-associated membrane protein 4, Arl13b - adp-ribosylation factor-like 13b, Dnajb6 - dnaj (hsp40) homolog, subfamily b, member 6, Pola2 - polymerase (dna directed), alpha 2, accessory subunit, Sin3a - sin3 transcription regulator homolog a (yeast), Fam149b1 - family with sequence similarity 149, member b1, Myo5a - myosin va, Sec24b - sec24 family, member b (s. cerevisiae), Usp4 - u…	GO:BP
GO:2000026	regulation of multicellular organismal development	0.000408	0.0758	1.33	13032	1736	693	123	[Myrf - myelin regulatory factor, Rreb1 - ras responsive element binding protein 1, Timp2 - timp metallopeptidase inhibitor 2, Add1 - adducin 1 (alpha), Trip10 - thyroid hormone receptor interactor 10, Opa1 - optic atrophy 1, App - amyloid beta (a4) precursor protein, Map4k4 - mitogen-activated protein kinase kinase kinase kinase 4, Nf1 - neurofibromin 1, Ect2 - epithelial cell transforming seque…	GO:BP
GO:1903827	regulation of cellular protein localization	0.000412	0.0757	1.67	13032	517	693	46	[Vegfa - vascular endothelial growth factor a, Atp2b4 - atpase, ca++ transporting, plasma membrane 4, Vamp4 - vesicle-associated membrane protein 4, Flna - filamin a, alpha, Cln3 - ceroid-lipofuscinosis, neuronal 3, Ccdc88a - coiled coil domain containing 88a, Bcas3 - breast carcinoma amplified sequence 3, Nf2 - neurofibromin 2 (merlin), Tcf7l2 - transcription factor 7-like 2 (t-cell specific, hm…	GO:BP
GO:0007519	skeletal muscle tissue development	0.000434	0.0788	3.28	13032	63	693	11	[Nf1 - neurofibromin 1, Zfp238 - zinc finger protein 238, Ccnt2 - cyclin t2, Svil - supervillin, Flnb - filamin b, beta, Mbnl1 - muscleblind-like splicing regulator 1, Dysf - dysferlin, Itga7 - integrin, alpha 7, Gpcpd1 - glycerophosphocholine phosphodiesterase gde1 homolog (s. cerevisiae), Dmd - dystrophin, Erbb2 - v-erb-b2 avian erythroblastic leukemia viral oncogene 2]	GO:BP
GO:0060491	regulation of cell projection assembly	0.000442	0.0793	2.29	13032	164	693	20	[Palm - paralemmin, Arhgap44 - rho gtpase activating protein 44, Cttn - cortactin, Tbc1d7 - tbc1 domain family, member 7, Cln3 - ceroid-lipofuscinosis, neuronal 3, Cdc42ep2 - cdc42 effector protein (rho gtpase binding) 2, Ccdc88a - coiled coil domain containing 88a, Evi5l - ecotropic viral integration site 5-like, Syne2 - spectrin repeat containing, nuclear envelope 2, Ift140 - intraflagellar tra…	GO:BP
GO:0032502	developmental process	0.000459	0.0813	1.19	13032	3984	693	252	[Dst - dystonin, Timp2 - timp metallopeptidase inhibitor 2, Add1 - adducin 1 (alpha), Kdm5a - lysine (k)-specific demethylase 5a, Spast - spastin, Map4k4 - mitogen-activated protein kinase kinase kinase kinase 4, Ash1l - ash1 (absent, small, or homeotic)-like (drosophila), Ect2 - epithelial cell transforming sequence 2 oncogene, Myo5a - myosin va, Pip5k1c - phosphatidylinositol-4-phosphate 5-kina…	GO:BP
GO:0051056	regulation of small GTPase mediated signal transduction	0.000464	0.0812	2.14	13032	202	693	23	[Robo1 - roundabout, axon guidance receptor, homolog 1 (drosophila), Arhgap44 - rho gtpase activating protein 44, Akap13 - a kinase (prka) anchor protein 13, Timp2 - timp metallopeptidase inhibitor 2, Syngap1 - synaptic ras gtpase activating protein 1, Arhgap17 - rho gtpase activating protein 17, Ralgapa1 - ral gtpase activating protein, alpha subunit 1 (catalytic), Map4k4 - mitogen-activated pro…	GO:BP
GO:0016197	endosomal transport	0.000467	0.0808	2.23	13032	177	693	21	[Arhgap44 - rho gtpase activating protein 44, Erc1 - elks/rab6-interacting/cast family member 1, Eps15l1 - epidermal growth factor receptor pathway substrate 15-like 1, Snx32 - sorting nexin 32, Evi5 - ecotropic viral integration site 5, Spag9 - sperm associated antigen 9, Picalm - phosphatidylinositol binding clathrin assembly protein, Prepl - prolyl endopeptidase-like, Tmem87b - transmembrane p…	GO:BP
GO:0048668	collateral sprouting	0.000467	0.0799	9.4	13032	8	693	4	[App - amyloid beta (a4) precursor protein, Dvl1 - dishevelled segment polarity protein 1, Nin - ninein (gsk3b interacting protein), Cobl - cordon-bleu wh2 repeat protein]	GO:BP
GO:1990778	protein localization to cell periphery	0.000472	0.0798	2.1	13032	215	693	24	[Palm - paralemmin, Arhgap44 - rho gtpase activating protein 44, Vamp4 - vesicle-associated membrane protein 4, Macf1 - microtubule-actin crosslinking factor 1, Flna - filamin a, alpha, Cask - calcium/calmodulin-dependent serine protein kinase (maguk family), Cln3 - ceroid-lipofuscinosis, neuronal 3, Arl13b - adp-ribosylation factor-like 13b, Clip1 - cap-gly domain containing linker protein 1, Pr…	GO:BP
GO:0009987	cellular process	0.000489	0.0817	1.07	13032	9916	693	563	[Mbnl2 - muscleblind-like splicing regulator 2, Utrn - utrophin, Grk6 - g protein-coupled receptor kinase 6, Usf1 - upstream transcription factor 1, Dgka - diacylglycerol kinase, alpha, Add1 - adducin 1 (alpha), Ash1l - ash1 (absent, small, or homeotic)-like (drosophila), Nadsyn1 - nad synthetase 1, Ect2 - epithelial cell transforming sequence 2 oncogene, Gtf2i - general transcription factor ii i…	GO:BP
GO:0032989	cellular component morphogenesis	0.000508	0.0841	1.73	13032	435	693	40	[Cttn - cortactin, Flna - filamin a, alpha, Rbfox2 - rna binding protein, fox-1 homolog (c. elegans) 2, Arl13b - adp-ribosylation factor-like 13b, Dst - dystonin, Abi1 - abl-interactor 1, Add1 - adducin 1 (alpha), Pacsin2 - protein kinase c and casein kinase substrate in neurons 2, Opa1 - optic atrophy 1, Spast - spastin, App - amyloid beta (a4) precursor protein, Map4k4 - mitogen-activated prote…	GO:BP
GO:0007097	nuclear migration	0.000517	0.0846	4.7	13032	28	693	7	[Fbxw11 - f-box and wd repeat domain containing 11, Tacc2 - transforming, acidic coiled-coil containing protein 2, Cdc42bpa - cdc42 binding protein kinase alpha, Sun1 - sad1 and unc84 domain containing 1, Syne2 - spectrin repeat containing, nuclear envelope 2, Tacc1 - transforming, acidic coiled-coil containing protein 1, Syne1 - spectrin repeat containing, nuclear envelope 1]	GO:BP
GO:0007015	actin filament organization	0.00054	0.0873	2.08	13032	217	693	24	[Actn1 - actinin, alpha 1, Tpm3 - tropomyosin 3, Cttn - cortactin, Ptk2b - protein tyrosine kinase 2 beta, Flna - filamin a, alpha, Enah - enabled homolog (drosophila), Abi1 - abl-interactor 1, Add1 - adducin 1 (alpha), Arhgap17 - rho gtpase activating protein 17, Actn4 - actinin alpha 4, Cobl - cordon-bleu wh2 repeat protein, Myo1b - myosin ib, Fat1 - fat atypical cadherin 1, Gsn - gelsolin, Svi…	GO:BP
GO:0021747	cochlear nucleus development	0.000575	0.0921	14.1	13032	4	693	3	[Slc4a7 - solute carrier family 4, sodium bicarbonate cotransporter, member 7, Scrib - scribbled planar cell polarity protein, Sec24b - sec24 family, member b (s. cerevisiae)]	GO:BP
GO:0044267	cellular protein metabolic process	0.000603	0.0955	1.26	13032	2467	693	165	[Dpy19l1 - dpy-19-like 1 (c. elegans), Grk6 - g protein-coupled receptor kinase 6, Kdm5a - lysine (k)-specific demethylase 5a, App - amyloid beta (a4) precursor protein, Ash1l - ash1 (absent, small, or homeotic)-like (drosophila), Map4k4 - mitogen-activated protein kinase kinase kinase kinase 4, Nf1 - neurofibromin 1, Sin3a - sin3 transcription regulator homolog a (yeast), Ube2w - ubiquitin-conju…	GO:BP
GO:0010604	positive regulation of macromolecule metabolic process	0.000645	0.101	1.24	13032	2713	693	179	[Rtel1 - regulator of telomere elongation helicase 1, Myrf - myelin regulatory factor, Usf1 - upstream transcription factor 1, Rreb1 - ras responsive element binding protein 1, Timp2 - timp metallopeptidase inhibitor 2, Tasp1 - taspase, threonine aspartase 1, Kdm5a - lysine (k)-specific demethylase 5a, App - amyloid beta (a4) precursor protein, Ash1l - ash1 (absent, small, or homeotic)-like (dros…	GO:BP
GO:0030100	regulation of endocytosis	0.000659	0.102	1.93	13032	273	693	28	[Vegfa - vascular endothelial growth factor a, Vamp4 - vesicle-associated membrane protein 4, Il15 - interleukin 15, Cln3 - ceroid-lipofuscinosis, neuronal 3, Ano6 - anoctamin 6, Add1 - adducin 1 (alpha), Ppp3cb - protein phosphatase 3, catalytic subunit, beta isozyme, Pacsin2 - protein kinase c and casein kinase substrate in neurons 2, App - amyloid beta (a4) precursor protein, Mff - mitochondri…	GO:BP
GO:0060627	regulation of vesicle-mediated transport	0.000661	0.102	1.66	13032	499	693	44	[Vegfa - vascular endothelial growth factor a, Vamp4 - vesicle-associated membrane protein 4, Il15 - interleukin 15, Cln3 - ceroid-lipofuscinosis, neuronal 3, Ano6 - anoctamin 6, Prepl - prolyl endopeptidase-like, Add1 - adducin 1 (alpha), Ppp3cb - protein phosphatase 3, catalytic subunit, beta isozyme, Hyal3 - hyaluronoglucosaminidase 3, Atp2a2 - atpase, ca++ transporting, cardiac muscle, slow t…	GO:BP
GO:1905475	regulation of protein localization to membrane	0.000704	0.107	2.21	13032	170	693	20	[Atp2b4 - atpase, ca++ transporting, plasma membrane 4, Arhgap44 - rho gtpase activating protein 44, Vamp4 - vesicle-associated membrane protein 4, Numb - numb homolog (drosophila), Camk2g - calcium/calmodulin-dependent protein kinase ii gamma, Cln3 - ceroid-lipofuscinosis, neuronal 3, Picalm - phosphatidylinositol binding clathrin assembly protein, Cacnb3 - calcium channel, voltage-dependent, be…	GO:BP
GO:0051493	regulation of cytoskeleton organization	0.000738	0.111	1.66	13032	487	693	43	[Cttn - cortactin, Flna - filamin a, alpha, Cln3 - ceroid-lipofuscinosis, neuronal 3, Dst - dystonin, Clip1 - cap-gly domain containing linker protein 1, Ccdc88a - coiled coil domain containing 88a, Add1 - adducin 1 (alpha), Bcas3 - breast carcinoma amplified sequence 3, Mdm1 - mdm1 nuclear protein homolog (mouse), Nf2 - neurofibromin 2 (merlin), Arhgap17 - rho gtpase activating protein 17, Ppfia…	GO:BP
GO:0030705	cytoskeleton-dependent intracellular transport	0.000783	0.117	2.25	13032	159	693	19	[Traf3ip1 - tnf receptor-associated factor 3 interacting protein 1, Cln3 - ceroid-lipofuscinosis, neuronal 3, Fbxw11 - f-box and wd repeat domain containing 11, Dst - dystonin, Ccdc88a - coiled coil domain containing 88a, Dync1i2 - dynein cytoplasmic 1 intermediate chain 2, Syne2 - spectrin repeat containing, nuclear envelope 2, Ift140 - intraflagellar transport 140, Terf2 - telomeric repeat bind…	GO:BP
GO:0048589	developmental growth	0.000785	0.116	1.82	13032	331	693	32	[Raph1 - ras association (ralgds/af-6) and pleckstrin homology domains 1, Kmt2c - lysine (k)-specific methyltransferase 2c, Add1 - adducin 1 (alpha), Pcnt - pericentrin, Tcf7l2 - transcription factor 7-like 2 (t-cell specific, hmg-box), App - amyloid beta (a4) precursor protein, Tbce - tubulin folding cofactor e, Gnas - gnas complex locus, Dclk1 - doublecortin-like kinase 1, Axl - axl receptor ty…	GO:BP
GO:1904375	regulation of protein localization to cell periphery	0.000797	0.116	2.45	13032	123	693	16	[Atp2b4 - atpase, ca++ transporting, plasma membrane 4, Arhgap44 - rho gtpase activating protein 44, Vamp4 - vesicle-associated membrane protein 4, Numb - numb homolog (drosophila), Camk2g - calcium/calmodulin-dependent protein kinase ii gamma, Cln3 - ceroid-lipofuscinosis, neuronal 3, Picalm - phosphatidylinositol binding clathrin assembly protein, Wnk3 - wnk lysine deficient protein kinase 3, R…	GO:BP
GO:0009966	regulation of signal transduction	0.000803	0.116	1.26	13032	2327	693	156	[Grk6 - g protein-coupled receptor kinase 6, Timp2 - timp metallopeptidase inhibitor 2, Myof - myoferlin, Opa1 - optic atrophy 1, App - amyloid beta (a4) precursor protein, Ash1l - ash1 (absent, small, or homeotic)-like (drosophila), Map4k4 - mitogen-activated protein kinase kinase kinase kinase 4, Nf1 - neurofibromin 1, Ect2 - epithelial cell transforming sequence 2 oncogene, Myo5a - myosin va, …	GO:BP
GO:0010976	positive regulation of neuron projection development	0.000822	0.118	1.83	13032	318	693	31	[Vegfa - vascular endothelial growth factor a, Palm - paralemmin, Macf1 - microtubule-actin crosslinking factor 1, Flna - filamin a, alpha, Clip1 - cap-gly domain containing linker protein 1, Golga2 - golgin a2, Ezh2 - enhancer of zeste homolog 2 (drosophila), Opa1 - optic atrophy 1, Obsl1 - obscurin-like 1, Kidins220 - kinase d-interacting substrate 220, Nf1 - neurofibromin 1, Arhgap35 - rho gtp…	GO:BP
GO:0051223	regulation of protein transport	0.000824	0.117	1.66	13032	475	693	42	[Vamp4 - vesicle-associated membrane protein 4, Flna - filamin a, alpha, Cln3 - ceroid-lipofuscinosis, neuronal 3, Gapvd1 - gtpase activating protein and vps9 domains 1, Zfp384 - zinc finger protein 384, Ppp3cb - protein phosphatase 3, catalytic subunit, beta isozyme, Bcas3 - breast carcinoma amplified sequence 3, Hmgn3 - high mobility group nucleosomal binding domain 3, Ano1 - anoctamin 1, calci…	GO:BP
GO:0032990	cell part morphogenesis	0.000825	0.116	1.96	13032	250	693	26	[Cttn - cortactin, Rbfox2 - rna binding protein, fox-1 homolog (c. elegans) 2, Dst - dystonin, Abi1 - abl-interactor 1, Pacsin2 - protein kinase c and casein kinase substrate in neurons 2, Opa1 - optic atrophy 1, Spast - spastin, App - amyloid beta (a4) precursor protein, Map4k4 - mitogen-activated protein kinase kinase kinase kinase 4, Mff - mitochondrial fission factor, Kidins220 - kinase d-int…	GO:BP
GO:0007507	heart development	0.000853	0.119	1.92	13032	264	693	27	[Tead1 - tea domain family member 1, Zdhhc16 - zinc finger, dhhc-type containing 16, Bcor - bcl6 co-repressor, Ift140 - intraflagellar transport 140, Ppp3cb - protein phosphatase 3, catalytic subunit, beta isozyme, Rbpj - recombination signal binding protein for immunoglobulin kappa j region, Nf1 - neurofibromin 1, Bicc1 - bicaudal c homolog 1 (drosophila), Asxl2 - additional sex combs like 2 (dr…	GO:BP
GO:0051253	negative regulation of RNA metabolic process	0.000874	0.121	1.41	13032	1079	693	81	[Zmynd11 - zinc finger, mynd-type containing 11, Dnajb6 - dnaj (hsp40) homolog, subfamily b, member 6, Rreb1 - ras responsive element binding protein 1, Maf1 - maf1 homolog (s. cerevisiae), Rbpj - recombination signal binding protein for immunoglobulin kappa j region, Kdm5a - lysine (k)-specific demethylase 5a, Cbx3 - chromobox homolog 3, Lcor - ligand dependent nuclear receptor corepressor, Mter…	GO:BP
GO:0046486	glycerolipid metabolic process	0.000876	0.12	1.89	13032	278	693	28	[Ocrl - oculocerebrorenal syndrome of lowe, Serac1 - serine active site containing 1, Cds1 - cdp-diacylglycerol synthase 1, Cln3 - ceroid-lipofuscinosis, neuronal 3, Fam126a - family with sequence similarity 126, member a, Dgka - diacylglycerol kinase, alpha, Pld1 - phospholipase d1, Gpcpd1 - glycerophosphocholine phosphodiesterase gde1 homolog (s. cerevisiae), Socs7 - suppressor of cytokine sign…	GO:BP
GO:0120032	regulation of plasma membrane bounded cell projection assembly	0.000913	0.124	2.22	13032	161	693	19	[Palm - paralemmin, Arhgap44 - rho gtpase activating protein 44, Tbc1d7 - tbc1 domain family, member 7, Cln3 - ceroid-lipofuscinosis, neuronal 3, Cdc42ep2 - cdc42 effector protein (rho gtpase binding) 2, Ccdc88a - coiled coil domain containing 88a, Evi5l - ecotropic viral integration site 5-like, Syne2 - spectrin repeat containing, nuclear envelope 2, Ift140 - intraflagellar transport 140, Pld1 -…	GO:BP
GO:0010628	positive regulation of gene expression	0.000927	0.125	1.31	13032	1689	693	118	[Myrf - myelin regulatory factor, Usf1 - upstream transcription factor 1, Rreb1 - ras responsive element binding protein 1, Tasp1 - taspase, threonine aspartase 1, Kdm5a - lysine (k)-specific demethylase 5a, App - amyloid beta (a4) precursor protein, Ash1l - ash1 (absent, small, or homeotic)-like (drosophila), Gtf2i - general transcription factor ii i, Nfix - nuclear factor i/x (ccaat-binding tra…	GO:BP
GO:0010556	regulation of macromolecule biosynthetic process	0.000954	0.127	1.23	13032	2787	693	182	[Dnajb6 - dnaj (hsp40) homolog, subfamily b, member 6, Myrf - myelin regulatory factor, Znf740 - zinc finger protein 740, Rreb1 - ras responsive element binding protein 1, Usf1 - upstream transcription factor 1, Tasp1 - taspase, threonine aspartase 1, Kdm5a - lysine (k)-specific demethylase 5a, Cbx3 - chromobox homolog 3, App - amyloid beta (a4) precursor protein, Ash1l - ash1 (absent, small, or …	GO:BP
GO:0045595	regulation of cell differentiation	0.000958	0.126	1.33	13032	1557	693	110	[Rreb1 - ras responsive element binding protein 1, Timp2 - timp metallopeptidase inhibitor 2, Add1 - adducin 1 (alpha), Trip10 - thyroid hormone receptor interactor 10, Opa1 - optic atrophy 1, App - amyloid beta (a4) precursor protein, Map4k4 - mitogen-activated protein kinase kinase kinase kinase 4, Nf1 - neurofibromin 1, Ect2 - epithelial cell transforming sequence 2 oncogene, Sin3a - sin3 tran…	GO:BP
GO:0051962	positive regulation of nervous system development	0.000999	0.131	1.61	13032	524	693	45	[Vegfa - vascular endothelial growth factor a, Palm - paralemmin, Eif4g1 - eukaryotic translation initiation factor 4 gamma, 1, Macf1 - microtubule-actin crosslinking factor 1, Flna - filamin a, alpha, Myrf - myelin regulatory factor, Clip1 - cap-gly domain containing linker protein 1, Golga2 - golgin a2, Ezh2 - enhancer of zeste homolog 2 (drosophila), Timp2 - timp metallopeptidase inhibitor 2, …	GO:BP
GO:0008092	cytoskeletal protein binding	6.2e-10	2.68e-06	1.97	13032	819	693	86	[Utrn - utrophin, Mapk8ip1 - mitogen-activated protein kinase 8 interacting protein 1, Cttn - cortactin, Prc1 - protein regulator of cytokinesis 1, Dst - dystonin, Golga2 - golgin a2, Dip2b - dip2 disco-interacting protein 2 homolog b (drosophila), Add1 - adducin 1 (alpha), Nf2 - neurofibromin 2 (merlin), Opa1 - optic atrophy 1, Spast - spastin, Map4k4 - mitogen-activated protein kinase kinase ki…	GO:MF
GO:0008047	enzyme activator activity	3.47e-07	0.000748	2.21	13032	392	693	46	[Ocrl - oculocerebrorenal syndrome of lowe, Arhgef11 - rho guanine nucleotide exchange factor (gef) 11, Tbc1d7 - tbc1 domain family, member 7, Dnajb6 - dnaj (hsp40) homolog, subfamily b, member 6, Sh3pxd2a - sh3 and px domains 2a, Tbc1d1 - tbc1 (tre-2/usp6, bub2, cdc16) domain family, member 1, Syngap1 - synaptic ras gtpase activating protein 1, Timp2 - timp metallopeptidase inhibitor 2, Abi1 - a…	GO:MF
GO:0060589	nucleoside-triphosphatase regulator activity	5.1e-07	0.000734	2.54	13032	252	693	34	[Ocrl - oculocerebrorenal syndrome of lowe, Arhgef11 - rho guanine nucleotide exchange factor (gef) 11, Tbc1d7 - tbc1 domain family, member 7, Dnajb6 - dnaj (hsp40) homolog, subfamily b, member 6, Ccdc88a - coiled coil domain containing 88a, Tbc1d1 - tbc1 (tre-2/usp6, bub2, cdc16) domain family, member 1, Syngap1 - synaptic ras gtpase activating protein 1, Cpeb2 - cytoplasmic polyadenylation elem…	GO:MF
GO:0030695	GTPase regulator activity	1.17e-06	0.00126	2.62	13032	215	693	30	[Ocrl - oculocerebrorenal syndrome of lowe, Arhgef11 - rho guanine nucleotide exchange factor (gef) 11, Tbc1d7 - tbc1 domain family, member 7, Ccdc88a - coiled coil domain containing 88a, Tbc1d1 - tbc1 (tre-2/usp6, bub2, cdc16) domain family, member 1, Syngap1 - synaptic ras gtpase activating protein 1, Cpeb2 - cytoplasmic polyadenylation element binding protein 2, Arhgap17 - rho gtpase activatin…	GO:MF
GO:0005096	GTPase activator activity	6.19e-06	0.00534	2.56	13032	198	693	27	[Ocrl - oculocerebrorenal syndrome of lowe, Arhgef11 - rho guanine nucleotide exchange factor (gef) 11, Tbc1d7 - tbc1 domain family, member 7, Tbc1d1 - tbc1 (tre-2/usp6, bub2, cdc16) domain family, member 1, Syngap1 - synaptic ras gtpase activating protein 1, Arhgap17 - rho gtpase activating protein 17, Ralgapa1 - ral gtpase activating protein, alpha subunit 1 (catalytic), Gmip - gem-interacting …	GO:MF
GO:0005543	phospholipid binding	1.94e-05	0.0139	2.01	13032	374	693	40	[Snx14 - sorting nexin 14, Snx32 - sorting nexin 32, Ccdc88a - coiled coil domain containing 88a, Sh3pxd2a - sh3 and px domains 2a, Wdfy3 - wd repeat and fyve domain containing 3, Micall1 - mical-like 1, Dgka - diacylglycerol kinase, alpha, Tirap - toll-interleukin 1 receptor (tir) domain-containing adaptor protein, Pld1 - phospholipase d1, Myof - myoferlin, Pacsin2 - protein kinase c and casein …	GO:MF
GO:0005516	calmodulin binding	6.76e-05	0.0416	2.63	13032	143	693	20	[Atp2b4 - atpase, ca++ transporting, plasma membrane 4, Camk2g - calcium/calmodulin-dependent protein kinase ii gamma, Phka1 - phosphorylase kinase, alpha 1, Cask - calcium/calmodulin-dependent serine protein kinase (maguk family), Add3 - adducin 3 (gamma), Add1 - adducin 1 (alpha), Ppp3cb - protein phosphatase 3, catalytic subunit, beta isozyme, Myo1b - myosin ib, Mbp - myelin basic protein, Myo…	GO:MF
GO:0003779	actin binding	9.42e-05	0.0508	1.95	13032	347	693	36	[Tpm3 - tropomyosin 3, Utrn - utrophin, Macf1 - microtubule-actin crosslinking factor 1, Cttn - cortactin, Flna - filamin a, alpha, Dst - dystonin, Ccdc88a - coiled coil domain containing 88a, Add1 - adducin 1 (alpha), Nf2 - neurofibromin 2 (merlin), Myo1b - myosin ib, Svil - supervillin, Myo5a - myosin va, Tpm2 - tropomyosin 2, beta, Flnb - filamin b, beta, Mical3 - microtubule associated monoox…	GO:MF
GO:0005515	protein binding	9.91e-05	0.0475	1.15	13032	5941	693	364	[Utrn - utrophin, Prc1 - protein regulator of cytokinesis 1, Dst - dystonin, Usf1 - upstream transcription factor 1, Timp2 - timp metallopeptidase inhibitor 2, Add1 - adducin 1 (alpha), Kdm5a - lysine (k)-specific demethylase 5a, Spast - spastin, Map4k4 - mitogen-activated protein kinase kinase kinase kinase 4, Ect2 - epithelial cell transforming sequence 2 oncogene, Gtf2i - general transcription…	GO:MF
GO:0051020	GTPase binding	0.000137	0.0589	1.9	13032	367	693	37	[Ocrl - oculocerebrorenal syndrome of lowe, Arhgef11 - rho guanine nucleotide exchange factor (gef) 11, Arhgef40 - rho guanine nucleotide exchange factor (gef) 40, Tbc1d7 - tbc1 domain family, member 7, Flna - filamin a, alpha, RragB - ras-related gtp binding b, Ccdc88a - coiled coil domain containing 88a, Gapvd1 - gtpase activating protein and vps9 domains 1, Arhgef7 - rho guanine nucleotide exc…	GO:MF
GO:0015631	tubulin binding	0.000143	0.0561	1.98	13032	314	693	33	[Macf1 - microtubule-actin crosslinking factor 1, Kifc3 - kinesin family member c3, Prc1 - protein regulator of cytokinesis 1, Dst - dystonin, Clip1 - cap-gly domain containing linker protein 1, Ccdc88a - coiled coil domain containing 88a, Dip2b - dip2 disco-interacting protein 2 homolog b (drosophila), Golga2 - golgin a2, Bcas3 - breast carcinoma amplified sequence 3, Mdm1 - mdm1 nuclear protein…	GO:MF
GO:0035091	phosphatidylinositol binding	0.000228	0.082	2.13	13032	230	693	26	[Snx14 - sorting nexin 14, Snx32 - sorting nexin 32, Ccdc88a - coiled coil domain containing 88a, Sh3pxd2a - sh3 and px domains 2a, Wdfy3 - wd repeat and fyve domain containing 3, Tirap - toll-interleukin 1 receptor (tir) domain-containing adaptor protein, Pld1 - phospholipase d1, Myo1b - myosin ib, Pitpnc1 - phosphatidylinositol transfer protein, cytoplasmic 1, Plekha4 - pleckstrin homology doma…	GO:MF
GO:0019899	enzyme binding	0.000284	0.0943	1.32	13032	1971	693	138	[Ocrl - oculocerebrorenal syndrome of lowe, Utrn - utrophin, Rtel1 - regulator of telomere elongation helicase 1, Prc1 - protein regulator of cytokinesis 1, Sh3pxd2a - sh3 and px domains 2a, Usf1 - upstream transcription factor 1, Timp2 - timp metallopeptidase inhibitor 2, Cbx3 - chromobox homolog 3, Opa1 - optic atrophy 1, App - amyloid beta (a4) precursor protein, Ect2 - epithelial cell transfo…	GO:MF
GO:0042054	histone methyltransferase activity	0.000296	0.0911	4.03	13032	42	693	9	[Rbbp5 - retinoblastoma binding protein 5, Ash1l - ash1 (absent, small, or homeotic)-like (drosophila), Ehmt1 - euchromatic histone-lysine n-methyltransferase 1, Kmt2c - lysine (k)-specific methyltransferase 2c, Ezh2 - enhancer of zeste homolog 2 (drosophila), Carm1 - coactivator-associated arginine methyltransferase 1, Mecom - mds1 and evi1 complex locus, Prmt1 - protein arginine methyltransfera…	GO:MF
GO:0019900	kinase binding	0.000298	0.0857	1.57	13032	732	693	61	[Utrn - utrophin, Mapk8ip1 - mitogen-activated protein kinase 8 interacting protein 1, Prc1 - protein regulator of cytokinesis 1, Golga2 - golgin a2, Usf1 - upstream transcription factor 1, Opa1 - optic atrophy 1, Wnk1 - wnk lysine deficient protein kinase 1, Mapk8ip3 - mitogen-activated protein kinase 8 interacting protein 3, Kidins220 - kinase d-interacting substrate 220, Gtf2i - general transc…	GO:MF
GO:0031267	small GTPase binding	0.00031	0.0837	2.16	13032	209	693	24	[Ocrl - oculocerebrorenal syndrome of lowe, Arhgap44 - rho gtpase activating protein 44, Erc1 - elks/rab6-interacting/cast family member 1, Tbc1d7 - tbc1 domain family, member 7, Flna - filamin a, alpha, Evi5 - ecotropic viral integration site 5, Cdc42ep2 - cdc42 effector protein (rho gtpase binding) 2, Picalm - phosphatidylinositol binding clathrin assembly protein, Arhgef7 - rho guanine nucleot…	GO:MF
GO:0003677	DNA binding	0.000314	0.0797	1.37	13032	1494	693	109	[Mbnl2 - muscleblind-like splicing regulator 2, Rtel1 - regulator of telomere elongation helicase 1, Myrf - myelin regulatory factor, Dnajb6 - dnaj (hsp40) homolog, subfamily b, member 6, Znf740 - zinc finger protein 740, Usf1 - upstream transcription factor 1, Rreb1 - ras responsive element binding protein 1, Kdm5a - lysine (k)-specific demethylase 5a, Pola2 - polymerase (dna directed), alpha 2,…	GO:MF
GO:0051010	microtubule plus-end binding	0.000331	0.0792	5.94	13032	19	693	6	[Clasp1 - cytoplasmic linker associated protein 1, Fbxw11 - f-box and wd repeat domain containing 11, Clip1 - cap-gly domain containing linker protein 1, Dst - dystonin, Mapre3 - microtubule-associated protein, rp/eb family, member 3, Numa1 - nuclear mitotic apparatus protein 1]	GO:MF
GO:0019904	protein domain specific binding	0.000349	0.0793	1.58	13032	691	693	58	[Nf2 - neurofibromin 2 (merlin), Cbx3 - chromobox homolog 3, App - amyloid beta (a4) precursor protein, Kidins220 - kinase d-interacting substrate 220, Dnm2 - dynamin 2, Dennd1a - denn/madd domain containing 1a, Myo5a - myosin va, Sp100 - sp100 nuclear antigen, Cbl - cbl proto-oncogene, e3 ubiquitin protein ligase, Reps1 - ralbp1 associated eps domain containing 1, Fgfr1 - fibroblast growth facto…	GO:MF
GO:0016740	transferase activity	0.000511	0.11	1.32	13032	1796	693	126	[Dpy19l1 - dpy-19-like 1 (c. elegans), Grk6 - g protein-coupled receptor kinase 6, Gdpgp1 - gdp-d-glucose phosphorylase 1, Dgka - diacylglycerol kinase, alpha, Pola2 - polymerase (dna directed), alpha 2, accessory subunit, Ash1l - ash1 (absent, small, or homeotic)-like (drosophila), Map4k4 - mitogen-activated protein kinase kinase kinase kinase 4, Ube2w - ubiquitin-conjugating enzyme e2w, Ubr4 - …	GO:MF
GO:0016772	transferase activity, transferring phosphorus-containing groups	0.000561	0.115	1.53	13032	750	693	61	[Grk6 - g protein-coupled receptor kinase 6, Dgka - diacylglycerol kinase, alpha, Pola2 - polymerase (dna directed), alpha 2, accessory subunit, Prpsap2 - phosphoribosyl pyrophosphate synthetase-associated protein 2, Speg - speg complex locus, Map4k4 - mitogen-activated protein kinase kinase kinase kinase 4, Wnk1 - wnk lysine deficient protein kinase 1, Git2 - g protein-coupled receptor kinase in…	GO:MF
GO:0005178	integrin binding	0.000635	0.124	2.59	13032	109	693	15	[Actn1 - actinin, alpha 1, Utrn - utrophin, Dst - dystonin, Wisp2 - wnt1 inducible signaling pathway protein 2, Timp2 - timp metallopeptidase inhibitor 2, Tln2 - talin 2, Nf2 - neurofibromin 2 (merlin), App - amyloid beta (a4) precursor protein, Itgbl1 - integrin, beta-like 1, Itga6 - integrin, alpha 6, Col16a1 - collagen, type xvi, alpha 1, Itga7 - integrin, alpha 7, Fn1 - fibronectin 1, Dmd - d…	GO:MF
GO:0019901	protein kinase binding	0.00071	0.133	1.56	13032	650	693	54	[Utrn - utrophin, Mapk8ip1 - mitogen-activated protein kinase 8 interacting protein 1, Prc1 - protein regulator of cytokinesis 1, Golga2 - golgin a2, Usf1 - upstream transcription factor 1, Wnk1 - wnk lysine deficient protein kinase 1, Mapk8ip3 - mitogen-activated protein kinase 8 interacting protein 3, Kidins220 - kinase d-interacting substrate 220, Gtf2i - general transcription factor ii i, Dnm…	GO:MF
GO:0044877	protein-containing complex binding	0.000765	0.138	1.39	13032	1203	693	89	[Utrn - utrophin, Cttn - cortactin, Gnb4 - guanine nucleotide binding protein (g protein), beta polypeptide 4, Abi3bp - abi family, member 3 (nesh) binding protein, Dst - dystonin, Golga2 - golgin a2, Usf1 - upstream transcription factor 1, Timp2 - timp metallopeptidase inhibitor 2, Add1 - adducin 1 (alpha), RGD1359310 - similar to riken cdna 9430023l20, Rbpj - recombination signal binding protei…	GO:MF
GO:0030234	enzyme regulator activity	0.000771	0.133	1.5	13032	775	693	62	[Ocrl - oculocerebrorenal syndrome of lowe, Arhgef11 - rho guanine nucleotide exchange factor (gef) 11, Dnajb6 - dnaj (hsp40) homolog, subfamily b, member 6, Sh3pxd2a - sh3 and px domains 2a, Tbc1d1 - tbc1 (tre-2/usp6, bub2, cdc16) domain family, member 1, Timp2 - timp metallopeptidase inhibitor 2, Cpeb2 - cytoplasmic polyadenylation element binding protein 2, Gmip - gem-interacting protein, Ralg…	GO:MF
GO:0005078	MAP-kinase scaffold activity	0.000806	0.134	8.36	13032	9	693	4	[Mapk8ip1 - mitogen-activated protein kinase 8 interacting protein 1, Mapk8ip3 - mitogen-activated protein kinase 8 interacting protein 3, Spag9 - sperm associated antigen 9, Akap13 - a kinase (prka) anchor protein 13]	GO:MF
GO:0005488	binding	0.000895	0.143	1.07	13032	9228	693	527	[Mbnl2 - muscleblind-like splicing regulator 2, Utrn - utrophin, Grk6 - g protein-coupled receptor kinase 6, Usf1 - upstream transcription factor 1, Rreb1 - ras responsive element binding protein 1, Dgka - diacylglycerol kinase, alpha, Add1 - adducin 1 (alpha), Ash1l - ash1 (absent, small, or homeotic)-like (drosophila), Nadsyn1 - nad synthetase 1, Ect2 - epithelial cell transforming sequence 2 o…	GO:MF
GO:0140096	catalytic activity, acting on a protein	0.000973	0.15	1.31	13032	1708	693	119	[Grk6 - g protein-coupled receptor kinase 6, Tasp1 - taspase, threonine aspartase 1, Kdm5a - lysine (k)-specific demethylase 5a, Spast - spastin, Ash1l - ash1 (absent, small, or homeotic)-like (drosophila), Map4k4 - mitogen-activated protein kinase kinase kinase kinase 4, Ube2w - ubiquitin-conjugating enzyme e2w, Ubr4 - ubiquitin protein ligase e3 component n-recognin 4, Cbl - cbl proto-oncogene,…	GO:MF
GO:0017124	SH3 domain binding	0.000977	0.145	2.58	13032	102	693	14	[Picalm - phosphatidylinositol binding clathrin assembly protein, Afap1l2 - actin filament associated protein 1-like 2, Enah - enabled homolog (drosophila), Zfp384 - zinc finger protein 384, Abi1 - abl-interactor 1, Syngap1 - synaptic ras gtpase activating protein 1, Arhgap17 - rho gtpase activating protein 17, Synj2 - synaptojanin 2, Dnm2 - dynamin 2, Dennd1a - denn/madd domain containing 1a, Cb…	GO:MF
GO:0044424	intracellular part	3.78e-10	7.16e-07	1.11	13032	10397	693	613	[Mbnl2 - muscleblind-like splicing regulator 2, Utrn - utrophin, Grk6 - g protein-coupled receptor kinase 6, Slc35b3 - solute carrier family 35 (adenosine 3'-phospho 5'-phosphosulfate transporter), member b3, Usf1 - upstream transcription factor 1, Rreb1 - ras responsive element binding protein 1, Dgka - diacylglycerol kinase, alpha, Add1 - adducin 1 (alpha), Ash1l - ash1 (absent, small, or homeo…	GO:CC
GO:0005829	cytosol	1.26e-09	1.2e-06	1.42	13032	3004	693	227	[Grk6 - g protein-coupled receptor kinase 6, Dst - dystonin, Dgka - diacylglycerol kinase, alpha, Spast - spastin, Ect2 - epithelial cell transforming sequence 2 oncogene, Myo5a - myosin va, Pip5k1c - phosphatidylinositol-4-phosphate 5-kinase, type i, gamma, Fxr1 - fragile x mental retardation, autosomal homolog 1, Cbl - cbl proto-oncogene, e3 ubiquitin protein ligase, Ppig - peptidylprolyl isome…	GO:CC
GO:0005912	adherens junction	1.28e-09	8.1e-07	2.83	13032	272	693	41	[Vegfa - vascular endothelial growth factor a, Cttn - cortactin, Kifc3 - kinesin family member c3, Dst - dystonin, Arhgef7 - rho guanine nucleotide exchange factor (gef) 7, Zfp384 - zinc finger protein 384, Add1 - adducin 1 (alpha), Atp2a2 - atpase, ca++ transporting, cardiac muscle, slow twitch 2, Nf2 - neurofibromin 2 (merlin), Ppfia1 - protein tyrosine phosphatase, receptor type, f polypeptide…	GO:CC
GO:0030054	cell junction	1.29e-09	6.12e-07	2.13	13032	619	693	70	[Cttn - cortactin, Dst - dystonin, Add1 - adducin 1 (alpha), Nf2 - neurofibromin 2 (merlin), Atp2a2 - atpase, ca++ transporting, cardiac muscle, slow twitch 2, App - amyloid beta (a4) precursor protein, Map4k4 - mitogen-activated protein kinase kinase kinase kinase 4, Ect2 - epithelial cell transforming sequence 2 oncogene, Dnm2 - dynamin 2, Pip5k1c - phosphatidylinositol-4-phosphate 5-kinase, ty…	GO:CC
GO:0070161	anchoring junction	2.49e-09	9.43e-07	2.77	13032	278	693	41	[Vegfa - vascular endothelial growth factor a, Cttn - cortactin, Kifc3 - kinesin family member c3, Dst - dystonin, Arhgef7 - rho guanine nucleotide exchange factor (gef) 7, Zfp384 - zinc finger protein 384, Add1 - adducin 1 (alpha), Atp2a2 - atpase, ca++ transporting, cardiac muscle, slow twitch 2, Nf2 - neurofibromin 2 (merlin), Ppfia1 - protein tyrosine phosphatase, receptor type, f polypeptide…	GO:CC
GO:0042995	cell projection	1e-07	3.17e-05	1.58	13032	1477	693	124	[Utrn - utrophin, Arl13b - adp-ribosylation factor-like 13b, Dst - dystonin, Sh3pxd2a - sh3 and px domains 2a, Kcnd1 - potassium voltage-gated channel, shal-related subfamily, member 1, Cep164 - centrosomal protein 164, Timp2 - timp metallopeptidase inhibitor 2, Add1 - adducin 1 (alpha), Trip10 - thyroid hormone receptor interactor 10, Opa1 - optic atrophy 1, App - amyloid beta (a4) precursor pro…	GO:CC
GO:0030055	cell-substrate junction	2.23e-07	6.03e-05	2.96	13032	178	693	28	[Cttn - cortactin, Dst - dystonin, Arhgef7 - rho guanine nucleotide exchange factor (gef) 7, Zfp384 - zinc finger protein 384, Ppfia1 - protein tyrosine phosphatase, receptor type, f polypeptide (ptprf), interacting protein (liprin), alpha 1, Clasp1 - cytoplasmic linker associated protein 1, Map4k4 - mitogen-activated protein kinase kinase kinase kinase 4, Pip5k1c - phosphatidylinositol-4-phospha…	GO:CC
GO:0014069	postsynaptic density	2.8e-07	6.62e-05	2.45	13032	292	693	38	[Palm - paralemmin, Macf1 - microtubule-actin crosslinking factor 1, Dst - dystonin, Kcnd1 - potassium voltage-gated channel, shal-related subfamily, member 1, Abi1 - abl-interactor 1, Syngap1 - synaptic ras gtpase activating protein 1, Add1 - adducin 1 (alpha), Snap47 - synaptosomal-associated protein, 47, Nf1 - neurofibromin 1, Dnm2 - dynamin 2, Pip5k1c - phosphatidylinositol-4-phosphate 5-kina…	GO:CC
GO:0099572	postsynaptic specialization	3.06e-07	6.43e-05	2.44	13032	293	693	38	[Palm - paralemmin, Macf1 - microtubule-actin crosslinking factor 1, Dst - dystonin, Kcnd1 - potassium voltage-gated channel, shal-related subfamily, member 1, Abi1 - abl-interactor 1, Syngap1 - synaptic ras gtpase activating protein 1, Add1 - adducin 1 (alpha), Snap47 - synaptosomal-associated protein, 47, Nf1 - neurofibromin 1, Dnm2 - dynamin 2, Pip5k1c - phosphatidylinositol-4-phosphate 5-kina…	GO:CC
GO:0044430	cytoskeletal part	3.54e-07	6.71e-05	1.59	13032	1311	693	111	[Utrn - utrophin, Arl13b - adp-ribosylation factor-like 13b, Prc1 - protein regulator of cytokinesis 1, Dst - dystonin, Sh3pxd2a - sh3 and px domains 2a, Cep164 - centrosomal protein 164, Add1 - adducin 1 (alpha), Cbx3 - chromobox homolog 3, Spast - spastin, App - amyloid beta (a4) precursor protein, Ect2 - epithelial cell transforming sequence 2 oncogene, Myo5a - myosin va, Ubr4 - ubiquitin prot…	GO:CC
GO:0120038	plasma membrane bounded cell projection part	5.96e-07	0.000103	1.57	13032	1340	693	112	[Ocrl - oculocerebrorenal syndrome of lowe, Utrn - utrophin, Arl13b - adp-ribosylation factor-like 13b, Dst - dystonin, Kcnd1 - potassium voltage-gated channel, shal-related subfamily, member 1, Cep164 - centrosomal protein 164, Timp2 - timp metallopeptidase inhibitor 2, Add1 - adducin 1 (alpha), Opa1 - optic atrophy 1, Spast - spastin, App - amyloid beta (a4) precursor protein, Nf1 - neurofibrom…	GO:CC
GO:0044463	cell projection part	5.96e-07	9.41e-05	1.57	13032	1340	693	112	[Ocrl - oculocerebrorenal syndrome of lowe, Utrn - utrophin, Arl13b - adp-ribosylation factor-like 13b, Dst - dystonin, Kcnd1 - potassium voltage-gated channel, shal-related subfamily, member 1, Cep164 - centrosomal protein 164, Timp2 - timp metallopeptidase inhibitor 2, Add1 - adducin 1 (alpha), Opa1 - optic atrophy 1, Spast - spastin, App - amyloid beta (a4) precursor protein, Nf1 - neurofibrom…	GO:CC
GO:0120025	plasma membrane bounded cell projection	9.7e-07	0.000141	1.54	13032	1415	693	116	[Utrn - utrophin, Arl13b - adp-ribosylation factor-like 13b, Dst - dystonin, Kcnd1 - potassium voltage-gated channel, shal-related subfamily, member 1, Cep164 - centrosomal protein 164, Timp2 - timp metallopeptidase inhibitor 2, Add1 - adducin 1 (alpha), Opa1 - optic atrophy 1, App - amyloid beta (a4) precursor protein, Nf1 - neurofibromin 1, Fam149b1 - family with sequence similarity 149, member…	GO:CC
GO:0005924	cell-substrate adherens junction	1.17e-06	0.000159	2.86	13032	171	693	26	[Cttn - cortactin, Dst - dystonin, Arhgef7 - rho guanine nucleotide exchange factor (gef) 7, Zfp384 - zinc finger protein 384, Ppfia1 - protein tyrosine phosphatase, receptor type, f polypeptide (ptprf), interacting protein (liprin), alpha 1, Clasp1 - cytoplasmic linker associated protein 1, Map4k4 - mitogen-activated protein kinase kinase kinase kinase 4, Pip5k1c - phosphatidylinositol-4-phospha…	GO:CC
GO:0005938	cell cortex	1.6e-06	0.000202	2.88	13032	163	693	25	[Cttn - cortactin, Flna - filamin a, alpha, Arhgef7 - rho guanine nucleotide exchange factor (gef) 7, Trip10 - thyroid hormone receptor interactor 10, Clasp1 - cytoplasmic linker associated protein 1, Ect2 - epithelial cell transforming sequence 2 oncogene, Dnm2 - dynamin 2, Myo9b - myosin ixb, Iqsec2 - iq motif and sec7 domain 2, Epb41l2 - erythrocyte membrane protein band 4.1-like 2, Csnk1g2 - …	GO:CC
GO:0043226	organelle	1.94e-06	0.000229	1.14	13032	7947	693	480	[Utrn - utrophin, Usf1 - upstream transcription factor 1, Rreb1 - ras responsive element binding protein 1, Add1 - adducin 1 (alpha), Ash1l - ash1 (absent, small, or homeotic)-like (drosophila), Ect2 - epithelial cell transforming sequence 2 oncogene, Gtf2i - general transcription factor ii i, Crem - camp responsive element modulator, Fam149b1 - family with sequence similarity 149, member b1, Pip…	GO:CC
GO:0005925	focal adhesion	2.25e-06	0.00025	2.83	13032	166	693	25	[Cttn - cortactin, Dst - dystonin, Arhgef7 - rho guanine nucleotide exchange factor (gef) 7, Zfp384 - zinc finger protein 384, Ppfia1 - protein tyrosine phosphatase, receptor type, f polypeptide (ptprf), interacting protein (liprin), alpha 1, Clasp1 - cytoplasmic linker associated protein 1, Map4k4 - mitogen-activated protein kinase kinase kinase kinase 4, Pip5k1c - phosphatidylinositol-4-phospha…	GO:CC
GO:0044464	cell part	2.42e-06	0.000255	1.06	13032	11399	693	643	[Mbnl2 - muscleblind-like splicing regulator 2, Utrn - utrophin, Grk6 - g protein-coupled receptor kinase 6, Slc35b3 - solute carrier family 35 (adenosine 3'-phospho 5'-phosphosulfate transporter), member b3, Usf1 - upstream transcription factor 1, Rreb1 - ras responsive element binding protein 1, Dgka - diacylglycerol kinase, alpha, Add1 - adducin 1 (alpha), Ash1l - ash1 (absent, small, or homeo…	GO:CC
GO:0005737	cytoplasm	2.55e-06	0.000254	1.25	13032	4247	693	282	[Mbnl2 - muscleblind-like splicing regulator 2, Utrn - utrophin, Eps15l1 - epidermal growth factor receptor pathway substrate 15-like 1, Prc1 - protein regulator of cytokinesis 1, Dst - dystonin, Add1 - adducin 1 (alpha), Spast - spastin, Map4k4 - mitogen-activated protein kinase kinase kinase kinase 4, Nadsyn1 - nad synthetase 1, Ect2 - epithelial cell transforming sequence 2 oncogene, Gtf2i - g…	GO:CC
GO:0044422	organelle part	4.1e-06	0.000388	1.16	13032	6897	693	424	[Mbnl2 - muscleblind-like splicing regulator 2, Utrn - utrophin, Slc35b3 - solute carrier family 35 (adenosine 3'-phospho 5'-phosphosulfate transporter), member b3, Usf1 - upstream transcription factor 1, Rreb1 - ras responsive element binding protein 1, Add1 - adducin 1 (alpha), Ash1l - ash1 (absent, small, or homeotic)-like (drosophila), Ect2 - epithelial cell transforming sequence 2 oncogene, …	GO:CC
GO:0044444	cytoplasmic part	6.18e-06	0.000557	1.15	13032	6861	693	421	[Utrn - utrophin, Grk6 - g protein-coupled receptor kinase 6, Slc35b3 - solute carrier family 35 (adenosine 3'-phospho 5'-phosphosulfate transporter), member b3, Dgka - diacylglycerol kinase, alpha, Add1 - adducin 1 (alpha), Ash1l - ash1 (absent, small, or homeotic)-like (drosophila), Ect2 - epithelial cell transforming sequence 2 oncogene, Pip5k1c - phosphatidylinositol-4-phosphate 5-kinase, typ…	GO:CC
GO:0097458	neuron part	7.99e-06	0.000688	1.45	13032	1637	693	126	[Ocrl - oculocerebrorenal syndrome of lowe, Vamp4 - vesicle-associated membrane protein 4, Utrn - utrophin, Dst - dystonin, Kcnd1 - potassium voltage-gated channel, shal-related subfamily, member 1, Timp2 - timp metallopeptidase inhibitor 2, Add1 - adducin 1 (alpha), Opa1 - optic atrophy 1, App - amyloid beta (a4) precursor protein, Spast - spastin, Nf1 - neurofibromin 1, Gtf2i - general transcri…	GO:CC
GO:0030427	site of polarized growth	1.04e-05	0.000857	2.55	13032	192	693	26	[Tpm3 - tropomyosin 3, Utrn - utrophin, Mapk8ip1 - mitogen-activated protein kinase 8 interacting protein 1, Cttn - cortactin, Flna - filamin a, alpha, Arhgef7 - rho guanine nucleotide exchange factor (gef) 7, Timp2 - timp metallopeptidase inhibitor 2, Abi1 - abl-interactor 1, Klc1 - kinesin light chain 1, App - amyloid beta (a4) precursor protein, Mapk8ip3 - mitogen-activated protein kinase 8 in…	GO:CC
GO:0044446	intracellular organelle part	1.18e-05	0.000933	1.15	13032	6648	693	408	[Mbnl2 - muscleblind-like splicing regulator 2, Utrn - utrophin, Slc35b3 - solute carrier family 35 (adenosine 3'-phospho 5'-phosphosulfate transporter), member b3, Usf1 - upstream transcription factor 1, Rreb1 - ras responsive element binding protein 1, Add1 - adducin 1 (alpha), Ash1l - ash1 (absent, small, or homeotic)-like (drosophila), Ect2 - epithelial cell transforming sequence 2 oncogene, …	GO:CC
GO:0099568	cytoplasmic region	1.32e-05	0.000997	2.3	13032	254	693	31	[Cttn - cortactin, Flna - filamin a, alpha, Dst - dystonin, Arhgef7 - rho guanine nucleotide exchange factor (gef) 7, Trip10 - thyroid hormone receptor interactor 10, Spast - spastin, Clasp1 - cytoplasmic linker associated protein 1, Mapk8ip3 - mitogen-activated protein kinase 8 interacting protein 3, Ect2 - epithelial cell transforming sequence 2 oncogene, Dnm2 - dynamin 2, Iqsec2 - iq motif and…	GO:CC
GO:0030426	growth cone	1.75e-05	0.00127	2.53	13032	186	693	25	[Tpm3 - tropomyosin 3, Utrn - utrophin, Mapk8ip1 - mitogen-activated protein kinase 8 interacting protein 1, Cttn - cortactin, Flna - filamin a, alpha, Arhgef7 - rho guanine nucleotide exchange factor (gef) 7, Timp2 - timp metallopeptidase inhibitor 2, Abi1 - abl-interactor 1, Klc1 - kinesin light chain 1, App - amyloid beta (a4) precursor protein, Mapk8ip3 - mitogen-activated protein kinase 8 in…	GO:CC
GO:0005856	cytoskeleton	2.24e-05	0.00157	1.7	13032	697	693	63	[Utrn - utrophin, Cttn - cortactin, Prc1 - protein regulator of cytokinesis 1, Dst - dystonin, Add1 - adducin 1 (alpha), Nf2 - neurofibromin 2 (merlin), Trip10 - thyroid hormone receptor interactor 10, Spast - spastin, Acaca - acetyl-coa carboxylase alpha, Dnm2 - dynamin 2, Arhgap35 - rho gtpase activating protein 35, Myo5a - myosin va, Camsap2 - calmodulin regulated spectrin-associated protein f…	GO:CC
GO:0044428	nuclear part	2.65e-05	0.00179	1.25	13032	3650	693	242	[Mbnl2 - muscleblind-like splicing regulator 2, Utrn - utrophin, Prc1 - protein regulator of cytokinesis 1, Dst - dystonin, Usf1 - upstream transcription factor 1, Rreb1 - ras responsive element binding protein 1, Add1 - adducin 1 (alpha), Spast - spastin, Ash1l - ash1 (absent, small, or homeotic)-like (drosophila), Ect2 - epithelial cell transforming sequence 2 oncogene, Gtf2i - general transcri…	GO:CC
GO:0030018	Z disc	2.69e-05	0.00176	3	13032	113	693	18	[Actn1 - actinin, alpha 1, Atp2b4 - atpase, ca++ transporting, plasma membrane 4, Flna - filamin a, alpha, Fkbp1b - fk506 binding protein 1b, Pdlim7 - pdz and lim domain 7, Dnajb6 - dnaj (hsp40) homolog, subfamily b, member 6, Dst - dystonin, Syne2 - spectrin repeat containing, nuclear envelope 2, Ppp3cb - protein phosphatase 3, catalytic subunit, beta isozyme, Actn4 - actinin alpha 4, Sync - syn…	GO:CC
GO:0005886	plasma membrane	3.09e-05	0.00195	1.32	13032	2464	693	173	[Ocrl - oculocerebrorenal syndrome of lowe, Utrn - utrophin, Eps15l1 - epidermal growth factor receptor pathway substrate 15-like 1, Grk6 - g protein-coupled receptor kinase 6, Prc1 - protein regulator of cytokinesis 1, Dst - dystonin, Dgka - diacylglycerol kinase, alpha, Add1 - adducin 1 (alpha), Myof - myoferlin, Trip10 - thyroid hormone receptor interactor 10, App - amyloid beta (a4) precursor…	GO:CC
GO:0043229	intracellular organelle	3.68e-05	0.00225	1.12	13032	7731	693	461	[Utrn - utrophin, Usf1 - upstream transcription factor 1, Rreb1 - ras responsive element binding protein 1, Add1 - adducin 1 (alpha), Ash1l - ash1 (absent, small, or homeotic)-like (drosophila), Ect2 - epithelial cell transforming sequence 2 oncogene, Gtf2i - general transcription factor ii i, Crem - camp responsive element modulator, Fxr1 - fragile x mental retardation, autosomal homolog 1, Cbl …	GO:CC
GO:0005634	nucleus	4.26e-05	0.00252	1.23	13032	3922	693	256	[Prc1 - protein regulator of cytokinesis 1, Dst - dystonin, Usf1 - upstream transcription factor 1, Rreb1 - ras responsive element binding protein 1, Add1 - adducin 1 (alpha), Kdm5a - lysine (k)-specific demethylase 5a, Spast - spastin, Ash1l - ash1 (absent, small, or homeotic)-like (drosophila), Ect2 - epithelial cell transforming sequence 2 oncogene, Gtf2i - general transcription factor ii i, C…	GO:CC
GO:0005905	clathrin-coated pit	6.01e-05	0.00345	4.06	13032	51	693	11	[Ocrl - oculocerebrorenal syndrome of lowe, App - amyloid beta (a4) precursor protein, Cttn - cortactin, Numb - numb homolog (drosophila), Dnm2 - dynamin 2, Picalm - phosphatidylinositol binding clathrin assembly protein, Reps1 - ralbp1 associated eps domain containing 1, Atat1 - alpha tubulin acetyltransferase 1, Eps15 - epidermal growth factor receptor pathway substrate 15, Arrb1 - arrestin, be…	GO:CC
GO:0043231	intracellular membrane-bounded organelle	6.04e-05	0.00336	1.14	13032	6475	693	394	[Usf1 - upstream transcription factor 1, Rreb1 - ras responsive element binding protein 1, Add1 - adducin 1 (alpha), Ash1l - ash1 (absent, small, or homeotic)-like (drosophila), Ect2 - epithelial cell transforming sequence 2 oncogene, Gtf2i - general transcription factor ii i, Crem - camp responsive element modulator, Fxr1 - fragile x mental retardation, autosomal homolog 1, Cbl - cbl proto-oncog…	GO:CC
GO:0043227	membrane-bounded organelle	6.43e-05	0.00348	1.13	13032	6992	693	421	[Usf1 - upstream transcription factor 1, Rreb1 - ras responsive element binding protein 1, Add1 - adducin 1 (alpha), Ash1l - ash1 (absent, small, or homeotic)-like (drosophila), Ect2 - epithelial cell transforming sequence 2 oncogene, Gtf2i - general transcription factor ii i, Crem - camp responsive element modulator, Fxr1 - fragile x mental retardation, autosomal homolog 1, Cbl - cbl proto-oncog…	GO:CC
GO:0048471	perinuclear region of cytoplasm	6.45e-05	0.00339	1.69	13032	634	693	57	[Mapk8ip1 - mitogen-activated protein kinase 8 interacting protein 1, Dnajb6 - dnaj (hsp40) homolog, subfamily b, member 6, Dst - dystonin, Golga2 - golgin a2, Maf1 - maf1 homolog (s. cerevisiae), Add1 - adducin 1 (alpha), Nf2 - neurofibromin 2 (merlin), Atp2a2 - atpase, ca++ transporting, cardiac muscle, slow twitch 2, Spast - spastin, App - amyloid beta (a4) precursor protein, Obsl1 - obscurin-…	GO:CC
GO:0043005	neuron projection	8.14e-05	0.00417	1.52	13032	1001	693	81	[Palm - paralemmin, Mapk8ip1 - mitogen-activated protein kinase 8 interacting protein 1, Cttn - cortactin, Cln3 - ceroid-lipofuscinosis, neuronal 3, Dst - dystonin, Dip2b - dip2 disco-interacting protein 2 homolog b (drosophila), Kcnd1 - potassium voltage-gated channel, shal-related subfamily, member 1, Fam126a - family with sequence similarity 126, member a, Maf1 - maf1 homolog (s. cerevisiae), …	GO:CC
GO:0016020	membrane	8.83e-05	0.0044	1.19	13032	4518	693	287	[Utrn - utrophin, Eps15l1 - epidermal growth factor receptor pathway substrate 15-like 1, Grk6 - g protein-coupled receptor kinase 6, Prc1 - protein regulator of cytokinesis 1, Dst - dystonin, Dgka - diacylglycerol kinase, alpha, Add1 - adducin 1 (alpha), Spast - spastin, Ect2 - epithelial cell transforming sequence 2 oncogene, Myo5a - myosin va, Pip5k1c - phosphatidylinositol-4-phosphate 5-kinas…	GO:CC
GO:0099513	polymeric cytoskeletal fiber	0.000112	0.00542	1.79	13032	474	693	45	[Tpm3 - tropomyosin 3, Macf1 - microtubule-actin crosslinking factor 1, Cttn - cortactin, Kifc3 - kinesin family member c3, Flna - filamin a, alpha, Dst - dystonin, Clip1 - cap-gly domain containing linker protein 1, Golga2 - golgin a2, Iffo2 - intermediate filament family orphan 2, Bcas3 - breast carcinoma amplified sequence 3, Mdm1 - mdm1 nuclear protein homolog (mouse), Klc1 - kinesin light ch…	GO:CC
GO:0044456	synapse part	0.000119	0.00562	1.53	13032	935	693	76	[Palm - paralemmin, Vamp4 - vesicle-associated membrane protein 4, Utrn - utrophin, Cttn - cortactin, Cln3 - ceroid-lipofuscinosis, neuronal 3, Dst - dystonin, Kcnd1 - potassium voltage-gated channel, shal-related subfamily, member 1, RGD1307100 - similar to riken cdna d630029k19, Add1 - adducin 1 (alpha), App - amyloid beta (a4) precursor protein, Nf1 - neurofibromin 1, Dennd1a - denn/madd domai…	GO:CC
GO:0045202	synapse	0.000149	0.00687	1.56	13032	819	693	68	[Utrn - utrophin, Mapk8ip1 - mitogen-activated protein kinase 8 interacting protein 1, Cttn - cortactin, Maf1 - maf1 homolog (s. cerevisiae), Add1 - adducin 1 (alpha), Cpeb2 - cytoplasmic polyadenylation element binding protein 2, Nf2 - neurofibromin 2 (merlin), Atp2a2 - atpase, ca++ transporting, cardiac muscle, slow twitch 2, App - amyloid beta (a4) precursor protein, Obsl1 - obscurin-like 1, D…	GO:CC
GO:0030027	lamellipodium	0.000149	0.00672	2.42	13032	163	693	21	[Actn1 - actinin, alpha 1, Cttn - cortactin, Ptk2b - protein tyrosine kinase 2 beta, Ccdc88a - coiled coil domain containing 88a, Ctnnd1 - catenin (cadherin associated protein), delta 1, Enah - enabled homolog (drosophila), Arhgef7 - rho guanine nucleotide exchange factor (gef) 7, Dysf - dysferlin, Abi1 - abl-interactor 1, Pld1 - phospholipase d1, Stx2 - syntaxin 2, Nf2 - neurofibromin 2 (merlin)…	GO:CC
GO:0042641	actomyosin	0.000191	0.0084	3.17	13032	77	693	13	[Actn1 - actinin, alpha 1, Tpm3 - tropomyosin 3, Pdlim7 - pdz and lim domain 7, Dst - dystonin, Enah - enabled homolog (drosophila), Actn4 - actinin alpha 4, Myo5a - myosin va, Flnb - filamin b, beta, Sorbs1 - sorbin and sh3 domain containing 1, Cdc42bpa - cdc42 binding protein kinase alpha, Tpm1 - tropomyosin 1, alpha, Pdlim5 - pdz and lim domain 5, Ldb3 - lim domain binding 3]	GO:CC
GO:0044448	cell cortex part	0.000208	0.00896	2.43	13032	155	693	20	[Actn1 - actinin, alpha 1, Tpm3 - tropomyosin 3, Utrn - utrophin, Erc1 - elks/rab6-interacting/cast family member 1, Cttn - cortactin, Flna - filamin a, alpha, Ctnnd1 - catenin (cadherin associated protein), delta 1, Exoc1 - exocyst complex component 1, Akap13 - a kinase (prka) anchor protein 13, Nf2 - neurofibromin 2 (merlin), Numa1 - nuclear mitotic apparatus protein 1, Actn4 - actinin alpha 4,…	GO:CC
GO:0045180	basal cortex	0.000244	0.0103	10.75	13032	7	693	4	[Clasp1 - cytoplasmic linker associated protein 1, Phldb2 - pleckstrin homology-like domain, family b, member 2, Phldb1 - pleckstrin homology-like domain, family b, member 1, Mark2 - map/microtubule affinity-regulating kinase 2]	GO:CC
GO:0005815	microtubule organizing center	0.000258	0.0106	1.66	13032	579	693	51	[Cep164 - centrosomal protein 164, Cep170 - centrosomal protein 170, Spast - spastin, Obsl1 - obscurin-like 1, Dnm2 - dynamin 2, Arhgap35 - rho gtpase activating protein 35, Ubr4 - ubiquitin protein ligase e3 component n-recognin 4, Camsap2 - calmodulin regulated spectrin-associated protein family, member 2, Rab11fip3 - rab11 family interacting protein 3 (class ii), Hmbox1 - homeobox containing 1…	GO:CC
GO:0099738	cell cortex region	0.000296	0.0119	4.03	13032	42	693	9	[Clasp1 - cytoplasmic linker associated protein 1, Erc1 - elks/rab6-interacting/cast family member 1, Phldb2 - pleckstrin homology-like domain, family b, member 2, Ctnnd1 - catenin (cadherin associated protein), delta 1, Iqsec2 - iq motif and sec7 domain 2, Phldb1 - pleckstrin homology-like domain, family b, member 1, Epb41l2 - erythrocyte membrane protein band 4.1-like 2, Numa1 - nuclear mitotic…	GO:CC
GO:0099081	supramolecular polymer	0.000455	0.018	1.66	13032	534	693	47	[Tpm3 - tropomyosin 3, Macf1 - microtubule-actin crosslinking factor 1, Cttn - cortactin, Kifc3 - kinesin family member c3, Flna - filamin a, alpha, Dst - dystonin, Clip1 - cap-gly domain containing linker protein 1, Golga2 - golgin a2, Iffo2 - intermediate filament family orphan 2, Bcas3 - breast carcinoma amplified sequence 3, Mdm1 - mdm1 nuclear protein homolog (mouse), Klc1 - kinesin light ch…	GO:CC
GO:0099512	supramolecular fiber	0.000455	0.0176	1.66	13032	534	693	47	[Tpm3 - tropomyosin 3, Macf1 - microtubule-actin crosslinking factor 1, Cttn - cortactin, Kifc3 - kinesin family member c3, Flna - filamin a, alpha, Dst - dystonin, Clip1 - cap-gly domain containing linker protein 1, Golga2 - golgin a2, Iffo2 - intermediate filament family orphan 2, Bcas3 - breast carcinoma amplified sequence 3, Mdm1 - mdm1 nuclear protein homolog (mouse), Klc1 - kinesin light ch…	GO:CC
GO:0099080	supramolecular complex	0.000474	0.018	1.65	13032	535	693	47	[Tpm3 - tropomyosin 3, Macf1 - microtubule-actin crosslinking factor 1, Cttn - cortactin, Kifc3 - kinesin family member c3, Flna - filamin a, alpha, Dst - dystonin, Clip1 - cap-gly domain containing linker protein 1, Golga2 - golgin a2, Iffo2 - intermediate filament family orphan 2, Bcas3 - breast carcinoma amplified sequence 3, Mdm1 - mdm1 nuclear protein homolog (mouse), Klc1 - kinesin light ch…	GO:CC
GO:0005794	Golgi apparatus	0.000497	0.0184	1.49	13032	870	693	69	[Vamp4 - vesicle-associated membrane protein 4, Yif1a - yip1 interacting factor homolog a (s. cerevisiae), Cttn - cortactin, Atp2c1 - atpase, ca++ transporting, type 2c, member 1, Slc39a11 - solute carrier family 39, member 11, Cln3 - ceroid-lipofuscinosis, neuronal 3, Myrf - myelin regulatory factor, Cog1 - component of oligomeric golgi complex 1, Golga2 - golgin a2, Trip10 - thyroid hormone rec…	GO:CC
GO:0005654	nucleoplasm	0.000507	0.0185	1.26	13032	2527	693	169	[Mbnl2 - muscleblind-like splicing regulator 2, Utrn - utrophin, Myrf - myelin regulatory factor, Dnajb6 - dnaj (hsp40) homolog, subfamily b, member 6, Prc1 - protein regulator of cytokinesis 1, Dst - dystonin, Usf1 - upstream transcription factor 1, Cep164 - centrosomal protein 164, Add1 - adducin 1 (alpha), Pola2 - polymerase (dna directed), alpha 2, accessory subunit, Trip10 - thyroid hormone …	GO:CC
GO:0031982	vesicle	0.000517	0.0185	1.38	13032	1334	693	98	[Ocrl - oculocerebrorenal syndrome of lowe, Vamp4 - vesicle-associated membrane protein 4, Dst - dystonin, Myof - myoferlin, Spast - spastin, App - amyloid beta (a4) precursor protein, Myo5a - myosin va, Aldoa - aldolase a, fructose-bisphosphate, Sec24b - sec24 family, member b (s. cerevisiae), Clstn1 - calsyntenin 1, Pikfyve - phosphoinositide kinase, fyve finger containing, Dvl1 - dishevelled s…	GO:CC
GO:0042383	sarcolemma	0.000606	0.0212	2.51	13032	120	693	16	[Actn1 - actinin, alpha 1, Atp2b4 - atpase, ca++ transporting, plasma membrane 4, Slc38a2 - solute carrier family 38, member 2, Utrn - utrophin, Anxa6 - annexin a6, Dst - dystonin, Slmap - sarcolemma associated protein, Dysf - dysferlin, Dtna - dystrobrevin, alpha, Sync - syncoilin, intermediate filament protein, Gnas - gnas complex locus, Smpd4 - sphingomyelin phosphodiesterase 4, neutral membra…	GO:CC
GO:0033267	axon part	0.000609	0.021	1.71	13032	439	693	40	[Atp6v0a1 - atpase, h+ transporting, lysosomal v0 subunit a1, Tpm3 - tropomyosin 3, Utrn - utrophin, Mapk8ip1 - mitogen-activated protein kinase 8 interacting protein 1, Cttn - cortactin, Flna - filamin a, alpha, Dst - dystonin, Arhgef7 - rho guanine nucleotide exchange factor (gef) 7, Timp2 - timp metallopeptidase inhibitor 2, Abi1 - abl-interactor 1, Klc1 - kinesin light chain 1, Spast - spasti…	GO:CC
GO:0044450	microtubule organizing center part	0.000655	0.0222	2.09	13032	207	693	23	[Nin - ninein (gsk3b interacting protein), Spag9 - sperm associated antigen 9, Ccdc88a - coiled coil domain containing 88a, Cep164 - centrosomal protein 164, Dysf - dysferlin, Ift140 - intraflagellar transport 140, Rab11fip5 - rab11 family interacting protein 5 (class i), Mdm1 - mdm1 nuclear protein homolog (mouse), Pcnt - pericentrin, Uxt - ubiquitously-expressed, prefoldin-like chaperone, Cep17…	GO:CC
GO:0032432	actin filament bundle	0.000709	0.0235	2.93	13032	77	693	12	[Actn1 - actinin, alpha 1, Tpm3 - tropomyosin 3, Flna - filamin a, alpha, Pdlim7 - pdz and lim domain 7, Dst - dystonin, Flnb - filamin b, beta, Enah - enabled homolog (drosophila), Sorbs1 - sorbin and sh3 domain containing 1, Tpm1 - tropomyosin 1, alpha, Pdlim5 - pdz and lim domain 5, Ldb3 - lim domain binding 3, Actn4 - actinin alpha 4]	GO:CC
GO:0005884	actin filament	0.000728	0.0238	2.78	13032	88	693	13	[Actn1 - actinin, alpha 1, Tpm3 - tropomyosin 3, Cttn - cortactin, Flna - filamin a, alpha, Akap13 - a kinase (prka) anchor protein 13, Cobl - cordon-bleu wh2 repeat protein, Myo1b - myosin ib, Myo5a - myosin va, Tpm2 - tropomyosin 2, beta, Myo9b - myosin ixb, Fyn - fyn oncogene related to src, fgr, yes, Tpm1 - tropomyosin 1, alpha, Mark2 - map/microtubule affinity-regulating kinase 2]	GO:CC
GO:0031410	cytoplasmic vesicle	0.000889	0.0285	1.38	13032	1225	693	90	[Snx14 - sorting nexin 14, Ocrl - oculocerebrorenal syndrome of lowe, Vamp4 - vesicle-associated membrane protein 4, Yif1a - yip1 interacting factor homolog a (s. cerevisiae), Atp2c1 - atpase, ca++ transporting, type 2c, member 1, Nudt1 - nudix (nucleoside diphosphate linked moiety x)-type motif 1, Snx32 - sorting nexin 32, Cln3 - ceroid-lipofuscinosis, neuronal 3, Dst - dystonin, Golga2 - golgin…	GO:CC
GO:0001726	ruffle	0.000904	0.0285	2.72	13032	90	693	13	[Actn1 - actinin, alpha 1, Cttn - cortactin, Pdlim7 - pdz and lim domain 7, Clip1 - cap-gly domain containing linker protein 1, Arhgef7 - rho guanine nucleotide exchange factor (gef) 7, Tln2 - talin 2, Nf2 - neurofibromin 2 (merlin), Cobl - cordon-bleu wh2 repeat protein, Gsn - gelsolin, Gnas - gnas complex locus, Myo5a - myosin va, Myo9b - myosin ixb, Arfip2 - adp-ribosylation factor interacting…	GO:CC
GO:0030175	filopodium	0.000963	0.0299	3	13032	69	693	11	[Palm - paralemmin, App - amyloid beta (a4) precursor protein, Utrn - utrophin, Fat1 - fat atypical cadherin 1, Fxr1 - fragile x mental retardation, autosomal homolog 1, Enah - enabled homolog (drosophila), Itga6 - integrin, alpha 6, Inppl1 - inositol polyphosphate phosphatase-like 1, Dmd - dystrophin, Nf2 - neurofibromin 2 (merlin), Myo1b - myosin ib]	GO:CC
GO:0044449	contractile fiber part	0.000964	0.0295	2.11	13032	187	693	21	[Actn1 - actinin, alpha 1, Atp2b4 - atpase, ca++ transporting, plasma membrane 4, Flna - filamin a, alpha, Fkbp1b - fk506 binding protein 1b, Pdlim7 - pdz and lim domain 7, Dnajb6 - dnaj (hsp40) homolog, subfamily b, member 6, Dst - dystonin, Syne2 - spectrin repeat containing, nuclear envelope 2, Ppp3cb - protein phosphatase 3, catalytic subunit, beta isozyme, Actn4 - actinin alpha 4, Sync - syn…	GO:CC

## Sheet: D2-RBPMS KD2
GO Term	Description	P-value	FDR q-value	Enrichment	N	B	n	b	Genes	GO_category
GO:0019219	regulation of nucleobase-containing compound metabolic process	7.65e-07	0.0117	1.53	14248	3046	333	109	[Cxxc5 - cxxc finger protein 5, Znf740 - zinc finger protein 740, Mef2d - myocyte enhancer factor 2d, Psmd10 - proteasome (prosome, macropain) 26s subunit, non-atpase, 10, Crem - camp responsive element modulator, Zfp655 - zinc finger protein 655, Slfn13 - schlafen family member 13, Dedd - death effector domain-containing, Actn1 - actinin, alpha 1, Zfp184 - zinc finger protein 184, Tsc22d1 - tsc2…	GO:BP
GO:0051252	regulation of RNA metabolic process	1.07e-05	0.0819	1.5	14248	2768	333	97	[Cxxc5 - cxxc finger protein 5, Znf740 - zinc finger protein 740, Mef2d - myocyte enhancer factor 2d, Psmd10 - proteasome (prosome, macropain) 26s subunit, non-atpase, 10, Crem - camp responsive element modulator, Zfp655 - zinc finger protein 655, Dedd - death effector domain-containing, Actn1 - actinin, alpha 1, Zfp184 - zinc finger protein 184, Tsc22d1 - tsc22 domain family, member 1, Zkscan3 -…	GO:BP
GO:1900078	positive regulation of cellular response to insulin stimulus	3.8e-05	0.194	9.17	14248	28	333	6	[Gkap1 - g kinase anchoring protein 1, Esrra - estrogen related receptor, alpha, Myo5a - myosin va, Sorbs1 - sorbin and sh3 domain containing 1, Src - v-src avian sarcoma (schmidt-ruppin a-2) viral oncogene homolog, Opa1 - optic atrophy 1]	GO:BP
GO:0010556	regulation of macromolecule biosynthetic process	3.93e-05	0.151	1.44	14248	2968	333	100	[Cxxc5 - cxxc finger protein 5, Znf740 - zinc finger protein 740, Mef2d - myocyte enhancer factor 2d, Psmd10 - proteasome (prosome, macropain) 26s subunit, non-atpase, 10, Crem - camp responsive element modulator, Zfp655 - zinc finger protein 655, Slfn13 - schlafen family member 13, Dedd - death effector domain-containing, Actn1 - actinin, alpha 1, Zfp184 - zinc finger protein 184, Tsc22d1 - tsc2…	GO:BP
GO:2000112	regulation of cellular macromolecule biosynthetic process	4.19e-05	0.128	1.44	14248	2935	333	99	[Cxxc5 - cxxc finger protein 5, Znf740 - zinc finger protein 740, Mef2d - myocyte enhancer factor 2d, Psmd10 - proteasome (prosome, macropain) 26s subunit, non-atpase, 10, Crem - camp responsive element modulator, Zfp655 - zinc finger protein 655, Slfn13 - schlafen family member 13, Dedd - death effector domain-containing, Actn1 - actinin, alpha 1, Zfp184 - zinc finger protein 184, Tsc22d1 - tsc2…	GO:BP
GO:0045934	negative regulation of nucleobase-containing compound metabolic process	4.61e-05	0.118	1.75	14248	1271	333	52	[Cxxc5 - cxxc finger protein 5, Med25 - mediator complex subunit 25, Irf3 - interferon regulatory factor 3, Fnip1 - folliculin interacting protein 1, Recql5 - recq protein-like 5, Psmd10 - proteasome (prosome, macropain) 26s subunit, non-atpase, 10, Crem - camp responsive element modulator, Slfn13 - schlafen family member 13, Dedd - death effector domain-containing, Npm1 - nucleophosmin (nucleola…	GO:BP
GO:1903506	regulation of nucleic acid-templated transcription	4.85e-05	0.106	1.48	14248	2537	333	88	[Mybl1 - myeloblastosis oncogene-like 1, Cxxc5 - cxxc finger protein 5, Med25 - mediator complex subunit 25, Znf740 - zinc finger protein 740, Cnot6 - ccr4-not transcription complex, subunit 6, Irf3 - interferon regulatory factor 3, Fnip1 - folliculin interacting protein 1, Sp1 - sp1 transcription factor, Mef2d - myocyte enhancer factor 2d, Recql5 - recq protein-like 5, Psmd10 - proteasome (proso…	GO:BP
GO:2001141	regulation of RNA biosynthetic process	5.62e-05	0.108	1.48	14248	2547	333	88	[Mybl1 - myeloblastosis oncogene-like 1, Cxxc5 - cxxc finger protein 5, Med25 - mediator complex subunit 25, Znf740 - zinc finger protein 740, Cnot6 - ccr4-not transcription complex, subunit 6, Irf3 - interferon regulatory factor 3, Fnip1 - folliculin interacting protein 1, Sp1 - sp1 transcription factor, Mef2d - myocyte enhancer factor 2d, Recql5 - recq protein-like 5, Psmd10 - proteasome (proso…	GO:BP
GO:0071840	cellular component organization or biogenesis	5.76e-05	0.0981	1.34	14248	4194	333	131	[Tango2 - transport and golgi organization 2 homolog (drosophila), Adamtsl5 - adamts-like 5, Opa1 - optic atrophy 1, Foxred1 - fad-dependent oxidoreductase domain containing 1, Ect2 - epithelial cell transforming sequence 2 oncogene, Psmd10 - proteasome (prosome, macropain) 26s subunit, non-atpase, 10, Ndufaf5 - nadh dehydrogenase (ubiquinone) complex i, assembly factor 5, Myo5a - myosin va, Fam1…	GO:BP
GO:0009889	regulation of biosynthetic process	6.85e-05	0.105	1.4	14248	3198	333	105	[Cxxc5 - cxxc finger protein 5, Znf740 - zinc finger protein 740, Mef2d - myocyte enhancer factor 2d, Psmd10 - proteasome (prosome, macropain) 26s subunit, non-atpase, 10, Crem - camp responsive element modulator, Zfp655 - zinc finger protein 655, Slfn13 - schlafen family member 13, Dedd - death effector domain-containing, Actn1 - actinin, alpha 1, Zfp184 - zinc finger protein 184, Tsc22d1 - tsc2…	GO:BP
GO:0006355	regulation of transcription, DNA-templated	8.18e-05	0.114	1.47	14248	2536	333	87	[Mybl1 - myeloblastosis oncogene-like 1, Cxxc5 - cxxc finger protein 5, Med25 - mediator complex subunit 25, Znf740 - zinc finger protein 740, Cnot6 - ccr4-not transcription complex, subunit 6, Irf3 - interferon regulatory factor 3, Fnip1 - folliculin interacting protein 1, Sp1 - sp1 transcription factor, Mef2d - myocyte enhancer factor 2d, Recql5 - recq protein-like 5, Psmd10 - proteasome (proso…	GO:BP
GO:0051253	negative regulation of RNA metabolic process	0.00011	0.141	1.75	14248	1148	333	47	[Cxxc5 - cxxc finger protein 5, Med25 - mediator complex subunit 25, Ilf3 - interleukin enhancer binding factor 3, Irf3 - interferon regulatory factor 3, Eif4a2 - eukaryotic translation initiation factor 4a2, Wdtc1 - wd and tetratricopeptide repeats 1, Src - v-src avian sarcoma (schmidt-ruppin a-2) viral oncogene homolog, Ddit3 - dna-damage inducible transcript 3, Fnip1 - folliculin interacting p…	GO:BP
GO:0031326	regulation of cellular biosynthetic process	0.000136	0.161	1.39	14248	3137	333	102	[Cxxc5 - cxxc finger protein 5, Znf740 - zinc finger protein 740, Mef2d - myocyte enhancer factor 2d, Psmd10 - proteasome (prosome, macropain) 26s subunit, non-atpase, 10, Crem - camp responsive element modulator, Zfp655 - zinc finger protein 655, Slfn13 - schlafen family member 13, Dedd - death effector domain-containing, Actn1 - actinin, alpha 1, Zfp184 - zinc finger protein 184, Tsc22d1 - tsc2…	GO:BP
GO:1903507	negative regulation of nucleic acid-templated transcription	0.000137	0.15	1.78	14248	1060	333	44	[Cxxc5 - cxxc finger protein 5, Med25 - mediator complex subunit 25, Ilf3 - interleukin enhancer binding factor 3, Irf3 - interferon regulatory factor 3, Eif4a2 - eukaryotic translation initiation factor 4a2, Wdtc1 - wd and tetratricopeptide repeats 1, Src - v-src avian sarcoma (schmidt-ruppin a-2) viral oncogene homolog, Ddit3 - dna-damage inducible transcript 3, Fnip1 - folliculin interacting p…	GO:BP
GO:0016043	cellular component organization	0.000141	0.144	1.32	14248	4152	333	128	[Tango2 - transport and golgi organization 2 homolog (drosophila), Adamtsl5 - adamts-like 5, Opa1 - optic atrophy 1, Foxred1 - fad-dependent oxidoreductase domain containing 1, Ect2 - epithelial cell transforming sequence 2 oncogene, Psmd10 - proteasome (prosome, macropain) 26s subunit, non-atpase, 10, Ndufaf5 - nadh dehydrogenase (ubiquinone) complex i, assembly factor 5, Myo5a - myosin va, Fam1…	GO:BP
GO:1902679	negative regulation of RNA biosynthetic process	0.000143	0.137	1.77	14248	1062	333	44	[Cxxc5 - cxxc finger protein 5, Med25 - mediator complex subunit 25, Ilf3 - interleukin enhancer binding factor 3, Irf3 - interferon regulatory factor 3, Eif4a2 - eukaryotic translation initiation factor 4a2, Wdtc1 - wd and tetratricopeptide repeats 1, Src - v-src avian sarcoma (schmidt-ruppin a-2) viral oncogene homolog, Ddit3 - dna-damage inducible transcript 3, Fnip1 - folliculin interacting p…	GO:BP
GO:0010558	negative regulation of macromolecule biosynthetic process	0.000225	0.203	1.68	14248	1251	333	49	[Cxxc5 - cxxc finger protein 5, Med25 - mediator complex subunit 25, Irf3 - interferon regulatory factor 3, Fnip1 - folliculin interacting protein 1, Recql5 - recq protein-like 5, Psmd10 - proteasome (prosome, macropain) 26s subunit, non-atpase, 10, Crem - camp responsive element modulator, Slfn13 - schlafen family member 13, Dedd - death effector domain-containing, Map3k10 - mitogen activated pr…	GO:BP
GO:0009890	negative regulation of biosynthetic process	0.000226	0.192	1.64	14248	1353	333	52	[Cxxc5 - cxxc finger protein 5, Med25 - mediator complex subunit 25, Irf3 - interferon regulatory factor 3, Fnip1 - folliculin interacting protein 1, Recql5 - recq protein-like 5, Psmd10 - proteasome (prosome, macropain) 26s subunit, non-atpase, 10, Crem - camp responsive element modulator, Slfn13 - schlafen family member 13, Sphk1 - sphingosine kinase 1, Dedd - death effector domain-containing, …	GO:BP
GO:0031327	negative regulation of cellular biosynthetic process	0.00023	0.186	1.65	14248	1320	333	51	[Cxxc5 - cxxc finger protein 5, Med25 - mediator complex subunit 25, Irf3 - interferon regulatory factor 3, Fnip1 - folliculin interacting protein 1, Recql5 - recq protein-like 5, Psmd10 - proteasome (prosome, macropain) 26s subunit, non-atpase, 10, Crem - camp responsive element modulator, Slfn13 - schlafen family member 13, Sphk1 - sphingosine kinase 1, Dedd - death effector domain-containing, …	GO:BP
GO:0010468	regulation of gene expression	0.000231	0.177	1.36	14248	3372	333	107	[Cxxc5 - cxxc finger protein 5, Znf740 - zinc finger protein 740, Mef2d - myocyte enhancer factor 2d, Psmd10 - proteasome (prosome, macropain) 26s subunit, non-atpase, 10, Crem - camp responsive element modulator, Zfp655 - zinc finger protein 655, Dedd - death effector domain-containing, Actn1 - actinin, alpha 1, Zfp184 - zinc finger protein 184, Tsc22d1 - tsc22 domain family, member 1, Zkscan3 -…	GO:BP
GO:0032252	secretory granule localization	0.000244	0.178	12.22	14248	14	333	4	[Kif1c - kinesin family member 1c, Myo5a - myosin va, Kif1b - kinesin family member 1b, Tcf7l2 - transcription factor 7-like 2 (t-cell specific, hmg-box)]	GO:BP
GO:0045892	negative regulation of transcription, DNA-templated	0.00026	0.181	1.74	14248	1058	333	43	[Cxxc5 - cxxc finger protein 5, Med25 - mediator complex subunit 25, Ilf3 - interleukin enhancer binding factor 3, Irf3 - interferon regulatory factor 3, Wdtc1 - wd and tetratricopeptide repeats 1, Src - v-src avian sarcoma (schmidt-ruppin a-2) viral oncogene homolog, Ddit3 - dna-damage inducible transcript 3, Fnip1 - folliculin interacting protein 1, Tcf7l2 - transcription factor 7-like 2 (t-cel…	GO:BP
GO:0044087	regulation of cellular component biogenesis	0.000296	0.197	1.8	14248	901	333	38	[Palm - paralemmin, Piezo1 - piezo-type mechanosensitive ion channel component 1, Macf1 - microtubule-actin crosslinking factor 1, Med25 - mediator complex subunit 25, Cnot6 - ccr4-not transcription complex, subunit 6, Src - v-src avian sarcoma (schmidt-ruppin a-2) viral oncogene homolog, Pld1 - phospholipase d1, Fnip1 - folliculin interacting protein 1, Fuz - fuzzy planar cell polarity protein, …	GO:BP
GO:2000113	negative regulation of cellular macromolecule biosynthetic process	0.000338	0.216	1.66	14248	1239	333	48	[Cxxc5 - cxxc finger protein 5, Pot1 - protection of telomeres 1, Med25 - mediator complex subunit 25, Ilf3 - interleukin enhancer binding factor 3, Irf3 - interferon regulatory factor 3, Wdtc1 - wd and tetratricopeptide repeats 1, Src - v-src avian sarcoma (schmidt-ruppin a-2) viral oncogene homolog, Ddit3 - dna-damage inducible transcript 3, Fnip1 - folliculin interacting protein 1, Tcf7l2 - tr…	GO:BP
GO:0043484	regulation of RNA splicing	0.000475	0.291	3.34	14248	141	333	11	[Hnrnph3 - heterogeneous nuclear ribonucleoprotein h3 (2h9), Npm1 - nucleophosmin (nucleolar phosphoprotein b23, numatrin), Srsf10 - serine/arginine-rich splicing factor 10, Clk1 - cdc-like kinase 1, Mbnl1 - muscleblind-like splicing regulator 1, Mettl4 - methyltransferase like 4, Celf2 - cugbp, elav-like family member 2, Fmr1 - fragile x mental retardation 1, Sap18 - sin3-associated polypeptide …	GO:BP
GO:0010629	negative regulation of gene expression	0.000594	0.35	1.56	14248	1479	333	54	[Cxxc5 - cxxc finger protein 5, Med25 - mediator complex subunit 25, Cnot6 - ccr4-not transcription complex, subunit 6, Irf3 - interferon regulatory factor 3, Fnip1 - folliculin interacting protein 1, Recql5 - recq protein-like 5, Psmd10 - proteasome (prosome, macropain) 26s subunit, non-atpase, 10, Crem - camp responsive element modulator, Dedd - death effector domain-containing, Npm1 - nucleoph…	GO:BP
GO:0010557	positive regulation of macromolecule biosynthetic process	0.000602	0.341	1.53	14248	1621	333	58	[Mybl1 - myeloblastosis oncogene-like 1, Eif4g3 - eukaryotic translation initiation factor 4 gamma, 3, Med25 - mediator complex subunit 25, Cnot6 - ccr4-not transcription complex, subunit 6, Irf3 - interferon regulatory factor 3, Sp1 - sp1 transcription factor, Mef2d - myocyte enhancer factor 2d, Crem - camp responsive element modulator, Actn1 - actinin, alpha 1, Psip1 - pc4 and sfrs1 interacting…	GO:BP
GO:0051128	regulation of cellular component organization	0.000647	0.354	1.41	14248	2392	333	79	[Palm - paralemmin, Eif4g3 - eukaryotic translation initiation factor 4 gamma, 3, Med25 - mediator complex subunit 25, Cnot6 - ccr4-not transcription complex, subunit 6, Hsd3b7 - hydroxy-delta-5-steroid dehydrogenase, 3 beta- and steroid delta-isomerase 7, Fnip1 - folliculin interacting protein 1, Stx1a - syntaxin 1a (brain), Nf2 - neurofibromin 2 (merlin), Opa1 - optic atrophy 1, Ect2 - epitheli…	GO:BP
GO:0016233	telomere capping	0.000649	0.343	16.05	14248	8	333	3	[Pot1 - protection of telomeres 1, Tinf2 - terf1 (trf1)-interacting nuclear factor 2, Hnrnpa2b1 - heterogeneous nuclear ribonucleoprotein a2/b1]	GO:BP
GO:0099175	regulation of postsynapse organization	0.000745	0.38	3.4	14248	126	333	10	[Arhgap33 - rho gtpase activating protein 33, Numb - numb homolog (drosophila), Nrp2 - neuropilin 2, Ube3a - ubiquitin protein ligase e3a, Ptprf - protein tyrosine phosphatase, receptor type, f, Sorbs1 - sorbin and sh3 domain containing 1, Sorbs2 - sorbin and sh3 domain containing 2, Epha7 - eph receptor a7, Lrp8 - low density lipoprotein receptor-related protein 8, apolipoprotein e receptor, Opa…	GO:BP
GO:0018193	peptidyl-amino acid modification	0.000929	0.459	1.82	14248	728	333	31	[Dpy19l1 - dpy-19-like 1 (c. elegans), Vrk1 - vaccinia related kinase 1, Src - v-src avian sarcoma (schmidt-ruppin a-2) viral oncogene homolog, Stx1a - syntaxin 1a (brain), Setd4 - set domain containing 4, Mrgbp - mrg/morf4l binding protein, Derl3 - derlin 3, Ppil4 - peptidylprolyl isomerase (cyclophilin)-like 4, Alg8 - alg8, alpha-1,3-glucosyltransferase, Ndufaf5 - nadh dehydrogenase (ubiquinone…	GO:BP
GO:0003676	nucleic acid binding	2.69e-05	0.119	1.5	14248	2571	333	90	[Zbtb44 - zinc finger and btb domain containing 44, Mybl1 - myeloblastosis oncogene-like 1, Dnase1l1 - deoxyribonuclease 1-like 1, Eif4g3 - eukaryotic translation initiation factor 4 gamma, 3, Eif4h - eukaryotic translation initiation factor 4h, Cxxc5 - cxxc finger protein 5, Znf740 - zinc finger protein 740, Cnot6 - ccr4-not transcription complex, subunit 6, Srrm2 - serine/arginine repetitive ma…	GO:MF
GO:0008134	transcription factor binding	3.06e-05	0.0678	2.18	14248	629	333	32	[Cxxc5 - cxxc finger protein 5, Med25 - mediator complex subunit 25, Src - v-src avian sarcoma (schmidt-ruppin a-2) viral oncogene homolog, Ddit3 - dna-damage inducible transcript 3, Sp1 - sp1 transcription factor, Tcf7l2 - transcription factor 7-like 2 (t-cell specific, hmg-box), Mef2d - myocyte enhancer factor 2d, Ncor1 - nuclear receptor co-repressor 1, Psmd10 - proteasome (prosome, macropain)…	GO:MF
GO:1901363	heterocyclic compound binding	0.000356	0.526	1.29	14248	4276	333	129	[Zbtb44 - zinc finger and btb domain containing 44, Dnase1l1 - deoxyribonuclease 1-like 1, Grk6 - g protein-coupled receptor kinase 6, Cxxc5 - cxxc finger protein 5, Grk4 - g protein-coupled receptor kinase 4, Znf740 - zinc finger protein 740, Mef2d - myocyte enhancer factor 2d, Opa1 - optic atrophy 1, Crem - camp responsive element modulator, Baz2b - bromodomain adjacent to zinc finger domain, 2…	GO:MF
GO:0097159	organic cyclic compound binding	0.000434	0.481	1.28	14248	4335	333	130	[Zbtb44 - zinc finger and btb domain containing 44, Dnase1l1 - deoxyribonuclease 1-like 1, Grk6 - g protein-coupled receptor kinase 6, Cxxc5 - cxxc finger protein 5, Grk4 - g protein-coupled receptor kinase 4, Znf740 - zinc finger protein 740, Mef2d - myocyte enhancer factor 2d, Opa1 - optic atrophy 1, Crem - camp responsive element modulator, Baz2b - bromodomain adjacent to zinc finger domain, 2…	GO:MF
GO:0019904	protein domain specific binding	0.000449	0.398	1.88	14248	728	333	32	[Srrm2 - serine/arginine repetitive matrix 2, Irf3 - interferon regulatory factor 3, Zfp384 - zinc finger protein 384, Src - v-src avian sarcoma (schmidt-ruppin a-2) viral oncogene homolog, Ddit3 - dna-damage inducible transcript 3, Trak1 - trafficking protein, kinesin binding 1, Stx1a - syntaxin 1a (brain), Nf2 - neurofibromin 2 (merlin), Arhgap17 - rho gtpase activating protein 17, Sp1 - sp1 tr…	GO:MF
GO:0003725	double-stranded RNA binding	0.000598	0.442	4.23	14248	81	333	8	[Actn1 - actinin, alpha 1, Eif4h - eukaryotic translation initiation factor 4h, Ilf3 - interleukin enhancer binding factor 3, Mbnl1 - muscleblind-like splicing regulator 1, Mtdh - metadherin, Fmr1 - fragile x mental retardation 1, Sidt2 - sid1 transmembrane family, member 2, Tarbp2 - tar (hiv-1) rna binding protein 2]	GO:MF
GO:0003677	DNA binding	0.000718	0.455	1.53	14248	1597	333	57	[Zbtb44 - zinc finger and btb domain containing 44, Mybl1 - myeloblastosis oncogene-like 1, Dnase1l1 - deoxyribonuclease 1-like 1, Cxxc5 - cxxc finger protein 5, Znf740 - zinc finger protein 740, Irf3 - interferon regulatory factor 3, Sp1 - sp1 transcription factor, Mef2d - myocyte enhancer factor 2d, Crem - camp responsive element modulator, Baz2b - bromodomain adjacent to zinc finger domain, 2b…	GO:MF
GO:0044424	intracellular part	1.55e-07	0.000296	1.14	14248	11066	333	295	[Sgsm2 - small g protein signaling modulator 2, Dnase1l1 - deoxyribonuclease 1-like 1, Grk6 - g protein-coupled receptor kinase 6, Cxxc5 - cxxc finger protein 5, Grk4 - g protein-coupled receptor kinase 4, Slc35b3 - solute carrier family 35 (adenosine 3'-phospho 5'-phosphosulfate transporter), member b3, Ect2 - epithelial cell transforming sequence 2 oncogene, Crem - camp responsive element modul…	GO:CC
GO:0044446	intracellular organelle part	2.44e-07	0.000233	1.28	14248	6945	333	208	[Cxxc5 - cxxc finger protein 5, Slc35b3 - solute carrier family 35 (adenosine 3'-phospho 5'-phosphosulfate transporter), member b3, Ect2 - epithelial cell transforming sequence 2 oncogene, Crem - camp responsive element modulator, Ndufaf5 - nadh dehydrogenase (ubiquinone) complex i, assembly factor 5, Myo5a - myosin va, Aldoa - aldolase a, fructose-bisphosphate, Slfn13 - schlafen family member 13…	GO:CC
GO:0044422	organelle part	1.12e-06	0.000711	1.25	14248	7236	333	212	[Cxxc5 - cxxc finger protein 5, Slc35b3 - solute carrier family 35 (adenosine 3'-phospho 5'-phosphosulfate transporter), member b3, Ect2 - epithelial cell transforming sequence 2 oncogene, Crem - camp responsive element modulator, Ndufaf5 - nadh dehydrogenase (ubiquinone) complex i, assembly factor 5, Myo5a - myosin va, Aldoa - aldolase a, fructose-bisphosphate, Slfn13 - schlafen family member 13…	GO:CC
GO:0043231	intracellular membrane-bounded organelle	4.72e-05	0.0226	1.22	14248	6818	333	195	[Dnase1l1 - deoxyribonuclease 1-like 1, Cxxc5 - cxxc finger protein 5, Ect2 - epithelial cell transforming sequence 2 oncogene, Crem - camp responsive element modulator, Ndufaf5 - nadh dehydrogenase (ubiquinone) complex i, assembly factor 5, Myo5a - myosin va, Aldoa - aldolase a, fructose-bisphosphate, Slfn13 - schlafen family member 13, Tsc22d1 - tsc22 domain family, member 1, Zkscan3 - zinc fin…	GO:CC
GO:0005634	nucleus	6.2e-05	0.0237	1.34	14248	4121	333	129	[Zbtb44 - zinc finger and btb domain containing 44, Dnase1l1 - deoxyribonuclease 1-like 1, Cxxc5 - cxxc finger protein 5, Mef2d - myocyte enhancer factor 2d, Ect2 - epithelial cell transforming sequence 2 oncogene, Psmd10 - proteasome (prosome, macropain) 26s subunit, non-atpase, 10, Crem - camp responsive element modulator, Baz2b - bromodomain adjacent to zinc finger domain, 2b, Zfp655 - zinc fi…	GO:CC
GO:0044428	nuclear part	9.29e-05	0.0296	1.35	14248	3762	333	119	[Dpy19l1 - dpy-19-like 1 (c. elegans), Cxxc5 - cxxc finger protein 5, Mef2d - myocyte enhancer factor 2d, Opa1 - optic atrophy 1, Ect2 - epithelial cell transforming sequence 2 oncogene, Crem - camp responsive element modulator, Zfp655 - zinc finger protein 655, Slfn13 - schlafen family member 13, Epb41l2 - erythrocyte membrane protein band 4.1-like 2, Dedd - death effector domain-containing, Zks…	GO:CC
GO:0044464	cell part	0.000134	0.0365	1.07	14248	12356	333	310	[Sgsm2 - small g protein signaling modulator 2, Grk6 - g protein-coupled receptor kinase 6, Cxxc5 - cxxc finger protein 5, Dnase1l1 - deoxyribonuclease 1-like 1, Grk4 - g protein-coupled receptor kinase 4, Slc35b3 - solute carrier family 35 (adenosine 3'-phospho 5'-phosphosulfate transporter), member b3, Ect2 - epithelial cell transforming sequence 2 oncogene, Crem - camp responsive element modul…	GO:CC
GO:0099568	cytoplasmic region	0.000221	0.0529	2.68	14248	271	333	17	[Kif1c - kinesin family member 1c, Ric8b - resistance to inhibitors of cholinesterase 8 homolog b (c. elegans), Grk4 - g protein-coupled receptor kinase 4, Akap13 - a kinase (prka) anchor protein 13, Trak1 - trafficking protein, kinesin binding 1, Numa1 - nuclear mitotic apparatus protein 1, Wls - wntless homolog (drosophila), Mapk8ip3 - mitogen-activated protein kinase 8 interacting protein 3, E…	GO:CC
GO:0005737	cytoplasm	0.000224	0.0475	1.29	14248	4513	333	136	[Sgsm2 - small g protein signaling modulator 2, Cxxc5 - cxxc finger protein 5, Grk4 - g protein-coupled receptor kinase 4, Pcmtd1 - protein-l-isoaspartate (d-aspartate) o-methyltransferase domain containing 1, Mef2d - myocyte enhancer factor 2d, Opa1 - optic atrophy 1, Mme - membrane metallo-endopeptidase, Ect2 - epithelial cell transforming sequence 2 oncogene, Psmd10 - proteasome (prosome, macr…	GO:CC
GO:0043229	intracellular organelle	0.000247	0.0472	1.16	14248	8162	333	222	[Sgsm2 - small g protein signaling modulator 2, Dnase1l1 - deoxyribonuclease 1-like 1, Cxxc5 - cxxc finger protein 5, Ect2 - epithelial cell transforming sequence 2 oncogene, Crem - camp responsive element modulator, Ndufaf5 - nadh dehydrogenase (ubiquinone) complex i, assembly factor 5, Myo5a - myosin va, Aldoa - aldolase a, fructose-bisphosphate, Slfn13 - schlafen family member 13, Dedd - death…	GO:CC
GO:0043226	organelle	0.000316	0.0549	1.15	14248	8411	333	227	[Sgsm2 - small g protein signaling modulator 2, Dnase1l1 - deoxyribonuclease 1-like 1, Cxxc5 - cxxc finger protein 5, Ect2 - epithelial cell transforming sequence 2 oncogene, Crem - camp responsive element modulator, Ndufaf5 - nadh dehydrogenase (ubiquinone) complex i, assembly factor 5, Myo5a - myosin va, Fam149b1 - family with sequence similarity 149, member b1, Aldoa - aldolase a, fructose-bis…	GO:CC
GO:0005654	nucleoplasm	0.000325	0.0518	1.42	14248	2600	333	86	[Palm - paralemmin, Mybl1 - myeloblastosis oncogene-like 1, Fam193b - family with sequence similarity 193, member b, Cxxc5 - cxxc finger protein 5, Med25 - mediator complex subunit 25, Ap5z1 - adaptor-related protein complex 5, zeta 1 subunit, Sp1 - sp1 transcription factor, Mef2d - myocyte enhancer factor 2d, Opa1 - optic atrophy 1, Recql5 - recq protein-like 5, Ect2 - epithelial cell transformi…	GO:CC
GO:0030055	cell-substrate junction	0.000436	0.0641	2.99	14248	186	333	13	[Actn1 - actinin, alpha 1, Tns3 - tensin 3, Pdlim7 - pdz and lim domain 7, Enah - enabled homolog (drosophila), Zfp384 - zinc finger protein 384, Src - v-src avian sarcoma (schmidt-ruppin a-2) viral oncogene homolog, Git1 - g protein-coupled receptor kinase interacting arfgap 1, Ppfia1 - protein tyrosine phosphatase, receptor type, f polypeptide (ptprf), interacting protein (liprin), alpha 1, Sen…	GO:CC
GO:0005912	adherens junction	0.000525	0.0718	2.49	14248	292	333	17	[Actn1 - actinin, alpha 1, Tns3 - tensin 3, Kifc3 - kinesin family member c3, Pdlim7 - pdz and lim domain 7, Lmo7 - lim domain 7, Enah - enabled homolog (drosophila), Zfp384 - zinc finger protein 384, Src - v-src avian sarcoma (schmidt-ruppin a-2) viral oncogene homolog, Git1 - g protein-coupled receptor kinase interacting arfgap 1, Nf2 - neurofibromin 2 (merlin), Ppfia1 - protein tyrosine phosph…	GO:CC
GO:0030054	cell junction	0.000608	0.0776	1.89	14248	678	333	30	[Macf1 - microtubule-actin crosslinking factor 1, Kifc3 - kinesin family member c3, Zfp384 - zinc finger protein 384, Src - v-src avian sarcoma (schmidt-ruppin a-2) viral oncogene homolog, Nf2 - neurofibromin 2 (merlin), Arhgap17 - rho gtpase activating protein 17, Ppfia1 - protein tyrosine phosphatase, receptor type, f polypeptide (ptprf), interacting protein (liprin), alpha 1, Ect2 - epithelial…	GO:CC
GO:0042641	actomyosin	0.000649	0.0776	4.17	14248	82	333	8	[Actn1 - actinin, alpha 1, Pdlim7 - pdz and lim domain 7, Myo5a - myosin va, Flnb - filamin b, beta, Enah - enabled homolog (drosophila), Sorbs1 - sorbin and sh3 domain containing 1, Tpm1 - tropomyosin 1, alpha, Stx1a - syntaxin 1a (brain)]	GO:CC
GO:0043227	membrane-bounded organelle	0.000719	0.0809	1.17	14248	7398	333	202	[Sgsm2 - small g protein signaling modulator 2, Dnase1l1 - deoxyribonuclease 1-like 1, Cxxc5 - cxxc finger protein 5, Ect2 - epithelial cell transforming sequence 2 oncogene, Crem - camp responsive element modulator, Ndufaf5 - nadh dehydrogenase (ubiquinone) complex i, assembly factor 5, Myo5a - myosin va, Aldoa - aldolase a, fructose-bisphosphate, Slfn13 - schlafen family member 13, Tsc22d1 - ts…	GO:CC
GO:0070161	anchoring junction	0.000767	0.0815	2.41	14248	302	333	17	[Actn1 - actinin, alpha 1, Tns3 - tensin 3, Kifc3 - kinesin family member c3, Pdlim7 - pdz and lim domain 7, Lmo7 - lim domain 7, Enah - enabled homolog (drosophila), Zfp384 - zinc finger protein 384, Src - v-src avian sarcoma (schmidt-ruppin a-2) viral oncogene homolog, Git1 - g protein-coupled receptor kinase interacting arfgap 1, Nf2 - neurofibromin 2 (merlin), Ppfia1 - protein tyrosine phosph…	GO:CC
GO:0005925	focal adhesion	0.000808	0.0813	2.95	14248	174	333	12	[Actn1 - actinin, alpha 1, Ppfia1 - protein tyrosine phosphatase, receptor type, f polypeptide (ptprf), interacting protein (liprin), alpha 1, Tns3 - tensin 3, Pdlim7 - pdz and lim domain 7, Senp1 - sumo1/sentrin specific peptidase 1, Flnb - filamin b, beta, Enah - enabled homolog (drosophila), Sorbs1 - sorbin and sh3 domain containing 1, Sorbs2 - sorbin and sh3 domain containing 2, Zfp384 - zinc…	GO:CC

## Sheet: D2-RBFOX2 KD
GO Term	Description	P-value	FDR q-value	Enrichment	N	B	n	b	Genes	GO_category
GO:0051128	regulation of cellular component organization	3.81e-15	5.83e-11	1.69	14248	2392	690	196	[Dst - dystonin, Skil - ski-like oncogene, Rreb1 - ras responsive element binding protein 1, Add1 - adducin 1 (alpha), Ptk2 - protein tyrosine kinase 2, Ect2 - epithelial cell transforming sequence 2 oncogene, Rhot1 - ras homolog gene family, member t1, Cit - citron (rho-interacting, serine/threonine kinase 21), Fxr1 - fragile x mental retardation, autosomal homolog 1, Tnfrsf1a - tumor necrosis f…	GO:BP
GO:0016043	cellular component organization	9.48e-14	7.26e-10	1.44	14248	4152	690	290	[Adamts6 - adam metallopeptidase with thrombospondin type 1 motif, 6, Utrn - utrophin, Prc1 - protein regulator of cytokinesis 1, Dst - dystonin, Add1 - adducin 1 (alpha), Cluap1 - clusterin associated protein 1, Ptk2 - protein tyrosine kinase 2, Phc1 - polyhomeotic homolog 1 (drosophila), Ect2 - epithelial cell transforming sequence 2 oncogene, Rhot1 - ras homolog gene family, member t1, Cit - c…	GO:BP
GO:0071840	cellular component organization or biogenesis	1.1e-13	5.59e-10	1.44	14248	4194	690	292	[Adamts6 - adam metallopeptidase with thrombospondin type 1 motif, 6, Utrn - utrophin, Prc1 - protein regulator of cytokinesis 1, Dst - dystonin, Add1 - adducin 1 (alpha), Cluap1 - clusterin associated protein 1, Ptk2 - protein tyrosine kinase 2, Phc1 - polyhomeotic homolog 1 (drosophila), Ect2 - epithelial cell transforming sequence 2 oncogene, Rhot1 - ras homolog gene family, member t1, Cit - c…	GO:BP
GO:0007010	cytoskeleton organization	1.29e-10	4.94e-07	2.12	14248	769	690	79	[Palm - paralemmin, Cttn - cortactin, Atp2c1 - atpase, ca++ transporting, type 2c, member 1, Fmnl3 - formin-like 3, Prc1 - protein regulator of cytokinesis 1, Dst - dystonin, Golga2 - golgin a2, Sptan1 - spectrin, alpha, non-erythrocytic 1, Add1 - adducin 1 (alpha), Myo18a - myosin xviiia, Nf2 - neurofibromin 2 (merlin), Cluap1 - clusterin associated protein 1, Ptk2 - protein tyrosine kinase 2, T…	GO:BP
GO:0006996	organelle organization	2.09e-10	6.39e-07	1.63	14248	1955	690	154	[Rtel1 - regulator of telomere elongation helicase 1, Prc1 - protein regulator of cytokinesis 1, Dst - dystonin, Sptan1 - spectrin, alpha, non-erythrocytic 1, Add1 - adducin 1 (alpha), Cluap1 - clusterin associated protein 1, Ptk2 - protein tyrosine kinase 2, Trip10 - thyroid hormone receptor interactor 10, Nf1 - neurofibromin 1, Rhot1 - ras homolog gene family, member t1, Pex11a - peroxisomal bi…	GO:BP
GO:0033043	regulation of organelle organization	4.15e-09	1.06e-05	1.78	14248	1180	690	102	[Rtel1 - regulator of telomere elongation helicase 1, Dst - dystonin, Sptan1 - spectrin, alpha, non-erythrocytic 1, Add1 - adducin 1 (alpha), App - amyloid beta (a4) precursor protein, Dixdc1 - dix domain containing 1, Pan3 - pan3 polya specific ribonuclease subunit homolog (s. cerevisiae), Ect2 - epithelial cell transforming sequence 2 oncogene, Rhot1 - ras homolog gene family, member t1, Cit - …	GO:BP
GO:0051130	positive regulation of cellular component organization	1.77e-08	3.87e-05	1.73	14248	1229	690	103	[Rtel1 - regulator of telomere elongation helicase 1, Skil - ski-like oncogene, Rreb1 - ras responsive element binding protein 1, Add1 - adducin 1 (alpha), Cpeb3 - cytoplasmic polyadenylation element binding protein 3, Ptk2 - protein tyrosine kinase 2, Dixdc1 - dix domain containing 1, App - amyloid beta (a4) precursor protein, Nf1 - neurofibromin 1, Pan3 - pan3 polya specific ribonuclease subuni…	GO:BP
GO:0022604	regulation of cell morphogenesis	2.01e-08	3.85e-05	2.24	14248	497	690	54	[Palm - paralemmin, Cttn - cortactin, Fmnl3 - formin-like 3, Golga2 - golgin a2, Skil - ski-like oncogene, Rreb1 - ras responsive element binding protein 1, Ptk2 - protein tyrosine kinase 2, Dixdc1 - dix domain containing 1, Dnm2 - dynamin 2, Cit - citron (rho-interacting, serine/threonine kinase 21), Ndel1 - nude nuclear distribution gene e homolog (a. nidulans)-like 1, Diaph1 - diaphanous-relat…	GO:BP
GO:0044087	regulation of cellular component biogenesis	3.76e-08	6.4e-05	1.86	14248	901	690	81	[Palm - paralemmin, Cttn - cortactin, Rtel1 - regulator of telomere elongation helicase 1, Med25 - mediator complex subunit 25, Sptan1 - spectrin, alpha, non-erythrocytic 1, Add1 - adducin 1 (alpha), Fnip1 - folliculin interacting protein 1, Nf2 - neurofibromin 2 (merlin), Ptk2 - protein tyrosine kinase 2, App - amyloid beta (a4) precursor protein, Pan3 - pan3 polya specific ribonuclease subunit …	GO:BP
GO:0016559	peroxisome fission	6.4e-08	9.81e-05	14.45	14248	10	690	7	[Acox1 - acyl-coa oxidase 1, palmitoyl, Mff - mitochondrial fission factor, Pex19 - peroxisomal biogenesis factor 19, Pex11a - peroxisomal biogenesis factor 11 alpha, Dnm1l - dynamin 1-like, Pex11b - peroxisomal biogenesis factor 11 beta, Acot8 - acyl-coa thioesterase 8]	GO:BP
GO:0030029	actin filament-based process	6.48e-08	9.02e-05	2.46	14248	353	690	42	[Camk2d - calcium/calmodulin-dependent protein kinase ii delta, Cttn - cortactin, Atp2c1 - atpase, ca++ transporting, type 2c, member 1, Flna - filamin a, alpha, Fmnl3 - formin-like 3, Sptan1 - spectrin, alpha, non-erythrocytic 1, Src - v-src avian sarcoma (schmidt-ruppin a-2) viral oncogene homolog, Myo18a - myosin xviiia, Nf2 - neurofibromin 2 (merlin), Pacsin2 - protein kinase c and casein kin…	GO:BP
GO:0120035	regulation of plasma membrane bounded cell projection organization	2.41e-07	0.000307	1.91	14248	726	690	67	[Palm - paralemmin, Cttn - cortactin, Golga2 - golgin a2, Skil - ski-like oncogene, Rreb1 - ras responsive element binding protein 1, Cpeb3 - cytoplasmic polyadenylation element binding protein 3, Ptk2 - protein tyrosine kinase 2, App - amyloid beta (a4) precursor protein, Dixdc1 - dix domain containing 1, Nf1 - neurofibromin 1, Kidins220 - kinase d-interacting substrate 220, Dnm2 - dynamin 2, Fx…	GO:BP
GO:0031344	regulation of cell projection organization	3.43e-07	0.000404	1.89	14248	733	690	67	[Palm - paralemmin, Cttn - cortactin, Golga2 - golgin a2, Skil - ski-like oncogene, Rreb1 - ras responsive element binding protein 1, Cpeb3 - cytoplasmic polyadenylation element binding protein 3, Ptk2 - protein tyrosine kinase 2, Dixdc1 - dix domain containing 1, App - amyloid beta (a4) precursor protein, Nf1 - neurofibromin 1, Kidins220 - kinase d-interacting substrate 220, Dnm2 - dynamin 2, Fx…	GO:BP
GO:0051641	cellular localization	6.33e-07	0.000692	1.52	14248	1744	690	128	[Mon1b - mon1 homolog b (yeast), Eps15l1 - epidermal growth factor receptor pathway substrate 15-like 1, Dst - dystonin, Grpel2 - grpe-like 2, mitochondrial, Ptk2 - protein tyrosine kinase 2, App - amyloid beta (a4) precursor protein, Pan3 - pan3 polya specific ribonuclease subunit homolog (s. cerevisiae), Rhot1 - ras homolog gene family, member t1, Fam149b1 - family with sequence similarity 149,…	GO:BP
GO:0010975	regulation of neuron projection development	6.88e-07	0.000702	2	14248	568	690	55	[Palm - paralemmin, Cttn - cortactin, Golga2 - golgin a2, Skil - ski-like oncogene, Cpeb3 - cytoplasmic polyadenylation element binding protein 3, Ptk2 - protein tyrosine kinase 2, Dixdc1 - dix domain containing 1, Nf1 - neurofibromin 1, Kidins220 - kinase d-interacting substrate 220, Dnm2 - dynamin 2, Cit - citron (rho-interacting, serine/threonine kinase 21), Camsap2 - calmodulin regulated spec…	GO:BP
GO:0016310	phosphorylation	1.18e-06	0.00113	1.75	14248	899	690	76	[Grk4 - g protein-coupled receptor kinase 4, Fam126a - family with sequence similarity 126, member a, Ptk2 - protein tyrosine kinase 2, Gapdh - glyceraldehyde-3-phosphate dehydrogenase, Speg - speg complex locus, App - amyloid beta (a4) precursor protein, Mapk8ip3 - mitogen-activated protein kinase 8 interacting protein 3, Nf1 - neurofibromin 1, Pan3 - pan3 polya specific ribonuclease subunit hom…	GO:BP
GO:0007017	microtubule-based process	1.71e-06	0.00154	1.96	14248	570	690	54	[Prc1 - protein regulator of cytokinesis 1, Dst - dystonin, Golga2 - golgin a2, Madd - map-kinase activating death domain, Cluap1 - clusterin associated protein 1, Ptk2 - protein tyrosine kinase 2, Gapdh - glyceraldehyde-3-phosphate dehydrogenase, App - amyloid beta (a4) precursor protein, Mapk8ip3 - mitogen-activated protein kinase 8 interacting protein 3, Rhot1 - ras homolog gene family, member…	GO:BP
GO:0018193	peptidyl-amino acid modification	2.42e-06	0.00206	1.82	14248	728	690	64	[Dpy19l1 - dpy-19-like 1 (c. elegans), Galnt13 - udp-n-acetyl-alpha-d-galactosamine:polypeptide n-acetylgalactosaminyltransferase 13 (galnac-t13), Ptk2 - protein tyrosine kinase 2, Gapdh - glyceraldehyde-3-phosphate dehydrogenase, Camkmt - calmodulin-lysine n-methyltransferase, Rab6a - rab6a, member ras oncogene family, P4htm - prolyl 4-hydroxylase, transmembrane, Nmt2 - n-myristoyltransferase 2,…	GO:BP
GO:0051179	localization	2.44e-06	0.00197	1.31	14248	3504	690	222	[Eps15l1 - epidermal growth factor receptor pathway substrate 15-like 1, Grk4 - g protein-coupled receptor kinase 4, Dst - dystonin, Grpel2 - grpe-like 2, mitochondrial, Add1 - adducin 1 (alpha), Ptk2 - protein tyrosine kinase 2, Rhot1 - ras homolog gene family, member t1, Fnbp1 - formin binding protein 1, Fam149b1 - family with sequence similarity 149, member b1, Tnfrsf1a - tumor necrosis factor…	GO:BP
GO:0099175	regulation of postsynapse organization	2.58e-06	0.00197	3.28	14248	126	690	20	[Ptprs - protein tyrosine phosphatase, receptor type, s, Numb - numb homolog (drosophila), Cask - calcium/calmodulin-dependent serine protein kinase (maguk family), Rapsn - receptor-associated protein of the synapse, Kalrn - kalirin, rhogef kinase, App - amyloid beta (a4) precursor protein, Arhgap33 - rho gtpase activating protein 33, Tanc2 - tetratricopeptide repeat, ankyrin repeat and coiled-co…	GO:BP
GO:0008104	protein localization	2.87e-06	0.00209	1.52	14248	1552	690	114	[Mon1b - mon1 homolog b (yeast), Grpel2 - grpe-like 2, mitochondrial, Pan3 - pan3 polya specific ribonuclease subunit homolog (s. cerevisiae), Fam149b1 - family with sequence similarity 149, member b1, Tnfrsf1a - tumor necrosis factor receptor superfamily, member 1a, Sec24b - sec24 family, member b (s. cerevisiae), Usp4 - ubiquitin specific peptidase 4 (proto-oncogene), Adar - adenosine deaminase…	GO:BP
GO:0022603	regulation of anatomical structure morphogenesis	3.14e-06	0.00218	1.67	14248	987	690	80	[Palm - paralemmin, Cttn - cortactin, Fmnl3 - formin-like 3, Golga2 - golgin a2, Skil - ski-like oncogene, Rreb1 - ras responsive element binding protein 1, Add1 - adducin 1 (alpha), Nfib - nuclear factor i/b, Ptk2 - protein tyrosine kinase 2, Dixdc1 - dix domain containing 1, Nf1 - neurofibromin 1, Gtf2i - general transcription factor ii i, Dnm2 - dynamin 2, Cit - citron (rho-interacting, serine…	GO:BP
GO:0043254	regulation of protein complex assembly	4.52e-06	0.00301	2.06	14248	442	690	44	[Vegfa - vascular endothelial growth factor a, Eif4g1 - eukaryotic translation initiation factor 4 gamma, 1, Nav3 - neuron navigator 3, Piezo1 - piezo-type mechanosensitive ion channel component 1, Cttn - cortactin, Med25 - mediator complex subunit 25, Clip1 - cap-gly domain containing linker protein 1, Sptan1 - spectrin, alpha, non-erythrocytic 1, Src - v-src avian sarcoma (schmidt-ruppin a-2) v…	GO:BP
GO:0035556	intracellular signal transduction	4.63e-06	0.00295	1.6	14248	1178	690	91	[Arhgef11 - rho guanine nucleotide exchange factor (gef) 11, Fnip1 - folliculin interacting protein 1, Gmip - gem-interacting protein, Ptk2 - protein tyrosine kinase 2, Tpcn2 - two pore segment channel 2, Gapdh - glyceraldehyde-3-phosphate dehydrogenase, App - amyloid beta (a4) precursor protein, Mapk8ip3 - mitogen-activated protein kinase 8 interacting protein 3, Nf1 - neurofibromin 1, Ect2 - ep…	GO:BP
GO:0010769	regulation of cell morphogenesis involved in differentiation	5.08e-06	0.00311	2.24	14248	332	690	36	[Vegfa - vascular endothelial growth factor a, Ptprs - protein tyrosine phosphatase, receptor type, s, Macf1 - microtubule-actin crosslinking factor 1, Cttn - cortactin, Flna - filamin a, alpha, Golga2 - golgin a2, Skil - ski-like oncogene, Rreb1 - ras responsive element binding protein 1, Ptk2 - protein tyrosine kinase 2, Dixdc1 - dix domain containing 1, Dnm2 - dynamin 2, Cit - citron (rho-inte…	GO:BP
GO:0035418	protein localization to synapse	5.23e-06	0.00308	4.77	14248	52	690	12	[Mapk8ip3 - mitogen-activated protein kinase 8 interacting protein 3, Baiap2 - bai1-associated protein 2, Rapsn - receptor-associated protein of the synapse, Clstn1 - calsyntenin 1, Zdhhc12 - zinc finger, dhhc-type containing 12, Kalrn - kalirin, rhogef kinase, Scrib - scribbled planar cell polarity protein, Stau2 - staufen double-stranded rna binding protein 2, Dlg1 - discs, large homolog 1 (dro…	GO:BP
GO:0045666	positive regulation of neuron differentiation	5.25e-06	0.00298	2.08	14248	416	690	42	[Vegfa - vascular endothelial growth factor a, Palm - paralemmin, Eif4g1 - eukaryotic translation initiation factor 4 gamma, 1, Macf1 - microtubule-actin crosslinking factor 1, Flna - filamin a, alpha, Camk1d - calcium/calmodulin-dependent protein kinase id, Clip1 - cap-gly domain containing linker protein 1, Golga2 - golgin a2, Skil - ski-like oncogene, Cpeb3 - cytoplasmic polyadenylation elemen…	GO:BP
GO:0030100	regulation of endocytosis	5.6e-06	0.00307	2.33	14248	293	690	33	[Vegfa - vascular endothelial growth factor a, Camk1d - calcium/calmodulin-dependent protein kinase id, Ano6 - anoctamin 6, Src - v-src avian sarcoma (schmidt-ruppin a-2) viral oncogene homolog, Add1 - adducin 1 (alpha), Ppp3cb - protein phosphatase 3, catalytic subunit, beta isozyme, Pld2 - phospholipase d2, Myo18a - myosin xviiia, Pacsin2 - protein kinase c and casein kinase substrate in neuron…	GO:BP
GO:0046907	intracellular transport	5.77e-06	0.00305	1.62	14248	1085	690	85	[Mon1b - mon1 homolog b (yeast), Yif1a - yip1 interacting factor homolog a (s. cerevisiae), Cttn - cortactin, Eps15l1 - epidermal growth factor receptor pathway substrate 15-like 1, Dst - dystonin, Grpel2 - grpe-like 2, mitochondrial, Tbc1d1 - tbc1 (tre-2/usp6, bub2, cdc16) domain family, member 1, Golga2 - golgin a2, Madd - map-kinase activating death domain, RGD1307100 - similar to riken cdna d…	GO:BP
GO:0033036	macromolecule localization	6.11e-06	0.00312	1.49	14248	1577	690	114	[Mon1b - mon1 homolog b (yeast), Grpel2 - grpe-like 2, mitochondrial, Pan3 - pan3 polya specific ribonuclease subunit homolog (s. cerevisiae), Fam149b1 - family with sequence similarity 149, member b1, Tnfrsf1a - tumor necrosis factor receptor superfamily, member 1a, Sec24b - sec24 family, member b (s. cerevisiae), Usp4 - ubiquitin specific peptidase 4 (proto-oncogene), Adar - adenosine deaminase…	GO:BP
GO:0031346	positive regulation of cell projection organization	7.79e-06	0.00385	2.03	14248	437	690	43	[Vegfa - vascular endothelial growth factor a, Palm - paralemmin, Macf1 - microtubule-actin crosslinking factor 1, Flna - filamin a, alpha, Camk1d - calcium/calmodulin-dependent protein kinase id, Clip1 - cap-gly domain containing linker protein 1, Ccdc88a - coiled coil domain containing 88a, Golga2 - golgin a2, Skil - ski-like oncogene, Rreb1 - ras responsive element binding protein 1, Src - v-s…	GO:BP
GO:0051649	establishment of localization in cell	8.28e-06	0.00396	1.54	14248	1313	690	98	[Mon1b - mon1 homolog b (yeast), Eps15l1 - epidermal growth factor receptor pathway substrate 15-like 1, Dst - dystonin, Grpel2 - grpe-like 2, mitochondrial, Ptk2 - protein tyrosine kinase 2, App - amyloid beta (a4) precursor protein, Pan3 - pan3 polya specific ribonuclease subunit homolog (s. cerevisiae), Nf1 - neurofibromin 1, Rhot1 - ras homolog gene family, member t1, Sun1 - sad1 and unc84 do…	GO:BP
GO:0009987	cellular process	8.74e-06	0.00406	1.09	14248	10750	690	567	[Mbnl2 - muscleblind-like splicing regulator 2, Adamts6 - adam metallopeptidase with thrombospondin type 1 motif, 6, Utrn - utrophin, Grk4 - g protein-coupled receptor kinase 4, Grpel2 - grpe-like 2, mitochondrial, Add1 - adducin 1 (alpha), Cluap1 - clusterin associated protein 1, Ptk2 - protein tyrosine kinase 2, Ect2 - epithelial cell transforming sequence 2 oncogene, Rhot1 - ras homolog gene f…	GO:BP
GO:0045664	regulation of neuron differentiation	9.09e-06	0.0041	1.77	14248	711	690	61	[Palm - paralemmin, Cttn - cortactin, Golga2 - golgin a2, Skil - ski-like oncogene, Cpeb3 - cytoplasmic polyadenylation element binding protein 3, Ptk2 - protein tyrosine kinase 2, Dixdc1 - dix domain containing 1, App - amyloid beta (a4) precursor protein, Mapk8ip3 - mitogen-activated protein kinase 8 interacting protein 3, Ect2 - epithelial cell transforming sequence 2 oncogene, Nf1 - neurofibr…	GO:BP
GO:0010976	positive regulation of neuron projection development	9.28e-06	0.00406	2.18	14248	341	690	36	[Vegfa - vascular endothelial growth factor a, Palm - paralemmin, Macf1 - microtubule-actin crosslinking factor 1, Flna - filamin a, alpha, Camk1d - calcium/calmodulin-dependent protein kinase id, Clip1 - cap-gly domain containing linker protein 1, Golga2 - golgin a2, Skil - ski-like oncogene, Cpeb3 - cytoplasmic polyadenylation element binding protein 3, Dixdc1 - dix domain containing 1, Kidins2…	GO:BP
GO:0006464	cellular protein modification process	9.57e-06	0.00407	1.39	14248	2249	690	151	[Dpy19l1 - dpy-19-like 1 (c. elegans), Grk4 - g protein-coupled receptor kinase 4, Pcmtd1 - protein-l-isoaspartate (d-aspartate) o-methyltransferase domain containing 1, Ptk2 - protein tyrosine kinase 2, App - amyloid beta (a4) precursor protein, Jmjd1c - jumonji domain containing 1c, Nf1 - neurofibromin 1, Phc1 - polyhomeotic homolog 1 (drosophila), Pan3 - pan3 polya specific ribonuclease subuni…	GO:BP
GO:0036211	protein modification process	9.57e-06	0.00396	1.39	14248	2249	690	151	[Dpy19l1 - dpy-19-like 1 (c. elegans), Grk4 - g protein-coupled receptor kinase 4, Pcmtd1 - protein-l-isoaspartate (d-aspartate) o-methyltransferase domain containing 1, Ptk2 - protein tyrosine kinase 2, App - amyloid beta (a4) precursor protein, Jmjd1c - jumonji domain containing 1c, Nf1 - neurofibromin 1, Phc1 - polyhomeotic homolog 1 (drosophila), Pan3 - pan3 polya specific ribonuclease subuni…	GO:BP
GO:0050773	regulation of dendrite development	1.02e-05	0.00411	2.68	14248	185	690	24	[Palm - paralemmin, Fbxo31 - f-box protein 31, Ptprs - protein tyrosine phosphatase, receptor type, s, Numb - numb homolog (drosophila), Camk1d - calcium/calmodulin-dependent protein kinase id, Cask - calcium/calmodulin-dependent serine protein kinase (maguk family), Clip1 - cap-gly domain containing linker protein 1, Kalrn - kalirin, rhogef kinase, Cpeb3 - cytoplasmic polyadenylation element bin…	GO:BP
GO:0043412	macromolecule modification	1.26e-05	0.00497	1.36	14248	2406	690	159	[Dpy19l1 - dpy-19-like 1 (c. elegans), Grk4 - g protein-coupled receptor kinase 4, Pcmtd1 - protein-l-isoaspartate (d-aspartate) o-methyltransferase domain containing 1, Ptk2 - protein tyrosine kinase 2, App - amyloid beta (a4) precursor protein, Jmjd1c - jumonji domain containing 1c, Nf1 - neurofibromin 1, Phc1 - polyhomeotic homolog 1 (drosophila), Pan3 - pan3 polya specific ribonuclease subuni…	GO:BP
GO:0050794	regulation of cellular process	1.27e-05	0.00485	1.13	14248	8190	690	450	[Mbnl2 - muscleblind-like splicing regulator 2, Grk4 - g protein-coupled receptor kinase 4, Rreb1 - ras responsive element binding protein 1, Add1 - adducin 1 (alpha), Cluap1 - clusterin associated protein 1, Ptk2 - protein tyrosine kinase 2, Ythdf3 - yth domain family, member 3, Ect2 - epithelial cell transforming sequence 2 oncogene, Rhot1 - ras homolog gene family, member t1, Gtf2i - general t…	GO:BP
GO:0030036	actin cytoskeleton organization	1.72e-05	0.00641	2.21	14248	309	690	33	[Cttn - cortactin, Atp2c1 - atpase, ca++ transporting, type 2c, member 1, Flna - filamin a, alpha, Fmnl3 - formin-like 3, Sptan1 - spectrin, alpha, non-erythrocytic 1, Src - v-src avian sarcoma (schmidt-ruppin a-2) viral oncogene homolog, Myo18a - myosin xviiia, Nf2 - neurofibromin 2 (merlin), Pacsin2 - protein kinase c and casein kinase substrate in neurons 2, Trip10 - thyroid hormone receptor i…	GO:BP
GO:0043087	regulation of GTPase activity	1.72e-05	0.00629	2.07	14248	379	690	38	[Rapgef6 - rap guanine nucleotide exchange factor (gef) 6, Arhgef11 - rho guanine nucleotide exchange factor (gef) 11, Tbc1d1 - tbc1 (tre-2/usp6, bub2, cdc16) domain family, member 1, Gapvd1 - gtpase activating protein and vps9 domains 1, Cpeb2 - cytoplasmic polyadenylation element binding protein 2, Arhgap17 - rho gtpase activating protein 17, Gmip - gem-interacting protein, Ect2 - epithelial ce…	GO:BP
GO:0008150	biological_process	1.97e-05	0.007	1.04	14248	13172	690	664	[Adamts6 - adam metallopeptidase with thrombospondin type 1 motif, 6, Mbnl2 - muscleblind-like splicing regulator 2, Utrn - utrophin, Grk4 - g protein-coupled receptor kinase 4, Grpel2 - grpe-like 2, mitochondrial, Rreb1 - ras responsive element binding protein 1, Add1 - adducin 1 (alpha), Ptk2 - protein tyrosine kinase 2, Cluap1 - clusterin associated protein 1, Ythdf3 - yth domain family, membe…	GO:BP
GO:0048522	positive regulation of cellular process	2.01e-05	0.00698	1.22	14248	4694	690	278	[Prc1 - protein regulator of cytokinesis 1, Skil - ski-like oncogene, Rreb1 - ras responsive element binding protein 1, Add1 - adducin 1 (alpha), Ptk2 - protein tyrosine kinase 2, Ythdf3 - yth domain family, member 3, Ect2 - epithelial cell transforming sequence 2 oncogene, Gtf2i - general transcription factor ii i, Crem - camp responsive element modulator, Cit - citron (rho-interacting, serine/t…	GO:BP
GO:0007015	actin filament organization	2.03e-05	0.0069	2.41	14248	231	690	27	[Cttn - cortactin, Flna - filamin a, alpha, Src - v-src avian sarcoma (schmidt-ruppin a-2) viral oncogene homolog, Abi1 - abl-interactor 1, Add1 - adducin 1 (alpha), Arhgap17 - rho gtpase activating protein 17, Myo1b - myosin ib, Efs - embryonal fyn-associated substrate, Svil - supervillin, Mical3 - microtubule associated monooxygenase, calponin and lim domain containing 3, Mical2 - microtubule a…	GO:BP
GO:0065007	biological regulation	2.07e-05	0.00689	1.11	14248	9233	690	497	[Mbnl2 - muscleblind-like splicing regulator 2, Utrn - utrophin, Grk4 - g protein-coupled receptor kinase 4, Grpel2 - grpe-like 2, mitochondrial, Rreb1 - ras responsive element binding protein 1, Add1 - adducin 1 (alpha), Cluap1 - clusterin associated protein 1, Ptk2 - protein tyrosine kinase 2, Ythdf3 - yth domain family, member 3, Ect2 - epithelial cell transforming sequence 2 oncogene, Rhot1 -…	GO:BP
GO:0006793	phosphorus metabolic process	2.38e-05	0.00777	1.45	14248	1625	690	114	[Grk4 - g protein-coupled receptor kinase 4, Ptk2 - protein tyrosine kinase 2, App - amyloid beta (a4) precursor protein, Nf1 - neurofibromin 1, Pan3 - pan3 polya specific ribonuclease subunit homolog (s. cerevisiae), Pmvk - phosphomevalonate kinase, Cit - citron (rho-interacting, serine/threonine kinase 21), Nt5dc1 - 5'-nucleotidase domain containing 1, Adcy8 - adenylate cyclase 8 (brain), Uggt1…	GO:BP
GO:0006468	protein phosphorylation	2.4e-05	0.00767	1.75	14248	671	690	57	[Grk4 - g protein-coupled receptor kinase 4, Ptk2 - protein tyrosine kinase 2, Speg - speg complex locus, App - amyloid beta (a4) precursor protein, Mapk8ip3 - mitogen-activated protein kinase 8 interacting protein 3, Nf1 - neurofibromin 1, Pan3 - pan3 polya specific ribonuclease subunit homolog (s. cerevisiae), Cit - citron (rho-interacting, serine/threonine kinase 21), Ripk3 - receptor-interact…	GO:BP
GO:0000395	mRNA 5'-splice site recognition	2.62e-05	0.0082	16.52	14248	5	690	4	[Psip1 - pc4 and sfrs1 interacting protein 1, Srsf1 - serine/arginine-rich splicing factor 1, Prpf39 - prp39 pre-mrna processing factor 39 homolog (s. cerevisiae), Sfswap - splicing factor, suppressor of white-apricot homolog (drosophila)]	GO:BP
GO:0051493	regulation of cytoskeleton organization	2.76e-05	0.00847	1.88	14248	505	690	46	[Nav3 - neuron navigator 3, Cttn - cortactin, Flna - filamin a, alpha, Dst - dystonin, Clip1 - cap-gly domain containing linker protein 1, Ccdc88a - coiled coil domain containing 88a, Sptan1 - spectrin, alpha, non-erythrocytic 1, Add1 - adducin 1 (alpha), Mdm1 - mdm1 nuclear protein homolog (mouse), Nf2 - neurofibromin 2 (merlin), Arhgap17 - rho gtpase activating protein 17, Ppfia1 - protein tyro…	GO:BP
GO:0060998	regulation of dendritic spine development	2.88e-05	0.00864	3.4	14248	91	690	15	[Palm - paralemmin, Ptprs - protein tyrosine phosphatase, receptor type, s, Cask - calcium/calmodulin-dependent serine protein kinase (maguk family), Kalrn - kalirin, rhogef kinase, Cpeb3 - cytoplasmic polyadenylation element binding protein 3, Arhgap33 - rho gtpase activating protein 33, Tanc2 - tetratricopeptide repeat, ankyrin repeat and coiled-coil containing 2, Baiap2 - bai1-associated prote…	GO:BP
GO:0043547	positive regulation of GTPase activity	2.9e-05	0.00853	2.15	14248	317	690	33	[Rapgef6 - rap guanine nucleotide exchange factor (gef) 6, Arhgef11 - rho guanine nucleotide exchange factor (gef) 11, Tbc1d1 - tbc1 (tre-2/usp6, bub2, cdc16) domain family, member 1, Arhgap17 - rho gtpase activating protein 17, Gmip - gem-interacting protein, Ect2 - epithelial cell transforming sequence 2 oncogene, Nf1 - neurofibromin 1, Git2 - g protein-coupled receptor kinase interacting arfga…	GO:BP
GO:0097435	supramolecular fiber organization	3.24e-05	0.00937	1.97	14248	419	690	40	[Cttn - cortactin, Flna - filamin a, alpha, Dst - dystonin, Clip1 - cap-gly domain containing linker protein 1, Ccdc88a - coiled coil domain containing 88a, Src - v-src avian sarcoma (schmidt-ruppin a-2) viral oncogene homolog, Abi1 - abl-interactor 1, Add1 - adducin 1 (alpha), Arhgap17 - rho gtpase activating protein 17, Myo1b - myosin ib, Efs - embryonal fyn-associated substrate, App - amyloid …	GO:BP
GO:0000226	microtubule cytoskeleton organization	3.41e-05	0.00966	2.05	14248	362	690	36	[Flna - filamin a, alpha, Prc1 - protein regulator of cytokinesis 1, Dst - dystonin, Clip1 - cap-gly domain containing linker protein 1, Ccdc88a - coiled coil domain containing 88a, Golga2 - golgin a2, Cluap1 - clusterin associated protein 1, Ptk2 - protein tyrosine kinase 2, Ncor1 - nuclear receptor co-repressor 1, Gapdh - glyceraldehyde-3-phosphate dehydrogenase, Ttll1 - tubulin tyrosine ligase…	GO:BP
GO:0030705	cytoskeleton-dependent intracellular transport	3.64e-05	0.0101	2.68	14248	162	690	21	[Fnbp1l - formin binding protein 1-like, Fbxw11 - f-box and wd repeat domain containing 11, Dst - dystonin, Ccdc88a - coiled coil domain containing 88a, Madd - map-kinase activating death domain, Syne2 - spectrin repeat containing, nuclear envelope 2, Actn4 - actinin alpha 4, Myo1b - myosin ib, Klc1 - kinesin light chain 1, App - amyloid beta (a4) precursor protein, Mapk8ip3 - mitogen-activated p…	GO:BP
GO:1900006	positive regulation of dendrite development	5.42e-05	0.0148	3.09	14248	107	690	16	[Palm - paralemmin, Fbxo31 - f-box protein 31, Numb - numb homolog (drosophila), Cask - calcium/calmodulin-dependent serine protein kinase (maguk family), Clip1 - cap-gly domain containing linker protein 1, Kalrn - kalirin, rhogef kinase, Cpeb3 - cytoplasmic polyadenylation element binding protein 3, Cobl - cordon-bleu wh2 repeat protein, Baiap2 - bai1-associated protein 2, Dnm1l - dynamin 1-like…	GO:BP
GO:0032880	regulation of protein localization	5.67e-05	0.0152	1.63	14248	837	690	66	[Tbc1d1 - tbc1 (tre-2/usp6, bub2, cdc16) domain family, member 1, Madd - map-kinase activating death domain, Gapvd1 - gtpase activating protein and vps9 domains 1, Myo18a - myosin xviiia, Ano1 - anoctamin 1, calcium activated chloride channel, Nf2 - neurofibromin 2 (merlin), App - amyloid beta (a4) precursor protein, Nf1 - neurofibromin 1, Ect2 - epithelial cell transforming sequence 2 oncogene, …	GO:BP
GO:0006796	phosphate-containing compound metabolic process	6e-05	0.0158	1.43	14248	1607	690	111	[Grk4 - g protein-coupled receptor kinase 4, Ptk2 - protein tyrosine kinase 2, App - amyloid beta (a4) precursor protein, Nf1 - neurofibromin 1, Pan3 - pan3 polya specific ribonuclease subunit homolog (s. cerevisiae), Pmvk - phosphomevalonate kinase, Cit - citron (rho-interacting, serine/threonine kinase 21), Nt5dc1 - 5'-nucleotidase domain containing 1, Adcy8 - adenylate cyclase 8 (brain), Aldoa…	GO:BP
GO:0050807	regulation of synapse organization	6.17e-05	0.016	2.27	14248	246	690	27	[Eif4g1 - eukaryotic translation initiation factor 4 gamma, 1, Ptprs - protein tyrosine phosphatase, receptor type, s, Ptk2 - protein tyrosine kinase 2, App - amyloid beta (a4) precursor protein, Prnp - prion protein, Zmynd8 - zinc finger, mynd-type containing 8, Mef2c - myocyte enhancer factor 2c, Ptprd - protein tyrosine phosphatase, receptor type, d, Stau2 - staufen double-stranded rna binding…	GO:BP
GO:0050789	regulation of biological process	8.27e-05	0.0211	1.11	14248	8692	690	468	[Mbnl2 - muscleblind-like splicing regulator 2, Utrn - utrophin, Grk4 - g protein-coupled receptor kinase 4, Rreb1 - ras responsive element binding protein 1, Add1 - adducin 1 (alpha), Cluap1 - clusterin associated protein 1, Ptk2 - protein tyrosine kinase 2, Ythdf3 - yth domain family, member 3, Ect2 - epithelial cell transforming sequence 2 oncogene, Rhot1 - ras homolog gene family, member t1, …	GO:BP
GO:0034613	cellular protein localization	8.35e-05	0.021	1.58	14248	914	690	70	[Palm - paralemmin, Mon1b - mon1 homolog b (yeast), Grpel2 - grpe-like 2, mitochondrial, Fam126a - family with sequence similarity 126, member a, Exoc2 - exocyst complex component 2, Mis12 - mis12 kinetochore complex component, Nacc2 - nacc family member 2, ben and btb (poz) domain containing, Rab6a - rab6a, member ras oncogene family, Fam149b1 - family with sequence similarity 149, member b1, Di…	GO:BP
GO:1902903	regulation of supramolecular fiber organization	9.68e-05	0.0239	2.02	14248	337	690	33	[Nav3 - neuron navigator 3, Cttn - cortactin, Flna - filamin a, alpha, Clip1 - cap-gly domain containing linker protein 1, Ccdc88a - coiled coil domain containing 88a, Sptan1 - spectrin, alpha, non-erythrocytic 1, Add1 - adducin 1 (alpha), Nf2 - neurofibromin 2 (merlin), Ppfia1 - protein tyrosine phosphatase, receptor type, f polypeptide (ptprf), interacting protein (liprin), alpha 1, App - amylo…	GO:BP
GO:0046777	protein autophosphorylation	9.74e-05	0.0237	2.44	14248	186	690	22	[Camk2d - calcium/calmodulin-dependent protein kinase ii delta, Camk2g - calcium/calmodulin-dependent protein kinase ii gamma, Ptk2b - protein tyrosine kinase 2 beta, Phka1 - phosphorylase kinase, alpha 1, Clk2 - cdc-like kinase 2, Atm - ataxia telangiectasia mutated, Src - v-src avian sarcoma (schmidt-ruppin a-2) viral oncogene homolog, Ptk2 - protein tyrosine kinase 2, Map3k12 - mitogen activat…	GO:BP
GO:0051129	negative regulation of cellular component organization	9.75e-05	0.0233	1.65	14248	738	690	59	[Rtel1 - regulator of telomere elongation helicase 1, Sptan1 - spectrin, alpha, non-erythrocytic 1, Add1 - adducin 1 (alpha), Ptk2 - protein tyrosine kinase 2, Dnm2 - dynamin 2, Cit - citron (rho-interacting, serine/threonine kinase 21), Camsap2 - calmodulin regulated spectrin-associated protein family, member 2, Tnfrsf1a - tumor necrosis factor receptor superfamily, member 1a, Dnajb2 - dnaj (hsp…	GO:BP
GO:0034330	cell junction organization	0.000105	0.0249	2.43	14248	187	690	22	[Actn1 - actinin, alpha 1, Cttn - cortactin, Numb - numb homolog (drosophila), Kifc3 - kinesin family member c3, Flna - filamin a, alpha, Ptk2b - protein tyrosine kinase 2 beta, Hipk1 - homeodomain interacting protein kinase 1, Dst - dystonin, Ctnnd1 - catenin (cadherin associated protein), delta 1, Src - v-src avian sarcoma (schmidt-ruppin a-2) viral oncogene homolog, Mtdh - metadherin, Nf2 - ne…	GO:BP
GO:0070727	cellular macromolecule localization	0.000113	0.0261	1.57	14248	923	690	70	[Palm - paralemmin, Mon1b - mon1 homolog b (yeast), Grpel2 - grpe-like 2, mitochondrial, Fam126a - family with sequence similarity 126, member a, Exoc2 - exocyst complex component 2, Mis12 - mis12 kinetochore complex component, Nacc2 - nacc family member 2, ben and btb (poz) domain containing, Rab6a - rab6a, member ras oncogene family, Fam149b1 - family with sequence similarity 149, member b1, Di…	GO:BP
GO:0060689	cell differentiation involved in salivary gland development	0.000113	0.0259	20.65	14248	3	690	3	[Clcn2 - chloride channel, voltage-sensitive 2, Ctnnd1 - catenin (cadherin associated protein), delta 1, Nfib - nuclear factor i/b]	GO:BP
GO:0048518	positive regulation of biological process	0.000121	0.0272	1.18	14248	5219	690	299	[Utrn - utrophin, Prc1 - protein regulator of cytokinesis 1, Skil - ski-like oncogene, Rreb1 - ras responsive element binding protein 1, Add1 - adducin 1 (alpha), Ptk2 - protein tyrosine kinase 2, Ythdf3 - yth domain family, member 3, Ect2 - epithelial cell transforming sequence 2 oncogene, Gtf2i - general transcription factor ii i, Crem - camp responsive element modulator, Cit - citron (rho-inte…	GO:BP
GO:0060341	regulation of cellular localization	0.000121	0.0269	1.56	14248	942	690	71	[Ano1 - anoctamin 1, calcium activated chloride channel, Nf2 - neurofibromin 2 (merlin), App - amyloid beta (a4) precursor protein, Nf1 - neurofibromin 1, Ect2 - epithelial cell transforming sequence 2 oncogene, Rhot1 - ras homolog gene family, member t1, Git2 - g protein-coupled receptor kinase interacting arfgap 2, Sp100 - sp100 nuclear antigen, Ndel1 - nude nuclear distribution gene e homolog …	GO:BP
GO:0033554	cellular response to stress	0.000123	0.027	1.45	14248	1336	690	94	[Rtel1 - regulator of telomere elongation helicase 1, Ap5z1 - adaptor-related protein complex 5, zeta 1 subunit, Fnip1 - folliculin interacting protein 1, Cpeb2 - cytoplasmic polyadenylation element binding protein 2, Ano1 - anoctamin 1, calcium activated chloride channel, Myof - myoferlin, Ptk2 - protein tyrosine kinase 2, Ankzf1 - ankyrin repeat and zinc finger domain containing 1, Uba7 - ubiqu…	GO:BP
GO:0032271	regulation of protein polymerization	0.000132	0.0284	2.34	14248	203	690	23	[Nav3 - neuron navigator 3, Cttn - cortactin, Ptk2b - protein tyrosine kinase 2 beta, Cdc42ep2 - cdc42 effector protein (rho gtpase binding) 2, Clip1 - cap-gly domain containing linker protein 1, Add3 - adducin 3 (gamma), Capza2 - capping protein (actin filament) muscle z-line, alpha 2, Sptan1 - spectrin, alpha, non-erythrocytic 1, Add1 - adducin 1 (alpha), Numa1 - nuclear mitotic apparatus prote…	GO:BP
GO:1990778	protein localization to cell periphery	0.000133	0.0284	2.24	14248	230	690	25	[Palm - paralemmin, Rapgef6 - rap guanine nucleotide exchange factor (gef) 6, Macf1 - microtubule-actin crosslinking factor 1, Flna - filamin a, alpha, Clip1 - cap-gly domain containing linker protein 1, Prepl - prolyl endopeptidase-like, Fam126a - family with sequence similarity 126, member a, Tnfrsf1a - tumor necrosis factor receptor superfamily, member 1a, Ank2 - ankyrin 2, neuronal, Gripap1 -…	GO:BP
GO:0051345	positive regulation of hydrolase activity	0.000151	0.0318	1.7	14248	621	690	51	[Arhgef11 - rho guanine nucleotide exchange factor (gef) 11, Tbc1d1 - tbc1 (tre-2/usp6, bub2, cdc16) domain family, member 1, Gmip - gem-interacting protein, App - amyloid beta (a4) precursor protein, Ect2 - epithelial cell transforming sequence 2 oncogene, Nf1 - neurofibromin 1, Dnm2 - dynamin 2, Rab6a - rab6a, member ras oncogene family, Git2 - g protein-coupled receptor kinase interacting arfg…	GO:BP
GO:0010468	regulation of gene expression	0.000153	0.0317	1.25	14248	3372	690	204	[Mbnl2 - muscleblind-like splicing regulator 2, Skil - ski-like oncogene, Srsf7 - serine/arginine-rich splicing factor 7, Rreb1 - ras responsive element binding protein 1, Ythdf3 - yth domain family, member 3, Phc1 - polyhomeotic homolog 1 (drosophila), Gtf2i - general transcription factor ii i, Crem - camp responsive element modulator, Fxr1 - fragile x mental retardation, autosomal homolog 1, Tn…	GO:BP
GO:0051252	regulation of RNA metabolic process	0.000163	0.0333	1.28	14248	2768	690	172	[Mbnl2 - muscleblind-like splicing regulator 2, Srsf7 - serine/arginine-rich splicing factor 7, Skil - ski-like oncogene, Rreb1 - ras responsive element binding protein 1, Nfib - nuclear factor i/b, Mef2d - myocyte enhancer factor 2d, Cpeb3 - cytoplasmic polyadenylation element binding protein 3, Nr2c1 - nuclear receptor subfamily 2, group c, member 1, App - amyloid beta (a4) precursor protein, Y…	GO:BP
GO:0030048	actin filament-based movement	0.000166	0.0334	3.97	14248	52	690	10	[Fnbp1l - formin binding protein 1-like, Gsn - gelsolin, Camk2d - calcium/calmodulin-dependent protein kinase ii delta, Kdm6a - lysine (k)-specific demethylase 6a, Myo9b - myosin ixb, Tpm1 - tropomyosin 1, alpha, Syne2 - spectrin repeat containing, nuclear envelope 2, Actn4 - actinin alpha 4, Pard3 - par-3 (partitioning defective 3) homolog (c. elegans), Myo1b - myosin ib]	GO:BP
GO:0010770	positive regulation of cell morphogenesis involved in differentiation	0.000169	0.0336	2.41	14248	180	690	21	[Vegfa - vascular endothelial growth factor a, Fbxo31 - f-box protein 31, Macf1 - microtubule-actin crosslinking factor 1, Numb - numb homolog (drosophila), Flna - filamin a, alpha, Cask - calcium/calmodulin-dependent serine protein kinase (maguk family), Picalm - phosphatidylinositol binding clathrin assembly protein, Golga2 - golgin a2, Dab2 - disabled 2, mitogen-responsive phosphoprotein, Skil…	GO:BP
GO:2000766	negative regulation of cytoplasmic translation	0.00017	0.0333	11.8	14248	7	690	4	[Cpeb1 - cytoplasmic polyadenylation element binding protein 1, Fmr1 - fragile x mental retardation 1, Cpeb2 - cytoplasmic polyadenylation element binding protein 2, Cpeb3 - cytoplasmic polyadenylation element binding protein 3]	GO:BP
GO:0050769	positive regulation of neurogenesis	0.000173	0.0335	1.77	14248	514	690	44	[Vegfa - vascular endothelial growth factor a, Palm - paralemmin, Eif4g1 - eukaryotic translation initiation factor 4 gamma, 1, Macf1 - microtubule-actin crosslinking factor 1, Flna - filamin a, alpha, Camk1d - calcium/calmodulin-dependent protein kinase id, Clip1 - cap-gly domain containing linker protein 1, Golga2 - golgin a2, Skil - ski-like oncogene, Cpeb3 - cytoplasmic polyadenylation elemen…	GO:BP
GO:1903539	protein localization to postsynaptic membrane	0.000178	0.034	5.56	14248	26	690	7	[Rapsn - receptor-associated protein of the synapse, Clstn1 - calsyntenin 1, Kalrn - kalirin, rhogef kinase, Scrib - scribbled planar cell polarity protein, Dlg1 - discs, large homolog 1 (drosophila), Git1 - g protein-coupled receptor kinase interacting arfgap 1, Gripap1 - grip1 associated protein 1]	GO:BP
GO:0099072	regulation of postsynaptic membrane neurotransmitter receptor levels	0.000196	0.037	3.9	14248	53	690	10	[Dnm2 - dynamin 2, Ctnnd1 - catenin (cadherin associated protein), delta 1, Clstn1 - calsyntenin 1, Eps15 - epidermal growth factor receptor pathway substrate 15, Kalrn - kalirin, rhogef kinase, Scrib - scribbled planar cell polarity protein, Flot2 - flotillin 2, Dlg1 - discs, large homolog 1 (drosophila), Git1 - g protein-coupled receptor kinase interacting arfgap 1, Gripap1 - grip1 associated p…	GO:BP
GO:0034329	cell junction assembly	0.000205	0.0383	2.58	14248	144	690	18	[Actn1 - actinin, alpha 1, Cttn - cortactin, Ptk2b - protein tyrosine kinase 2 beta, Hipk1 - homeodomain interacting protein kinase 1, Dst - dystonin, Ctnnd1 - catenin (cadherin associated protein), delta 1, Src - v-src avian sarcoma (schmidt-ruppin a-2) viral oncogene homolog, Mtdh - metadherin, Actn4 - actinin alpha 4, Ect2 - epithelial cell transforming sequence 2 oncogene, Gjc1 - gap junction…	GO:BP
GO:0019219	regulation of nucleobase-containing compound metabolic process	0.000209	0.0385	1.26	14248	3046	690	186	[Mbnl2 - muscleblind-like splicing regulator 2, Rtel1 - regulator of telomere elongation helicase 1, Srsf7 - serine/arginine-rich splicing factor 7, Skil - ski-like oncogene, Rreb1 - ras responsive element binding protein 1, Nfib - nuclear factor i/b, Mef2d - myocyte enhancer factor 2d, Cpeb3 - cytoplasmic polyadenylation element binding protein 3, Nr2c1 - nuclear receptor subfamily 2, group c, m…	GO:BP
GO:0007399	nervous system development	0.00021	0.0382	2.32	14248	196	690	22	[Vegfa - vascular endothelial growth factor a, Fnbp1l - formin binding protein 1-like, Numb - numb homolog (drosophila), Rbfox2 - rna binding protein, fox-1 homolog (c. elegans) 2, Camk2g - calcium/calmodulin-dependent protein kinase ii gamma, Hsd17b7 - hydroxysteroid (17-beta) dehydrogenase 7, Kalrn - kalirin, rhogef kinase, Mef2d - myocyte enhancer factor 2d, Myo1b - myosin ib, App - amyloid be…	GO:BP
GO:0045807	positive regulation of endocytosis	0.000214	0.0386	2.43	14248	170	690	20	[Vegfa - vascular endothelial growth factor a, Camk1d - calcium/calmodulin-dependent protein kinase id, Picalm - phosphatidylinositol binding clathrin assembly protein, Dab2 - disabled 2, mitogen-responsive phosphoprotein, Ano6 - anoctamin 6, Add1 - adducin 1 (alpha), Pld2 - phospholipase d2, Myo18a - myosin xviiia, Ptk2 - protein tyrosine kinase 2, Actn4 - actinin alpha 4, App - amyloid beta (a4…	GO:BP
GO:0044093	positive regulation of molecular function	0.000223	0.0398	1.41	14248	1482	690	101	[Add1 - adducin 1 (alpha), Ptk2 - protein tyrosine kinase 2, App - amyloid beta (a4) precursor protein, Nf1 - neurofibromin 1, Ect2 - epithelial cell transforming sequence 2 oncogene, Adcy8 - adenylate cyclase 8 (brain), Dnajb2 - dnaj (hsp40) homolog, subfamily b, member 2, Htra2 - htra serine peptidase 2, Map2k5 - mitogen activated protein kinase kinase 5, Trim26 - tripartite motif-containing 26…	GO:BP
GO:0010720	positive regulation of cell development	0.000223	0.0393	1.69	14248	599	690	49	[Palm - paralemmin, Golga2 - golgin a2, Skil - ski-like oncogene, Rreb1 - ras responsive element binding protein 1, Add1 - adducin 1 (alpha), Cpeb3 - cytoplasmic polyadenylation element binding protein 3, Ptk2 - protein tyrosine kinase 2, Trip10 - thyroid hormone receptor interactor 10, Dixdc1 - dix domain containing 1, App - amyloid beta (a4) precursor protein, Mapk8ip3 - mitogen-activated prote…	GO:BP
GO:0031334	positive regulation of protein complex assembly	0.000228	0.0397	2.17	14248	238	690	25	[Vegfa - vascular endothelial growth factor a, Eif4g1 - eukaryotic translation initiation factor 4 gamma, 1, Nav3 - neuron navigator 3, Piezo1 - piezo-type mechanosensitive ion channel component 1, Cttn - cortactin, Med25 - mediator complex subunit 25, Clip1 - cap-gly domain containing linker protein 1, Src - v-src avian sarcoma (schmidt-ruppin a-2) viral oncogene homolog, Tirap - toll-interleuki…	GO:BP
GO:0008360	regulation of cell shape	0.000233	0.0402	2.64	14248	133	690	17	[Vegfa - vascular endothelial growth factor a, Palm - paralemmin, Ptk2b - protein tyrosine kinase 2 beta, Fmnl3 - formin-like 3, Cdc42ep2 - cdc42 effector protein (rho gtpase binding) 2, Ptk2 - protein tyrosine kinase 2, Cdc42ep5 - cdc42 effector protein (rho gtpase binding) 5, Baiap2 - bai1-associated protein 2, Diaph1 - diaphanous-related formin 1, Fyn - fyn oncogene related to src, fgr, yes, T…	GO:BP
GO:0008154	actin polymerization or depolymerization	0.000269	0.0457	3.75	14248	55	690	10	[Gsn - gelsolin, Cttn - cortactin, Svil - supervillin, Mical3 - microtubule associated monooxygenase, calponin and lim domain containing 3, Mical2 - microtubule associated monooxygenase, calponin and lim domain containing 2, Diaph1 - diaphanous-related formin 1, Msrb2 - methionine sulfoxide reductase b2, Abi1 - abl-interactor 1, Diaph2 - diaphanous-related formin 2, Cobl - cordon-bleu wh2 repeat …	GO:BP
GO:1902115	regulation of organelle assembly	0.000288	0.0484	2.32	14248	187	690	21	[Nprl3 - nitrogen permease regulator-like 3 (s. cerevisiae), Ptprs - protein tyrosine phosphatase, receptor type, s, Numb - numb homolog (drosophila), Senp6 - sumo1/sentrin specific peptidase 6, Ccdc88a - coiled coil domain containing 88a, Akap13 - a kinase (prka) anchor protein 13, Evi5l - ecotropic viral integration site 5-like, Src - v-src avian sarcoma (schmidt-ruppin a-2) viral oncogene homo…	GO:BP
GO:0051234	establishment of localization	0.000298	0.0497	1.26	14248	3009	690	183	[Mon1b - mon1 homolog b (yeast), Slc17a9 - solute carrier family 17 (vesicular nucleotide transporter), member 9, Eps15l1 - epidermal growth factor receptor pathway substrate 15-like 1, Grk4 - g protein-coupled receptor kinase 4, Dst - dystonin, Grpel2 - grpe-like 2, mitochondrial, Add1 - adducin 1 (alpha), Atp11c - atpase, class vi, type 11c, Ptk2 - protein tyrosine kinase 2, Trip10 - thyroid ho…	GO:BP
GO:0032989	cellular component morphogenesis	0.000326	0.0537	1.76	14248	482	690	41	[Cttn - cortactin, Flna - filamin a, alpha, Rbfox2 - rna binding protein, fox-1 homolog (c. elegans) 2, Dst - dystonin, Src - v-src avian sarcoma (schmidt-ruppin a-2) viral oncogene homolog, Abi1 - abl-interactor 1, Add1 - adducin 1 (alpha), Nfib - nuclear factor i/b, Pacsin2 - protein kinase c and casein kinase substrate in neurons 2, Ptk2 - protein tyrosine kinase 2, App - amyloid beta (a4) pre…	GO:BP
GO:0007519	skeletal muscle tissue development	0.000342	0.0557	3.39	14248	67	690	11	[Nf1 - neurofibromin 1, Ccnt2 - cyclin t2, Svil - supervillin, Flnb - filamin b, beta, Skil - ski-like oncogene, Mbnl1 - muscleblind-like splicing regulator 1, Dysf - dysferlin, Mef2c - myocyte enhancer factor 2c, Itga7 - integrin, alpha 7, Ncor1 - nuclear receptor co-repressor 1, Erbb2 - v-erb-b2 avian erythroblastic leukemia viral oncogene 2]	GO:BP
GO:2001022	positive regulation of response to DNA damage stimulus	0.000352	0.0568	2.86	14248	101	690	14	[Prrx1 - paired related homeobox 1, Tmem161a - transmembrane protein 161a, Skil - ski-like oncogene, Atm - ataxia telangiectasia mutated, Foxm1 - forkhead box m1, Plscr1 - phospholipid scramblase 1, Gtf2i - general transcription factor ii i, Ercc8 - excision repair cross-complementing rodent repair deficiency, complementation group 8, Nacc2 - nacc family member 2, ben and btb (poz) domain contain…	GO:BP
GO:0051960	regulation of nervous system development	0.000357	0.0569	1.51	14248	960	690	70	[Palm - paralemmin, Cttn - cortactin, Golga2 - golgin a2, Skil - ski-like oncogene, Nf2 - neurofibromin 2 (merlin), Cpeb3 - cytoplasmic polyadenylation element binding protein 3, Ptk2 - protein tyrosine kinase 2, Dixdc1 - dix domain containing 1, App - amyloid beta (a4) precursor protein, Mapk8ip3 - mitogen-activated protein kinase 8 interacting protein 3, Nf1 - neurofibromin 1, Ect2 - epithelial…	GO:BP
GO:0007044	cell-substrate junction assembly	0.00039	0.0615	4.35	14248	38	690	8	[Actn1 - actinin, alpha 1, Cttn - cortactin, Ptk2b - protein tyrosine kinase 2 beta, Dst - dystonin, Sorbs1 - sorbin and sh3 domain containing 1, Src - v-src avian sarcoma (schmidt-ruppin a-2) viral oncogene homolog, Fn1 - fibronectin 1, Tns1 - tensin 1]	GO:BP
GO:0050767	regulation of neurogenesis	0.000398	0.0622	1.53	14248	862	690	64	[Palm - paralemmin, Cttn - cortactin, Golga2 - golgin a2, Skil - ski-like oncogene, Nf2 - neurofibromin 2 (merlin), Cpeb3 - cytoplasmic polyadenylation element binding protein 3, Ptk2 - protein tyrosine kinase 2, Dixdc1 - dix domain containing 1, App - amyloid beta (a4) precursor protein, Mapk8ip3 - mitogen-activated protein kinase 8 interacting protein 3, Nf1 - neurofibromin 1, Ect2 - epithelial…	GO:BP
GO:0061024	membrane organization	0.000431	0.0666	1.7	14248	536	690	44	[Ano8 - anoctamin 8, Clip1 - cap-gly domain containing linker protein 1, Ccdc88a - coiled coil domain containing 88a, Ano6 - anoctamin 6, Eps15 - epidermal growth factor receptor pathway substrate 15, Myo18a - myosin xviiia, Ano1 - anoctamin 1, calcium activated chloride channel, Myof - myoferlin, Atp11c - atpase, class vi, type 11c, Pacsin2 - protein kinase c and casein kinase substrate in neuro…	GO:BP
GO:0014706	striated muscle tissue development	0.000432	0.0662	2.81	14248	103	690	14	[Nprl3 - nitrogen permease regulator-like 3 (s. cerevisiae), Skil - ski-like oncogene, Dysf - dysferlin, Ncor1 - nuclear receptor co-repressor 1, Nf1 - neurofibromin 1, Gjc1 - gap junction protein, gamma 1, Svil - supervillin, Ccnt2 - cyclin t2, Flnb - filamin b, beta, Mbnl1 - muscleblind-like splicing regulator 1, Mef2c - myocyte enhancer factor 2c, Itga7 - integrin, alpha 7, Eya1 - eyes absent …	GO:BP
GO:0021747	cochlear nucleus development	0.000436	0.0661	15.49	14248	4	690	3	[Slc4a7 - solute carrier family 4, sodium bicarbonate cotransporter, member 7, Scrib - scribbled planar cell polarity protein, Sec24b - sec24 family, member b (s. cerevisiae)]	GO:BP
GO:0044860	protein localization to plasma membrane raft	0.000436	0.0655	15.49	14248	4	690	3	[Clip1 - cap-gly domain containing linker protein 1, Flot2 - flotillin 2, Tsc2 - tuberous sclerosis 2]	GO:BP
GO:0051223	regulation of protein transport	0.000443	0.0658	1.72	14248	505	690	42	[Flna - filamin a, alpha, Madd - map-kinase activating death domain, Gapvd1 - gtpase activating protein and vps9 domains 1, Zfp384 - zinc finger protein 384, Acsl4 - acyl-coa synthetase long-chain family member 4, Src - v-src avian sarcoma (schmidt-ruppin a-2) viral oncogene homolog, Ppp3cb - protein phosphatase 3, catalytic subunit, beta isozyme, Myo18a - myosin xviiia, Ano1 - anoctamin 1, calci…	GO:BP
GO:0031329	regulation of cellular catabolic process	0.000447	0.0658	1.6	14248	699	690	54	[Cttn - cortactin, Golga2 - golgin a2, Cpeb3 - cytoplasmic polyadenylation element binding protein 3, Ptk2 - protein tyrosine kinase 2, Tpcn2 - two pore segment channel 2, App - amyloid beta (a4) precursor protein, Ythdf3 - yth domain family, member 3, Fxr1 - fragile x mental retardation, autosomal homolog 1, Bcl2l11 - bcl2-like 11 (apoptosis facilitator), Dnajb2 - dnaj (hsp40) homolog, subfamily…	GO:BP
GO:0051962	positive regulation of nervous system development	0.000448	0.0654	1.67	14248	569	690	46	[Vegfa - vascular endothelial growth factor a, Palm - paralemmin, Eif4g1 - eukaryotic translation initiation factor 4 gamma, 1, Macf1 - microtubule-actin crosslinking factor 1, Flna - filamin a, alpha, Camk1d - calcium/calmodulin-dependent protein kinase id, Clip1 - cap-gly domain containing linker protein 1, Golga2 - golgin a2, Skil - ski-like oncogene, Cpeb3 - cytoplasmic polyadenylation elemen…	GO:BP
GO:0007097	nuclear migration	0.000464	0.0671	4.82	14248	30	690	7	[Fbxw11 - f-box and wd repeat domain containing 11, Tacc2 - transforming, acidic coiled-coil containing protein 2, Cdc42bpa - cdc42 binding protein kinase alpha, Sun1 - sad1 and unc84 domain containing 1, Syne2 - spectrin repeat containing, nuclear envelope 2, Ptk2 - protein tyrosine kinase 2, Syne3 - spectrin repeat containing, nuclear envelope family member 3]	GO:BP
GO:0032956	regulation of actin cytoskeleton organization	0.000465	0.0665	1.92	14248	322	690	30	[Cttn - cortactin, Flna - filamin a, alpha, Ccdc88a - coiled coil domain containing 88a, Sptan1 - spectrin, alpha, non-erythrocytic 1, Add1 - adducin 1 (alpha), Nf2 - neurofibromin 2 (merlin), Arhgap17 - rho gtpase activating protein 17, Ppfia1 - protein tyrosine phosphatase, receptor type, f polypeptide (ptprf), interacting protein (liprin), alpha 1, Dixdc1 - dix domain containing 1, Ect2 - epit…	GO:BP
GO:0043085	positive regulation of catalytic activity	0.000477	0.0676	1.44	14248	1160	690	81	[Arhgef11 - rho guanine nucleotide exchange factor (gef) 11, Gprc5c - g protein-coupled receptor, family c, group 5, member c, Tbc1d1 - tbc1 (tre-2/usp6, bub2, cdc16) domain family, member 1, Madd - map-kinase activating death domain, Gmip - gem-interacting protein, Ptk2 - protein tyrosine kinase 2, App - amyloid beta (a4) precursor protein, Mapk8ip3 - mitogen-activated protein kinase 8 interacti…	GO:BP
GO:0060284	regulation of cell development	0.000501	0.0704	1.48	14248	1006	690	72	[Palm - paralemmin, Cttn - cortactin, Golga2 - golgin a2, Skil - ski-like oncogene, Rreb1 - ras responsive element binding protein 1, Add1 - adducin 1 (alpha), Nf2 - neurofibromin 2 (merlin), Cpeb3 - cytoplasmic polyadenylation element binding protein 3, Ptk2 - protein tyrosine kinase 2, Trip10 - thyroid hormone receptor interactor 10, Dixdc1 - dix domain containing 1, App - amyloid beta (a4) pre…	GO:BP
GO:0044089	positive regulation of cellular component biogenesis	0.000517	0.0719	1.72	14248	493	690	41	[Vegfa - vascular endothelial growth factor a, Palm - paralemmin, Eif4g1 - eukaryotic translation initiation factor 4 gamma, 1, Nav3 - neuron navigator 3, Piezo1 - piezo-type mechanosensitive ion channel component 1, Cttn - cortactin, Flna - filamin a, alpha, Med25 - mediator complex subunit 25, Clip1 - cap-gly domain containing linker protein 1, Ccdc88a - coiled coil domain containing 88a, Src -…	GO:BP
GO:0090087	regulation of peptide transport	0.000544	0.0751	1.68	14248	542	690	44	[Flna - filamin a, alpha, Madd - map-kinase activating death domain, Gapvd1 - gtpase activating protein and vps9 domains 1, Zfp384 - zinc finger protein 384, Acsl4 - acyl-coa synthetase long-chain family member 4, Src - v-src avian sarcoma (schmidt-ruppin a-2) viral oncogene homolog, Ppp3cb - protein phosphatase 3, catalytic subunit, beta isozyme, Myo18a - myosin xviiia, Ano1 - anoctamin 1, calci…	GO:BP
GO:0060999	positive regulation of dendritic spine development	0.000557	0.0762	3.44	14248	60	690	10	[Palm - paralemmin, Baiap2 - bai1-associated protein 2, Cask - calcium/calmodulin-dependent serine protein kinase (maguk family), Dnm1l - dynamin 1-like, Zmynd8 - zinc finger, mynd-type containing 8, Kalrn - kalirin, rhogef kinase, Fmr1 - fragile x mental retardation 1, Stau2 - staufen double-stranded rna binding protein 2, Cpeb3 - cytoplasmic polyadenylation element binding protein 3, Tsc2 - tub…	GO:BP
GO:2000112	regulation of cellular macromolecule biosynthetic process	0.000598	0.081	1.25	14248	2935	690	177	[Skil - ski-like oncogene, Rreb1 - ras responsive element binding protein 1, Nfib - nuclear factor i/b, Mef2d - myocyte enhancer factor 2d, Cpeb3 - cytoplasmic polyadenylation element binding protein 3, Nr2c1 - nuclear receptor subfamily 2, group c, member 1, App - amyloid beta (a4) precursor protein, Ythdf3 - yth domain family, member 3, Jmjd1c - jumonji domain containing 1c, Phc1 - polyhomeotic…	GO:BP
GO:0060627	regulation of vesicle-mediated transport	0.000659	0.0885	1.66	14248	547	690	44	[Vegfa - vascular endothelial growth factor a, Camk1d - calcium/calmodulin-dependent protein kinase id, Il4r - interleukin 4 receptor, Ano6 - anoctamin 6, Prepl - prolyl endopeptidase-like, Src - v-src avian sarcoma (schmidt-ruppin a-2) viral oncogene homolog, Add1 - adducin 1 (alpha), Ppp3cb - protein phosphatase 3, catalytic subunit, beta isozyme, Myo18a - myosin xviiia, Hyal3 - hyaluronoglucos…	GO:BP
GO:0006810	transport	0.000686	0.0914	1.25	14248	2867	690	173	[Mon1b - mon1 homolog b (yeast), Slc17a9 - solute carrier family 17 (vesicular nucleotide transporter), member 9, Eps15l1 - epidermal growth factor receptor pathway substrate 15-like 1, Grk4 - g protein-coupled receptor kinase 4, Dst - dystonin, Grpel2 - grpe-like 2, mitochondrial, Add1 - adducin 1 (alpha), Atp11c - atpase, class vi, type 11c, Ptk2 - protein tyrosine kinase 2, Trip10 - thyroid ho…	GO:BP
GO:0051222	positive regulation of protein transport	0.00069	0.0911	1.93	14248	300	690	28	[Flna - filamin a, alpha, Zfp384 - zinc finger protein 384, Acsl4 - acyl-coa synthetase long-chain family member 4, Src - v-src avian sarcoma (schmidt-ruppin a-2) viral oncogene homolog, Ppp3cb - protein phosphatase 3, catalytic subunit, beta isozyme, Ano1 - anoctamin 1, calcium activated chloride channel, Myo18a - myosin xviiia, Tcf7l2 - transcription factor 7-like 2 (t-cell specific, hmg-box), …	GO:BP
GO:0051693	actin filament capping	0.000706	0.0923	4.52	14248	32	690	7	[Gsn - gelsolin, Svil - supervillin, Add3 - adducin 3 (gamma), Capza2 - capping protein (actin filament) muscle z-line, alpha 2, Sptan1 - spectrin, alpha, non-erythrocytic 1, Tpm1 - tropomyosin 1, alpha, Add1 - adducin 1 (alpha)]	GO:BP
GO:0050793	regulation of developmental process	0.000713	0.0926	1.28	14248	2378	690	147	[Ankrd26 - ankyrin repeat domain 26, Skil - ski-like oncogene, Rreb1 - ras responsive element binding protein 1, Add1 - adducin 1 (alpha), Nfib - nuclear factor i/b, Atp11c - atpase, class vi, type 11c, Cpeb3 - cytoplasmic polyadenylation element binding protein 3, Ptk2 - protein tyrosine kinase 2, Trip10 - thyroid hormone receptor interactor 10, App - amyloid beta (a4) precursor protein, Dixdc1 …	GO:BP
GO:0044267	cellular protein metabolic process	0.000752	0.0967	1.26	14248	2569	690	157	[Dpy19l1 - dpy-19-like 1 (c. elegans), Grk4 - g protein-coupled receptor kinase 4, Pcmtd1 - protein-l-isoaspartate (d-aspartate) o-methyltransferase domain containing 1, Cpeb3 - cytoplasmic polyadenylation element binding protein 3, Ptk2 - protein tyrosine kinase 2, App - amyloid beta (a4) precursor protein, Jmjd1c - jumonji domain containing 1c, Nf1 - neurofibromin 1, Phc1 - polyhomeotic homolog…	GO:BP
GO:0009894	regulation of catabolic process	0.000769	0.0981	1.52	14248	816	690	60	[Cttn - cortactin, Golga2 - golgin a2, Cpeb3 - cytoplasmic polyadenylation element binding protein 3, Ptk2 - protein tyrosine kinase 2, Tpcn2 - two pore segment channel 2, App - amyloid beta (a4) precursor protein, Ythdf3 - yth domain family, member 3, Fxr1 - fragile x mental retardation, autosomal homolog 1, Bcl2l11 - bcl2-like 11 (apoptosis facilitator), Dnajb2 - dnaj (hsp40) homolog, subfamily…	GO:BP
GO:0010506	regulation of autophagy	0.000785	0.0993	2.03	14248	244	690	24	[Eif4g1 - eukaryotic translation initiation factor 4 gamma, 1, Nprl3 - nitrogen permease regulator-like 3 (s. cerevisiae), Htra2 - htra serine peptidase 2, Cttn - cortactin, RragB - ras-related gtp binding b, Vps13d - vacuolar protein sorting 13 homolog d (s. cerevisiae), Golga2 - golgin a2, Dhrsx - dehydrogenase/reductase (sdr family) x-linked, Atm - ataxia telangiectasia mutated, Mtmr3 - myotub…	GO:BP
GO:0006355	regulation of transcription, DNA-templated	0.000817	0.103	1.26	14248	2536	690	155	[Skil - ski-like oncogene, Rreb1 - ras responsive element binding protein 1, Nfib - nuclear factor i/b, Mef2d - myocyte enhancer factor 2d, Cpeb3 - cytoplasmic polyadenylation element binding protein 3, Nr2c1 - nuclear receptor subfamily 2, group c, member 1, App - amyloid beta (a4) precursor protein, Jmjd1c - jumonji domain containing 1c, Phc1 - polyhomeotic homolog 1 (drosophila), Gtf2i - gener…	GO:BP
GO:0008088	axo-dendritic transport	0.000818	0.102	3.07	14248	74	690	11	[App - amyloid beta (a4) precursor protein, Mapk8ip3 - mitogen-activated protein kinase 8 interacting protein 3, Fbxw11 - f-box and wd repeat domain containing 11, Dst - dystonin, Madd - map-kinase activating death domain, Ndel1 - nude nuclear distribution gene e homolog (a. nidulans)-like 1, Kif1b - kinesin family member 1b, Flot2 - flotillin 2, Fmr1 - fragile x mental retardation 1, Stau2 - sta…	GO:BP
GO:1903506	regulation of nucleic acid-templated transcription	0.000831	0.103	1.26	14248	2537	690	155	[Skil - ski-like oncogene, Rreb1 - ras responsive element binding protein 1, Nfib - nuclear factor i/b, Mef2d - myocyte enhancer factor 2d, Cpeb3 - cytoplasmic polyadenylation element binding protein 3, Nr2c1 - nuclear receptor subfamily 2, group c, member 1, App - amyloid beta (a4) precursor protein, Jmjd1c - jumonji domain containing 1c, Phc1 - polyhomeotic homolog 1 (drosophila), Gtf2i - gener…	GO:BP
GO:0048024	regulation of mRNA splicing, via spliceosome	0.000866	0.106	2.74	14248	98	690	13	[Mbnl2 - muscleblind-like splicing regulator 2, Rbfox2 - rna binding protein, fox-1 homolog (c. elegans) 2, Ptbp1 - polypyrimidine tract binding protein 1, Rbm39 - rna binding motif protein 39, Srsf7 - serine/arginine-rich splicing factor 7, Tia1 - tia1 cytotoxic granule-associated rna binding protein, Sfswap - splicing factor, suppressor of white-apricot homolog (drosophila), Fxr1 - fragile x me…	GO:BP
GO:0032970	regulation of actin filament-based process	0.00087	0.106	1.81	14248	365	690	32	[Cttn - cortactin, Flna - filamin a, alpha, Ccdc88a - coiled coil domain containing 88a, Sptan1 - spectrin, alpha, non-erythrocytic 1, Add1 - adducin 1 (alpha), Nf2 - neurofibromin 2 (merlin), Arhgap17 - rho gtpase activating protein 17, Ppfia1 - protein tyrosine phosphatase, receptor type, f polypeptide (ptprf), interacting protein (liprin), alpha 1, Dixdc1 - dix domain containing 1, Ect2 - epit…	GO:BP
GO:0030833	regulation of actin filament polymerization	0.000884	0.107	2.36	14248	149	690	17	[Cttn - cortactin, Ptk2b - protein tyrosine kinase 2 beta, Cdc42ep2 - cdc42 effector protein (rho gtpase binding) 2, Add3 - adducin 3 (gamma), Capza2 - capping protein (actin filament) muscle z-line, alpha 2, Sptan1 - spectrin, alpha, non-erythrocytic 1, Add1 - adducin 1 (alpha), Cdc42ep5 - cdc42 effector protein (rho gtpase binding) 5, Gsn - gelsolin, Slit2 - slit homolog 2 (drosophila), Ssh3 - …	GO:BP
GO:0042060	wound healing	0.00089	0.107	2.43	14248	136	690	16	[Vegfa - vascular endothelial growth factor a, Macf1 - microtubule-actin crosslinking factor 1, Postn - periostin, osteoblast specific factor, Dst - dystonin, RGD735065 - similar to gi:13385412-like protein splice form i, Elk3 - elk3, member of ets oncogene family, Cd44 - cd44 molecule, Gsn - gelsolin, Nf1 - neurofibromin 1, Fgfr1op2 - fgfr1 oncogene partner 2, Tnc - tenascin c, Tpm1 - tropomyosi…	GO:BP
GO:0010970	transport along microtubule	0.00089	0.106	2.43	14248	136	690	16	[Fbxw11 - f-box and wd repeat domain containing 11, Dst - dystonin, Madd - map-kinase activating death domain, Syne2 - spectrin repeat containing, nuclear envelope 2, Klc1 - kinesin light chain 1, App - amyloid beta (a4) precursor protein, Mapk8ip3 - mitogen-activated protein kinase 8 interacting protein 3, Rhot1 - ras homolog gene family, member t1, Nme7 - nme/nm23 family member 7, Bicd1 - bicau…	GO:BP
GO:0030837	negative regulation of actin filament polymerization	0.000908	0.107	3.51	14248	53	690	9	[Gsn - gelsolin, Slit2 - slit homolog 2 (drosophila), Ssh3 - slingshot protein phosphatase 3, Svil - supervillin, Add3 - adducin 3 (gamma), Capza2 - capping protein (actin filament) muscle z-line, alpha 2, Sptan1 - spectrin, alpha, non-erythrocytic 1, Tpm1 - tropomyosin 1, alpha, Add1 - adducin 1 (alpha)]	GO:BP
GO:0099111	microtubule-based transport	0.000964	0.113	2.41	14248	137	690	16	[Fbxw11 - f-box and wd repeat domain containing 11, Dst - dystonin, Madd - map-kinase activating death domain, Syne2 - spectrin repeat containing, nuclear envelope 2, Klc1 - kinesin light chain 1, App - amyloid beta (a4) precursor protein, Mapk8ip3 - mitogen-activated protein kinase 8 interacting protein 3, Rhot1 - ras homolog gene family, member t1, Nme7 - nme/nm23 family member 7, Bicd1 - bicau…	GO:BP
GO:0032886	regulation of microtubule-based process	0.000968	0.112	2.07	14248	219	690	22	[Nav3 - neuron navigator 3, Macf1 - microtubule-actin crosslinking factor 1, Senp6 - sumo1/sentrin specific peptidase 6, Dst - dystonin, Clip1 - cap-gly domain containing linker protein 1, Tacc2 - transforming, acidic coiled-coil containing protein 2, Mdm1 - mdm1 nuclear protein homolog (mouse), Numa1 - nuclear mitotic apparatus protein 1, Slain2 - slain motif family, member 2, Dixdc1 - dix domai…	GO:BP
GO:0007018	microtubule-based movement	0.000968	0.111	2.07	14248	219	690	22	[Kifc3 - kinesin family member c3, Fbxw11 - f-box and wd repeat domain containing 11, Dst - dystonin, Madd - map-kinase activating death domain, Syne2 - spectrin repeat containing, nuclear envelope 2, Kif21a - kinesin family member 21a, Klc1 - kinesin light chain 1, App - amyloid beta (a4) precursor protein, Ttll1 - tubulin tyrosine ligase-like family, member 1, Mapk8ip3 - mitogen-activated prote…	GO:BP
GO:0010638	positive regulation of organelle organization	0.000979	0.112	1.62	14248	574	690	45	[Vegfa - vascular endothelial growth factor a, Nav3 - neuron navigator 3, Cttn - cortactin, Rtel1 - regulator of telomere elongation helicase 1, Flna - filamin a, alpha, Eif4g3 - eukaryotic translation initiation factor 4 gamma, 3, Vps13d - vacuolar protein sorting 13 homolog d (s. cerevisiae), Clip1 - cap-gly domain containing linker protein 1, Ccdc88a - coiled coil domain containing 88a, Src - …	GO:BP
GO:2001141	regulation of RNA biosynthetic process	0.000989	0.112	1.26	14248	2547	690	155	[Skil - ski-like oncogene, Rreb1 - ras responsive element binding protein 1, Nfib - nuclear factor i/b, Mef2d - myocyte enhancer factor 2d, Cpeb3 - cytoplasmic polyadenylation element binding protein 3, Nr2c1 - nuclear receptor subfamily 2, group c, member 1, App - amyloid beta (a4) precursor protein, Jmjd1c - jumonji domain containing 1c, Phc1 - polyhomeotic homolog 1 (drosophila), Gtf2i - gener…	GO:BP
GO:0008092	cytoskeletal protein binding	3.25e-13	1.44e-09	2.19	14248	875	690	93	[Utrn - utrophin, Cttn - cortactin, Fmnl3 - formin-like 3, Prc1 - protein regulator of cytokinesis 1, Dst - dystonin, Golga2 - golgin a2, Sptan1 - spectrin, alpha, non-erythrocytic 1, Add1 - adducin 1 (alpha), Myo18a - myosin xviiia, Nf2 - neurofibromin 2 (merlin), Ptk2 - protein tyrosine kinase 2, Gapdh - glyceraldehyde-3-phosphate dehydrogenase, Dixdc1 - dix domain containing 1, Mapk8ip3 - mito…	GO:MF
GO:0060589	nucleoside-triphosphatase regulator activity	3.53e-07	0.000784	2.63	14248	259	690	33	[Rapgef6 - rap guanine nucleotide exchange factor (gef) 6, Arhgef11 - rho guanine nucleotide exchange factor (gef) 11, Ccdc88a - coiled coil domain containing 88a, Grpel2 - grpe-like 2, mitochondrial, Tbc1d1 - tbc1 (tre-2/usp6, bub2, cdc16) domain family, member 1, Fnip1 - folliculin interacting protein 1, Cpeb2 - cytoplasmic polyadenylation element binding protein 2, Arhgap17 - rho gtpase activa…	GO:MF
GO:0051020	GTPase binding	7.89e-07	0.00117	2.27	14248	373	690	41	[Rapgef6 - rap guanine nucleotide exchange factor (gef) 6, Arhgef11 - rho guanine nucleotide exchange factor (gef) 11, Flna - filamin a, alpha, RragB - ras-related gtp binding b, Ccdc88a - coiled coil domain containing 88a, Madd - map-kinase activating death domain, Gapvd1 - gtpase activating protein and vps9 domains 1, Fnip1 - folliculin interacting protein 1, Exoc2 - exocyst complex component 2…	GO:MF
GO:0005515	protein binding	7.94e-07	0.00088	1.2	14248	6404	690	372	[Utrn - utrophin, Prc1 - protein regulator of cytokinesis 1, Dst - dystonin, Hsd17b7 - hydroxysteroid (17-beta) dehydrogenase 7, Grpel2 - grpe-like 2, mitochondrial, Skil - ski-like oncogene, Srsf7 - serine/arginine-rich splicing factor 7, Add1 - adducin 1 (alpha), Ptk2 - protein tyrosine kinase 2, Phc1 - polyhomeotic homolog 1 (drosophila), Ect2 - epithelial cell transforming sequence 2 oncogene…	GO:MF
GO:0003779	actin binding	9.72e-07	0.000862	2.25	14248	376	690	41	[Utrn - utrophin, Macf1 - microtubule-actin crosslinking factor 1, Cttn - cortactin, Flna - filamin a, alpha, Fmnl3 - formin-like 3, Dst - dystonin, Ccdc88a - coiled coil domain containing 88a, Sptan1 - spectrin, alpha, non-erythrocytic 1, Add1 - adducin 1 (alpha), Myo18a - myosin xviiia, Nf2 - neurofibromin 2 (merlin), Ptk2 - protein tyrosine kinase 2, Myo1b - myosin ib, Dixdc1 - dix domain cont…	GO:MF
GO:0030695	GTPase regulator activity	9.01e-06	0.00666	2.52	14248	221	690	27	[Rapgef6 - rap guanine nucleotide exchange factor (gef) 6, Arhgef11 - rho guanine nucleotide exchange factor (gef) 11, Ccdc88a - coiled coil domain containing 88a, Tbc1d1 - tbc1 (tre-2/usp6, bub2, cdc16) domain family, member 1, Cpeb2 - cytoplasmic polyadenylation element binding protein 2, Arhgap17 - rho gtpase activating protein 17, Gmip - gem-interacting protein, Ect2 - epithelial cell transfo…	GO:MF
GO:0019904	protein domain specific binding	1.87e-05	0.0119	1.73	14248	728	690	61	[Irf3 - interferon regulatory factor 3, Skil - ski-like oncogene, Srsf7 - serine/arginine-rich splicing factor 7, Nf2 - neurofibromin 2 (merlin), Ptk2 - protein tyrosine kinase 2, Gapdh - glyceraldehyde-3-phosphate dehydrogenase, App - amyloid beta (a4) precursor protein, Dixdc1 - dix domain containing 1, Kidins220 - kinase d-interacting substrate 220, Dnm2 - dynamin 2, Rab6a - rab6a, member ras …	GO:MF
GO:0019899	enzyme binding	1.88e-05	0.0104	1.39	14248	2060	690	139	[Utrn - utrophin, Rtel1 - regulator of telomere elongation helicase 1, Prc1 - protein regulator of cytokinesis 1, Mef2d - myocyte enhancer factor 2d, Nr2c1 - nuclear receptor subfamily 2, group c, member 1, Ptk2 - protein tyrosine kinase 2, App - amyloid beta (a4) precursor protein, Dixdc1 - dix domain containing 1, Ect2 - epithelial cell transforming sequence 2 oncogene, Gtf2i - general transcri…	GO:MF
GO:0015631	tubulin binding	2.4e-05	0.0118	2.14	14248	328	690	34	[Nav3 - neuron navigator 3, Macf1 - microtubule-actin crosslinking factor 1, Kifc3 - kinesin family member c3, Mast2 - microtubule associated serine/threonine kinase 2, Prc1 - protein regulator of cytokinesis 1, Dst - dystonin, Clip1 - cap-gly domain containing linker protein 1, Ccdc88a - coiled coil domain containing 88a, Golga2 - golgin a2, Mdm1 - mdm1 nuclear protein homolog (mouse), Gapdh - g…	GO:MF
GO:0008017	microtubule binding	2.98e-05	0.0132	2.36	14248	236	690	27	[Nav3 - neuron navigator 3, Macf1 - microtubule-actin crosslinking factor 1, Kifc3 - kinesin family member c3, Mast2 - microtubule associated serine/threonine kinase 2, Prc1 - protein regulator of cytokinesis 1, Dst - dystonin, Clip1 - cap-gly domain containing linker protein 1, Ccdc88a - coiled coil domain containing 88a, Golga2 - golgin a2, Mdm1 - mdm1 nuclear protein homolog (mouse), Gapdh - g…	GO:MF
GO:0044877	protein-containing complex binding	4.64e-05	0.0187	1.5	14248	1284	690	93	[Utrn - utrophin, Cttn - cortactin, Fmnl3 - formin-like 3, Dst - dystonin, Golga2 - golgin a2, Skil - ski-like oncogene, Sptan1 - spectrin, alpha, non-erythrocytic 1, Add1 - adducin 1 (alpha), RGD1359310 - similar to riken cdna 9430023l20, Myo18a - myosin xviiia, Cpeb2 - cytoplasmic polyadenylation element binding protein 2, Nf2 - neurofibromin 2 (merlin), Cpeb3 - cytoplasmic polyadenylation elem…	GO:MF
GO:0016301	kinase activity	8.79e-05	0.0325	1.69	14248	671	690	55	[Grk4 - g protein-coupled receptor kinase 4, Ptk2 - protein tyrosine kinase 2, Speg - speg complex locus, Pan3 - pan3 polya specific ribonuclease subunit homolog (s. cerevisiae), Git2 - g protein-coupled receptor kinase interacting arfgap 2, Cit - citron (rho-interacting, serine/threonine kinase 21), Pmvk - phosphomevalonate kinase, Ripk3 - receptor-interacting serine-threonine kinase 3, Axl - ax…	GO:MF
GO:0005516	calmodulin binding	0.000101	0.0346	2.57	14248	161	690	20	[Atp2b4 - atpase, ca++ transporting, plasma membrane 4, Camk2d - calcium/calmodulin-dependent protein kinase ii delta, Camk2g - calcium/calmodulin-dependent protein kinase ii gamma, Camk1d - calcium/calmodulin-dependent protein kinase id, Phka1 - phosphorylase kinase, alpha 1, Cask - calcium/calmodulin-dependent serine protein kinase (maguk family), Add3 - adducin 3 (gamma), Sptan1 - spectrin, al…	GO:MF
GO:0035925	mRNA 3'-UTR AU-rich region binding	0.000102	0.0322	6.02	14248	24	690	7	[Hnrpd - heterogeneous nuclear ribonucleoprotein d, Cpeb1 - cytoplasmic polyadenylation element binding protein 1, Ilf3 - interleukin enhancer binding factor 3, Tial1 - tia1 cytotoxic granule-associated rna binding protein-like 1, Cpeb2 - cytoplasmic polyadenylation element binding protein 2, Cpeb3 - cytoplasmic polyadenylation element binding protein 3, Tia1 - tia1 cytotoxic granule-associated r…	GO:MF
GO:0017091	AU-rich element binding	0.000102	0.0301	6.02	14248	24	690	7	[Hnrpd - heterogeneous nuclear ribonucleoprotein d, Cpeb1 - cytoplasmic polyadenylation element binding protein 1, Ilf3 - interleukin enhancer binding factor 3, Tial1 - tia1 cytotoxic granule-associated rna binding protein-like 1, Cpeb2 - cytoplasmic polyadenylation element binding protein 2, Cpeb3 - cytoplasmic polyadenylation element binding protein 3, Tia1 - tia1 cytotoxic granule-associated r…	GO:MF
GO:0005096	GTPase activator activity	0.000132	0.0365	2.34	14248	203	690	23	[Rapgef6 - rap guanine nucleotide exchange factor (gef) 6, Nprl3 - nitrogen permease regulator-like 3 (s. cerevisiae), Arhgef11 - rho guanine nucleotide exchange factor (gef) 11, Ric8b - resistance to inhibitors of cholinesterase 8 homolog b (c. elegans), Evi5 - ecotropic viral integration site 5, Cdc42ep2 - cdc42 effector protein (rho gtpase binding) 2, Arhgef12 - rho guanine nucleotide exchange…	GO:MF
GO:0016773	phosphotransferase activity, alcohol group as acceptor	0.000138	0.036	1.72	14248	587	690	49	[Grk4 - g protein-coupled receptor kinase 4, Ptk2 - protein tyrosine kinase 2, Speg - speg complex locus, Pan3 - pan3 polya specific ribonuclease subunit homolog (s. cerevisiae), Cit - citron (rho-interacting, serine/threonine kinase 21), Ripk3 - receptor-interacting serine-threonine kinase 3, Axl - axl receptor tyrosine kinase, Sphk1 - sphingosine kinase 1, Camk2g - calcium/calmodulin-dependent …	GO:MF
GO:0031267	small GTPase binding	0.000234	0.0577	2.25	14248	211	690	23	[Rapgef6 - rap guanine nucleotide exchange factor (gef) 6, Erc1 - elks/rab6-interacting/cast family member 1, Flna - filamin a, alpha, Rtkn - rhotekin, Evi5 - ecotropic viral integration site 5, Cdc42ep2 - cdc42 effector protein (rho gtpase binding) 2, Picalm - phosphatidylinositol binding clathrin assembly protein, Akap13 - a kinase (prka) anchor protein 13, Evi5l - ecotropic viral integration s…	GO:MF
GO:0016772	transferase activity, transferring phosphorus-containing groups	0.000277	0.0648	1.58	14248	784	690	60	[Tep1 - telomerase associated protein 1, Grk4 - g protein-coupled receptor kinase 4, Gmppa - gdp-mannose pyrophosphorylase a, Ptk2 - protein tyrosine kinase 2, Speg - speg complex locus, Pan3 - pan3 polya specific ribonuclease subunit homolog (s. cerevisiae), Git2 - g protein-coupled receptor kinase interacting arfgap 2, Pmvk - phosphomevalonate kinase, Cit - citron (rho-interacting, serine/threo…	GO:MF
GO:0005488	binding	0.00032	0.071	1.08	14248	9976	690	523	[Mbnl2 - muscleblind-like splicing regulator 2, Adamts6 - adam metallopeptidase with thrombospondin type 1 motif, 6, Utrn - utrophin, Grk4 - g protein-coupled receptor kinase 4, Grpel2 - grpe-like 2, mitochondrial, Rreb1 - ras responsive element binding protein 1, Add1 - adducin 1 (alpha), Ptk2 - protein tyrosine kinase 2, Ythdf3 - yth domain family, member 3, Ect2 - epithelial cell transforming …	GO:MF
GO:0005524	ATP binding	0.000458	0.0968	1.43	14248	1246	690	86	[Atp2c1 - atpase, ca++ transporting, type 2c, member 1, Tep1 - telomerase associated protein 1, Rtel1 - regulator of telomere elongation helicase 1, Grk4 - g protein-coupled receptor kinase 4, Myo18a - myosin xviiia, Atp11c - atpase, class vi, type 11c, Ptk2 - protein tyrosine kinase 2, Speg - speg complex locus, Uba7 - ubiquitin-like modifier activating enzyme 7, Pan3 - pan3 polya specific ribon…	GO:MF
GO:0004672	protein kinase activity	0.000476	0.096	1.72	14248	491	690	41	[Camk2d - calcium/calmodulin-dependent protein kinase ii delta, Camk1d - calcium/calmodulin-dependent protein kinase id, Mast2 - microtubule associated serine/threonine kinase 2, Grk4 - g protein-coupled receptor kinase 4, Hipk1 - homeodomain interacting protein kinase 1, Src - v-src avian sarcoma (schmidt-ruppin a-2) viral oncogene homolog, Ptk2 - protein tyrosine kinase 2, Speg - speg complex l…	GO:MF
GO:0043168	anion binding	0.000518	0.0998	1.28	14248	2398	690	149	[Rtel1 - regulator of telomere elongation helicase 1, Grk4 - g protein-coupled receptor kinase 4, Atp11c - atpase, class vi, type 11c, Myof - myoferlin, Ptk2 - protein tyrosine kinase 2, App - amyloid beta (a4) precursor protein, Nf1 - neurofibromin 1, Pan3 - pan3 polya specific ribonuclease subunit homolog (s. cerevisiae), Rhot1 - ras homolog gene family, member t1, Pmvk - phosphomevalonate kina…	GO:MF
GO:0008047	enzyme activator activity	0.000576	0.107	1.8	14248	402	690	35	[Rapgef6 - rap guanine nucleotide exchange factor (gef) 6, Arhgef11 - rho guanine nucleotide exchange factor (gef) 11, Gprc5c - g protein-coupled receptor, family c, group 5, member c, Tbc1d1 - tbc1 (tre-2/usp6, bub2, cdc16) domain family, member 1, Abi1 - abl-interactor 1, Arhgap17 - rho gtpase activating protein 17, Gmip - gem-interacting protein, App - amyloid beta (a4) precursor protein, Ect2…	GO:MF
GO:0043167	ion binding	0.000595	0.106	1.18	14248	4569	690	261	[Mbnl2 - muscleblind-like splicing regulator 2, Adamts6 - adam metallopeptidase with thrombospondin type 1 motif, 6, Utrn - utrophin, Eps15l1 - epidermal growth factor receptor pathway substrate 15-like 1, Grk4 - g protein-coupled receptor kinase 4, Dst - dystonin, Srsf7 - serine/arginine-rich splicing factor 7, Ptk2 - protein tyrosine kinase 2, Phc1 - polyhomeotic homolog 1 (drosophila), Rhot1 -…	GO:MF
GO:0030234	enzyme regulator activity	0.000723	0.123	1.52	14248	814	690	60	[Arhgef11 - rho guanine nucleotide exchange factor (gef) 11, Gprc5c - g protein-coupled receptor, family c, group 5, member c, Grpel2 - grpe-like 2, mitochondrial, Tbc1d1 - tbc1 (tre-2/usp6, bub2, cdc16) domain family, member 1, Fnip1 - folliculin interacting protein 1, Cpeb2 - cytoplasmic polyadenylation element binding protein 2, Gmip - gem-interacting protein, Gapdh - glyceraldehyde-3-phosphat…	GO:MF
GO:0004674	protein serine/threonine kinase activity	0.000729	0.12	1.85	14248	346	690	31	[Camk2d - calcium/calmodulin-dependent protein kinase ii delta, Camk1d - calcium/calmodulin-dependent protein kinase id, Mast2 - microtubule associated serine/threonine kinase 2, Grk4 - g protein-coupled receptor kinase 4, Hipk1 - homeodomain interacting protein kinase 1, Cit - citron (rho-interacting, serine/threonine kinase 21), Dclk1 - doublecortin-like kinase 1, Mark3 - map/microtubule affini…	GO:MF
GO:0005085	guanyl-nucleotide exchange factor activity	0.000746	0.118	2.32	14248	160	690	18	[Rapgef6 - rap guanine nucleotide exchange factor (gef) 6, Arhgef11 - rho guanine nucleotide exchange factor (gef) 11, Ric8b - resistance to inhibitors of cholinesterase 8 homolog b (c. elegans), Ccdc88a - coiled coil domain containing 88a, Arhgef12 - rho guanine nucleotide exchange factor (gef) 12, Madd - map-kinase activating death domain, Gapvd1 - gtpase activating protein and vps9 domains 1, …	GO:MF
GO:0042803	protein homodimerization activity	0.00083	0.127	1.61	14248	602	690	47	[Camk2d - calcium/calmodulin-dependent protein kinase ii delta, Flna - filamin a, alpha, Slc39a13 - solute carrier family 39 (zinc transporter), member 13, Dst - dystonin, Ccdc88a - coiled coil domain containing 88a, Grpel2 - grpe-like 2, mitochondrial, Ano6 - anoctamin 6, Irf3 - interferon regulatory factor 3, Ddit3 - dna-damage inducible transcript 3, Add1 - adducin 1 (alpha), Ano1 - anoctamin …	GO:MF
GO:0140096	catalytic activity, acting on a protein	0.000896	0.133	1.32	14248	1815	690	116	[Adamts6 - adam metallopeptidase with thrombospondin type 1 motif, 6, Grk4 - g protein-coupled receptor kinase 4, Pcmtd1 - protein-l-isoaspartate (d-aspartate) o-methyltransferase domain containing 1, Ptk2 - protein tyrosine kinase 2, Jmjd1c - jumonji domain containing 1c, Pan3 - pan3 polya specific ribonuclease subunit homolog (s. cerevisiae), Ube2w - ubiquitin-conjugating enzyme e2w, Ubr4 - ubi…	GO:MF
GO:0042802	identical protein binding	0.000954	0.137	1.3	14248	1947	690	123	[Prc1 - protein regulator of cytokinesis 1, Dst - dystonin, Grpel2 - grpe-like 2, mitochondrial, Skil - ski-like oncogene, Add1 - adducin 1 (alpha), Mef2d - myocyte enhancer factor 2d, Nr2c1 - nuclear receptor subfamily 2, group c, member 1, Ptk2 - protein tyrosine kinase 2, Trip10 - thyroid hormone receptor interactor 10, App - amyloid beta (a4) precursor protein, Ect2 - epithelial cell transfor…	GO:MF
GO:0044424	intracellular part	4.35e-16	8.32e-13	1.15	14248	11066	690	616	[Mbnl2 - muscleblind-like splicing regulator 2, Utrn - utrophin, Grk4 - g protein-coupled receptor kinase 4, Grpel2 - grpe-like 2, mitochondrial, Rreb1 - ras responsive element binding protein 1, Add1 - adducin 1 (alpha), Cluap1 - clusterin associated protein 1, Ptk2 - protein tyrosine kinase 2, Ythdf3 - yth domain family, member 3, Ect2 - epithelial cell transforming sequence 2 oncogene, Rhot1 -…	GO:CC
GO:0005856	cytoskeleton	2.57e-13	2.46e-10	2.33	14248	734	690	83	[Utrn - utrophin, Cttn - cortactin, Trip6 - thyroid hormone receptor interactor 6, Prc1 - protein regulator of cytokinesis 1, Dst - dystonin, Ankrd26 - ankyrin repeat domain 26, Sptan1 - spectrin, alpha, non-erythrocytic 1, Add1 - adducin 1 (alpha), Myo18a - myosin xviiia, Nf2 - neurofibromin 2 (merlin), Ptk2 - protein tyrosine kinase 2, Trip10 - thyroid hormone receptor interactor 10, Gapdh - gl…	GO:CC
GO:0044446	intracellular organelle part	6.29e-11	4.01e-08	1.25	14248	6945	690	419	[Mbnl2 - muscleblind-like splicing regulator 2, Utrn - utrophin, Grpel2 - grpe-like 2, mitochondrial, Rreb1 - ras responsive element binding protein 1, Add1 - adducin 1 (alpha), Cluap1 - clusterin associated protein 1, Ptk2 - protein tyrosine kinase 2, Ect2 - epithelial cell transforming sequence 2 oncogene, Rhot1 - ras homolog gene family, member t1, Gtf2i - general transcription factor ii i, Cr…	GO:CC
GO:0044422	organelle part	1.64e-10	7.86e-08	1.23	14248	7236	690	431	[Mbnl2 - muscleblind-like splicing regulator 2, Utrn - utrophin, Grpel2 - grpe-like 2, mitochondrial, Rreb1 - ras responsive element binding protein 1, Add1 - adducin 1 (alpha), Cluap1 - clusterin associated protein 1, Ptk2 - protein tyrosine kinase 2, Ect2 - epithelial cell transforming sequence 2 oncogene, Rhot1 - ras homolog gene family, member t1, Gtf2i - general transcription factor ii i, Cr…	GO:CC
GO:0099568	cytoplasmic region	3.24e-09	1.24e-06	2.9	14248	271	690	38	[Cttn - cortactin, Flna - filamin a, alpha, Grk4 - g protein-coupled receptor kinase 4, Dst - dystonin, Madd - map-kinase activating death domain, Sptan1 - spectrin, alpha, non-erythrocytic 1, Trip10 - thyroid hormone receptor interactor 10, Mapk8ip3 - mitogen-activated protein kinase 8 interacting protein 3, Ect2 - epithelial cell transforming sequence 2 oncogene, Dnm2 - dynamin 2, Fnbp1 - formi…	GO:CC
GO:0030054	cell junction	7.52e-09	2.4e-06	2.07	14248	678	690	68	[Cttn - cortactin, Trip6 - thyroid hormone receptor interactor 6, Dst - dystonin, Sptan1 - spectrin, alpha, non-erythrocytic 1, Add1 - adducin 1 (alpha), Nf2 - neurofibromin 2 (merlin), Ptk2 - protein tyrosine kinase 2, App - amyloid beta (a4) precursor protein, Dixdc1 - dix domain containing 1, Ect2 - epithelial cell transforming sequence 2 oncogene, Dnm2 - dynamin 2, Epb41l2 - erythrocyte membr…	GO:CC
GO:0043226	organelle	7.75e-09	2.12e-06	1.17	14248	8411	690	478	[Utrn - utrophin, Grpel2 - grpe-like 2, mitochondrial, Rreb1 - ras responsive element binding protein 1, Add1 - adducin 1 (alpha), Cluap1 - clusterin associated protein 1, Ptk2 - protein tyrosine kinase 2, Ect2 - epithelial cell transforming sequence 2 oncogene, Rhot1 - ras homolog gene family, member t1, Gtf2i - general transcription factor ii i, Crem - camp responsive element modulator, Cit - c…	GO:CC
GO:0043229	intracellular organelle	9.93e-09	2.37e-06	1.18	14248	8162	690	466	[Utrn - utrophin, Grpel2 - grpe-like 2, mitochondrial, Rreb1 - ras responsive element binding protein 1, Add1 - adducin 1 (alpha), Cluap1 - clusterin associated protein 1, Ptk2 - protein tyrosine kinase 2, Ect2 - epithelial cell transforming sequence 2 oncogene, Rhot1 - ras homolog gene family, member t1, Gtf2i - general transcription factor ii i, Crem - camp responsive element modulator, Cit - c…	GO:CC
GO:0044430	cytoskeletal part	1.1e-08	2.34e-06	1.69	14248	1395	690	114	[Utrn - utrophin, Prc1 - protein regulator of cytokinesis 1, Dst - dystonin, Ankrd26 - ankyrin repeat domain 26, Sptan1 - spectrin, alpha, non-erythrocytic 1, Add1 - adducin 1 (alpha), Cluap1 - clusterin associated protein 1, Ptk2 - protein tyrosine kinase 2, App - amyloid beta (a4) precursor protein, Ect2 - epithelial cell transforming sequence 2 oncogene, Ubr4 - ubiquitin protein ligase e3 comp…	GO:CC
GO:0043228	non-membrane-bounded organelle	1.12e-08	2.15e-06	1.51	14248	2223	690	163	[Utrn - utrophin, Prc1 - protein regulator of cytokinesis 1, Dst - dystonin, Ankrd26 - ankyrin repeat domain 26, Sptan1 - spectrin, alpha, non-erythrocytic 1, Add1 - adducin 1 (alpha), Ptk2 - protein tyrosine kinase 2, Trip10 - thyroid hormone receptor interactor 10, Clcn2 - chloride channel, voltage-sensitive 2, Dixdc1 - dix domain containing 1, Nf1 - neurofibromin 1, Pan3 - pan3 polya specific …	GO:CC
GO:0044464	cell part	2.06e-08	3.58e-06	1.07	14248	12356	690	643	[Mbnl2 - muscleblind-like splicing regulator 2, Utrn - utrophin, Grk4 - g protein-coupled receptor kinase 4, Grpel2 - grpe-like 2, mitochondrial, Rreb1 - ras responsive element binding protein 1, Add1 - adducin 1 (alpha), Ptk2 - protein tyrosine kinase 2, Cluap1 - clusterin associated protein 1, Ythdf3 - yth domain family, member 3, Ect2 - epithelial cell transforming sequence 2 oncogene, Rhot1 -…	GO:CC
GO:0005912	adherens junction	2.58e-08	4.12e-06	2.69	14248	292	690	38	[Vegfa - vascular endothelial growth factor a, Cttn - cortactin, Kifc3 - kinesin family member c3, Trip6 - thyroid hormone receptor interactor 6, Dst - dystonin, Zfp384 - zinc finger protein 384, Sptan1 - spectrin, alpha, non-erythrocytic 1, Src - v-src avian sarcoma (schmidt-ruppin a-2) viral oncogene homolog, Add1 - adducin 1 (alpha), Nf2 - neurofibromin 2 (merlin), Ptk2 - protein tyrosine kina…	GO:CC
GO:0005938	cell cortex	3.24e-08	4.77e-06	3.25	14248	178	690	28	[Cttn - cortactin, Flna - filamin a, alpha, Grk4 - g protein-coupled receptor kinase 4, Sptan1 - spectrin, alpha, non-erythrocytic 1, Trip10 - thyroid hormone receptor interactor 10, Ect2 - epithelial cell transforming sequence 2 oncogene, Dnm2 - dynamin 2, Fnbp1 - formin binding protein 1, Myo9b - myosin ixb, Epb41l2 - erythrocyte membrane protein band 4.1-like 2, Fnbp1l - formin binding protein…	GO:CC
GO:0043232	intracellular non-membrane-bounded organelle	4.75e-08	6.49e-06	1.49	14248	2199	690	159	[Utrn - utrophin, Prc1 - protein regulator of cytokinesis 1, Dst - dystonin, Ankrd26 - ankyrin repeat domain 26, Sptan1 - spectrin, alpha, non-erythrocytic 1, Add1 - adducin 1 (alpha), Ptk2 - protein tyrosine kinase 2, Trip10 - thyroid hormone receptor interactor 10, Clcn2 - chloride channel, voltage-sensitive 2, Dixdc1 - dix domain containing 1, Nf1 - neurofibromin 1, Pan3 - pan3 polya specific …	GO:CC
GO:0070161	anchoring junction	6.39e-08	8.15e-06	2.6	14248	302	690	38	[Vegfa - vascular endothelial growth factor a, Cttn - cortactin, Kifc3 - kinesin family member c3, Trip6 - thyroid hormone receptor interactor 6, Dst - dystonin, Zfp384 - zinc finger protein 384, Sptan1 - spectrin, alpha, non-erythrocytic 1, Src - v-src avian sarcoma (schmidt-ruppin a-2) viral oncogene homolog, Add1 - adducin 1 (alpha), Nf2 - neurofibromin 2 (merlin), Ptk2 - protein tyrosine kina…	GO:CC
GO:0044428	nuclear part	1.03e-07	1.23e-05	1.33	14248	3762	690	243	[Mbnl2 - muscleblind-like splicing regulator 2, Utrn - utrophin, Prc1 - protein regulator of cytokinesis 1, Dst - dystonin, Skil - ski-like oncogene, Srsf7 - serine/arginine-rich splicing factor 7, Rreb1 - ras responsive element binding protein 1, Add1 - adducin 1 (alpha), Cluap1 - clusterin associated protein 1, Ptk2 - protein tyrosine kinase 2, Phc1 - polyhomeotic homolog 1 (drosophila), Ect2 -…	GO:CC
GO:0043231	intracellular membrane-bounded organelle	1.09e-07	1.23e-05	1.2	14248	6818	690	397	[Grpel2 - grpe-like 2, mitochondrial, Rreb1 - ras responsive element binding protein 1, Add1 - adducin 1 (alpha), Cluap1 - clusterin associated protein 1, Ptk2 - protein tyrosine kinase 2, Ect2 - epithelial cell transforming sequence 2 oncogene, Rhot1 - ras homolog gene family, member t1, Gtf2i - general transcription factor ii i, Crem - camp responsive element modulator, Cit - citron (rho-intera…	GO:CC
GO:0005737	cytoplasm	1.13e-07	1.2e-05	1.29	14248	4513	690	282	[Mbnl2 - muscleblind-like splicing regulator 2, Utrn - utrophin, Eps15l1 - epidermal growth factor receptor pathway substrate 15-like 1, Grk4 - g protein-coupled receptor kinase 4, Prc1 - protein regulator of cytokinesis 1, Dst - dystonin, Skil - ski-like oncogene, Add1 - adducin 1 (alpha), Ptk2 - protein tyrosine kinase 2, Ythdf3 - yth domain family, member 3, Ect2 - epithelial cell transforming…	GO:CC
GO:0005829	cytosol	1.78e-07	1.79e-05	1.37	14248	3130	690	208	[Grk4 - g protein-coupled receptor kinase 4, Dst - dystonin, Ptk2 - protein tyrosine kinase 2, Ect2 - epithelial cell transforming sequence 2 oncogene, Cit - citron (rho-interacting, serine/threonine kinase 21), Pmvk - phosphomevalonate kinase, Fxr1 - fragile x mental retardation, autosomal homolog 1, Tnfrsf1a - tumor necrosis factor receptor superfamily, member 1a, Aldoa - aldolase a, fructose-b…	GO:CC
GO:0005905	clathrin-coated pit	1.83e-07	1.75e-05	5.35	14248	54	690	14	[Cttn - cortactin, Numb - numb homolog (drosophila), Picalm - phosphatidylinositol binding clathrin assembly protein, Dab2 - disabled 2, mitogen-responsive phosphoprotein, Eps15 - epidermal growth factor receptor pathway substrate 15, App - amyloid beta (a4) precursor protein, Dnm2 - dynamin 2, Fnbp1 - formin binding protein 1, Tnk2 - tyrosine kinase, non-receptor, 2, Dnm1l - dynamin 1-like, Adcy…	GO:CC
GO:0044444	cytoplasmic part	3.27e-07	2.98e-05	1.18	14248	7248	690	415	[Utrn - utrophin, Grk4 - g protein-coupled receptor kinase 4, Grpel2 - grpe-like 2, mitochondrial, Add1 - adducin 1 (alpha), Ptk2 - protein tyrosine kinase 2, Ect2 - epithelial cell transforming sequence 2 oncogene, Rhot1 - ras homolog gene family, member t1, Cit - citron (rho-interacting, serine/threonine kinase 21), Pmvk - phosphomevalonate kinase, Fxr1 - fragile x mental retardation, autosomal…	GO:CC
GO:0043227	membrane-bounded organelle	3.48e-07	3.02e-05	1.18	14248	7398	690	422	[Grpel2 - grpe-like 2, mitochondrial, Rreb1 - ras responsive element binding protein 1, Add1 - adducin 1 (alpha), Cluap1 - clusterin associated protein 1, Ptk2 - protein tyrosine kinase 2, Ect2 - epithelial cell transforming sequence 2 oncogene, Rhot1 - ras homolog gene family, member t1, Gtf2i - general transcription factor ii i, Crem - camp responsive element modulator, Cit - citron (rho-intera…	GO:CC
GO:0005634	nucleus	3.56e-07	2.96e-05	1.3	14248	4121	690	259	[Prc1 - protein regulator of cytokinesis 1, Dst - dystonin, Skil - ski-like oncogene, Rreb1 - ras responsive element binding protein 1, Add1 - adducin 1 (alpha), Cluap1 - clusterin associated protein 1, Ptk2 - protein tyrosine kinase 2, Phc1 - polyhomeotic homolog 1 (drosophila), Ect2 - epithelial cell transforming sequence 2 oncogene, Gtf2i - general transcription factor ii i, Crem - camp respon…	GO:CC
GO:0016020	membrane	5.6e-07	4.46e-05	1.25	14248	4999	690	303	[Utrn - utrophin, Eps15l1 - epidermal growth factor receptor pathway substrate 15-like 1, Prc1 - protein regulator of cytokinesis 1, Dst - dystonin, Hsd17b7 - hydroxysteroid (17-beta) dehydrogenase 7, Add1 - adducin 1 (alpha), Ptk2 - protein tyrosine kinase 2, Ect2 - epithelial cell transforming sequence 2 oncogene, Fnbp1 - formin binding protein 1, Cit - citron (rho-interacting, serine/threonine…	GO:CC
GO:0014069	postsynaptic density	6.4e-07	4.89e-05	2.41	14248	317	690	37	[Palm - paralemmin, Macf1 - microtubule-actin crosslinking factor 1, Dst - dystonin, Src - v-src avian sarcoma (schmidt-ruppin a-2) viral oncogene homolog, Abi1 - abl-interactor 1, Add1 - adducin 1 (alpha), Nf1 - neurofibromin 1, Dnm2 - dynamin 2, Prnp - prion protein, Fxr1 - fragile x mental retardation, autosomal homolog 1, Dclk1 - doublecortin-like kinase 1, Adcy8 - adenylate cyclase 8 (brain)…	GO:CC
GO:0099572	postsynaptic specialization	6.91e-07	5.09e-05	2.4	14248	318	690	37	[Palm - paralemmin, Macf1 - microtubule-actin crosslinking factor 1, Dst - dystonin, Src - v-src avian sarcoma (schmidt-ruppin a-2) viral oncogene homolog, Abi1 - abl-interactor 1, Add1 - adducin 1 (alpha), Nf1 - neurofibromin 1, Dnm2 - dynamin 2, Prnp - prion protein, Fxr1 - fragile x mental retardation, autosomal homolog 1, Dclk1 - doublecortin-like kinase 1, Adcy8 - adenylate cyclase 8 (brain)…	GO:CC
GO:0030055	cell-substrate junction	3.53e-06	0.00025	2.78	14248	186	690	25	[Cttn - cortactin, Trip6 - thyroid hormone receptor interactor 6, Dst - dystonin, Zfp384 - zinc finger protein 384, Src - v-src avian sarcoma (schmidt-ruppin a-2) viral oncogene homolog, Ptk2 - protein tyrosine kinase 2, Dixdc1 - dix domain containing 1, Efs - embryonal fyn-associated substrate, Ppfia1 - protein tyrosine phosphatase, receptor type, f polypeptide (ptprf), interacting protein (lipr…	GO:CC
GO:0005924	cell-substrate adherens junction	5.75e-06	0.000393	2.77	14248	179	690	24	[Actn1 - actinin, alpha 1, Cttn - cortactin, Trip6 - thyroid hormone receptor interactor 6, Ptk2b - protein tyrosine kinase 2 beta, Pdlim7 - pdz and lim domain 7, Dst - dystonin, Zfp384 - zinc finger protein 384, Src - v-src avian sarcoma (schmidt-ruppin a-2) viral oncogene homolog, Syne2 - spectrin repeat containing, nuclear envelope 2, Git1 - g protein-coupled receptor kinase interacting arfgap…	GO:CC
GO:0044456	synapse part	5.83e-06	0.000384	1.63	14248	1036	690	82	[Palm - paralemmin, Utrn - utrophin, Cttn - cortactin, Dst - dystonin, Madd - map-kinase activating death domain, RGD1307100 - similar to riken cdna d630029k19, Add1 - adducin 1 (alpha), Myo18a - myosin xviiia, Cpeb3 - cytoplasmic polyadenylation element binding protein 3, Ptk2 - protein tyrosine kinase 2, Gapdh - glyceraldehyde-3-phosphate dehydrogenase, App - amyloid beta (a4) precursor protein…	GO:CC
GO:0098588	bounding membrane of organelle	9.27e-06	0.000591	1.58	14248	1165	690	89	[Yif1a - yip1 interacting factor homolog a (s. cerevisiae), Slc17a9 - solute carrier family 17 (vesicular nucleotide transporter), member 9, Atp2c1 - atpase, ca++ transporting, type 2c, member 1, Golga2 - golgin a2, Galnt13 - udp-n-acetyl-alpha-d-galactosamine:polypeptide n-acetylgalactosaminyltransferase 13 (galnac-t13), Fnip1 - folliculin interacting protein 1, Myo18a - myosin xviiia, Hyal3 - h…	GO:CC
GO:0005925	focal adhesion	1.14e-05	0.000702	2.73	14248	174	690	23	[Actn1 - actinin, alpha 1, Cttn - cortactin, Trip6 - thyroid hormone receptor interactor 6, Ptk2b - protein tyrosine kinase 2 beta, Pdlim7 - pdz and lim domain 7, Dst - dystonin, Zfp384 - zinc finger protein 384, Src - v-src avian sarcoma (schmidt-ruppin a-2) viral oncogene homolog, Syne2 - spectrin repeat containing, nuclear envelope 2, Git1 - g protein-coupled receptor kinase interacting arfgap…	GO:CC
GO:0030027	lamellipodium	2.46e-05	0.00147	2.67	14248	170	690	22	[Actn1 - actinin, alpha 1, Cttn - cortactin, Ptk2b - protein tyrosine kinase 2 beta, Ccdc88a - coiled coil domain containing 88a, Ctnnd1 - catenin (cadherin associated protein), delta 1, Dysf - dysferlin, Abi1 - abl-interactor 1, Stx2 - syntaxin 2, Pld2 - phospholipase d2, Nf2 - neurofibromin 2 (merlin), Ptk2 - protein tyrosine kinase 2, Kitlg - kit ligand, Mcf2l - mcf.2 cell line derived transfo…	GO:CC
GO:0097458	neuron part	2.98e-05	0.00173	1.41	14248	1828	690	125	[Utrn - utrophin, Grk4 - g protein-coupled receptor kinase 4, Dst - dystonin, Sptan1 - spectrin, alpha, non-erythrocytic 1, Add1 - adducin 1 (alpha), Nfib - nuclear factor i/b, Cpeb3 - cytoplasmic polyadenylation element binding protein 3, Ptk2 - protein tyrosine kinase 2, Clcn2 - chloride channel, voltage-sensitive 2, App - amyloid beta (a4) precursor protein, Dixdc1 - dix domain containing 1, N…	GO:CC
GO:0044448	cell cortex part	3.23e-05	0.00182	2.63	14248	173	690	22	[Actn1 - actinin, alpha 1, Utrn - utrophin, Erc1 - elks/rab6-interacting/cast family member 1, Cttn - cortactin, Flna - filamin a, alpha, Rtkn - rhotekin, Ctnnd1 - catenin (cadherin associated protein), delta 1, Capza2 - capping protein (actin filament) muscle z-line, alpha 2, Exoc1 - exocyst complex component 1, Sptan1 - spectrin, alpha, non-erythrocytic 1, Akap13 - a kinase (prka) anchor protei…	GO:CC
GO:0099513	polymeric cytoskeletal fiber	3.53e-05	0.00193	1.86	14248	510	690	46	[Macf1 - microtubule-actin crosslinking factor 1, Cttn - cortactin, Kifc3 - kinesin family member c3, Flna - filamin a, alpha, Dst - dystonin, Clip1 - cap-gly domain containing linker protein 1, Golga2 - golgin a2, Src - v-src avian sarcoma (schmidt-ruppin a-2) viral oncogene homolog, Mdm1 - mdm1 nuclear protein homolog (mouse), Klc1 - kinesin light chain 1, Myo1b - myosin ib, Sync - syncoilin, i…	GO:CC
GO:0030427	site of polarized growth	4.09e-05	0.00217	2.47	14248	201	690	24	[Utrn - utrophin, Ptprs - protein tyrosine phosphatase, receptor type, s, Cttn - cortactin, Ptk2b - protein tyrosine kinase 2 beta, Flna - filamin a, alpha, Ctnnd1 - catenin (cadherin associated protein), delta 1, Abi1 - abl-interactor 1, Map3k12 - mitogen activated protein kinase kinase kinase 12, Cobl - cordon-bleu wh2 repeat protein, Klc1 - kinesin light chain 1, App - amyloid beta (a4) precur…	GO:CC
GO:0042995	cell projection	5.5e-05	0.00285	1.42	14248	1639	690	113	[Utrn - utrophin, Grk4 - g protein-coupled receptor kinase 4, Dst - dystonin, Add1 - adducin 1 (alpha), Nfib - nuclear factor i/b, Cpeb3 - cytoplasmic polyadenylation element binding protein 3, Cluap1 - clusterin associated protein 1, Ptk2 - protein tyrosine kinase 2, Trip10 - thyroid hormone receptor interactor 10, Clcn2 - chloride channel, voltage-sensitive 2, App - amyloid beta (a4) precursor …	GO:CC
GO:0120038	plasma membrane bounded cell projection part	6.01e-05	0.00303	1.45	14248	1484	690	104	[Utrn - utrophin, Grk4 - g protein-coupled receptor kinase 4, Dst - dystonin, Sptan1 - spectrin, alpha, non-erythrocytic 1, Add1 - adducin 1 (alpha), Cpeb3 - cytoplasmic polyadenylation element binding protein 3, Cluap1 - clusterin associated protein 1, Ptk2 - protein tyrosine kinase 2, Clcn2 - chloride channel, voltage-sensitive 2, App - amyloid beta (a4) precursor protein, Dixdc1 - dix domain c…	GO:CC
GO:0044463	cell projection part	6.01e-05	0.00295	1.45	14248	1484	690	104	[Utrn - utrophin, Grk4 - g protein-coupled receptor kinase 4, Dst - dystonin, Sptan1 - spectrin, alpha, non-erythrocytic 1, Add1 - adducin 1 (alpha), Cpeb3 - cytoplasmic polyadenylation element binding protein 3, Cluap1 - clusterin associated protein 1, Ptk2 - protein tyrosine kinase 2, Clcn2 - chloride channel, voltage-sensitive 2, App - amyloid beta (a4) precursor protein, Dixdc1 - dix domain c…	GO:CC
GO:0005886	plasma membrane	6.13e-05	0.00293	1.3	14248	2793	690	176	[Utrn - utrophin, Eps15l1 - epidermal growth factor receptor pathway substrate 15-like 1, Prc1 - protein regulator of cytokinesis 1, Dst - dystonin, Sptan1 - spectrin, alpha, non-erythrocytic 1, Add1 - adducin 1 (alpha), Atp11c - atpase, class vi, type 11c, Myof - myoferlin, Cpeb3 - cytoplasmic polyadenylation element binding protein 3, Ptk2 - protein tyrosine kinase 2, Trip10 - thyroid hormone r…	GO:CC
GO:0048471	perinuclear region of cytoplasm	6.14e-05	0.00286	1.72	14248	662	690	55	[Dst - dystonin, Golga2 - golgin a2, Add1 - adducin 1 (alpha), Nf2 - neurofibromin 2 (merlin), Ptk2 - protein tyrosine kinase 2, App - amyloid beta (a4) precursor protein, Mapk8ip3 - mitogen-activated protein kinase 8 interacting protein 3, Dnm2 - dynamin 2, Golga1 - golgin a1, Fxr1 - fragile x mental retardation, autosomal homolog 1, Myo9b - myosin ixb, Dnajb2 - dnaj (hsp40) homolog, subfamily b…	GO:CC
GO:0099091	postsynaptic specialization, intracellular component	6.39e-05	0.00291	4.89	14248	38	690	9	[Iqsec1 - iq motif and sec7 domain 1, Tanc2 - tetratricopeptide repeat, ankyrin repeat and coiled-coil containing 2, Dnm2 - dynamin 2, Baiap2 - bai1-associated protein 2, Ctnnd1 - catenin (cadherin associated protein), delta 1, Fyn - fyn oncogene related to src, fgr, yes, Src - v-src avian sarcoma (schmidt-ruppin a-2) viral oncogene homolog, Dlg1 - discs, large homolog 1 (drosophila), Gapdh - gly…	GO:CC
GO:0030426	growth cone	6.57e-05	0.00292	2.45	14248	194	690	23	[Utrn - utrophin, Ptprs - protein tyrosine phosphatase, receptor type, s, Cttn - cortactin, Ptk2b - protein tyrosine kinase 2 beta, Flna - filamin a, alpha, Ctnnd1 - catenin (cadherin associated protein), delta 1, Abi1 - abl-interactor 1, Map3k12 - mitogen activated protein kinase kinase kinase 12, Cobl - cordon-bleu wh2 repeat protein, Klc1 - kinesin light chain 1, App - amyloid beta (a4) precur…	GO:CC
GO:0099080	supramolecular complex	8.35e-05	0.00363	1.76	14248	575	690	49	[Cttn - cortactin, Dst - dystonin, Golga2 - golgin a2, Dnm2 - dynamin 2, Camsap2 - calmodulin regulated spectrin-associated protein family, member 2, Diaph1 - diaphanous-related formin 1, Ndel1 - nude nuclear distribution gene e homolog (a. nidulans)-like 1, Bcl2l11 - bcl2-like 11 (apoptosis facilitator), Myo9b - myosin ixb, Stau2 - staufen double-stranded rna binding protein 2, Eml2 - echinoderm…	GO:CC
GO:0099081	supramolecular polymer	8.35e-05	0.00355	1.76	14248	575	690	49	[Cttn - cortactin, Dst - dystonin, Golga2 - golgin a2, Dnm2 - dynamin 2, Camsap2 - calmodulin regulated spectrin-associated protein family, member 2, Diaph1 - diaphanous-related formin 1, Ndel1 - nude nuclear distribution gene e homolog (a. nidulans)-like 1, Bcl2l11 - bcl2-like 11 (apoptosis facilitator), Myo9b - myosin ixb, Stau2 - staufen double-stranded rna binding protein 2, Eml2 - echinoderm…	GO:CC
GO:0099512	supramolecular fiber	8.35e-05	0.00347	1.76	14248	575	690	49	[Cttn - cortactin, Dst - dystonin, Golga2 - golgin a2, Dnm2 - dynamin 2, Camsap2 - calmodulin regulated spectrin-associated protein family, member 2, Diaph1 - diaphanous-related formin 1, Ndel1 - nude nuclear distribution gene e homolog (a. nidulans)-like 1, Bcl2l11 - bcl2-like 11 (apoptosis facilitator), Myo9b - myosin ixb, Stau2 - staufen double-stranded rna binding protein 2, Eml2 - echinoderm…	GO:CC
GO:0120025	plasma membrane bounded cell projection	9.77e-05	0.00398	1.42	14248	1573	690	108	[Utrn - utrophin, Grk4 - g protein-coupled receptor kinase 4, Dst - dystonin, Add1 - adducin 1 (alpha), Nfib - nuclear factor i/b, Cpeb3 - cytoplasmic polyadenylation element binding protein 3, Cluap1 - clusterin associated protein 1, Ptk2 - protein tyrosine kinase 2, Clcn2 - chloride channel, voltage-sensitive 2, App - amyloid beta (a4) precursor protein, Nf1 - neurofibromin 1, Fam149b1 - family…	GO:CC
GO:0099092	postsynaptic density, intracellular component	0.000108	0.00432	5.16	14248	32	690	8	[Iqsec1 - iq motif and sec7 domain 1, Tanc2 - tetratricopeptide repeat, ankyrin repeat and coiled-coil containing 2, Dnm2 - dynamin 2, Baiap2 - bai1-associated protein 2, Ctnnd1 - catenin (cadherin associated protein), delta 1, Fyn - fyn oncogene related to src, fgr, yes, Dlg1 - discs, large homolog 1 (drosophila), Gapdh - glyceraldehyde-3-phosphate dehydrogenase]	GO:CC
GO:0070381	endosome to plasma membrane transport vesicle	0.000113	0.00442	20.65	14248	3	690	3	[App - amyloid beta (a4) precursor protein, Rab6a - rab6a, member ras oncogene family, Picalm - phosphatidylinositol binding clathrin assembly protein]	GO:CC
GO:0042641	actomyosin	0.000146	0.00559	3.27	14248	82	690	13	[Actn1 - actinin, alpha 1, Trip6 - thyroid hormone receptor interactor 6, Mprip - myosin phosphatase rho interacting protein, Pdlim7 - pdz and lim domain 7, Dst - dystonin, Myo18a - myosin xviiia, Ptk2 - protein tyrosine kinase 2, Actn4 - actinin alpha 4, Flnb - filamin b, beta, Sorbs1 - sorbin and sh3 domain containing 1, Cdc42bpa - cdc42 binding protein kinase alpha, Tpm1 - tropomyosin 1, alpha…	GO:CC
GO:0031090	organelle membrane	0.00016	0.00599	1.39	14248	1682	690	113	[Slc17a9 - solute carrier family 17 (vesicular nucleotide transporter), member 9, Dpy19l1 - dpy-19-like 1 (c. elegans), Myof - myoferlin, Foxred1 - fad-dependent oxidoreductase domain containing 1, Pex11a - peroxisomal biogenesis factor 11 alpha, Adcy8 - adenylate cyclase 8 (brain), Tnfrsf1a - tumor necrosis factor receptor superfamily, member 1a, Sun1 - sad1 and unc84 domain containing 1, Dnajb2…	GO:CC
GO:0045202	synapse	0.000199	0.00733	1.54	14248	924	690	69	[Utrn - utrophin, Cttn - cortactin, Madd - map-kinase activating death domain, Add1 - adducin 1 (alpha), Cpeb2 - cytoplasmic polyadenylation element binding protein 2, Nf2 - neurofibromin 2 (merlin), Cpeb3 - cytoplasmic polyadenylation element binding protein 3, Ptk2 - protein tyrosine kinase 2, Gapdh - glyceraldehyde-3-phosphate dehydrogenase, App - amyloid beta (a4) precursor protein, Dnm2 - dy…	GO:CC
GO:0005874	microtubule	0.000228	0.00824	1.95	14248	338	690	32	[Macf1 - microtubule-actin crosslinking factor 1, Kifc3 - kinesin family member c3, Clip1 - cap-gly domain containing linker protein 1, Golga2 - golgin a2, Mdm1 - mdm1 nuclear protein homolog (mouse), Klc1 - kinesin light chain 1, Ttll1 - tubulin tyrosine ligase-like family, member 1, Dnm2 - dynamin 2, Odf2 - outer dense fiber of sperm tails 2, Camsap2 - calmodulin regulated spectrin-associated p…	GO:CC
GO:0015630	microtubule cytoskeleton	0.000232	0.00822	2.42	14248	171	690	20	[Map7d1 - map7 domain containing 1, Macf1 - microtubule-actin crosslinking factor 1, Rbm39 - rna binding motif protein 39, Mast2 - microtubule associated serine/threonine kinase 2, Prc1 - protein regulator of cytokinesis 1, Cdc42ep2 - cdc42 effector protein (rho gtpase binding) 2, Dst - dystonin, Clip1 - cap-gly domain containing linker protein 1, Sptan1 - spectrin, alpha, non-erythrocytic 1, Sla…	GO:CC
GO:0005654	nucleoplasm	0.000238	0.00826	1.29	14248	2600	690	162	[Mbnl2 - muscleblind-like splicing regulator 2, Utrn - utrophin, Prc1 - protein regulator of cytokinesis 1, Dst - dystonin, Srsf7 - serine/arginine-rich splicing factor 7, Add1 - adducin 1 (alpha), Nfib - nuclear factor i/b, Mef2d - myocyte enhancer factor 2d, Cpeb3 - cytoplasmic polyadenylation element binding protein 3, Cluap1 - clusterin associated protein 1, Trip10 - thyroid hormone receptor …	GO:CC
GO:0015629	actin cytoskeleton	0.000269	0.00919	2.23	14248	213	690	23	[Macf1 - microtubule-actin crosslinking factor 1, Cttn - cortactin, Mprip - myosin phosphatase rho interacting protein, Flna - filamin a, alpha, Pdlim7 - pdz and lim domain 7, Dst - dystonin, Ankrd26 - ankyrin repeat domain 26, Akap13 - a kinase (prka) anchor protein 13, Sppl2b - signal peptide peptidase-like 2b, Actn4 - actinin alpha 4, Myo1b - myosin ib, Clcn2 - chloride channel, voltage-sensit…	GO:CC
GO:0005911	cell-cell junction	0.00027	0.00907	1.91	14248	356	690	33	[Camk2d - calcium/calmodulin-dependent protein kinase ii delta, Kifc3 - kinesin family member c3, Flna - filamin a, alpha, Dst - dystonin, Sptan1 - spectrin, alpha, non-erythrocytic 1, Arhgap17 - rho gtpase activating protein 17, Pacsin2 - protein kinase c and casein kinase substrate in neurons 2, Ptk2 - protein tyrosine kinase 2, App - amyloid beta (a4) precursor protein, Ect2 - epithelial cell …	GO:CC
GO:0005813	centrosome	0.000299	0.00988	1.76	14248	480	690	41	[Rapgef6 - rap guanine nucleotide exchange factor (gef) 6, Kifc3 - kinesin family member c3, Hipk1 - homeodomain interacting protein kinase 1, Clip1 - cap-gly domain containing linker protein 1, Ccdc88a - coiled coil domain containing 88a, Ankrd26 - ankyrin repeat domain 26, Mdm1 - mdm1 nuclear protein homolog (mouse), Cluap1 - clusterin associated protein 1, Cep170 - centrosomal protein 170, Dnm…	GO:CC
GO:0005815	microtubule organizing center	0.000317	0.0103	1.67	14248	592	690	48	[Rapgef6 - rap guanine nucleotide exchange factor (gef) 6, Kifc3 - kinesin family member c3, Hipk1 - homeodomain interacting protein kinase 1, Clip1 - cap-gly domain containing linker protein 1, Ccdc88a - coiled coil domain containing 88a, Ankrd26 - ankyrin repeat domain 26, Rab28 - rab28, member ras oncogene family, Mdm1 - mdm1 nuclear protein homolog (mouse), Ptk2 - protein tyrosine kinase 2, C…	GO:CC
GO:0030132	clathrin coat of coated pit	0.000326	0.0104	10.32	14248	8	690	4	[Eps15l1 - epidermal growth factor receptor pathway substrate 15-like 1, Picalm - phosphatidylinositol binding clathrin assembly protein, Dab2 - disabled 2, mitogen-responsive phosphoprotein, Eps15 - epidermal growth factor receptor pathway substrate 15]	GO:CC
GO:0005777	peroxisome	0.000355	0.0111	2.74	14248	113	690	15	[Abcd4 - atp-binding cassette, subfamily d (ald), member 4, Mpv17l - mpv17 mitochondrial membrane protein-like, Far1 - fatty acyl coa reductase 1, Acsl4 - acyl-coa synthetase long-chain family member 4, Pex11b - peroxisomal biogenesis factor 11 beta, Mff - mitochondrial fission factor, Acox1 - acyl-coa oxidase 1, palmitoyl, Pex19 - peroxisomal biogenesis factor 19, Pex11a - peroxisomal biogenesis…	GO:CC
GO:0030118	clathrin coat	0.000366	0.0113	5.9	14248	21	690	6	[Eps15l1 - epidermal growth factor receptor pathway substrate 15-like 1, Epn2 - epsin 2, Picalm - phosphatidylinositol binding clathrin assembly protein, Dab2 - disabled 2, mitogen-responsive phosphoprotein, Eps15 - epidermal growth factor receptor pathway substrate 15, Synrg - synergin, gamma]	GO:CC
GO:0030863	cortical cytoskeleton	0.000377	0.0115	2.98	14248	90	690	13	[Actn1 - actinin, alpha 1, Utrn - utrophin, Erc1 - elks/rab6-interacting/cast family member 1, Cttn - cortactin, Flna - filamin a, alpha, Capza2 - capping protein (actin filament) muscle z-line, alpha 2, Sptan1 - spectrin, alpha, non-erythrocytic 1, Akap13 - a kinase (prka) anchor protein 13, Nf2 - neurofibromin 2 (merlin), Actn4 - actinin alpha 4, Cobl - cordon-bleu wh2 repeat protein, Gsn - gel…	GO:CC
GO:0005819	spindle	0.000412	0.0123	2.26	14248	192	690	21	[Map2k5 - mitogen activated protein kinase kinase 5, Csnk1d - casein kinase 1, delta, Prc1 - protein regulator of cytokinesis 1, Golga2 - golgin a2, Atm - ataxia telangiectasia mutated, Cdc14b - cell division cycle 14b, Numa1 - nuclear mitotic apparatus protein 1, Ncor1 - nuclear receptor co-repressor 1, Cep170 - centrosomal protein 170, Spice1 - spindle and centriole associated protein 1, Ect2 -…	GO:CC
GO:0043005	neuron projection	0.000422	0.0124	1.45	14248	1138	690	80	[Palm - paralemmin, Cttn - cortactin, Grk4 - g protein-coupled receptor kinase 4, Dst - dystonin, Fam126a - family with sequence similarity 126, member a, Add1 - adducin 1 (alpha), Nfib - nuclear factor i/b, Cpeb2 - cytoplasmic polyadenylation element binding protein 2, Nf2 - neurofibromin 2 (merlin), Cpeb3 - cytoplasmic polyadenylation element binding protein 3, Ptk2 - protein tyrosine kinase 2,…	GO:CC
GO:0044431	Golgi apparatus part	0.000488	0.0142	1.62	14248	636	690	50	[Yif1a - yip1 interacting factor homolog a (s. cerevisiae), Atp2c1 - atpase, ca++ transporting, type 2c, member 1, Golga2 - golgin a2, Galnt13 - udp-n-acetyl-alpha-d-galactosamine:polypeptide n-acetylgalactosaminyltransferase 13 (galnac-t13), Myo18a - myosin xviiia, Atp11c - atpase, class vi, type 11c, Mapk8ip3 - mitogen-activated protein kinase 8 interacting protein 3, Dnm2 - dynamin 2, Rab6a - …	GO:CC
GO:0032432	actin filament bundle	0.000496	0.0142	3.06	14248	81	690	12	[Actn1 - actinin, alpha 1, Trip6 - thyroid hormone receptor interactor 6, Mprip - myosin phosphatase rho interacting protein, Flna - filamin a, alpha, Pdlim7 - pdz and lim domain 7, Dst - dystonin, Flnb - filamin b, beta, Sorbs1 - sorbin and sh3 domain containing 1, Tpm1 - tropomyosin 1, alpha, Pdlim5 - pdz and lim domain 5, Ptk2 - protein tyrosine kinase 2, Actn4 - actinin alpha 4]	GO:CC
GO:1990124	messenger ribonucleoprotein complex	0.000734	0.0206	6.45	14248	16	690	5	[Cpeb1 - cytoplasmic polyadenylation element binding protein 1, Fmr1 - fragile x mental retardation 1, Stau2 - staufen double-stranded rna binding protein 2, Cpeb2 - cytoplasmic polyadenylation element binding protein 2, Cpeb3 - cytoplasmic polyadenylation element binding protein 3]	GO:CC
GO:0001725	stress fiber	0.000818	0.0227	3.07	14248	74	690	11	[Actn1 - actinin, alpha 1, Trip6 - thyroid hormone receptor interactor 6, Mprip - myosin phosphatase rho interacting protein, Pdlim7 - pdz and lim domain 7, Dst - dystonin, Flnb - filamin b, beta, Sorbs1 - sorbin and sh3 domain containing 1, Tpm1 - tropomyosin 1, alpha, Pdlim5 - pdz and lim domain 5, Ptk2 - protein tyrosine kinase 2, Actn4 - actinin alpha 4]	GO:CC
GO:0097517	contractile actin filament bundle	0.000818	0.0223	3.07	14248	74	690	11	[Actn1 - actinin, alpha 1, Trip6 - thyroid hormone receptor interactor 6, Mprip - myosin phosphatase rho interacting protein, Pdlim7 - pdz and lim domain 7, Dst - dystonin, Flnb - filamin b, beta, Sorbs1 - sorbin and sh3 domain containing 1, Tpm1 - tropomyosin 1, alpha, Pdlim5 - pdz and lim domain 5, Ptk2 - protein tyrosine kinase 2, Actn4 - actinin alpha 4]	GO:CC
GO:0030018	Z disc	0.000879	0.0237	2.52	14248	123	690	15	[Actn1 - actinin, alpha 1, Atp2b4 - atpase, ca++ transporting, plasma membrane 4, Flna - filamin a, alpha, Pdlim7 - pdz and lim domain 7, Dst - dystonin, Sptan1 - spectrin, alpha, non-erythrocytic 1, Syne2 - spectrin repeat containing, nuclear envelope 2, Ppp3cb - protein phosphatase 3, catalytic subunit, beta isozyme, Actn4 - actinin alpha 4, Sync - syncoilin, intermediate filament protein, Ppp1…	GO:CC
GO:0042579	microbody	0.000879	0.0234	2.52	14248	123	690	15	[Abcd4 - atp-binding cassette, subfamily d (ald), member 4, Mpv17l - mpv17 mitochondrial membrane protein-like, Far1 - fatty acyl coa reductase 1, Acsl4 - acyl-coa synthetase long-chain family member 4, Pex11b - peroxisomal biogenesis factor 11 beta, Mff - mitochondrial fission factor, Acox1 - acyl-coa oxidase 1, palmitoyl, Pex19 - peroxisomal biogenesis factor 19, Pex11a - peroxisomal biogenesis…	GO:CC
GO:0030175	filopodium	0.000917	0.024	3.03	14248	75	690	11	[Palm - paralemmin, App - amyloid beta (a4) precursor protein, Utrn - utrophin, Fat1 - fat atypical cadherin 1, Baiap2 - bai1-associated protein 2, Fxr1 - fragile x mental retardation, autosomal homolog 1, Fmr1 - fragile x mental retardation 1, Itga6 - integrin, alpha 6, Nf2 - neurofibromin 2 (merlin), Kitlg - kit ligand, Myo1b - myosin ib]	GO:CC
GO:0019897	extrinsic component of plasma membrane	0.000926	0.0239	2.6	14248	111	690	14	[Numb - numb homolog (drosophila), Ptk2b - protein tyrosine kinase 2 beta, Picalm - phosphatidylinositol binding clathrin assembly protein, Src - v-src avian sarcoma (schmidt-ruppin a-2) viral oncogene homolog, Ptk2 - protein tyrosine kinase 2, Numa1 - nuclear mitotic apparatus protein 1, Mcf2l - mcf.2 cell line derived transforming sequence-like, Tnk2 - tyrosine kinase, non-receptor, 2, Eea1 - e…	GO:CC

## Sheet: D2-QK
GO Term	Description	P-value	FDR q-value	Enrichment	N	B	n	b	Genes	GO_category
GO:0006996	organelle organization	9.8e-12	1.5e-07	1.5	14249	1956	1153	238	[Blm - bloom syndrome, recq helicase-like, Taz - tafazzin, Prc1 - protein regulator of cytokinesis 1, Dst - dystonin, Add1 - adducin 1 (alpha), Spast - spastin, Trim46 - tripartite motif-containing 46, Rhot1 - ras homolog gene family, member t1, Daxx - death-domain associated protein, Fam149b1 - family with sequence similarity 149, member b1, Cit - citron (rho-interacting, serine/threonine kinase…	GO:BP
GO:0043412	macromolecule modification	3.9e-11	2.98e-07	1.43	14249	2406	1153	278	[Pcnp - pest proteolytic signal containing nuclear protein, Cdk20 - cyclin-dependent kinase 20, Pcmt1 - protein-l-isoaspartate (d-aspartate) o-methyltransferase 1, Med7 - mediator complex subunit 7, Ubox5 - u-box domain containing 5, Anapc13 - anaphase promoting complex subunit 13, Cdc23 - cell division cycle 23, Brd8 - bromodomain containing 8, Usp18 - ubiquitin specific peptidase 18, Map4k4 - m…	GO:BP
GO:0016043	cellular component organization	8.78e-11	4.48e-07	1.29	14249	4153	1153	433	[Nphp1 - nephronophthisis 1 (juvenile), Adamts6 - adam metallopeptidase with thrombospondin type 1 motif, 6, Utrn - utrophin, Taz - tafazzin, Cep68 - centrosomal protein 68, Add1 - adducin 1 (alpha), Adamtsl5 - adamts-like 5, Ltbp2 - latent transforming growth factor beta binding protein 2, Ntrk1 - neurotrophic tyrosine kinase, receptor, type 1, Ect2 - epithelial cell transforming sequence 2 onco…	GO:BP
GO:0071840	cellular component organization or biogenesis	1.15e-10	4.41e-07	1.28	14249	4195	1153	436	[Nphp1 - nephronophthisis 1 (juvenile), Adamts6 - adam metallopeptidase with thrombospondin type 1 motif, 6, Utrn - utrophin, Taz - tafazzin, Cep68 - centrosomal protein 68, Add1 - adducin 1 (alpha), Adamtsl5 - adamts-like 5, Ltbp2 - latent transforming growth factor beta binding protein 2, Ntrk1 - neurotrophic tyrosine kinase, receptor, type 1, Ect2 - epithelial cell transforming sequence 2 onco…	GO:BP
GO:0006464	cellular protein modification process	3.35e-10	1.03e-06	1.42	14249	2249	1153	259	[Pcnp - pest proteolytic signal containing nuclear protein, Cdk20 - cyclin-dependent kinase 20, Pcmt1 - protein-l-isoaspartate (d-aspartate) o-methyltransferase 1, Med7 - mediator complex subunit 7, Ubox5 - u-box domain containing 5, Anapc13 - anaphase promoting complex subunit 13, Cdc23 - cell division cycle 23, Brd8 - bromodomain containing 8, Usp18 - ubiquitin specific peptidase 18, Map4k4 - m…	GO:BP
GO:0036211	protein modification process	3.35e-10	8.56e-07	1.42	14249	2249	1153	259	[Pcnp - pest proteolytic signal containing nuclear protein, Cdk20 - cyclin-dependent kinase 20, Pcmt1 - protein-l-isoaspartate (d-aspartate) o-methyltransferase 1, Med7 - mediator complex subunit 7, Ubox5 - u-box domain containing 5, Anapc13 - anaphase promoting complex subunit 13, Cdc23 - cell division cycle 23, Brd8 - bromodomain containing 8, Usp18 - ubiquitin specific peptidase 18, Map4k4 - m…	GO:BP
GO:0051128	regulation of cellular component organization	3.9e-10	8.53e-07	1.41	14249	2392	1153	272	[Nphp1 - nephronophthisis 1 (juvenile), Dst - dystonin, Skil - ski-like oncogene, Rreb1 - ras responsive element binding protein 1, Add1 - adducin 1 (alpha), Paxbp1 - pax3 and pax7 binding protein 1, Cdc23 - cell division cycle 23, Spast - spastin, Map4k4 - mitogen-activated protein kinase kinase kinase kinase 4, Ntrk1 - neurotrophic tyrosine kinase, receptor, type 1, Ect2 - epithelial cell trans…	GO:BP
GO:0018193	peptidyl-amino acid modification	5.39e-09	1.03e-05	1.77	14249	728	1153	104	[Dpy19l1 - dpy-19-like 1 (c. elegans), Lyn - v-yes-1 yamaguchi sarcoma viral related oncogene homolog, Yeats2 - yeats domain containing 2, Brd8 - bromodomain containing 8, Ntrk1 - neurotrophic tyrosine kinase, receptor, type 1, Ndufaf5 - nadh dehydrogenase (ubiquinone) complex i, assembly factor 5, Ppig - peptidylprolyl isomerase g, Uggt1 - udp-glucose glycoprotein glucosyltransferase 1, Cblb - c…	GO:BP
GO:0043484	regulation of RNA splicing	1.87e-08	3.18e-05	2.89	14249	141	1153	33	[Mbnl2 - muscleblind-like splicing regulator 2, Setx - senataxin, Ahnak - ahnak nucleoprotein, Acin1 - apoptotic chromatin condensation inducer 1, Rbfox2 - rna binding protein, fox-1 homolog (c. elegans) 2, Sf1 - splicing factor 1, Srsf7 - serine/arginine-rich splicing factor 7, Qk - quaking, Rbm42 - rna binding motif protein 42, Fxr1 - fragile x mental retardation, autosomal homolog 1, Srsf4 - s…	GO:BP
GO:0010468	regulation of gene expression	4.82e-08	7.38e-05	1.28	14249	3372	1153	349	[Mbnl2 - muscleblind-like splicing regulator 2, Blm - bloom syndrome, recq helicase-like, Zfp317 - zinc finger protein 317, Cdk20 - cyclin-dependent kinase 20, Cxxc5 - cxxc finger protein 5, Skil - ski-like oncogene, Sbno2 - strawberry notch homolog 2 (drosophila), Srsf7 - serine/arginine-rich splicing factor 7, Rreb1 - ras responsive element binding protein 1, Med7 - mediator complex subunit 7, …	GO:BP
GO:0033043	regulation of organelle organization	7.38e-08	0.000103	1.53	14249	1180	1153	146	[Bst1 - bone marrow stromal cell antigen 1, Dst - dystonin, Sptan1 - spectrin, alpha, non-erythrocytic 1, Add1 - adducin 1 (alpha), Cdc23 - cell division cycle 23, Paxbp1 - pax3 and pax7 binding protein 1, Tnks2 - tankyrase, trf1-interacting ankyrin-related adp-ribose polymerase 2, Spast - spastin, Dixdc1 - dix domain containing 1, App - amyloid beta (a4) precursor protein, Pan3 - pan3 polya spec…	GO:BP
GO:0048025	negative regulation of mRNA splicing, via spliceosome	8.06e-08	0.000103	6.18	14249	24	1153	12	[Ptbp1 - polypyrimidine tract binding protein 1, Acin1 - apoptotic chromatin condensation inducer 1, Srsf10 - serine/arginine-rich splicing factor 10, Srsf4 - serine/arginine-rich splicing factor 4, Srsf7 - serine/arginine-rich splicing factor 7, Hnrnpk - heterogeneous nuclear ribonucleoprotein k, Rnps1 - ribonucleic acid binding protein s1, U2af2 - u2 small nuclear rna auxiliary factor 2, Rbm42 …	GO:BP
GO:0007010	cytoskeleton organization	9.62e-08	0.000113	1.67	14249	769	1153	104	[Vamp4 - vesicle-associated membrane protein 4, Dnajb6 - dnaj (hsp40) homolog, subfamily b, member 6, Prc1 - protein regulator of cytokinesis 1, Zmym4 - zinc finger, mym-type 4, Dst - dystonin, Sptan1 - spectrin, alpha, non-erythrocytic 1, Add1 - adducin 1 (alpha), Trip10 - thyroid hormone receptor interactor 10, Spast - spastin, Nf1 - neurofibromin 1, Trim46 - tripartite motif-containing 46, Lsm…	GO:BP
GO:0033119	negative regulation of RNA splicing	1.19e-07	0.00013	5.54	14249	29	1153	13	[Acin1 - apoptotic chromatin condensation inducer 1, Ptbp1 - polypyrimidine tract binding protein 1, Srsf10 - serine/arginine-rich splicing factor 10, Srsf7 - serine/arginine-rich splicing factor 7, U2af2 - u2 small nuclear rna auxiliary factor 2, Rbm42 - rna binding motif protein 42, Hnrnpl - heterogeneous nuclear ribonucleoprotein l, Sfswap - splicing factor, suppressor of white-apricot homolog…	GO:BP
GO:0048024	regulation of mRNA splicing, via spliceosome	1.67e-07	0.00017	3.15	14249	98	1153	25	[Mbnl2 - muscleblind-like splicing regulator 2, Acin1 - apoptotic chromatin condensation inducer 1, Rbfox2 - rna binding protein, fox-1 homolog (c. elegans) 2, Sf1 - splicing factor 1, Srsf7 - serine/arginine-rich splicing factor 7, Qk - quaking, Rbm42 - rna binding motif protein 42, Fxr1 - fragile x mental retardation, autosomal homolog 1, Srsf4 - serine/arginine-rich splicing factor 4, Rnps1 - …	GO:BP
GO:0045666	positive regulation of neuron differentiation	1.79e-07	0.000171	1.93	14249	416	1153	65	[Palm - paralemmin, Setx - senataxin, Golga2 - golgin a2, Anapc2 - anaphase promoting complex subunit 2, Skil - ski-like oncogene, Lyn - v-yes-1 yamaguchi sarcoma viral related oncogene homolog, Dixdc1 - dix domain containing 1, App - amyloid beta (a4) precursor protein, Obsl1 - obscurin-like 1, Ntrk1 - neurotrophic tyrosine kinase, receptor, type 1, Mapk8ip3 - mitogen-activated protein kinase 8 …	GO:BP
GO:0044267	cellular protein metabolic process	1.89e-07	0.000171	1.32	14249	2569	1153	274	[Pcnp - pest proteolytic signal containing nuclear protein, Cdk20 - cyclin-dependent kinase 20, Pcmt1 - protein-l-isoaspartate (d-aspartate) o-methyltransferase 1, Med7 - mediator complex subunit 7, Ubox5 - u-box domain containing 5, Anapc13 - anaphase promoting complex subunit 13, Cdc23 - cell division cycle 23, Brd8 - bromodomain containing 8, Usp18 - ubiquitin specific peptidase 18, Map4k4 - m…	GO:BP
GO:0051641	cellular localization	2.12e-07	0.00018	1.4	14249	1744	1153	198	[Nphp1 - nephronophthisis 1 (juvenile), Cdk20 - cyclin-dependent kinase 20, Eps15l1 - epidermal growth factor receptor pathway substrate 15-like 1, Kpna5 - karyopherin alpha 5 (importin alpha 6), Dst - dystonin, Cep68 - centrosomal protein 68, Cdc23 - cell division cycle 23, Spast - spastin, Trim46 - tripartite motif-containing 46, Rhot1 - ras homolog gene family, member t1, Daxx - death-domain a…	GO:BP
GO:0120035	regulation of plasma membrane bounded cell projection organization	2.52e-07	0.000203	1.67	14249	726	1153	98	[Skil - ski-like oncogene, Rreb1 - ras responsive element binding protein 1, Lyn - v-yes-1 yamaguchi sarcoma viral related oncogene homolog, Dixdc1 - dix domain containing 1, App - amyloid beta (a4) precursor protein, Ntrk1 - neurotrophic tyrosine kinase, receptor, type 1, Map4k4 - mitogen-activated protein kinase kinase kinase kinase 4, Nf1 - neurofibromin 1, Trim46 - tripartite motif-containing…	GO:BP
GO:0032886	regulation of microtubule-based process	3.1e-07	0.000237	2.31	14249	219	1153	41	[Nav3 - neuron navigator 3, Macf1 - microtubule-actin crosslinking factor 1, Gba2 - glucosidase beta 2, Ubxn2b - ubx domain protein 2b, Rock1 - rho-associated coiled-coil containing protein kinase 1, Ckap2 - cytoskeleton associated protein 2, Dst - dystonin, Clip1 - cap-gly domain containing linker protein 1, Ctnnb1 - catenin (cadherin associated protein), beta 1, Memo1 - mediator of cell motilit…	GO:BP
GO:0051252	regulation of RNA metabolic process	3.85e-07	0.000281	1.29	14249	2768	1153	290	[Mbnl2 - muscleblind-like splicing regulator 2, Zfp317 - zinc finger protein 317, Blm - bloom syndrome, recq helicase-like, Cxxc5 - cxxc finger protein 5, Sbno2 - strawberry notch homolog 2 (drosophila), Srsf7 - serine/arginine-rich splicing factor 7, Skil - ski-like oncogene, Rreb1 - ras responsive element binding protein 1, Med7 - mediator complex subunit 7, Paxbp1 - pax3 and pax7 binding prote…	GO:BP
GO:0031344	regulation of cell projection organization	3.97e-07	0.000276	1.65	14249	733	1153	98	[Skil - ski-like oncogene, Rreb1 - ras responsive element binding protein 1, Lyn - v-yes-1 yamaguchi sarcoma viral related oncogene homolog, Dixdc1 - dix domain containing 1, App - amyloid beta (a4) precursor protein, Ntrk1 - neurotrophic tyrosine kinase, receptor, type 1, Map4k4 - mitogen-activated protein kinase kinase kinase kinase 4, Nf1 - neurofibromin 1, Trim46 - tripartite motif-containing…	GO:BP
GO:1903311	regulation of mRNA metabolic process	4.51e-07	0.0003	2.26	14249	230	1153	42	[Mbnl2 - muscleblind-like splicing regulator 2, Vegfa - vascular endothelial growth factor a, Mettl3 - methyltransferase-like 3, Rbfox2 - rna binding protein, fox-1 homolog (c. elegans) 2, Acin1 - apoptotic chromatin condensation inducer 1, Rock1 - rho-associated coiled-coil containing protein kinase 1, Sf1 - splicing factor 1, Srsf7 - serine/arginine-rich splicing factor 7, Qk - quaking, Srpk1 -…	GO:BP
GO:0031346	positive regulation of cell projection organization	5.11e-07	0.000326	1.87	14249	437	1153	66	[Palm - paralemmin, Setx - senataxin, Golga2 - golgin a2, Anapc2 - anaphase promoting complex subunit 2, Skil - ski-like oncogene, Rreb1 - ras responsive element binding protein 1, Lyn - v-yes-1 yamaguchi sarcoma viral related oncogene homolog, Dixdc1 - dix domain containing 1, Obsl1 - obscurin-like 1, Ntrk1 - neurotrophic tyrosine kinase, receptor, type 1, Nf1 - neurofibromin 1, Kidins220 - kina…	GO:BP
GO:0010976	positive regulation of neuron projection development	5.68e-07	0.000348	1.99	14249	341	1153	55	[Palm - paralemmin, Setx - senataxin, Golga2 - golgin a2, Skil - ski-like oncogene, Anapc2 - anaphase promoting complex subunit 2, Lyn - v-yes-1 yamaguchi sarcoma viral related oncogene homolog, Dixdc1 - dix domain containing 1, Obsl1 - obscurin-like 1, Ntrk1 - neurotrophic tyrosine kinase, receptor, type 1, Kidins220 - kinase d-interacting substrate 220, Nf1 - neurofibromin 1, Arhgap35 - rho gtp…	GO:BP
GO:0044260	cellular macromolecule metabolic process	5.84e-07	0.000344	1.24	14249	3623	1153	364	[Blm - bloom syndrome, recq helicase-like, Pcnp - pest proteolytic signal containing nuclear protein, Cdk20 - cyclin-dependent kinase 20, Pcmt1 - protein-l-isoaspartate (d-aspartate) o-methyltransferase 1, Med7 - mediator complex subunit 7, Add1 - adducin 1 (alpha), Ubox5 - u-box domain containing 5, Anapc13 - anaphase promoting complex subunit 13, Cdc23 - cell division cycle 23, Brd8 - bromodoma…	GO:BP
GO:0060255	regulation of macromolecule metabolic process	7.91e-07	0.000449	1.19	14249	4804	1153	464	[Mbnl2 - muscleblind-like splicing regulator 2, Zfp317 - zinc finger protein 317, Sbno2 - strawberry notch homolog 2 (drosophila), Rreb1 - ras responsive element binding protein 1, Med7 - mediator complex subunit 7, Ntrk1 - neurotrophic tyrosine kinase, receptor, type 1, Ythdf3 - yth domain family, member 3, Ect2 - epithelial cell transforming sequence 2 oncogene, Gtf2i - general transcription fa…	GO:BP
GO:0031323	regulation of cellular metabolic process	8.31e-07	0.000454	1.19	14249	4889	1153	471	[Mbnl2 - muscleblind-like splicing regulator 2, Zfp317 - zinc finger protein 317, Taz - tafazzin, Sbno2 - strawberry notch homolog 2 (drosophila), Rreb1 - ras responsive element binding protein 1, Med7 - mediator complex subunit 7, Ntrk1 - neurotrophic tyrosine kinase, receptor, type 1, Ythdf3 - yth domain family, member 3, Ect2 - epithelial cell transforming sequence 2 oncogene, Gtf2i - general …	GO:BP
GO:0019219	regulation of nucleobase-containing compound metabolic process	1.47e-06	0.000778	1.26	14249	3047	1153	311	[Mbnl2 - muscleblind-like splicing regulator 2, Zfp317 - zinc finger protein 317, Blm - bloom syndrome, recq helicase-like, Taz - tafazzin, Cxxc5 - cxxc finger protein 5, Sbno2 - strawberry notch homolog 2 (drosophila), Srsf7 - serine/arginine-rich splicing factor 7, Skil - ski-like oncogene, Rreb1 - ras responsive element binding protein 1, Med7 - mediator complex subunit 7, Paxbp1 - pax3 and pa…	GO:BP
GO:0050684	regulation of mRNA processing	1.85e-06	0.000943	2.62	14249	132	1153	28	[Mbnl2 - muscleblind-like splicing regulator 2, Acin1 - apoptotic chromatin condensation inducer 1, Rbfox2 - rna binding protein, fox-1 homolog (c. elegans) 2, Sf1 - splicing factor 1, Srsf7 - serine/arginine-rich splicing factor 7, Qk - quaking, Srpk1 - srsf protein kinase 1, Rbm42 - rna binding motif protein 42, Papola - poly (a) polymerase alpha, Fxr1 - fragile x mental retardation, autosomal …	GO:BP
GO:0070507	regulation of microtubule cytoskeleton organization	1.98e-06	0.000978	2.33	14249	186	1153	35	[Nav3 - neuron navigator 3, Gba2 - glucosidase beta 2, Ubxn2b - ubx domain protein 2b, Rock1 - rho-associated coiled-coil containing protein kinase 1, Ckap2 - cytoskeleton associated protein 2, Dst - dystonin, Clip1 - cap-gly domain containing linker protein 1, Ctnnb1 - catenin (cadherin associated protein), beta 1, Mdm1 - mdm1 nuclear protein homolog (mouse), Spast - spastin, Dixdc1 - dix domain…	GO:BP
GO:0019222	regulation of metabolic process	2.13e-06	0.00102	1.17	14249	5248	1153	498	[Mbnl2 - muscleblind-like splicing regulator 2, Zfp317 - zinc finger protein 317, Taz - tafazzin, Sbno2 - strawberry notch homolog 2 (drosophila), Rreb1 - ras responsive element binding protein 1, Med7 - mediator complex subunit 7, Ntrk1 - neurotrophic tyrosine kinase, receptor, type 1, Ythdf3 - yth domain family, member 3, Ect2 - epithelial cell transforming sequence 2 oncogene, Gtf2i - general …	GO:BP
GO:1902115	regulation of organelle assembly	2.25e-06	0.00104	2.31	14249	187	1153	35	[Ehmt2 - euchromatic histone lysine n-methyltransferase 2, Tbc1d7 - tbc1 domain family, member 7, Ccdc88a - coiled coil domain containing 88a, Becn1 - beclin 1, autophagy related, Src - v-src avian sarcoma (schmidt-ruppin a-2) viral oncogene homolog, Mdm1 - mdm1 nuclear protein homolog (mouse), Tbc1d14 - tbc1 domain family, member 14, Pan3 - pan3 polya specific ribonuclease subunit homolog (s. ce…	GO:BP
GO:0044087	regulation of cellular component biogenesis	2.27e-06	0.00102	1.54	14249	901	1153	112	[Nphp1 - nephronophthisis 1 (juvenile), Dnajb6 - dnaj (hsp40) homolog, subfamily b, member 6, Sptan1 - spectrin, alpha, non-erythrocytic 1, Add1 - adducin 1 (alpha), App - amyloid beta (a4) precursor protein, Ntrk1 - neurotrophic tyrosine kinase, receptor, type 1, Map4k4 - mitogen-activated protein kinase kinase kinase kinase 4, Pan3 - pan3 polya specific ribonuclease subunit homolog (s. cerevisi…	GO:BP
GO:0051130	positive regulation of cellular component organization	2.28e-06	0.000997	1.45	14249	1229	1153	144	[Nphp1 - nephronophthisis 1 (juvenile), Skil - ski-like oncogene, Rreb1 - ras responsive element binding protein 1, Lyn - v-yes-1 yamaguchi sarcoma viral related oncogene homolog, Add1 - adducin 1 (alpha), Cdc23 - cell division cycle 23, Paxbp1 - pax3 and pax7 binding protein 1, Tnks2 - tankyrase, trf1-interacting ankyrin-related adp-ribose polymerase 2, Spast - spastin, App - amyloid beta (a4) p…	GO:BP
GO:0007017	microtubule-based process	2.63e-06	0.00112	1.69	14249	570	1153	78	[Vamp4 - vesicle-associated membrane protein 4, RGD1304728 - similar to 4933427d14rik protein, Prc1 - protein regulator of cytokinesis 1, Dst - dystonin, Golga2 - golgin a2, Cep68 - centrosomal protein 68, Spast - spastin, App - amyloid beta (a4) precursor protein, Obsl1 - obscurin-like 1, Mapk8ip3 - mitogen-activated protein kinase 8 interacting protein 3, Trim46 - tripartite motif-containing 46…	GO:BP
GO:0010720	positive regulation of cell development	2.69e-06	0.00111	1.67	14249	599	1153	81	[Palm - paralemmin, Setx - senataxin, Csf1 - colony stimulating factor 1 (macrophage), Golga2 - golgin a2, Anapc2 - anaphase promoting complex subunit 2, Skil - ski-like oncogene, Rreb1 - ras responsive element binding protein 1, Lyn - v-yes-1 yamaguchi sarcoma viral related oncogene homolog, Add1 - adducin 1 (alpha), Ctnnb1 - catenin (cadherin associated protein), beta 1, Trip10 - thyroid hormon…	GO:BP
GO:0050769	positive regulation of neurogenesis	2.76e-06	0.00111	1.73	14249	514	1153	72	[Palm - paralemmin, Setx - senataxin, Csf1 - colony stimulating factor 1 (macrophage), Golga2 - golgin a2, Anapc2 - anaphase promoting complex subunit 2, Skil - ski-like oncogene, Lyn - v-yes-1 yamaguchi sarcoma viral related oncogene homolog, Ctnnb1 - catenin (cadherin associated protein), beta 1, Mme - membrane metallo-endopeptidase, Dixdc1 - dix domain containing 1, App - amyloid beta (a4) pre…	GO:BP
GO:0051171	regulation of nitrogen compound metabolic process	3.14e-06	0.00123	1.19	14249	4596	1153	442	[Mbnl2 - muscleblind-like splicing regulator 2, Zfp317 - zinc finger protein 317, Taz - tafazzin, Sbno2 - strawberry notch homolog 2 (drosophila), Rreb1 - ras responsive element binding protein 1, Med7 - mediator complex subunit 7, Ntrk1 - neurotrophic tyrosine kinase, receptor, type 1, Ythdf3 - yth domain family, member 3, Ect2 - epithelial cell transforming sequence 2 oncogene, Gtf2i - general …	GO:BP
GO:0050686	negative regulation of mRNA processing	3.65e-06	0.0014	4.63	14249	32	1153	12	[Acin1 - apoptotic chromatin condensation inducer 1, Ptbp1 - polypyrimidine tract binding protein 1, Srsf10 - serine/arginine-rich splicing factor 10, Srsf4 - serine/arginine-rich splicing factor 4, Srsf7 - serine/arginine-rich splicing factor 7, Hnrnpk - heterogeneous nuclear ribonucleoprotein k, Rnps1 - ribonucleic acid binding protein s1, U2af2 - u2 small nuclear rna auxiliary factor 2, Rbm42 …	GO:BP
GO:0010975	regulation of neuron projection development	4.34e-06	0.00162	1.68	14249	568	1153	77	[Palm - paralemmin, Setx - senataxin, Golga2 - golgin a2, Anapc2 - anaphase promoting complex subunit 2, Skil - ski-like oncogene, Lyn - v-yes-1 yamaguchi sarcoma viral related oncogene homolog, Rbpj - recombination signal binding protein for immunoglobulin kappa j region, Dixdc1 - dix domain containing 1, Obsl1 - obscurin-like 1, Ntrk1 - neurotrophic tyrosine kinase, receptor, type 1, Map4k4 - m…	GO:BP
GO:0050794	regulation of cellular process	6.52e-06	0.00238	1.11	14249	8191	1153	733	[Zfp317 - zinc finger protein 317, Nphp1 - nephronophthisis 1 (juvenile), Mbnl2 - muscleblind-like splicing regulator 2, Taz - tafazzin, Pcmt1 - protein-l-isoaspartate (d-aspartate) o-methyltransferase 1, Sbno2 - strawberry notch homolog 2 (drosophila), Rreb1 - ras responsive element binding protein 1, Dgka - diacylglycerol kinase, alpha, Med7 - mediator complex subunit 7, Add1 - adducin 1 (alpha…	GO:BP
tor subfamily 1, group h, member 2, Ociad1 - ocia domain containing 1, Sf1 - splicing factor 1, Crebzf - creb/atf bzip transcription factor, Kmt2c - lysine (k)-specific methyltransferase 2c, Esco2 - establishment of sister chromatid cohesion n-acetyltransferase 2, Srpk1 - srsf protein kinase 1, Tctn2 - tectonic family member 2, Rai1 - retinoic acid induced 1, Rnf13 - ring finger protein 13, Papol…										GO:BP
GO:0008104	protein localization	6.91e-06	0.00246	1.37	14249	1552	1153	172	[Nphp1 - nephronophthisis 1 (juvenile), Mon1b - mon1 homolog b (yeast), Vamp4 - vesicle-associated membrane protein 4, Cdk20 - cyclin-dependent kinase 20, Dnajb6 - dnaj (hsp40) homolog, subfamily b, member 6, Kpna5 - karyopherin alpha 5 (importin alpha 6), Cep68 - centrosomal protein 68, Rab26 - rab26, member ras oncogene family, Agap3 - arfgap with gtpase domain, ankyrin repeat and ph domain 3, …	GO:BP
GO:0080090	regulation of primary metabolic process	7.76e-06	0.0027	1.18	14249	4751	1153	452	[Mbnl2 - muscleblind-like splicing regulator 2, Zfp317 - zinc finger protein 317, Taz - tafazzin, Sbno2 - strawberry notch homolog 2 (drosophila), Rreb1 - ras responsive element binding protein 1, Med7 - mediator complex subunit 7, Ntrk1 - neurotrophic tyrosine kinase, receptor, type 1, Ythdf3 - yth domain family, member 3, Ect2 - epithelial cell transforming sequence 2 oncogene, Gtf2i - general …	GO:BP
GO:0098876	vesicle-mediated transport to the plasma membrane	7.8e-06	0.00265	3.18	14249	70	1153	18	[Vps39 - vacuolar protein sorting 39 homolog (s. cerevisiae), Vamp4 - vesicle-associated membrane protein 4, Macf1 - microtubule-actin crosslinking factor 1, Rab31 - rab31, member ras oncogene family, Stxbp6 - syntaxin binding protein 6 (amisyn), Prepl - prolyl endopeptidase-like, Clstn1 - calsyntenin 1, Exoc1 - exocyst complex component 1, Arfrp1 - adp-ribosylation factor related protein 1, Rab2…	GO:BP
GO:0018205	peptidyl-lysine modification	9.2e-06	0.00306	2.08	14249	232	1153	39	[Ehmt2 - euchromatic histone lysine n-methyltransferase 2, Kat6a - k(lysine) acetyltransferase 6a, Suv39h2 - suppressor of variegation 3-9 homolog 2 (drosophila), Kmt2c - lysine (k)-specific methyltransferase 2c, Meaf6 - myst/esa1-associated factor 6, Ezh2 - enhancer of zeste homolog 2 (drosophila), Setd5 - set domain containing 5, Mdm2 - p53 e3 ubiquitin protein ligase, Stx1a - syntaxin 1a (brai…	GO:BP
GO:0048813	dendrite morphogenesis	9.78e-06	0.00319	3.56	14249	52	1153	15	[Rbfox2 - rna binding protein, fox-1 homolog (c. elegans) 2, Picalm - phosphatidylinositol binding clathrin assembly protein, Abi1 - abl-interactor 1, Lrp8 - low density lipoprotein receptor-related protein 8, apolipoprotein e receptor, Farp1 - ferm, rhogef (arhgef) and pleckstrin domain protein 1 (chondrocyte-derived), Mink1 - misshapen-like kinase 1, Kidins220 - kinase d-interacting substrate 2…	GO:BP
GO:0043170	macromolecule metabolic process	1e-05	0.00319	1.18	14249	4607	1153	439	[Mbnl2 - muscleblind-like splicing regulator 2, Adamts6 - adam metallopeptidase with thrombospondin type 1 motif, 6, Pcmt1 - protein-l-isoaspartate (d-aspartate) o-methyltransferase 1, Med7 - mediator complex subunit 7, Add1 - adducin 1 (alpha), Ubox5 - u-box domain containing 5, Adamtsl5 - adamts-like 5, Rexo1 - rex1, rna exonuclease 1 homolog (s. cerevisiae), Ntrk1 - neurotrophic tyrosine kinas…	GO:BP
GO:0033365	protein localization to organelle	1.32e-05	0.00413	1.67	14249	518	1153	70	[Mon1b - mon1 homolog b (yeast), Cdk20 - cyclin-dependent kinase 20, RGD1304728 - similar to 4933427d14rik protein, Dnajb6 - dnaj (hsp40) homolog, subfamily b, member 6, Kpna5 - karyopherin alpha 5 (importin alpha 6), Appl2 - adaptor protein, phosphotyrosine interaction, ph domain and leucine zipper containing 2, Cep68 - centrosomal protein 68, Agap3 - arfgap with gtpase domain, ankyrin repeat an…	GO:BP
GO:0016197	endosomal transport	1.44e-05	0.0044	2.22	14249	178	1153	32	[Vps39 - vacuolar protein sorting 39 homolog (s. cerevisiae), Eps15l1 - epidermal growth factor receptor pathway substrate 15-like 1, Snx32 - sorting nexin 32, Snx1 - sorting nexin 1, Prepl - prolyl endopeptidase-like, RGD1307100 - similar to riken cdna d630029k19, Arfrp1 - adp-ribosylation factor related protein 1, Eps15 - epidermal growth factor receptor pathway substrate 15, Ap5z1 - adaptor-re…	GO:BP
GO:0051962	positive regulation of nervous system development	1.58e-05	0.00474	1.63	14249	569	1153	75	[Palm - paralemmin, Setx - senataxin, Csf1 - colony stimulating factor 1 (macrophage), Myrf - myelin regulatory factor, Golga2 - golgin a2, Anapc2 - anaphase promoting complex subunit 2, Skil - ski-like oncogene, Lyn - v-yes-1 yamaguchi sarcoma viral related oncogene homolog, Ctnnb1 - catenin (cadherin associated protein), beta 1, Mme - membrane metallo-endopeptidase, Dixdc1 - dix domain containi…	GO:BP
GO:0010556	regulation of macromolecule biosynthetic process	1.59e-05	0.00467	1.24	14249	2969	1153	297	[Zfp317 - zinc finger protein 317, Blm - bloom syndrome, recq helicase-like, Cxxc5 - cxxc finger protein 5, Sbno2 - strawberry notch homolog 2 (drosophila), Skil - ski-like oncogene, Rreb1 - ras responsive element binding protein 1, Med7 - mediator complex subunit 7, Paxbp1 - pax3 and pax7 binding protein 1, Brd8 - bromodomain containing 8, Ntrk1 - neurotrophic tyrosine kinase, receptor, type 1, …	GO:BP
GO:0046907	intracellular transport	1.61e-05	0.00464	1.44	14249	1085	1153	126	[Mon1b - mon1 homolog b (yeast), Eps15l1 - epidermal growth factor receptor pathway substrate 15-like 1, Kpna5 - karyopherin alpha 5 (importin alpha 6), Dst - dystonin, Lyn - v-yes-1 yamaguchi sarcoma viral related oncogene homolog, Agap3 - arfgap with gtpase domain, ankyrin repeat and ph domain 3, Kpna2 - karyopherin alpha 2, Spast - spastin, App - amyloid beta (a4) precursor protein, Pan3 - pan…	GO:BP
GO:2000112	regulation of cellular macromolecule biosynthetic process	1.65e-05	0.00467	1.24	14249	2936	1153	294	[Zfp317 - zinc finger protein 317, Blm - bloom syndrome, recq helicase-like, Cxxc5 - cxxc finger protein 5, Sbno2 - strawberry notch homolog 2 (drosophila), Skil - ski-like oncogene, Rreb1 - ras responsive element binding protein 1, Med7 - mediator complex subunit 7, Paxbp1 - pax3 and pax7 binding protein 1, Brd8 - bromodomain containing 8, Ntrk1 - neurotrophic tyrosine kinase, receptor, type 1, …	GO:BP
GO:0000226	microtubule cytoskeleton organization	1.66e-05	0.00463	1.81	14249	362	1153	53	[Vamp4 - vesicle-associated membrane protein 4, Prc1 - protein regulator of cytokinesis 1, Dst - dystonin, Golga2 - golgin a2, Spast - spastin, Obsl1 - obscurin-like 1, Trim46 - tripartite motif-containing 46, Lsm14a - lsm14a, scd6 homolog a (s. cerevisiae), Lzts2 - leucine zipper, putative tumor suppressor 2, Camsap2 - calmodulin regulated spectrin-associated protein family, member 2, Ndel1 - nu…	GO:BP
GO:0033036	macromolecule localization	1.76e-05	0.00482	1.35	14249	1577	1153	172	[Nphp1 - nephronophthisis 1 (juvenile), Mon1b - mon1 homolog b (yeast), Vamp4 - vesicle-associated membrane protein 4, Cdk20 - cyclin-dependent kinase 20, Dnajb6 - dnaj (hsp40) homolog, subfamily b, member 6, Kpna5 - karyopherin alpha 5 (importin alpha 6), Cep68 - centrosomal protein 68, Rab26 - rab26, member ras oncogene family, Agap3 - arfgap with gtpase domain, ankyrin repeat and ph domain 3, …	GO:BP
GO:0006892	post-Golgi vesicle-mediated transport	1.84e-05	0.00495	2.9	14249	81	1153	19	[Vamp4 - vesicle-associated membrane protein 4, Macf1 - microtubule-actin crosslinking factor 1, Rab31 - rab31, member ras oncogene family, Stxbp6 - syntaxin binding protein 6 (amisyn), Prepl - prolyl endopeptidase-like, Rnf215 - ring finger protein 215, Exoc1 - exocyst complex component 1, Arfrp1 - adp-ribosylation factor related protein 1, Eps15 - epidermal growth factor receptor pathway substr…	GO:BP
GO:0051493	regulation of cytoskeleton organization	1.97e-05	0.00521	1.66	14249	505	1153	68	[Bst1 - bone marrow stromal cell antigen 1, Nexn - nexilin (f actin binding protein), Rock1 - rho-associated coiled-coil containing protein kinase 1, Dst - dystonin, Sptan1 - spectrin, alpha, non-erythrocytic 1, Add1 - adducin 1 (alpha), Ctnnb1 - catenin (cadherin associated protein), beta 1, Nf2 - neurofibromin 2 (merlin), Spast - spastin, Dixdc1 - dix domain containing 1, Ect2 - epithelial cell…	GO:BP
GO:0045664	regulation of neuron differentiation	2e-05	0.00518	1.55	14249	711	1153	89	[Palm - paralemmin, Setx - senataxin, Rock1 - rho-associated coiled-coil containing protein kinase 1, Golga2 - golgin a2, Anapc2 - anaphase promoting complex subunit 2, Skil - ski-like oncogene, Lyn - v-yes-1 yamaguchi sarcoma viral related oncogene homolog, Rbpj - recombination signal binding protein for immunoglobulin kappa j region, Dixdc1 - dix domain containing 1, App - amyloid beta (a4) pre…	GO:BP
GO:0051726	regulation of cell cycle	2.54e-05	0.00648	1.48	14249	888	1153	106	[Blm - bloom syndrome, recq helicase-like, Cdc25b - cell division cycle 25b, Cdk20 - cyclin-dependent kinase 20, Prc1 - protein regulator of cytokinesis 1, Skil - ski-like oncogene, Cdc23 - cell division cycle 23, Spast - spastin, App - amyloid beta (a4) precursor protein, Ect2 - epithelial cell transforming sequence 2 oncogene, Zfp655 - zinc finger protein 655, Cit - citron (rho-interacting, ser…	GO:BP
GO:0030030	cell projection organization	2.76e-05	0.00693	1.5	14249	808	1153	98	[Nphp1 - nephronophthisis 1 (juvenile), Ocrl - oculocerebrorenal syndrome of lowe, Dst - dystonin, Cep164 - centrosomal protein 164, Lyn - v-yes-1 yamaguchi sarcoma viral related oncogene homolog, Spast - spastin, App - amyloid beta (a4) precursor protein, Ntrk1 - neurotrophic tyrosine kinase, receptor, type 1, Map4k4 - mitogen-activated protein kinase kinase kinase kinase 4, Trim46 - tripartite …	GO:BP
GO:0051649	establishment of localization in cell	4.79e-05	0.0118	1.36	14249	1313	1153	145	[Mon1b - mon1 homolog b (yeast), Eps15l1 - epidermal growth factor receptor pathway substrate 15-like 1, Kpna5 - karyopherin alpha 5 (importin alpha 6), Dst - dystonin, Lyn - v-yes-1 yamaguchi sarcoma viral related oncogene homolog, Agap3 - arfgap with gtpase domain, ankyrin repeat and ph domain 3, Cdc23 - cell division cycle 23, Kpna2 - karyopherin alpha 2, Spast - spastin, App - amyloid beta (a…	GO:BP
GO:0006397	mRNA processing	5e-05	0.0122	1.84	14249	303	1153	45	[Mbnl2 - muscleblind-like splicing regulator 2, Fip1l1 - factor interacting with papola and cpsf1, Mettl3 - methyltransferase-like 3, Rbfox2 - rna binding protein, fox-1 homolog (c. elegans) 2, Sugp2 - surp and g patch domain containing 2, Srrm2 - serine/arginine repetitive matrix 2, Sf1 - splicing factor 1, RGD1308297 - similar to cg10084-pa, Srsf7 - serine/arginine-rich splicing factor 7, U2af1…	GO:BP
GO:0006893	Golgi to plasma membrane transport	7.88e-05	0.0189	3.35	14249	48	1153	13	[Macf1 - microtubule-actin crosslinking factor 1, Vamp4 - vesicle-associated membrane protein 4, Rab31 - rab31, member ras oncogene family, Prepl - prolyl endopeptidase-like, Stxbp6 - syntaxin binding protein 6 (amisyn), Exoc1 - exocyst complex component 1, Arfrp1 - adp-ribosylation factor related protein 1, Rab26 - rab26, member ras oncogene family, Golga4 - golgin a4, Sec16a - sec16 homolog a (…	GO:BP
GO:0009889	regulation of biosynthetic process	9.46e-05	0.0223	1.2	14249	3199	1153	311	[Blm - bloom syndrome, recq helicase-like, Zfp317 - zinc finger protein 317, Taz - tafazzin, Cxxc5 - cxxc finger protein 5, Skil - ski-like oncogene, Sbno2 - strawberry notch homolog 2 (drosophila), Rreb1 - ras responsive element binding protein 1, Med7 - mediator complex subunit 7, Paxbp1 - pax3 and pax7 binding protein 1, Brd8 - bromodomain containing 8, Ntrk1 - neurotrophic tyrosine kinase, re…	GO:BP
GO:0048522	positive regulation of cellular process	9.69e-05	0.0225	1.15	14249	4695	1153	438	[Nphp1 - nephronophthisis 1 (juvenile), Taz - tafazzin, Sbno2 - strawberry notch homolog 2 (drosophila), Rreb1 - ras responsive element binding protein 1, Add1 - adducin 1 (alpha), Ntrk1 - neurotrophic tyrosine kinase, receptor, type 1, Ythdf3 - yth domain family, member 3, Ect2 - epithelial cell transforming sequence 2 oncogene, Trim46 - tripartite motif-containing 46, Gtf2i - general transcript…	GO:BP
GO:0065007	biological regulation	9.83e-05	0.0225	1.08	14249	9234	1153	805	[Zfp317 - zinc finger protein 317, Nphp1 - nephronophthisis 1 (juvenile), Taz - tafazzin, Dgka - diacylglycerol kinase, alpha, Med7 - mediator complex subunit 7, Add1 - adducin 1 (alpha), Ltbp2 - latent transforming growth factor beta binding protein 2, Ntrk1 - neurotrophic tyrosine kinase, receptor, type 1, Rhot1 - ras homolog gene family, member t1, Trim46 - tripartite motif-containing 46, Gtf2…	GO:BP
, Cd99 - cd99 molecule, Rbfox2 - rna binding protein, fox-1 homolog (c. elegans) 2, Mtx1 - metaxin 1, Krtcap2 - keratinocyte associated protein 2, Ikbkg - inhibitor of kappa light polypeptide gene enhancer in b-cells, kinase gamma, Cux1 - cut-like homeobox 1, Tnc - tenascin c, Tpm2 - tropomyosin 2, beta, Uhrf2 - ubiquitin-like with phd and ring finger domains 2, e3 ubiquitin protein ligase, Lrrfi…										GO:BP
GO:0031110	regulation of microtubule polymerization or depolymerization	0.000108	0.0243	2.65	14249	84	1153	18	[Nav3 - neuron navigator 3, Taok1 - tao kinase 1, Gba2 - glucosidase beta 2, Ckap2 - cytoskeleton associated protein 2, Nin - ninein (gsk3b interacting protein), Dst - dystonin, Clip1 - cap-gly domain containing linker protein 1, Ska2 - spindle and kinetochore associated complex subunit 2, Numa1 - nuclear mitotic apparatus protein 1, Slain2 - slain motif family, member 2, Spast - spastin, Cib1 - …	GO:BP
GO:1903312	negative regulation of mRNA metabolic process	0.000113	0.025	2.73	14249	77	1153	17	[Vegfa - vascular endothelial growth factor a, Tardbp - tar dna binding protein, Acin1 - apoptotic chromatin condensation inducer 1, Ptbp1 - polypyrimidine tract binding protein 1, Srsf10 - serine/arginine-rich splicing factor 10, Srsf7 - serine/arginine-rich splicing factor 7, Qk - quaking, U2af2 - u2 small nuclear rna auxiliary factor 2, Rbm42 - rna binding motif protein 42, Hnrnpl - heterogene…	GO:BP
[truncated: 170 more rows]
